# Supplementary material for: Comprehensive Analysis of Single Nucleotide Polymorphisms in Human MicroRNAs
Source: PLoS One. 2013 Nov 5;8(11):e78028. doi: 10.1371/journal.pone.0078028 (PMC3818353; doi:10.1371/journal.pone.0078028)
Supplement: Table S1 — Summary of SNPs in pre-miRNAs. The information of the columns is given in the second sheet. (XLS) [file pone.0078028.s003.xls]

## Sheet: pre_mature_miRNA_SNP
Table S1. Summary of SNPs in human pre-miRNAs. The information of the columns is given in the second sheet.
Name	ACC	Chr	Strand	Start	End	Rs	Chrpos	Alleles	Validated	Origbulid	Upbuild	Assembly	1000Genome_INFO	ASW_ref_allele	ASW_ref_allele_freq	ASW_ref_allele_count	ASW_other_allele	ASW_other_allele_freq	ASW_other_allele_count	ASW_totalcount	CEU_ref_allele	CEU_ref_allele_freq	CEU_ref_allele_count	CEU_other_allele	CEU_other_allele_freq	CEU_other_allele_count	CEU_totalcount	CHB_ref_allele	CHB_ref_allele_freq	CHB_ref_allele_count.1	CHB_other_allele	CHB_other_allele_freq	CHB_other_allele_count	CHB_totalcount	CHD_ref_allele	CHD_ref_allele_freq	CHD_ref_allele_count	CHD_other_allele	CHD_other_allele_freq	CHD_other_allele_count	CHD_totalcount	GIH_ref_allele	GIH_ref_allele_freq	GIH_ref_allele_count	GIH_other_allele	GIH_other_allele_freq	GIH_other_allele_count	GIH_totalcount	JPT_ref_allele
hsa-mir-4742	MI0017380	1	-	224585929	224586013	rs7522956	224585958	A/C	27	116	134	GRCh37.p5	VT=SNP;SNPSOURCE=LOWCOV;AVGPOST=1.0000;AA=C;AN=2184;THETA=0.0005;AC=507;RSQ=1.0000;SNPSOURCE=LOWCOV;LDAF=0.2326;ERATE=0.0003;AF=0.23;ASN_AF=0.01;AMR_AF=0.20;AFR_AF=0.50;EUR_AF=0.24	A	0.526	60	C	0.474	54	114	A	0.752	170	C	0.248	56	226	A	0.993	272	C	0.007	2	274	NA	NA	NA	NA	NA	NA	NA	A	0.871	176	C	0.129	26	202	A
hsa-mir-5087	MI0017976	1	-	147806603	147806678	rs2992458	147806652	A/G	3	101	133	GRCh37.p5	VT=SNP;SNPSOURCE=LOWCOV;AN=2184;AA=G;LDAF=0.0395;RSQ=0.9956;SNPSOURCE=LOWCOV;THETA=0.0010;ERATE=0.0003;AVGPOST=0.9995;AC=86;AF=0.04;AMR_AF=0.01;AFR_AF=0.16	A	0.816	93	G	0.184	21	114	A	1	128	G	0	0	128	A	1	90	G	0	0	90	NA	NA	NA	NA	NA	NA	NA	NA	NA	NA	NA	NA	NA	NA	A
hsa-mir-378h	MI0016808	5	+	154209018	154209100	rs702742	154209024	A/G	11	86	133	GRCh37.p5	VT=SNP;SNPSOURCE=LOWCOV;LDAF=0.1904;AN=2184;AA=G;THETA=0.0006;RSQ=0.9970;AVGPOST=0.9988;SNPSOURCE=LOWCOV;AC=416;ERATE=0.0003;AF=0.19;ASN_AF=0.10;AMR_AF=0.19;AFR_AF=0.42;EUR_AF=0.11	A	0.64	73	G	0.36	41	114	A	0.889	201	G	0.111	25	226	A	0.894	245	G	0.106	29	274	A	0.927	202	G	0.073	16	218	A	0.876	177	G	0.124	25	202	A
hsa-mir-3143	MI0014167	6	+	27115405	27115467	rs17737028	27115467	A/G	3	123	132	GRCh37.p5	VT=SNP;SNPSOURCE=LOWCOV;LDAF=0.0067;AN=2184;THETA=0.0005;AVGPOST=0.9993;AA=A;AC=15;SNPSOURCE=LOWCOV;ERATE=0.0003;RSQ=0.9634;AF=0.01;ASN_AF=0.01;AMR_AF=0.00;AFR_AF=0.00;EUR_AF=0.01	A	0.991	113	G	0.009	1	114	A	0.987	223	G	0.013	3	226	NA	NA	NA	NA	NA	NA	NA	NA	NA	NA	NA	NA	NA	NA	A	0.98	198	G	0.02	4	202	A
hsa-mir-4664	MI0017294	8	-	144815253	144815323	rs6981062	144815291	A/G	3	116	133	GRCh37.p5	VT=SNP;SNPSOURCE=LOWCOV;AVGPOST=0.9963;AC=120;RSQ=0.9764;AN=2184;LDAF=0.0565;THETA=0.0005;ERATE=0.0008;SNPSOURCE=LOWCOV;AA=a;AF=0.05;AMR_AF=0.02;AFR_AF=0.23	A	0.851	97	G	0.149	17	114	NA	NA	NA	NA	NA	NA	NA	NA	NA	NA	NA	NA	NA	NA	NA	NA	NA	NA	NA	NA	NA	NA	NA	NA	NA	NA	NA	NA	NA
hsa-mir-1307	MI0006444	10	-	105154010	105154158	rs7911488	105154089	A/G	11	116	133	GRCh37.p5	VT=SNP;SNPSOURCE=LOWCOV;AC=579;AN=2184;AVGPOST=0.9981;RSQ=0.9965;AA=A;SNPSOURCE=LOWCOV;ERATE=0.0003;LDAF=0.2660;THETA=0.0003;AF=0.27;ASN_AF=0.32;AMR_AF=0.29;AFR_AF=0.05;EUR_AF=0.35	A	0.938	105	G	0.062	7	112	A	0.659	149	G	0.341	77	226	A	0.689	186	G	0.311	84	270	A	0.668	143	G	0.332	71	214	A	0.426	86	G	0.574	116	202	A
hsa-mir-548al	MI0016851	11	+	74110282	74110378	rs515924	74110353	A/G	11	83	134	GRCh37.p5	VT=SNP;SNPSOURCE=LOWCOV;AN=2184;AVGPOST=0.9990;RSQ=0.9972;AC=386;THETA=0.0006;AA=A;SNPSOURCE=LOWCOV;ERATE=0.0003;LDAF=0.1767;AF=0.18;ASN_AF=0.28;AMR_AF=0.13;AFR_AF=0.10;EUR_AF=0.17	A	0.868	99	G	0.132	15	114	A	0.823	186	G	0.177	40	226	A	0.701	185	G	0.299	79	264	A	0.67	146	G	0.33	72	218	A	0.778	151	G	0.222	43	194	A
hsa-mir-1260a	MI0006394	14	+	77732561	77732633	rs28909969	77732628	-/T	3	125	132	GRCh37.p5	VT=INDEL;ERATE=0.0004;LDAF=0.0298;AA=C;AN=2184;THETA=0.0005;AC=65;RSQ=0.9388;AVGPOST=0.9954;AF=0.03;ASN_AF=0.02;AMR_AF=0.04;AFR_AF=0.02;EUR_AF=0.04	A	0	0	-	0	0	114	A	0	0	-	0	0	226	A	0	0	-	0	0	274	A	0	0	-	0	0	218	A	0	0	-	0	0	202	A
hsa-mir-4511	MI0016877	15	-	66011584	66011670	rs2060455	66011630	A/G	15	94	133	GRCh37.p5	VT=SNP;SNPSOURCE=LOWCOV;AC=647;AN=2184;AA=G;AVGPOST=0.9967;THETA=0.0033;ERATE=0.0008;SNPSOURCE=LOWCOV;LDAF=0.2972;RSQ=0.9947;AF=0.30;ASN_AF=0.69;AMR_AF=0.21;AFR_AF=0.11;EUR_AF=0.17	A	0.895	102	G	0.105	12	114	A	0.819	185	G	0.181	41	226	A	0.272	74	G	0.728	198	272	A	0.248	52	G	0.752	158	210	A	0.609	123	G	0.391	79	202	A
hsa-mir-423	MI0001445	17	+	28444097	28444190	rs6505162	28444183	A/C	27	116	134	GRCh37.p5	VT=SNP;SNPSOURCE=LOWCOV;AA=C;AN=2184;THETA=0.0005;AC=1117;AVGPOST=0.9989;LDAF=0.5110;SNPSOURCE=LOWCOV;ERATE=0.0003;RSQ=0.9984;AF=0.51;ASN_AF=0.81;AMR_AF=0.53;AFR_AF=0.24;EUR_AF=0.45	A	0.737	84	C	0.263	30	114	A	0.594	133	C	0.406	91	224	A	0.164	45	C	0.836	229	274	A	0.17	37	C	0.83	181	218	A	0.446	90	C	0.554	112	202	A
hsa-mir-633	MI0003648	17	+	61021576	61021673	rs17759989	61021611	A/G	3	123	133	GRCh37.p5	VT=SNP;SNPSOURCE=LOWCOV;THETA=0.0009;AN=2184;RSQ=0.9983;AA=A;SNPSOURCE=LOWCOV;AC=53;ERATE=0.0003;AVGPOST=0.9999;LDAF=0.0243;AF=0.02;ASN_AF=0.00;AMR_AF=0.02;AFR_AF=0.05;EUR_AF=0.03	A	0.965	110	G	0.035	4	114	A	0.965	218	G	0.035	8	226	NA	NA	NA	NA	NA	NA	NA	A	0.995	217	G	0.005	1	218	A	0.955	193	G	0.045	9	202	NA
hsa-mir-4318	MI0015847	18	+	35237098	35237178	rs11873400	35237129	A/G	27	120	133	GRCh37.p5	VT=SNP;SNPSOURCE=LOWCOV;AC=105;RSQ=0.9977;AN=2184;AA=G;THETA=0.0008;AVGPOST=0.9998;LDAF=0.0480;SNPSOURCE=LOWCOV;ERATE=0.0003;AF=0.05;ASN_AF=0.00;AMR_AF=0.03;AFR_AF=0.18;EUR_AF=0.00	A	0.83	93	G	0.17	19	112	A	0.991	224	G	0.009	2	226	A	0.963	258	G	0.037	10	268	A	0.977	211	G	0.023	5	216	A	0.995	201	G	0.005	1	202	A
hsa-mir-3928	MI0016438	22	-	31556048	31556105	rs5997893	31556103	A/G	11	114	134	GRCh37.p5	VT=SNP;SNPSOURCE=LOWCOV;RSQ=0.9761;AN=2184;AA=G;ERATE=0.0009;LDAF=0.6790;AVGPOST=0.9855;AC=1481;SNPSOURCE=LOWCOV;THETA=0.0003;AF=0.68;ASN_AF=0.50;AMR_AF=0.71;AFR_AF=0.91;EUR_AF=0.65	A	0.114	13	G	0.886	101	114	A	0.354	80	G	0.646	146	226	A	0.489	134	G	0.511	140	274	A	0.523	114	G	0.477	104	218	A	0.431	87	G	0.569	115	202	A
hsa-mir-4427	MI0016766	1	+	233759898	233759965	rs701214	233759939	A/G	15	86	133	GRCh37.p5	VT=SNP;SNPSOURCE=LOWCOV;AC=279;AA=C;AN=2184;SNPSOURCE=LOWCOV;RSQ=0.9919;ERATE=0.0003;AVGPOST=0.9974;THETA=0.0003;LDAF=0.1278;AF=0.13;ASN_AF=0.09;AMR_AF=0.17;AFR_AF=0.18;EUR_AF=0.11	C	0.812	91	T	0.188	21	112	C	0.893	200	T	0.107	24	224	C	0.916	251	T	0.084	23	274	C	0.858	187	T	0.142	31	218	C	0.931	188	T	0.069	14	202	C
hsa-mir-5087	MI0017976	1	-	147806603	147806678	rs2932433	147806677	C/T	11	101	132	GRCh37.p5	VT=SNP;SNPSOURCE=LOWCOV;RSQ=0.9966;AN=2184;AA=T;LDAF=0.0395;THETA=0.0006;SNPSOURCE=LOWCOV;ERATE=0.0003;AVGPOST=0.9995;AC=86;AF=0.04;AMR_AF=0.01;AFR_AF=0.16	C	0.821	87	T	0.179	19	106	C	1	130	T	0	0	130	C	1	90	T	0	0	90	NA	NA	NA	NA	NA	NA	NA	NA	NA	NA	NA	NA	NA	NA	C
hsa-mir-5186	MI0018165	3	-	151283664	151283783	rs9842591	151283691	A/C	27	119	134	GRCh37.p5	VT=SNP;SNPSOURCE=LOWCOV;ERATE=0.0004;THETA=0.0002;RSQ=0.9963;AA=C;AN=2184;LDAF=0.4929;AC=1077;SNPSOURCE=LOWCOV;AVGPOST=0.9978;AF=0.49;ASN_AF=0.49;AMR_AF=0.58;AFR_AF=0.45;EUR_AF=0.48	C	0.553	63	A	0.447	51	114	C	0.566	128	A	0.434	98	226	C	0.489	132	A	0.511	138	270	C	0.468	101	A	0.532	115	216	C	0.385	77	A	0.615	123	200	C
hsa-mir-146a	MI0000477	5	+	159912359	159912457	rs2910164	159912418	C/G	7	101	134	GRCh37.p5	VT=SNP;SNPSOURCE=LOWCOV;AVGPOST=1.0000;AC=1351;RSQ=0.9999;THETA=0.0004;AN=2184;AA=G;LDAF=0.6189;SNPSOURCE=LOWCOV;ERATE=0.0002;AF=0.62;ASN_AF=0.40;AMR_AF=0.69;AFR_AF=0.57;EUR_AF=0.78	C	0.377	43	G	0.623	71	114	C	0.235	53	G	0.765	173	226	C	0.566	155	G	0.434	119	274	C	0.61	133	G	0.39	85	218	C	0.272	55	G	0.728	147	202	C
hsa-mir-4636	MI0017263	5	-	9053928	9054007	rs257095	9053945	A/G	7	79	134	GRCh37.p5	VT=SNP;SNPSOURCE=LOWCOV;ERATE=0.0004;AN=2184;AA=T;RSQ=0.9954;AC=1980;AVGPOST=0.9991;SNPSOURCE=LOWCOV;THETA=0.0013;LDAF=0.9066;AF=0.91;ASN_AF=0.95;AMR_AF=0.92;AFR_AF=0.90;EUR_AF=0.87	C	0.132	15	T	0.868	99	114	C	0.119	27	T	0.881	199	226	C	0.051	14	T	0.949	260	274	C	0.023	5	T	0.977	213	218	C	0.144	29	T	0.856	173	202	C
hsa-mir-590	MI0003602	7	+	73605528	73605624	rs6971711	73605599	C/T	3	116	132	GRCh37.p5	VT=SNP;SNPSOURCE=LOWCOV;AVGPOST=1.0000;AA=C;AN=2184;LDAF=0.0274;RSQ=0.9993;THETA=0.0012;SNPSOURCE=LOWCOV;ERATE=0.0003;AC=60;AF=0.03;AMR_AF=0.00;AFR_AF=0.12	C	0.921	105	T	0.079	9	114	C	1	130	T	0	0	130	C	1	90	T	0	0	90	NA	NA	NA	NA	NA	NA	NA	NA	NA	NA	NA	NA	NA	NA	C
hsa-mir-3910-1	MI0016414	9	+	94398533	94398643	rs12344333	94398543	C/T	3	120	133	GRCh37.p5	VT=SNP;SNPSOURCE=LOWCOV;RSQ=0.9219;ERATE=0.0005;AA=C;AN=2184;AC=32;AVGPOST=0.9970;SNPSOURCE=LOWCOV;THETA=0.0007;LDAF=0.0146;AF=0.01;AMR_AF=0.00;AFR_AF=0.05;EUR_AF=0.01	C	0.912	104	T	0.088	10	114	C	0.991	220	T	0.009	2	222	C	1	90	T	0	0	90	NA	NA	NA	NA	NA	NA	NA	C	0.995	201	T	0.005	1	202	C
hsa-mir-2110	MI0010629	10	-	115933864	115933938	rs17091403	115933905	C/T	3	123	133	GRCh37.p5	VT=SNP;SNPSOURCE=LOWCOV;AA=C;AN=2184;THETA=0.0006;RSQ=0.9542;LDAF=0.0469;SNPSOURCE=LOWCOV;AC=102;ERATE=0.0003;AVGPOST=0.9949;AF=0.05;ASN_AF=0.01;AMR_AF=0.04;AFR_AF=0.04;EUR_AF=0.08	C	0.956	109	T	0.044	5	114	C	0.906	203	T	0.094	21	224	C	0.985	268	T	0.015	4	272	NA	NA	NA	NA	NA	NA	NA	C	0.931	188	T	0.069	14	202	C
hsa-mir-603	MI0003616	10	+	24564614	24564710	rs11014002	24564653	C/T	3	120	133	GRCh37.p5	VT=SNP;SNPSOURCE=LOWCOV;AA=C;AN=2184;LDAF=0.0850;AC=186;SNPSOURCE=LOWCOV;RSQ=0.9997;ERATE=0.0003;AVGPOST=0.9999;THETA=0.0003;AF=0.09;ASN_AF=0.23;AMR_AF=0.04;AFR_AF=0.00;EUR_AF=0.04	C	0.974	111	T	0.026	3	114	C	0.932	205	T	0.068	15	220	C	0.76	199	T	0.24	63	262	NA	NA	NA	NA	NA	NA	NA	NA	NA	NA	NA	NA	NA	NA	C
hsa-mir-608	MI0003621	10	+	102734742	102734841	rs4919510	102734778	C/G	27	111	134	GRCh37.p5	VT=SNP;SNPSOURCE=LOWCOV;LDAF=0.3465;RSQ=0.9999;THETA=0.0004;AN=2184;AA=G;AC=757;SNPSOURCE=LOWCOV;ERATE=0.0007;AVGPOST=0.9999;AF=0.35;ASN_AF=0.55;AMR_AF=0.24;AFR_AF=0.46;EUR_AF=0.17	C	0.58	65	G	0.42	47	112	C	0.823	186	G	0.177	40	226	C	0.453	124	G	0.547	150	274	C	0.472	103	G	0.528	115	218	C	0.634	128	G	0.366	74	202	C
hsa-mir-196a-2	MI0000279	12	+	54385522	54385631	rs11614913	54385599	C/T	19	120	133	GRCh37.p5	VT=SNP;SNPSOURCE=LOWCOV;AA=C;THETA=0.0004;RSQ=0.9969;AN=2184;LDAF=0.3868;AC=847;SNPSOURCE=LOWCOV;AVGPOST=0.9978;ERATE=0.0003;AF=0.39;ASN_AF=0.56;AMR_AF=0.38;AFR_AF=0.16;EUR_AF=0.41	C	0.772	88	T	0.228	26	114	C	0.558	126	T	0.442	100	226	C	0.449	123	T	0.551	151	274	C	0.39	85	T	0.61	133	218	C	0.718	145	T	0.282	57	202	C
hsa-mir-5700	MI0019307	12	+	94955565	94955635	rs17022749	94955603	C/T	3	123	133	GRCh37.p5	VT=SNP;SNPSOURCE=LOWCOV;THETA=0.0002;AA=C;AN=2184;AC=185;RSQ=0.9905;LDAF=0.0856;SNPSOURCE=LOWCOV;AVGPOST=0.9978;ERATE=0.0003;AF=0.08;ASN_AF=0.14;AMR_AF=0.05;AFR_AF=0.12;EUR_AF=0.04	C	0.86	98	T	0.14	16	114	C	0.932	207	T	0.068	15	222	C	0.859	232	T	0.141	38	270	C	0.853	186	T	0.147	32	218	C	0.906	183	T	0.094	19	202	C
hsa-mir-4741	MI0017379	18	+	20513312	20513401	rs7227168	20513374	C/T	11	116	133	GRCh37.p5	VT=SNP;SNPSOURCE=LOWCOV;AA=C;AVGPOST=0.9946;AN=2184;THETA=0.0005;RSQ=0.9814;LDAF=0.1226;SNPSOURCE=LOWCOV;AC=264;ERATE=0.0006;AF=0.12;ASN_AF=0.00;AMR_AF=0.07;AFR_AF=0.30;EUR_AF=0.12	C	0.772	88	T	0.228	26	114	C	0.889	201	T	0.111	25	226	C	0.996	273	T	0.004	1	274	C	0.995	217	T	0.005	1	218	C	0.931	188	T	0.069	14	202	NA
hsa-mir-3141	MI0014165	5	-	153975572	153975632	rs936581	153975576	A/G	3	86	134	GRCh37.p5	VT=SNP;SNPSOURCE=LOWCOV;ERATE=0.0005;AVGPOST=0.9945;AA=g;AN=2184;AC=214;SNPSOURCE=LOWCOV;LDAF=0.0984;RSQ=0.9790;THETA=0.0003;AF=0.10;ASN_AF=0.02;AMR_AF=0.11;AFR_AF=0.01;EUR_AF=0.21	G	0.965	110	A	0.035	4	114	G	0.777	174	A	0.223	50	224	G	0.97	262	A	0.03	8	270	G	0.986	209	A	0.014	3	212	G	0.81	162	A	0.19	38	200	G
hsa-mir-4661	MI0017289	8	+	92217713	92217787	rs12335005	92217762	G/T	3	120	132	GRCh37.p5	VT=SNP;SNPSOURCE=LOWCOV;AN=2184;AA=G;RSQ=0.9861;AC=65;THETA=0.0006;LDAF=0.0303;SNPSOURCE=LOWCOV;ERATE=0.0003;AVGPOST=0.9987;AF=0.03;AMR_AF=0.01;AFR_AF=0.13	G	0.904	103	T	0.096	11	114	G	1	130	T	0	0	130	G	1	90	T	0	0	90	NA	NA	NA	NA	NA	NA	NA	NA	NA	NA	NA	NA	NA	NA	G
hsa-mir-4482-1	MI0016843	10	-	106028094	106028163	rs641071	106028157	A/C	15	83	134	GRCh37.p5	VT=SNP;SNPSOURCE=LOWCOV;RSQ=0.9927;AN=2184;AA=T;LDAF=0.4424;AC=965;SNPSOURCE=LOWCOV;ERATE=0.0003;AVGPOST=0.9951;THETA=0.0003;AF=0.44;ASN_AF=0.27;AMR_AF=0.34;AFR_AF=0.81;EUR_AF=0.38	G	0.307	35	T	0.693	79	114	G	0.602	136	T	0.398	90	226	G	0.73	200	T	0.27	74	274	G	0.761	166	T	0.239	52	218	G	0.658	133	T	0.342	69	202	G
hsa-mir-194-2	MI0000732	11	-	64658827	64658911	rs11231898	64658836	A/G	3	120	132	GRCh37.p5	VT=SNP;SNPSOURCE=LOWCOV;AN=2184;AA=G;AC=29;SNPSOURCE=LOWCOV;THETA=0.0010;RSQ=0.9888;ERATE=0.0003;AVGPOST=0.9995;LDAF=0.0135;AF=0.01;AMR_AF=0.01;AFR_AF=0.05	G	0.955	107	A	0.045	5	112	G	0.996	225	A	0.004	1	226	G	1	90	A	0	0	90	NA	NA	NA	NA	NA	NA	NA	NA	NA	NA	NA	NA	NA	NA	G
hsa-mir-3612	MI0016002	12	+	128778637	128778723	rs1683709	128778703	C/T	11	89	134	GRCh37.p5	VT=SNP;SNPSOURCE=LOWCOV;THETA=0.0004;AN=2184;AA=G;LDAF=0.3085;RSQ=0.9972;AC=674;SNPSOURCE=LOWCOV;ERATE=0.0006;AVGPOST=0.9984;AF=0.31;ASN_AF=0.48;AMR_AF=0.27;AFR_AF=0.34;EUR_AF=0.18	G	0.658	75	A	0.342	39	114	G	0.836	189	A	0.164	37	226	G	0.489	134	A	0.511	140	274	G	0.468	102	A	0.532	116	218	G	0.698	141	A	0.302	61	202	G
hsa-mir-3652	MI0016052	12	+	104324203	104324333	rs17797090	104324266	A/G	3	123	132	GRCh37.p5	VT=SNP;SNPSOURCE=LOWCOV,EXOME;SNPSOURCE=LOWCOV,EXOME;AN=2184;AA=G;ERATE=0.0003;RSQ=0.9990;LDAF=0.0636;AVGPOST=0.9999;AC=139;THETA=0.0003;AF=0.06;ASN_AF=0.00;AMR_AF=0.07;AFR_AF=0.06;EUR_AF=0.11	G	0.93	106	A	0.07	8	114	G	0.889	201	A	0.111	25	226	G	1	90	A	0	0	90	NA	NA	NA	NA	NA	NA	NA	G	0.931	188	A	0.069	14	202	G
hsa-mir-92a-1	MI0000093	13	+	92003568	92003645	rs9589207	92003589	A/G	3	119	133	GRCh37.p5	VT=SNP;SNPSOURCE=LOWCOV;AVGPOST=1.0000;AN=2184;AC=46;AA=G;THETA=0.0005;RSQ=1.0000;SNPSOURCE=LOWCOV;LDAF=0.0210;ERATE=0.0002;AF=0.02;AMR_AF=0.02;AFR_AF=0.08	G	0.947	108	A	0.053	6	114	G	0.991	224	A	0.009	2	226	G	1	88	A	0	0	88	NA	NA	NA	NA	NA	NA	NA	NA	NA	NA	NA	NA	NA	NA	G
hsa-mir-1185-2	MI0003821	14	+	101510535	101510620	rs11844707	101510613	A/G	19	120	133	GRCh37.p5	VT=SNP;SNPSOURCE=LOWCOV;ERATE=0.0004;LDAF=0.0490;AN=2184;AC=107;AA=G;THETA=0.0041;RSQ=0.9954;SNPSOURCE=LOWCOV;AVGPOST=0.9995;AF=0.05;AMR_AF=0.01;AFR_AF=0.21	G	0.807	92	A	0.193	22	114	G	1	130	A	0	0	130	G	1	90	A	0	0	90	NA	NA	NA	NA	NA	NA	NA	NA	NA	NA	NA	NA	NA	NA	G
hsa-mir-4513	MI0016879	15	-	75081013	75081098	rs2168518	75081078	A/C/G/T	27	96	135	GRCh37.p5	VT=SNP;SNPSOURCE=LOWCOV;AVGPOST=0.9986;RSQ=0.9982;AN=2184;AC=722;AA=G;SNPSOURCE=LOWCOV;LDAF=0.3311;THETA=0.0007;ERATE=0.0003;AF=0.33;ASN_AF=0.18;AMR_AF=0.39;AFR_AF=0.03;EUR_AF=0.61	G	0.877	100	A	0.123	14	114	G	0.319	72	A	0.681	154	226	G	0.788	216	A	0.212	58	274	G	0.876	191	A	0.124	27	218	G	0.871	176	A	0.129	26	202	G
hsa-mir-4752	MI0017391	19	+	54785964	54786035	rs4112253	54786022	C/G	27	108	135	GRCh37.p5	VT=SNP;SNPSOURCE=LOWCOV;ERATE=0.0004;AC=422;AN=2184;AA=G;AVGPOST=0.9975;THETA=0.0006;RSQ=0.9941;LDAF=0.1933;SNPSOURCE=LOWCOV;AF=0.19;ASN_AF=0.04;AMR_AF=0.23;AFR_AF=0.07;EUR_AF=0.38	G	0.904	103	C	0.096	11	114	G	0.65	147	C	0.35	79	226	G	0.978	264	C	0.022	6	270	G	0.872	190	C	0.128	28	218	G	0.795	159	C	0.205	41	200	G
hsa-mir-5196	MI0018175	19	+	35836416	35836530	rs10406069	35836530	A/G	11	119	134	GRCh37.p5	VT=SNP;SNPSOURCE=LOWCOV,EXOME;AVGPOST=1.0000;SNPSOURCE=LOWCOV,EXOME;AN=2184;AA=G;AC=315;RSQ=1.0000;LDAF=0.1449;ERATE=0.0003;THETA=0.0003;AF=0.14;ASN_AF=0.19;AMR_AF=0.14;AFR_AF=0.03;EUR_AF=0.18	G	0.947	108	A	0.053	6	114	G	0.788	178	A	0.212	48	226	G	0.794	216	A	0.206	56	272	G	0.748	163	A	0.252	55	218	G	0.921	186	A	0.079	16	202	G
hsa-mir-1-1	MI0000651	20	+	61151513	61151583	rs6122014	61151515	C/T	3	114	134	GRCh37.p5	VT=SNP;SNPSOURCE=LOWCOV;AVGPOST=1.0000;AC=12;THETA=0.0002;AN=2184;AA=G;RSQ=1.0000;SNPSOURCE=LOWCOV;ERATE=0.0003;LDAF=0.0055;AF=0.01;AFR_AF=0.02	G	0.991	113	A	0.009	1	114	G	1	128	A	0	0	128	G	1	90	A	0	0	90	G	0.995	217	A	0.005	1	218	NA	NA	NA	NA	NA	NA	NA	G
hsa-mir-891a	MI0005524	X	-	145109312	145109390	rs5965990	145109356	A/G	3	114	134	GRCh37.p5	NA	G	0.989	89	A	0.011	1	90	G	0.994	167	A	0.006	1	168	G	1	65	A	0	0	65	NA	NA	NA	NA	NA	NA	NA	NA	NA	NA	NA	NA	NA	NA	G
hsa-mir-1182	MI0006275	1	-	231155574	231155670	rs147736691	231155616	A/G	2	134	134	GRCh37.p5	NA	NA	NA	NA	NA	NA	NA	NA	NA	NA	NA	NA	NA	NA	NA	NA	NA	NA	NA	NA	NA	NA	NA	NA	NA	NA	NA	NA	NA	NA	NA	NA	NA	NA	NA	NA	NA
hsa-mir-1231	MI0006321	1	+	201777739	201777830	rs112032363	201777752	A/C/T	1	132	132	GRCh37.p5	VT=SNP;SNPSOURCE=LOWCOV;AC=17;LDAF=0.0078;AN=2184;RSQ=0.9943;AA=c;SNPSOURCE=LOWCOV;THETA=0.0043;ERATE=0.0003;AVGPOST=0.9999;AF=0.01;AMR_AF=0.01;AFR_AF=0.03	NA	NA	NA	NA	NA	NA	NA	NA	NA	NA	NA	NA	NA	NA	NA	NA	NA	NA	NA	NA	NA	NA	NA	NA	NA	NA	NA	NA	NA	NA	NA	NA	NA	NA	NA	NA
hsa-mir-1231	MI0006321	1	+	201777739	201777830	rs116338160	201777751	A/G	3	132	132	GRCh37.p5	VT=SNP;SNPSOURCE=LOWCOV;AVGPOST=1.0000;AC=17;AA=g;AN=2184;THETA=0.0011;RSQ=0.9972;SNPSOURCE=LOWCOV;ERATE=0.0003;LDAF=0.0077;AF=0.01;AMR_AF=0.01;AFR_AF=0.03	NA	NA	NA	NA	NA	NA	NA	NA	NA	NA	NA	NA	NA	NA	NA	NA	NA	NA	NA	NA	NA	NA	NA	NA	NA	NA	NA	NA	NA	NA	NA	NA	NA	NA	NA	NA
hsa-mir-1255b-2	MI0006436	1	+	167967898	167967964	rs79639536	167967958	A/G	3	131	134	GRCh37.p5	VT=SNP;SNPSOURCE=LOWCOV;ERATE=0.0005;AN=2184;AC=40;THETA=0.0006;AA=A;RSQ=0.9553;SNPSOURCE=LOWCOV;LDAF=0.0188;AVGPOST=0.9982;AF=0.02;ASN_AF=0.05;AMR_AF=0.01;AFR_AF=0.01;EUR_AF=0.01	NA	NA	NA	NA	NA	NA	NA	NA	NA	NA	NA	NA	NA	NA	NA	NA	NA	NA	NA	NA	NA	NA	NA	NA	NA	NA	NA	NA	NA	NA	NA	NA	NA	NA	NA	NA
hsa-mir-1255b-2	MI0006436	1	+	167967898	167967964	rs142690749	167967963	C/G	0	134	134	GRCh37.p5	VT=SNP;SNPSOURCE=LOWCOV;LDAF=0.0009;AN=2184;AA=G;THETA=0.0005;RSQ=0.6340;AVGPOST=0.9991;SNPSOURCE=LOWCOV;AC=1;ERATE=0.0003;AF=0.00;EUR_AF=0.00	NA	NA	NA	NA	NA	NA	NA	NA	NA	NA	NA	NA	NA	NA	NA	NA	NA	NA	NA	NA	NA	NA	NA	NA	NA	NA	NA	NA	NA	NA	NA	NA	NA	NA	NA	NA
hsa-mir-1255b-2	MI0006436	1	+	167967898	167967964	rs189709980	167967904	C/G	0	135	135	GRCh37.p5	VT=SNP;SNPSOURCE=LOWCOV;AN=2184;AA=G;RSQ=0.6967;THETA=0.0005;AVGPOST=0.9990;LDAF=0.0014;SNPSOURCE=LOWCOV;ERATE=0.0003;AC=2;AF=0.00;ASN_AF=0.00	NA	NA	NA	NA	NA	NA	NA	NA	NA	NA	NA	NA	NA	NA	NA	NA	NA	NA	NA	NA	NA	NA	NA	NA	NA	NA	NA	NA	NA	NA	NA	NA	NA	NA	NA	NA
hsa-mir-1262	MI0006397	1	-	68649201	68649293	rs138343697	68649290	A/G	0	134	134	GRCh37.p5	VT=SNP;SNPSOURCE=LOWCOV;LDAF=0.0013;AVGPOST=0.9994;AN=2184;THETA=0.0006;RSQ=0.8185;AA=A;SNPSOURCE=LOWCOV;ERATE=0.0003;AC=3;AF=0.00;ASN_AF=0.01	NA	NA	NA	NA	NA	NA	NA	NA	NA	NA	NA	NA	NA	NA	NA	NA	NA	NA	NA	NA	NA	NA	NA	NA	NA	NA	NA	NA	NA	NA	NA	NA	NA	NA	NA	NA
hsa-mir-1262	MI0006397	1	-	68649201	68649293	rs147113488	68649258	C/T	0	134	134	GRCh37.p5	VT=SNP;SNPSOURCE=LOWCOV;AVGPOST=1.0000;THETA=0.0002;AA=C;AN=2184;LDAF=0.0064;AC=14;RSQ=1.0000;SNPSOURCE=LOWCOV;ERATE=0.0003;AF=0.01;AMR_AF=0.01;EUR_AF=0.01	NA	NA	NA	NA	NA	NA	NA	NA	NA	NA	NA	NA	NA	NA	NA	NA	NA	NA	NA	NA	NA	NA	NA	NA	NA	NA	NA	NA	NA	NA	NA	NA	NA	NA	NA	NA
hsa-mir-1273d	MI0014254	1	+	10287776	10287861	rs141221242	10287820	A/C	0	134	134	GRCh37.p5	VT=SNP;SNPSOURCE=LOWCOV;RSQ=0.9289;ERATE=0.0005;AA=C;AN=2184;LDAF=0.0106;AC=22;SNPSOURCE=LOWCOV;THETA=0.0007;AVGPOST=0.9984;AF=0.01;AMR_AF=0.01;AFR_AF=0.04	NA	NA	NA	NA	NA	NA	NA	NA	NA	NA	NA	NA	NA	NA	NA	NA	NA	NA	NA	NA	NA	NA	NA	NA	NA	NA	NA	NA	NA	NA	NA	NA	NA	NA	NA	NA
hsa-mir-1273d	MI0014254	1	+	10287776	10287861	rs150712502	10287824	C/T	0	134	134	GRCh37.p5	VT=SNP;SNPSOURCE=LOWCOV;ERATE=0.0004;AA=C;THETA=0.0004;AN=2184;LDAF=0.0197;AVGPOST=0.9988;SNPSOURCE=LOWCOV;RSQ=0.9763;AC=42;AF=0.02;AMR_AF=0.01;AFR_AF=0.08	NA	NA	NA	NA	NA	NA	NA	NA	NA	NA	NA	NA	NA	NA	NA	NA	NA	NA	NA	NA	NA	NA	NA	NA	NA	NA	NA	NA	NA	NA	NA	NA	NA	NA	NA	NA
hsa-mir-1290	MI0006352	1	-	19223565	19223642	rs75705742	19223639	A/G	2	132	133	GRCh37.p5	VT=SNP;SNPSOURCE=LOWCOV;RSQ=0.9945;AN=2184;AA=G;AC=31;AVGPOST=0.9998;LDAF=0.0143;SNPSOURCE=LOWCOV;ERATE=0.0003;THETA=0.0003;AF=0.01;AMR_AF=0.02;AFR_AF=0.05	NA	NA	NA	NA	NA	NA	NA	NA	NA	NA	NA	NA	NA	NA	NA	NA	NA	NA	NA	NA	NA	NA	NA	NA	NA	NA	NA	NA	NA	NA	NA	NA	NA	NA	NA	NA
hsa-mir-1290	MI0006352	1	-	19223565	19223642	rs147869275	19223571	A/G	0	134	134	GRCh37.p5	VT=SNP;SNPSOURCE=LOWCOV;AC=12;LDAF=0.0054;AN=2184;THETA=0.0005;AA=A;RSQ=0.9891;SNPSOURCE=LOWCOV;ERATE=0.0003;AVGPOST=0.9999;AF=0.01;AMR_AF=0.00;EUR_AF=0.01	NA	NA	NA	NA	NA	NA	NA	NA	NA	NA	NA	NA	NA	NA	NA	NA	NA	NA	NA	NA	NA	NA	NA	NA	NA	NA	NA	NA	NA	NA	NA	NA	NA	NA	NA	NA
hsa-mir-1295a	MI0006357	1	-	171070869	171070947	rs191927458	171070937	A/C	0	135	135	GRCh37.p5	VT=SNP;SNPSOURCE=LOWCOV;AN=2184;AA=T;AVGPOST=0.9997;LDAF=0.0006;RSQ=0.7682;SNPSOURCE=LOWCOV;AC=1;THETA=0.0007;ERATE=0.0003;AF=0.00;AMR_AF=0.00	NA	NA	NA	NA	NA	NA	NA	NA	NA	NA	NA	NA	NA	NA	NA	NA	NA	NA	NA	NA	NA	NA	NA	NA	NA	NA	NA	NA	NA	NA	NA	NA	NA	NA	NA	NA
hsa-mir-1295b	MI0019146	1	+	171070880	171070939	rs191927458	171070937	A/C	0	135	135	GRCh37.p5	VT=SNP;SNPSOURCE=LOWCOV;AN=2184;AA=T;AVGPOST=0.9997;LDAF=0.0006;RSQ=0.7682;SNPSOURCE=LOWCOV;AC=1;THETA=0.0007;ERATE=0.0003;AF=0.00;AMR_AF=0.00	NA	NA	NA	NA	NA	NA	NA	NA	NA	NA	NA	NA	NA	NA	NA	NA	NA	NA	NA	NA	NA	NA	NA	NA	NA	NA	NA	NA	NA	NA	NA	NA	NA	NA	NA	NA
hsa-mir-135b	MI0000810	1	-	205417430	205417526	rs139405984	205417483	C/G	0	134	134	GRCh37.p5	VT=SNP;SNPSOURCE=LOWCOV;RSQ=0.9882;AVGPOST=1.0000;AA=C;AN=2184;LDAF=0.0019;SNPSOURCE=LOWCOV;AC=4;THETA=0.0007;ERATE=0.0003;AF=0.00;ASN_AF=0.01	NA	NA	NA	NA	NA	NA	NA	NA	NA	NA	NA	NA	NA	NA	NA	NA	NA	NA	NA	NA	NA	NA	NA	NA	NA	NA	NA	NA	NA	NA	NA	NA	NA	NA	NA	NA
hsa-mir-1537	MI0007258	1	-	236016300	236016360	rs113301642	236016301	C/T	0	132	132	GRCh37.p5	NA	NA	NA	NA	NA	NA	NA	NA	NA	NA	NA	NA	NA	NA	NA	NA	NA	NA	NA	NA	NA	NA	NA	NA	NA	NA	NA	NA	NA	NA	NA	NA	NA	NA	NA	NA	NA
hsa-mir-1537	MI0007258	1	-	236016300	236016360	rs192140250	236016347	A/C	0	135	135	GRCh37.p5	VT=SNP;SNPSOURCE=LOWCOV;ERATE=0.0004;AA=C;AN=2184;THETA=0.0005;SNPSOURCE=LOWCOV;RSQ=0.5520;AC=1;LDAF=0.0008;AVGPOST=0.9992;AF=0.00;AFR_AF=0.00	NA	NA	NA	NA	NA	NA	NA	NA	NA	NA	NA	NA	NA	NA	NA	NA	NA	NA	NA	NA	NA	NA	NA	NA	NA	NA	NA	NA	NA	NA	NA	NA	NA	NA	NA	NA
hsa-mir-197	MI0000239	1	+	110141515	110141589	rs142872331	110141578	C/T	0	134	134	GRCh37.p5	VT=SNP;SNPSOURCE=LOWCOV;AA=C;THETA=0.0004;AN=2184;RSQ=0.8803;SNPSOURCE=LOWCOV;AC=1;ERATE=0.0003;LDAF=0.0005;AVGPOST=0.9999;AF=0.00;ASN_AF=0.00	NA	NA	NA	NA	NA	NA	NA	NA	NA	NA	NA	NA	NA	NA	NA	NA	NA	NA	NA	NA	NA	NA	NA	NA	NA	NA	NA	NA	NA	NA	NA	NA	NA	NA	NA	NA
hsa-mir-199a-2	MI0000281	1	-	172113675	172113784	rs147011290	172113756	C/T	0	134	134	GRCh37.p5	VT=SNP;SNPSOURCE=LOWCOV;AVGPOST=1.0000;AA=C;THETA=0.0004;AN=2184;RSQ=0.9906;LDAF=0.0023;AC=5;SNPSOURCE=LOWCOV;ERATE=0.0002;AF=0.00;ASN_AF=0.01;EUR_AF=0.00	NA	NA	NA	NA	NA	NA	NA	NA	NA	NA	NA	NA	NA	NA	NA	NA	NA	NA	NA	NA	NA	NA	NA	NA	NA	NA	NA	NA	NA	NA	NA	NA	NA	NA	NA	NA
hsa-mir-200b	MI0000342	1	+	1102484	1102578	rs72563729	1102563	A/G	2	130	132	GRCh37.p5	VT=SNP;SNPSOURCE=LOWCOV;RSQ=0.9819;AN=2184;AC=13;AA=G;THETA=0.0018;LDAF=0.0061;AVGPOST=0.9998;SNPSOURCE=LOWCOV;ERATE=0.0003;AF=0.01;ASN_AF=0.00;AFR_AF=0.00;EUR_AF=0.01	NA	NA	NA	NA	NA	NA	NA	NA	NA	NA	NA	NA	NA	NA	NA	NA	NA	NA	NA	NA	NA	NA	NA	NA	NA	NA	NA	NA	NA	NA	NA	NA	NA	NA	NA	NA
hsa-mir-205	MI0000285	1	+	209605478	209605587	rs113859371	209605546	C/T	0	132	132	GRCh37.p5	NA	NA	NA	NA	NA	NA	NA	NA	NA	NA	NA	NA	NA	NA	NA	NA	NA	NA	NA	NA	NA	NA	NA	NA	NA	NA	NA	NA	NA	NA	NA	NA	NA	NA	NA	NA	NA
hsa-mir-205	MI0000285	1	+	209605478	209605587	rs149492792	209605539	A/T	0	134	134	GRCh37.p5	VT=SNP;SNPSOURCE=LOWCOV;LDAF=0.0009;AVGPOST=1.0000;THETA=0.0002;RSQ=0.9768;AN=2184;AA=A;SNPSOURCE=LOWCOV;ERATE=0.0006;AC=2;AF=0.00;AFR_AF=0.00	NA	NA	NA	NA	NA	NA	NA	NA	NA	NA	NA	NA	NA	NA	NA	NA	NA	NA	NA	NA	NA	NA	NA	NA	NA	NA	NA	NA	NA	NA	NA	NA	NA	NA	NA	NA
hsa-mir-215	MI0000291	1	-	220291195	220291304	rs72631834	220291292	C/T	1	130	134	GRCh37.p5	VT=SNP;SNPSOURCE=LOWCOV;AVGPOST=1.0000;AN=2184;THETA=0.0005;AA=A;RSQ=1.0000;LDAF=0.0014;SNPSOURCE=LOWCOV;ERATE=0.0003;AC=3;AF=0.00;EUR_AF=0.00	NA	NA	NA	NA	NA	NA	NA	NA	NA	NA	NA	NA	NA	NA	NA	NA	NA	NA	NA	NA	NA	NA	NA	NA	NA	NA	NA	NA	NA	NA	NA	NA	NA	NA	NA	NA
hsa-mir-215	MI0000291	1	-	220291195	220291304	rs145979015	220291302	A/G	0	134	134	GRCh37.p5	VT=SNP;SNPSOURCE=LOWCOV;LDAF=0.0009;AVGPOST=1.0000;AN=2184;AA=G;THETA=0.0006;RSQ=1.0000;SNPSOURCE=LOWCOV;ERATE=0.0003;AC=2;AF=0.00;AFR_AF=0.00	NA	NA	NA	NA	NA	NA	NA	NA	NA	NA	NA	NA	NA	NA	NA	NA	NA	NA	NA	NA	NA	NA	NA	NA	NA	NA	NA	NA	NA	NA	NA	NA	NA	NA	NA	NA
hsa-mir-215	MI0000291	1	-	220291195	220291304	rs189877545	220291206	A/C	0	135	135	GRCh37.p5	VT=SNP;SNPSOURCE=LOWCOV;LDAF=0.0009;AVGPOST=1.0000;RSQ=0.9768;AA=C;AN=2184;SNPSOURCE=LOWCOV;THETA=0.0010;ERATE=0.0003;AC=2;AF=0.00;ASN_AF=0.00	NA	NA	NA	NA	NA	NA	NA	NA	NA	NA	NA	NA	NA	NA	NA	NA	NA	NA	NA	NA	NA	NA	NA	NA	NA	NA	NA	NA	NA	NA	NA	NA	NA	NA	NA	NA
hsa-mir-2682	MI0012063	1	-	98510798	98510907	rs74904371	98510847	C/T	2	132	133	GRCh37.p5	VT=SNP;SNPSOURCE=LOWCOV;THETA=0.0009;RSQ=0.9687;ERATE=0.0005;AVGPOST=0.9985;AN=2184;AA=T;AC=44;SNPSOURCE=LOWCOV;LDAF=0.0207;AF=0.02;AMR_AF=0.01;AFR_AF=0.01;EUR_AF=0.05	NA	NA	NA	NA	NA	NA	NA	NA	NA	NA	NA	NA	NA	NA	NA	NA	NA	NA	NA	NA	NA	NA	NA	NA	NA	NA	NA	NA	NA	NA	NA	NA	NA	NA	NA	NA
hsa-mir-2682	MI0012063	1	-	98510798	98510907	rs80017247	98510864	A/T	0	131	133	GRCh37.p5	NA	NA	NA	NA	NA	NA	NA	NA	NA	NA	NA	NA	NA	NA	NA	NA	NA	NA	NA	NA	NA	NA	NA	NA	NA	NA	NA	NA	NA	NA	NA	NA	NA	NA	NA	NA	NA
hsa-mir-30e	MI0000749	1	+	41220027	41220118	rs112439044	41220077	C/T	3	132	135	GRCh37.p5	VT=SNP;SNPSOURCE=LOWCOV;AVGPOST=1.0000;AA=C;THETA=0.0004;AN=2184;LDAF=0.0046;AC=10;RSQ=1.0000;SNPSOURCE=LOWCOV;ERATE=0.0003;AF=0.00;ASN_AF=0.02	NA	NA	NA	NA	NA	NA	NA	NA	NA	NA	NA	NA	NA	NA	NA	NA	NA	NA	NA	NA	NA	NA	NA	NA	NA	NA	NA	NA	NA	NA	NA	NA	NA	NA	NA	NA
hsa-mir-3116-1	MI0014128	1	+	62544458	62544531	rs141963809	62544490	G/T	0	134	134	GRCh37.p5	VT=SNP;SNPSOURCE=LOWCOV;ERATE=0.0004;AN=2184;AA=G;THETA=0.0008;RSQ=0.7445;LDAF=0.0020;SNPSOURCE=LOWCOV;AVGPOST=0.9987;AC=3;AF=0.00;ASN_AF=0.01	NA	NA	NA	NA	NA	NA	NA	NA	NA	NA	NA	NA	NA	NA	NA	NA	NA	NA	NA	NA	NA	NA	NA	NA	NA	NA	NA	NA	NA	NA	NA	NA	NA	NA	NA	NA
hsa-mir-3116-1	MI0014128	1	+	62544458	62544531	rs192207383	62544503	A/G	0	135	135	GRCh37.p5	VT=SNP;SNPSOURCE=LOWCOV;AA=g;RSQ=0.5296;AN=2184;AVGPOST=0.9972;THETA=0.0006;LDAF=0.0025;SNPSOURCE=LOWCOV;AC=4;ERATE=0.0006;AF=0.00;AFR_AF=0.00;EUR_AF=0.00	NA	NA	NA	NA	NA	NA	NA	NA	NA	NA	NA	NA	NA	NA	NA	NA	NA	NA	NA	NA	NA	NA	NA	NA	NA	NA	NA	NA	NA	NA	NA	NA	NA	NA	NA	NA
hsa-mir-3116-2	MI0014129	1	-	62544461	62544528	rs141963809	62544490	G/T	0	134	134	GRCh37.p5	VT=SNP;SNPSOURCE=LOWCOV;ERATE=0.0004;AN=2184;AA=G;THETA=0.0008;RSQ=0.7445;LDAF=0.0020;SNPSOURCE=LOWCOV;AVGPOST=0.9987;AC=3;AF=0.00;ASN_AF=0.01	NA	NA	NA	NA	NA	NA	NA	NA	NA	NA	NA	NA	NA	NA	NA	NA	NA	NA	NA	NA	NA	NA	NA	NA	NA	NA	NA	NA	NA	NA	NA	NA	NA	NA	NA	NA
hsa-mir-3116-2	MI0014129	1	-	62544461	62544528	rs192207383	62544503	A/G	0	135	135	GRCh37.p5	VT=SNP;SNPSOURCE=LOWCOV;AA=g;RSQ=0.5296;AN=2184;AVGPOST=0.9972;THETA=0.0006;LDAF=0.0025;SNPSOURCE=LOWCOV;AC=4;ERATE=0.0006;AF=0.00;AFR_AF=0.00;EUR_AF=0.00	NA	NA	NA	NA	NA	NA	NA	NA	NA	NA	NA	NA	NA	NA	NA	NA	NA	NA	NA	NA	NA	NA	NA	NA	NA	NA	NA	NA	NA	NA	NA	NA	NA	NA	NA	NA
hsa-mir-3117	MI0014130	1	+	67094123	67094200	rs12402181	67094171	A/G	19	120	134	GRCh37.p5	VT=SNP;SNPSOURCE=LOWCOV;ERATE=0.0005;AVGPOST=0.9963;RSQ=0.9934;LDAF=0.2673;THETA=0.0002;AN=2184;AA=G;AC=582;SNPSOURCE=LOWCOV;AF=0.27;ASN_AF=0.34;AMR_AF=0.19;AFR_AF=0.43;EUR_AF=0.14	NA	NA	NA	NA	NA	NA	NA	NA	NA	NA	NA	NA	NA	NA	NA	NA	NA	NA	NA	NA	NA	NA	NA	NA	NA	NA	NA	NA	NA	NA	NA	NA	NA	NA	NA	NA
hsa-mir-3118-1	MI0014131	1	+	142667289	142667363	rs10430152	142667306	C/T	8	119	134	GRCh37.p5	NA	NA	NA	NA	NA	NA	NA	NA	NA	NA	NA	NA	NA	NA	NA	NA	NA	NA	NA	NA	NA	NA	NA	NA	NA	NA	NA	NA	NA	NA	NA	NA	NA	NA	NA	NA	NA
hsa-mir-3118-1	MI0014131	1	+	142667289	142667363	rs74987789	142667356	A/G	0	131	131	GRCh37.p5	NA	NA	NA	NA	NA	NA	NA	NA	NA	NA	NA	NA	NA	NA	NA	NA	NA	NA	NA	NA	NA	NA	NA	NA	NA	NA	NA	NA	NA	NA	NA	NA	NA	NA	NA	NA	NA
hsa-mir-3118-1	MI0014131	1	+	142667289	142667363	rs76132421	142667330	C/T	0	131	131	GRCh37.p5	NA	NA	NA	NA	NA	NA	NA	NA	NA	NA	NA	NA	NA	NA	NA	NA	NA	NA	NA	NA	NA	NA	NA	NA	NA	NA	NA	NA	NA	NA	NA	NA	NA	NA	NA	NA	NA
hsa-mir-3118-1	MI0014131	1	+	142667289	142667363	rs75154299	142667289	A/C	2	131	131	GRCh37.p5	NA	NA	NA	NA	NA	NA	NA	NA	NA	NA	NA	NA	NA	NA	NA	NA	NA	NA	NA	NA	NA	NA	NA	NA	NA	NA	NA	NA	NA	NA	NA	NA	NA	NA	NA	NA	NA
hsa-mir-3118-1	MI0014131	1	+	142667289	142667363	rs75357324	142667306	C/T	0	131	131	GRCh37.p5	NA	NA	NA	NA	NA	NA	NA	NA	NA	NA	NA	NA	NA	NA	NA	NA	NA	NA	NA	NA	NA	NA	NA	NA	NA	NA	NA	NA	NA	NA	NA	NA	NA	NA	NA	NA	NA
hsa-mir-3118-2	MI0014132	1	+	143163750	143163822	rs76191636	143163775	A/G	2	131	135	GRCh37.p5	NA	NA	NA	NA	NA	NA	NA	NA	NA	NA	NA	NA	NA	NA	NA	NA	NA	NA	NA	NA	NA	NA	NA	NA	NA	NA	NA	NA	NA	NA	NA	NA	NA	NA	NA	NA	NA
hsa-mir-3118-2	MI0014132	1	+	143163750	143163822	rs78472851	143163772	C/G	2	131	135	GRCh37.p5	NA	NA	NA	NA	NA	NA	NA	NA	NA	NA	NA	NA	NA	NA	NA	NA	NA	NA	NA	NA	NA	NA	NA	NA	NA	NA	NA	NA	NA	NA	NA	NA	NA	NA	NA	NA	NA
hsa-mir-3118-2	MI0014132	1	+	143163750	143163822	rs61786895	143163799	A/G	1	129	132	GRCh37.p5	NA	NA	NA	NA	NA	NA	NA	NA	NA	NA	NA	NA	NA	NA	NA	NA	NA	NA	NA	NA	NA	NA	NA	NA	NA	NA	NA	NA	NA	NA	NA	NA	NA	NA	NA	NA	NA
hsa-mir-3118-2	MI0014132	1	+	143163750	143163822	rs75563322	143163816	A/G	0	131	131	GRCh37.p5	NA	NA	NA	NA	NA	NA	NA	NA	NA	NA	NA	NA	NA	NA	NA	NA	NA	NA	NA	NA	NA	NA	NA	NA	NA	NA	NA	NA	NA	NA	NA	NA	NA	NA	NA	NA	NA
hsa-mir-3118-2	MI0014132	1	+	143163750	143163822	rs79594127	143163790	C/T	2	131	134	GRCh37.p5	NA	NA	NA	NA	NA	NA	NA	NA	NA	NA	NA	NA	NA	NA	NA	NA	NA	NA	NA	NA	NA	NA	NA	NA	NA	NA	NA	NA	NA	NA	NA	NA	NA	NA	NA	NA	NA
hsa-mir-3118-3	MI0014133	1	-	143424141	143424215	rs75357324	143424198	C/T	0	131	131	GRCh37.p5	NA	NA	NA	NA	NA	NA	NA	NA	NA	NA	NA	NA	NA	NA	NA	NA	NA	NA	NA	NA	NA	NA	NA	NA	NA	NA	NA	NA	NA	NA	NA	NA	NA	NA	NA	NA	NA
hsa-mir-3118-3	MI0014133	1	-	143424141	143424215	rs11488501	143424165	C/T	0	120	120	GRCh37.p5	NA	NA	NA	NA	NA	NA	NA	NA	NA	NA	NA	NA	NA	NA	NA	NA	NA	NA	NA	NA	NA	NA	NA	NA	NA	NA	NA	NA	NA	NA	NA	NA	NA	NA	NA	NA	NA
hsa-mir-3118-3	MI0014133	1	-	143424141	143424215	rs9440733	143424215	G/T	0	119	119	GRCh37.p5	NA	NA	NA	NA	NA	NA	NA	NA	NA	NA	NA	NA	NA	NA	NA	NA	NA	NA	NA	NA	NA	NA	NA	NA	NA	NA	NA	NA	NA	NA	NA	NA	NA	NA	NA	NA	NA
hsa-mir-3119-1	MI0014134	1	-	170120519	170120603	rs185710757	170120566	C/T	0	135	135	GRCh37.p5	VT=SNP;SNPSOURCE=LOWCOV;ERATE=0.0005;LDAF=0.0016;AA=C;AN=2184;THETA=0.0005;SNPSOURCE=LOWCOV;AVGPOST=0.9978;AC=1;RSQ=0.4188;AF=0.00;ASN_AF=0.00	NA	NA	NA	NA	NA	NA	NA	NA	NA	NA	NA	NA	NA	NA	NA	NA	NA	NA	NA	NA	NA	NA	NA	NA	NA	NA	NA	NA	NA	NA	NA	NA	NA	NA	NA	NA
hsa-mir-3119-1	MI0014134	1	-	170120519	170120603	rs58602811	170120575	G/T	1	129	133	GRCh37.p5	VT=SNP;SNPSOURCE=LOWCOV;ERATE=0.0004;AC=35;LDAF=0.0159;AN=2184;RSQ=0.9383;SNPSOURCE=LOWCOV;THETA=0.0034;AVGPOST=0.9974;AA=t;AF=0.02;AMR_AF=0.00;AFR_AF=0.07	NA	NA	NA	NA	NA	NA	NA	NA	NA	NA	NA	NA	NA	NA	NA	NA	NA	NA	NA	NA	NA	NA	NA	NA	NA	NA	NA	NA	NA	NA	NA	NA	NA	NA	NA	NA
hsa-mir-3119-2	MI0014135	1	+	170120519	170120603	rs58602811	170120575	G/T	1	129	133	GRCh37.p5	VT=SNP;SNPSOURCE=LOWCOV;ERATE=0.0004;AC=35;LDAF=0.0159;AN=2184;RSQ=0.9383;SNPSOURCE=LOWCOV;THETA=0.0034;AVGPOST=0.9974;AA=t;AF=0.02;AMR_AF=0.00;AFR_AF=0.07	NA	NA	NA	NA	NA	NA	NA	NA	NA	NA	NA	NA	NA	NA	NA	NA	NA	NA	NA	NA	NA	NA	NA	NA	NA	NA	NA	NA	NA	NA	NA	NA	NA	NA	NA	NA
hsa-mir-3119-2	MI0014135	1	+	170120519	170120603	rs185710757	170120566	C/T	0	135	135	GRCh37.p5	VT=SNP;SNPSOURCE=LOWCOV;ERATE=0.0005;LDAF=0.0016;AA=C;AN=2184;THETA=0.0005;SNPSOURCE=LOWCOV;AVGPOST=0.9978;AC=1;RSQ=0.4188;AF=0.00;ASN_AF=0.00	NA	NA	NA	NA	NA	NA	NA	NA	NA	NA	NA	NA	NA	NA	NA	NA	NA	NA	NA	NA	NA	NA	NA	NA	NA	NA	NA	NA	NA	NA	NA	NA	NA	NA	NA	NA
hsa-mir-3121	MI0014137	1	-	180407449	180407525	rs138979245	180407505	A/G	0	134	134	GRCh37.p5	VT=SNP;SNPSOURCE=LOWCOV;ERATE=0.0004;THETA=0.0004;RSQ=0.6985;LDAF=0.0032;AN=2184;AA=A;AC=5;SNPSOURCE=LOWCOV;AVGPOST=0.9974;AF=0.00;AFR_AF=0.01;EUR_AF=0.00	NA	NA	NA	NA	NA	NA	NA	NA	NA	NA	NA	NA	NA	NA	NA	NA	NA	NA	NA	NA	NA	NA	NA	NA	NA	NA	NA	NA	NA	NA	NA	NA	NA	NA	NA	NA
hsa-mir-3123	MI0014139	1	+	241295572	241295646	rs78240175	241295617	A/G	3	132	133	GRCh37.p5	VT=SNP;SNPSOURCE=LOWCOV;ERATE=0.0005;LDAF=0.0263;AN=2184;AA=G;AC=57;RSQ=0.9786;AVGPOST=0.9988;SNPSOURCE=LOWCOV;THETA=0.0003;AF=0.03;AMR_AF=0.01;AFR_AF=0.11	NA	NA	NA	NA	NA	NA	NA	NA	NA	NA	NA	NA	NA	NA	NA	NA	NA	NA	NA	NA	NA	NA	NA	NA	NA	NA	NA	NA	NA	NA	NA	NA	NA	NA	NA	NA
hsa-mir-3124	MI0014140	1	+	249120576	249120642	rs12081872	249120584	C/T	2	120	132	GRCh37.p5	VT=SNP;SNPSOURCE=LOWCOV;ERATE=0.0005;AA=C;AN=2184;AVGPOST=0.9981;RSQ=0.9229;AC=20;LDAF=0.0100;SNPSOURCE=LOWCOV;THETA=0.0007;AF=0.01;AFR_AF=0.04	NA	NA	NA	NA	NA	NA	NA	NA	NA	NA	NA	NA	NA	NA	NA	NA	NA	NA	NA	NA	NA	NA	NA	NA	NA	NA	NA	NA	NA	NA	NA	NA	NA	NA	NA	NA
hsa-mir-3124	MI0014140	1	+	249120576	249120642	rs115160731	249120631	A/C	2	132	132	GRCh37.p5	VT=SNP;SNPSOURCE=LOWCOV;THETA=0.0009;ERATE=0.0004;RSQ=0.9759;AVGPOST=0.9994;AN=2184;AC=24;AA=A;SNPSOURCE=LOWCOV;LDAF=0.0111;AF=0.01;AMR_AF=0.00;AFR_AF=0.05	NA	NA	NA	NA	NA	NA	NA	NA	NA	NA	NA	NA	NA	NA	NA	NA	NA	NA	NA	NA	NA	NA	NA	NA	NA	NA	NA	NA	NA	NA	NA	NA	NA	NA	NA	NA
hsa-mir-34a	MI0000268	1	-	9211727	9211836	rs35301225	9211802	A/C/T	2	126	131	GRCh37.p5	NA	NA	NA	NA	NA	NA	NA	NA	NA	NA	NA	NA	NA	NA	NA	NA	NA	NA	NA	NA	NA	NA	NA	NA	NA	NA	NA	NA	NA	NA	NA	NA	NA	NA	NA	NA	NA
hsa-mir-34a	MI0000268	1	-	9211727	9211836	rs72631823	9211782	A/G	1	130	132	GRCh37.p5	VT=SNP;SNPSOURCE=LOWCOV;AVGPOST=1.0000;AA=C;AN=2184;THETA=0.0059;RSQ=1.0000;SNPSOURCE=LOWCOV;AC=1;ERATE=0.0003;LDAF=0.0005;AF=0.00;AFR_AF=0.00	NA	NA	NA	NA	NA	NA	NA	NA	NA	NA	NA	NA	NA	NA	NA	NA	NA	NA	NA	NA	NA	NA	NA	NA	NA	NA	NA	NA	NA	NA	NA	NA	NA	NA	NA	NA
hsa-mir-3605	MI0015995	1	-	33797994	33798093	rs80176156	33798031	C/G	0	131	131	GRCh37.p5	NA	NA	NA	NA	NA	NA	NA	NA	NA	NA	NA	NA	NA	NA	NA	NA	NA	NA	NA	NA	NA	NA	NA	NA	NA	NA	NA	NA	NA	NA	NA	NA	NA	NA	NA	NA	NA
hsa-mir-3605	MI0015995	1	-	33797994	33798093	rs112435318	33798007	G/T	0	132	132	GRCh37.p5	NA	NA	NA	NA	NA	NA	NA	NA	NA	NA	NA	NA	NA	NA	NA	NA	NA	NA	NA	NA	NA	NA	NA	NA	NA	NA	NA	NA	NA	NA	NA	NA	NA	NA	NA	NA	NA
hsa-mir-3605	MI0015995	1	-	33797994	33798093	rs113525648	33798091	A/G	2	132	134	GRCh37.p5	VT=SNP;SNPSOURCE=LOWCOV;AVGPOST=1.0000;AN=2184;AA=A;THETA=0.0017;LDAF=0.0023;RSQ=1.0000;AC=5;SNPSOURCE=LOWCOV;ERATE=0.0003;AF=0.00;AFR_AF=0.01	NA	NA	NA	NA	NA	NA	NA	NA	NA	NA	NA	NA	NA	NA	NA	NA	NA	NA	NA	NA	NA	NA	NA	NA	NA	NA	NA	NA	NA	NA	NA	NA	NA	NA	NA	NA
hsa-mir-3620	MI0016011	1	+	228284964	228285042	rs2070960	228284991	C/T	3	96	133	GRCh37.p5	VT=SNP;SNPSOURCE=LOWCOV,EXOME;AA=C;SNPSOURCE=LOWCOV,EXOME;AN=2184;AVGPOST=0.9998;THETA=0.0010;ERATE=0.0003;RSQ=0.9990;LDAF=0.0997;AC=218;AF=0.10;ASN_AF=0.19;AMR_AF=0.09;AFR_AF=0.06;EUR_AF=0.06	NA	NA	NA	NA	NA	NA	NA	NA	NA	NA	NA	NA	NA	NA	NA	NA	NA	NA	NA	NA	NA	NA	NA	NA	NA	NA	NA	NA	NA	NA	NA	NA	NA	NA	NA	NA
hsa-mir-3659	MI0016060	1	+	38554903	38555001	rs553122	38554942	A/G	0	83	132	GRCh37.p5	VT=SNP;SNPSOURCE=LOWCOV;ERATE=0.0004;LDAF=0.0040;AN=2184;AC=8;AVGPOST=0.9993;AA=c;THETA=0.0012;RSQ=0.9135;SNPSOURCE=LOWCOV;AF=0.00;AFR_AF=0.02	NA	NA	NA	NA	NA	NA	NA	C	1	128	T	0	0	128	C	1	90	T	0	0	90	NA	NA	NA	NA	NA	NA	NA	NA	NA	NA	NA	NA	NA	NA	C
hsa-mir-3671	MI0016072	1	-	65523438	65523525	rs521188	65523519	A/G	27	83	133	GRCh37.p5	VT=SNP;SNPSOURCE=LOWCOV;AN=2184;LDAF=0.1128;AVGPOST=0.9989;AA=A;SNPSOURCE=LOWCOV;THETA=0.0020;RSQ=0.9955;ERATE=0.0003;AC=246;AF=0.11;ASN_AF=0.29;AMR_AF=0.07;AFR_AF=0.07;EUR_AF=0.03	NA	NA	NA	NA	NA	NA	NA	A	0.969	126	G	0.031	4	130	A	0.7	63	G	0.3	27	90	NA	NA	NA	NA	NA	NA	NA	NA	NA	NA	NA	NA	NA	NA	A
hsa-mir-3671	MI0016072	1	-	65523438	65523525	rs112181011	65523500	A/G	0	132	132	GRCh37.p5	NA	NA	NA	NA	NA	NA	NA	NA	NA	NA	NA	NA	NA	NA	NA	NA	NA	NA	NA	NA	NA	NA	NA	NA	NA	NA	NA	NA	NA	NA	NA	NA	NA	NA	NA	NA	NA
hsa-mir-3671	MI0016072	1	-	65523438	65523525	rs147004258	65523511	C/T	0	134	134	GRCh37.p5	VT=SNP;SNPSOURCE=LOWCOV;LDAF=0.0013;AA=C;AN=2184;AVGPOST=0.9996;THETA=0.0006;SNPSOURCE=LOWCOV;RSQ=0.8765;ERATE=0.0003;AC=3;AF=0.00;AFR_AF=0.01	NA	NA	NA	NA	NA	NA	NA	NA	NA	NA	NA	NA	NA	NA	NA	NA	NA	NA	NA	NA	NA	NA	NA	NA	NA	NA	NA	NA	NA	NA	NA	NA	NA	NA	NA	NA
hsa-mir-3916	MI0016422	1	-	247365269	247365362	rs146777343	247365295	A/C	0	134	134	GRCh37.p5	VT=SNP;SNPSOURCE=LOWCOV;AN=2184;LDAF=0.0037;AC=8;AA=.;RSQ=0.9824;SNPSOURCE=LOWCOV;ERATE=0.0003;AVGPOST=0.9999;THETA=0.0003;AF=0.00;AMR_AF=0.01;AFR_AF=0.01	NA	NA	NA	NA	NA	NA	NA	NA	NA	NA	NA	NA	NA	NA	NA	NA	NA	NA	NA	NA	NA	NA	NA	NA	NA	NA	NA	NA	NA	NA	NA	NA	NA	NA	NA	NA
hsa-mir-3916	MI0016422	1	-	247365269	247365362	rs113974396	247365286	-/GA	1	132	135	GRCh37.p5	VT=INDEL;LDAF=0.0524;AVGPOST=0.9983;AC=115;AN=2184;THETA=0.0005;AA=.;RSQ=0.9891;ERATE=0.0003;AF=0.05;AMR_AF=0.03;AFR_AF=0.21	NA	NA	NA	NA	NA	NA	NA	NA	NA	NA	NA	NA	NA	NA	NA	NA	NA	NA	NA	NA	NA	NA	NA	NA	NA	NA	NA	NA	NA	NA	NA	NA	NA	NA	NA	NA
hsa-mir-3972	MI0016990	1	+	17604384	17604470	rs72646786	17604437	C/T	3	130	133	GRCh37.p5	VT=SNP;SNPSOURCE=LOWCOV;AA=C;THETA=0.0022;AN=2184;LDAF=0.1315;SNPSOURCE=LOWCOV;RSQ=0.9919;AVGPOST=0.9978;ERATE=0.0006;AC=287;AF=0.13;ASN_AF=0.13;AMR_AF=0.22;AFR_AF=0.08;EUR_AF=0.13	NA	NA	NA	NA	NA	NA	NA	NA	NA	NA	NA	NA	NA	NA	NA	NA	NA	NA	NA	NA	NA	NA	NA	NA	NA	NA	NA	NA	NA	NA	NA	NA	NA	NA	NA	NA
hsa-mir-3972	MI0016990	1	+	17604384	17604470	rs187818130	17604454	A/G	0	135	135	GRCh37.p5	VT=SNP;SNPSOURCE=LOWCOV;ERATE=0.0004;AN=2184;AA=G;THETA=0.0008;SNPSOURCE=LOWCOV;AC=1;LDAF=0.0012;AVGPOST=0.9984;RSQ=0.4101;AF=0.00;ASN_AF=0.00	NA	NA	NA	NA	NA	NA	NA	NA	NA	NA	NA	NA	NA	NA	NA	NA	NA	NA	NA	NA	NA	NA	NA	NA	NA	NA	NA	NA	NA	NA	NA	NA	NA	NA	NA	NA
hsa-mir-4251	MI0015861	1	+	3044539	3044599	rs189430992	3044591	A/G	0	135	135	GRCh37.p5	VT=SNP;SNPSOURCE=LOWCOV;LDAF=0.0016;AN=2184;AA=G;ERATE=0.0009;RSQ=0.8425;SNPSOURCE=LOWCOV;THETA=0.0073;AVGPOST=0.9995;AC=3;AF=0.00;EUR_AF=0.00	NA	NA	NA	NA	NA	NA	NA	NA	NA	NA	NA	NA	NA	NA	NA	NA	NA	NA	NA	NA	NA	NA	NA	NA	NA	NA	NA	NA	NA	NA	NA	NA	NA	NA	NA	NA
hsa-mir-4252	MI0015864	1	-	6489894	6489956	rs3982072	6489910	C/T	0	108	123	GRCh37.p5	NA	NA	NA	NA	NA	NA	NA	NA	NA	NA	NA	NA	NA	NA	NA	NA	NA	NA	NA	NA	NA	NA	NA	NA	NA	NA	NA	NA	NA	NA	NA	NA	NA	NA	NA	NA	NA
hsa-mir-4252	MI0015864	1	-	6489894	6489956	rs3982073	6489914	C/T	0	108	123	GRCh37.p5	NA	NA	NA	NA	NA	NA	NA	NA	NA	NA	NA	NA	NA	NA	NA	NA	NA	NA	NA	NA	NA	NA	NA	NA	NA	NA	NA	NA	NA	NA	NA	NA	NA	NA	NA	NA	NA
hsa-mir-4253	MI0015860	1	-	23189652	23189719	rs66652227	23189707	-/G	0	130	130	GRCh37.p5	NA	NA	NA	NA	NA	NA	NA	NA	NA	NA	NA	NA	NA	NA	NA	NA	NA	NA	NA	NA	NA	NA	NA	NA	NA	NA	NA	NA	NA	NA	NA	NA	NA	NA	NA	NA	NA
hsa-mir-4253	MI0015860	1	-	23189652	23189719	rs111569109	23189715	C/G	2	132	134	GRCh37.p5	VT=SNP;SNPSOURCE=LOWCOV,EXOME;AVGPOST=1.0000;AC=12;AA=C;SNPSOURCE=LOWCOV,EXOME;AN=2184;RSQ=1.0000;THETA=0.0010;ERATE=0.0003;LDAF=0.0055;AF=0.01;AMR_AF=0.01;AFR_AF=0.02;EUR_AF=0.00	NA	NA	NA	NA	NA	NA	NA	NA	NA	NA	NA	NA	NA	NA	NA	NA	NA	NA	NA	NA	NA	NA	NA	NA	NA	NA	NA	NA	NA	NA	NA	NA	NA	NA	NA	NA
hsa-mir-4253	MI0015860	1	-	23189652	23189719	rs150415344	23189667	C/G	0	134	134	GRCh37.p5	NA	NA	NA	NA	NA	NA	NA	NA	NA	NA	NA	NA	NA	NA	NA	NA	NA	NA	NA	NA	NA	NA	NA	NA	NA	NA	NA	NA	NA	NA	NA	NA	NA	NA	NA	NA	NA
hsa-mir-4254	MI0015862	1	-	32224261	32224336	rs191401256	32224322	C/G	0	135	135	GRCh37.p5	VT=SNP;SNPSOURCE=LOWCOV;LDAF=0.0009;AN=2184;AA=c;AVGPOST=0.9991;SNPSOURCE=LOWCOV;THETA=0.0013;AC=1;ERATE=0.0003;RSQ=0.5367;AF=0.00;ASN_AF=0.00	NA	NA	NA	NA	NA	NA	NA	NA	NA	NA	NA	NA	NA	NA	NA	NA	NA	NA	NA	NA	NA	NA	NA	NA	NA	NA	NA	NA	NA	NA	NA	NA	NA	NA	NA	NA
hsa-mir-4254	MI0015862	1	-	32224261	32224336	rs12731294	32224285	G/T	1	121	132	GRCh37.p5	NA	NA	NA	NA	NA	NA	NA	NA	NA	NA	NA	NA	NA	NA	NA	NA	NA	NA	NA	NA	NA	NA	NA	NA	NA	NA	NA	NA	NA	NA	NA	NA	NA	NA	NA	NA	NA
hsa-mir-4256	MI0015855	1	-	113004392	113004455	rs145527989	113004406	C/G	0	134	134	GRCh37.p5	VT=SNP;SNPSOURCE=LOWCOV;LDAF=0.0021;AA=C;AN=2184;RSQ=0.9343;SNPSOURCE=LOWCOV;AC=4;THETA=0.0007;ERATE=0.0003;AVGPOST=0.9995;AF=0.00;AFR_AF=0.01	NA	NA	NA	NA	NA	NA	NA	NA	NA	NA	NA	NA	NA	NA	NA	NA	NA	NA	NA	NA	NA	NA	NA	NA	NA	NA	NA	NA	NA	NA	NA	NA	NA	NA	NA	NA
hsa-mir-4257	MI0015856	1	+	150524405	150524490	rs74743733	150524468	A/G	2	132	133	GRCh37.p5	VT=SNP;SNPSOURCE=LOWCOV;THETA=0.0009;LDAF=0.0116;AN=2184;AA=G;AVGPOST=0.9996;RSQ=0.9869;SNPSOURCE=LOWCOV;ERATE=0.0002;AC=25;AF=0.01;AMR_AF=0.00;AFR_AF=0.05	NA	NA	NA	NA	NA	NA	NA	NA	NA	NA	NA	NA	NA	NA	NA	NA	NA	NA	NA	NA	NA	NA	NA	NA	NA	NA	NA	NA	NA	NA	NA	NA	NA	NA	NA	NA
hsa-mir-4257	MI0015856	1	+	150524405	150524490	rs186779877	150524405	A/G	0	135	135	GRCh37.p5	VT=SNP;SNPSOURCE=LOWCOV;RSQ=0.4468;LDAF=0.0013;ERATE=0.0004;AA=g;AN=2184;SNPSOURCE=LOWCOV;AC=1;THETA=0.0007;AVGPOST=0.9984;AF=0.00;ASN_AF=0.00	NA	NA	NA	NA	NA	NA	NA	NA	NA	NA	NA	NA	NA	NA	NA	NA	NA	NA	NA	NA	NA	NA	NA	NA	NA	NA	NA	NA	NA	NA	NA	NA	NA	NA	NA	NA
hsa-mir-4258	MI0015857	1	+	154948169	154948259	rs113220875	154948195	C/G	0	132	133	GRCh37.p5	NA	NA	NA	NA	NA	NA	NA	NA	NA	NA	NA	NA	NA	NA	NA	NA	NA	NA	NA	NA	NA	NA	NA	NA	NA	NA	NA	NA	NA	NA	NA	NA	NA	NA	NA	NA	NA
hsa-mir-4258	MI0015857	1	+	154948169	154948259	rs112752440	154948201	C/G	0	132	133	GRCh37.p5	NA	NA	NA	NA	NA	NA	NA	NA	NA	NA	NA	NA	NA	NA	NA	NA	NA	NA	NA	NA	NA	NA	NA	NA	NA	NA	NA	NA	NA	NA	NA	NA	NA	NA	NA	NA	NA
hsa-mir-4258	MI0015857	1	+	154948169	154948259	rs139782760	154948192	C/T	0	134	134	GRCh37.p5	VT=SNP;SNPSOURCE=LOWCOV;AN=2184;AA=T;LDAF=0.0046;ERATE=0.0009;AVGPOST=0.9942;RSQ=0.4911;AC=5;SNPSOURCE=LOWCOV;THETA=0.0010;AF=0.00;ASN_AF=0.00;AMR_AF=0.00;EUR_AF=0.00	NA	NA	NA	NA	NA	NA	NA	NA	NA	NA	NA	NA	NA	NA	NA	NA	NA	NA	NA	NA	NA	NA	NA	NA	NA	NA	NA	NA	NA	NA	NA	NA	NA	NA	NA	NA
hsa-mir-4259	MI0015858	1	-	159869769	159869869	rs35180578	159869828	-/C	0	126	126	GRCh37.p5	NA	NA	NA	NA	NA	NA	NA	NA	NA	NA	NA	NA	NA	NA	NA	NA	NA	NA	NA	NA	NA	NA	NA	NA	NA	NA	NA	NA	NA	NA	NA	NA	NA	NA	NA	NA	NA
hsa-mir-4260	MI0015859	1	-	209796789	209796855	rs111724706	209796849	C/G	1	132	132	GRCh37.p5	NA	NA	NA	NA	NA	NA	NA	NA	NA	NA	NA	NA	NA	NA	NA	NA	NA	NA	NA	NA	NA	NA	NA	NA	NA	NA	NA	NA	NA	NA	NA	NA	NA	NA	NA	NA	NA
hsa-mir-4260	MI0015859	1	-	209796789	209796855	rs7544976	209796810	G/T	1	116	132	GRCh37.p5	VT=SNP;SNPSOURCE=LOWCOV,EXOME;THETA=0.0002;LDAF=0.0132;SNPSOURCE=LOWCOV,EXOME;RSQ=0.9953;AN=2184;AA=G;AC=29;ERATE=0.0003;AVGPOST=0.9999;AF=0.01;AMR_AF=0.00;AFR_AF=0.06	NA	NA	NA	NA	NA	NA	NA	NA	NA	NA	NA	NA	NA	NA	NA	NA	NA	NA	NA	NA	NA	NA	NA	NA	NA	NA	NA	NA	NA	NA	NA	NA	NA	NA	NA	NA
hsa-mir-429	MI0001641	1	+	1104385	1104467	rs183812340	1104412	A/G	0	135	135	GRCh37.p5	VT=SNP;SNPSOURCE=LOWCOV;RSQ=0.9049;AN=2184;THETA=0.0086;AA=A;SNPSOURCE=LOWCOV;AC=1;ERATE=0.0003;LDAF=0.0005;AVGPOST=0.9999;AF=0.00;AFR_AF=0.00	NA	NA	NA	NA	NA	NA	NA	NA	NA	NA	NA	NA	NA	NA	NA	NA	NA	NA	NA	NA	NA	NA	NA	NA	NA	NA	NA	NA	NA	NA	NA	NA	NA	NA	NA	NA
hsa-mir-429	MI0001641	1	+	1104385	1104467	rs138358853	1104406	-/CAGA	0	134	134	GRCh37.p5	NA	NA	NA	NA	NA	NA	NA	NA	NA	NA	NA	NA	NA	NA	NA	NA	NA	NA	NA	NA	NA	NA	NA	NA	NA	NA	NA	NA	NA	NA	NA	NA	NA	NA	NA	NA	NA
hsa-mir-4417	MI0016753	1	+	5624131	5624203	rs139499371	5624199	A/G	0	134	134	GRCh37.p5	VT=SNP;SNPSOURCE=LOWCOV;LDAF=0.0009;ERATE=0.0004;THETA=0.0004;AN=2184;AA=G;AVGPOST=0.9989;SNPSOURCE=LOWCOV;AC=1;RSQ=0.5931;AF=0.00;EUR_AF=0.00	NA	NA	NA	NA	NA	NA	NA	NA	NA	NA	NA	NA	NA	NA	NA	NA	NA	NA	NA	NA	NA	NA	NA	NA	NA	NA	NA	NA	NA	NA	NA	NA	NA	NA	NA	NA
hsa-mir-4417	MI0016753	1	+	5624131	5624203	rs111967938	5624198	C/T	0	132	132	GRCh37.p5	NA	NA	NA	NA	NA	NA	NA	NA	NA	NA	NA	NA	NA	NA	NA	NA	NA	NA	NA	NA	NA	NA	NA	NA	NA	NA	NA	NA	NA	NA	NA	NA	NA	NA	NA	NA	NA
hsa-mir-4417	MI0016753	1	+	5624131	5624203	rs57878391	5624154	A/G	2	129	134	GRCh37.p5	VT=SNP;SNPSOURCE=LOWCOV;AN=2184;AA=G;AVGPOST=0.9976;AC=14;RSQ=0.8576;SNPSOURCE=LOWCOV;ERATE=0.0007;THETA=0.0003;LDAF=0.0075;AF=0.01;ASN_AF=0.02	NA	NA	NA	NA	NA	NA	NA	NA	NA	NA	NA	NA	NA	NA	NA	NA	NA	NA	NA	NA	NA	NA	NA	NA	NA	NA	NA	NA	NA	NA	NA	NA	NA	NA	NA	NA
hsa-mir-4419a	MI0016755	1	-	23384351	23384427	rs190991288	23384355	A/G	0	135	135	GRCh37.p5	VT=SNP;SNPSOURCE=LOWCOV;ERATE=0.0005;THETA=0.0004;AN=2184;AA=G;RSQ=0.5996;LDAF=0.0029;AVGPOST=0.9969;SNPSOURCE=LOWCOV;AC=3;AF=0.00;EUR_AF=0.00	NA	NA	NA	NA	NA	NA	NA	NA	NA	NA	NA	NA	NA	NA	NA	NA	NA	NA	NA	NA	NA	NA	NA	NA	NA	NA	NA	NA	NA	NA	NA	NA	NA	NA	NA	NA
hsa-mir-4420	MI0016757	1	-	31212003	31212079	rs186018333	31212062	A/G	0	135	135	GRCh37.p5	VT=SNP;SNPSOURCE=LOWCOV;RSQ=0.8338;THETA=0.0002;AN=2184;AVGPOST=0.9998;AA=A;LDAF=0.0006;SNPSOURCE=LOWCOV;AC=1;ERATE=0.0003;AF=0.00;AFR_AF=0.00	NA	NA	NA	NA	NA	NA	NA	NA	NA	NA	NA	NA	NA	NA	NA	NA	NA	NA	NA	NA	NA	NA	NA	NA	NA	NA	NA	NA	NA	NA	NA	NA	NA	NA	NA	NA
hsa-mir-4420	MI0016757	1	-	31212003	31212079	rs190649723	31212074	C/T	0	135	135	GRCh37.p5	VT=SNP;SNPSOURCE=LOWCOV;AA=C;THETA=0.0004;AN=2184;AVGPOST=0.9997;RSQ=0.7457;LDAF=0.0006;SNPSOURCE=LOWCOV;AC=1;ERATE=0.0003;AF=0.00;AMR_AF=0.00	NA	NA	NA	NA	NA	NA	NA	NA	NA	NA	NA	NA	NA	NA	NA	NA	NA	NA	NA	NA	NA	NA	NA	NA	NA	NA	NA	NA	NA	NA	NA	NA	NA	NA	NA	NA
hsa-mir-4422	MI0016759	1	+	55691314	55691396	rs17111728	55691384	C/T	3	123	133	GRCh37.p5	VT=SNP;SNPSOURCE=LOWCOV;AA=C;AN=2184;THETA=0.0008;AVGPOST=0.9993;RSQ=0.9949;SNPSOURCE=LOWCOV;AC=168;ERATE=0.0003;LDAF=0.0769;AF=0.08;ASN_AF=0.08;AMR_AF=0.04;AFR_AF=0.11;EUR_AF=0.07	NA	NA	NA	NA	NA	NA	NA	NA	NA	NA	NA	NA	NA	NA	NA	NA	NA	NA	NA	NA	NA	NA	NA	NA	NA	NA	NA	NA	NA	NA	NA	NA	NA	NA	NA	NA
hsa-mir-4423	MI0016760	1	+	85599477	85599556	rs34868728	85599500	-/T	0	126	126	GRCh37.p5	NA	NA	NA	NA	NA	NA	NA	NA	NA	NA	NA	NA	NA	NA	NA	NA	NA	NA	NA	NA	NA	NA	NA	NA	NA	NA	NA	NA	NA	NA	NA	NA	NA	NA	NA	NA	NA
hsa-mir-4423	MI0016760	1	+	85599477	85599556	rs144289108	85599526	C/T	0	134	134	GRCh37.p5	VT=SNP;SNPSOURCE=LOWCOV;AN=2184;AA=T;THETA=0.0005;LDAF=0.0025;AC=5;SNPSOURCE=LOWCOV;ERATE=0.0003;AVGPOST=0.9995;RSQ=0.9116;AF=0.00;AMR_AF=0.01;EUR_AF=0.00	NA	NA	NA	NA	NA	NA	NA	NA	NA	NA	NA	NA	NA	NA	NA	NA	NA	NA	NA	NA	NA	NA	NA	NA	NA	NA	NA	NA	NA	NA	NA	NA	NA	NA	NA	NA
hsa-mir-4423	MI0016760	1	+	85599477	85599556	rs190535180	85599509	A/G	0	135	135	GRCh37.p5	VT=SNP;SNPSOURCE=LOWCOV;ERATE=0.0004;AN=2184;AA=G;THETA=0.0006;LDAF=0.0011;AVGPOST=0.9988;SNPSOURCE=LOWCOV;AC=1;RSQ=0.5491;AF=0.00;AFR_AF=0.00	NA	NA	NA	NA	NA	NA	NA	NA	NA	NA	NA	NA	NA	NA	NA	NA	NA	NA	NA	NA	NA	NA	NA	NA	NA	NA	NA	NA	NA	NA	NA	NA	NA	NA	NA	NA
hsa-mir-4424	MI0016763	1	+	178646884	178646969	rs56088671	178646884	C/T	3	129	134	GRCh37.p5	VT=SNP;SNPSOURCE=LOWCOV;ERATE=0.0004;RSQ=0.9934;THETA=0.0002;LDAF=0.1239;AA=C;AN=2184;AC=272;SNPSOURCE=LOWCOV;AVGPOST=0.9984;AF=0.12;ASN_AF=0.10;AMR_AF=0.17;AFR_AF=0.17;EUR_AF=0.09	NA	NA	NA	NA	NA	NA	NA	NA	NA	NA	NA	NA	NA	NA	NA	NA	NA	NA	NA	NA	NA	NA	NA	NA	NA	NA	NA	NA	NA	NA	NA	NA	NA	NA	NA	NA
hsa-mir-4425	MI0016764	1	+	25349994	25350077	rs113883301	25350028	A/G	0	132	132	GRCh37.p5	NA	NA	NA	NA	NA	NA	NA	NA	NA	NA	NA	NA	NA	NA	NA	NA	NA	NA	NA	NA	NA	NA	NA	NA	NA	NA	NA	NA	NA	NA	NA	NA	NA	NA	NA	NA	NA
hsa-mir-4425	MI0016764	1	+	25349994	25350077	rs144291882	25350066	C/T	0	134	134	GRCh37.p5	VT=SNP;SNPSOURCE=LOWCOV;THETA=0.0039;AA=C;RSQ=0.6094;AN=2184;LDAF=0.0015;SNPSOURCE=LOWCOV;ERATE=0.0003;AVGPOST=0.9984;AC=3;AF=0.00;AFR_AF=0.00;EUR_AF=0.00	NA	NA	NA	NA	NA	NA	NA	NA	NA	NA	NA	NA	NA	NA	NA	NA	NA	NA	NA	NA	NA	NA	NA	NA	NA	NA	NA	NA	NA	NA	NA	NA	NA	NA	NA	NA
hsa-mir-4428	MI0016767	1	+	237634419	237634491	rs73108496	237634431	A/G	1	130	132	GRCh37.p5	VT=SNP;SNPSOURCE=LOWCOV;ERATE=0.0004;THETA=0.0002;AVGPOST=0.9994;AN=2184;RSQ=0.9899;AA=A;LDAF=0.0294;AC=64;SNPSOURCE=LOWCOV;AF=0.03;ASN_AF=0.08;AMR_AF=0.01;AFR_AF=0.02	NA	NA	NA	NA	NA	NA	NA	NA	NA	NA	NA	NA	NA	NA	NA	NA	NA	NA	NA	NA	NA	NA	NA	NA	NA	NA	NA	NA	NA	NA	NA	NA	NA	NA	NA	NA
hsa-mir-4654	MI0017282	1	+	162126897	162126972	rs113785668	162126956	C/T	0	132	132	GRCh37.p5	NA	NA	NA	NA	NA	NA	NA	NA	NA	NA	NA	NA	NA	NA	NA	NA	NA	NA	NA	NA	NA	NA	NA	NA	NA	NA	NA	NA	NA	NA	NA	NA	NA	NA	NA	NA	NA
hsa-mir-4671	MI0017302	1	+	234442213	234442285	rs877722	234442257	A/T	11	86	134	GRCh37.p5	VT=SNP;SNPSOURCE=LOWCOV;ERATE=0.0005;RSQ=0.9901;AN=2184;THETA=0.0005;LDAF=0.1759;AA=A;AC=384;SNPSOURCE=LOWCOV;AVGPOST=0.9960;AF=0.18;ASN_AF=0.16;AMR_AF=0.23;AFR_AF=0.30;EUR_AF=0.08	NA	NA	NA	NA	NA	NA	NA	A	0.883	113	T	0.117	15	128	A	0.822	74	T	0.178	16	90	NA	NA	NA	NA	NA	NA	NA	NA	NA	NA	NA	NA	NA	NA	A
hsa-mir-4684	MI0017316	1	+	23046010	23046091	rs191124214	23046058	A/G	0	135	135	GRCh37.p5	VT=SNP;SNPSOURCE=LOWCOV;RSQ=0.6107;AVGPOST=0.9994;THETA=0.0004;AN=2184;AA=G;LDAF=0.0007;SNPSOURCE=LOWCOV;AC=1;ERATE=0.0003;AF=0.00;ASN_AF=0.00	NA	NA	NA	NA	NA	NA	NA	NA	NA	NA	NA	NA	NA	NA	NA	NA	NA	NA	NA	NA	NA	NA	NA	NA	NA	NA	NA	NA	NA	NA	NA	NA	NA	NA	NA	NA
hsa-mir-4684	MI0017316	1	+	23046010	23046091	rs146604568	23046083	C/T	0	134	134	GRCh37.p5	VT=SNP;SNPSOURCE=LOWCOV;LDAF=0.0009;RSQ=0.4515;AA=C;THETA=0.0004;AN=2184;AVGPOST=0.9989;SNPSOURCE=LOWCOV;AC=1;ERATE=0.0003;AF=0.00;EUR_AF=0.00	NA	NA	NA	NA	NA	NA	NA	NA	NA	NA	NA	NA	NA	NA	NA	NA	NA	NA	NA	NA	NA	NA	NA	NA	NA	NA	NA	NA	NA	NA	NA	NA	NA	NA	NA	NA
hsa-mir-4695	MI0017328	1	-	19209696	19209769	rs79637190	19209759	C/T	2	132	133	GRCh37.p5	VT=SNP;SNPSOURCE=LOWCOV,EXOME;LDAF=0.0156;AA=C;SNPSOURCE=LOWCOV,EXOME;AN=2184;AC=34;AVGPOST=0.9998;RSQ=0.9949;ERATE=0.0003;THETA=0.0003;AF=0.02;AMR_AF=0.01;AFR_AF=0.06	NA	NA	NA	NA	NA	NA	NA	NA	NA	NA	NA	NA	NA	NA	NA	NA	NA	NA	NA	NA	NA	NA	NA	NA	NA	NA	NA	NA	NA	NA	NA	NA	NA	NA	NA	NA
hsa-mir-4711	MI0017345	1	-	60198899	60198968	rs111566161	60198944	A/G	0	132	132	GRCh37.p5	NA	NA	NA	NA	NA	NA	NA	NA	NA	NA	NA	NA	NA	NA	NA	NA	NA	NA	NA	NA	NA	NA	NA	NA	NA	NA	NA	NA	NA	NA	NA	NA	NA	NA	NA	NA	NA
hsa-mir-4742	MI0017380	1	-	224585929	224586013	rs34168153	224585962	-/C	0	126	126	GRCh37.p5	NA	NA	NA	NA	NA	NA	NA	NA	NA	NA	NA	NA	NA	NA	NA	NA	NA	NA	NA	NA	NA	NA	NA	NA	NA	NA	NA	NA	NA	NA	NA	NA	NA	NA	NA	NA	NA
hsa-mir-4781	MI0017426	1	+	54519752	54519827	rs142062407	54519753	C/G	0	134	134	GRCh37.p5	VT=SNP;SNPSOURCE=LOWCOV;LDAF=0.0027;AN=2184;AA=G;RSQ=0.6353;AC=6;THETA=0.0006;AVGPOST=0.9973;SNPSOURCE=LOWCOV;ERATE=0.0003;AF=0.00;EUR_AF=0.01	NA	NA	NA	NA	NA	NA	NA	NA	NA	NA	NA	NA	NA	NA	NA	NA	NA	NA	NA	NA	NA	NA	NA	NA	NA	NA	NA	NA	NA	NA	NA	NA	NA	NA	NA	NA
hsa-mir-4781	MI0017426	1	+	54519752	54519827	rs12741012	54519826	C/T	0	121	121	GRCh37.p5	NA	NA	NA	NA	NA	NA	NA	NA	NA	NA	NA	NA	NA	NA	NA	NA	NA	NA	NA	NA	NA	NA	NA	NA	NA	NA	NA	NA	NA	NA	NA	NA	NA	NA	NA	NA	NA
hsa-mir-4781	MI0017426	1	+	54519752	54519827	rs74085143	54519800	A/G	3	130	133	GRCh37.p5	VT=SNP;SNPSOURCE=LOWCOV;LDAF=0.1012;AC=219;THETA=0.0004;AN=2184;AVGPOST=0.9953;RSQ=0.9824;AA=A;SNPSOURCE=LOWCOV;ERATE=0.0007;AF=0.10;ASN_AF=0.06;AMR_AF=0.04;AFR_AF=0.32;EUR_AF=0.03	NA	NA	NA	NA	NA	NA	NA	NA	NA	NA	NA	NA	NA	NA	NA	NA	NA	NA	NA	NA	NA	NA	NA	NA	NA	NA	NA	NA	NA	NA	NA	NA	NA	NA	NA	NA
hsa-mir-4794	MI0017441	1	+	65045530	65045606	rs17126710	65045574	C/T	3	123	133	GRCh37.p5	VT=SNP;SNPSOURCE=LOWCOV;AVGPOST=0.9994;AA=C;RSQ=0.9895;AN=2184;LDAF=0.0226;THETA=0.0012;SNPSOURCE=LOWCOV;AC=50;ERATE=0.0003;AF=0.02;AMR_AF=0.01;AFR_AF=0.10	NA	NA	NA	NA	NA	NA	NA	C	1	130	T	0	0	130	C	1	88	T	0	0	88	NA	NA	NA	NA	NA	NA	NA	NA	NA	NA	NA	NA	NA	NA	C
hsa-mir-4794	MI0017441	1	+	65045530	65045606	rs5774708	65045603	-/A	1	114	134	GRCh37.p5	NA	NA	NA	NA	NA	NA	NA	NA	NA	NA	NA	NA	NA	NA	NA	NA	NA	NA	NA	NA	NA	NA	NA	NA	NA	NA	NA	NA	NA	NA	NA	NA	NA	NA	NA	NA	NA
hsa-mir-4794	MI0017441	1	+	65045530	65045606	rs191156964	65045551	C/T	0	135	135	GRCh37.p5	VT=SNP;SNPSOURCE=LOWCOV;RSQ=0.7491;AA=C;AN=2184;LDAF=0.0018;AVGPOST=0.9989;SNPSOURCE=LOWCOV;THETA=0.0007;ERATE=0.0003;AC=3;AF=0.00;AFR_AF=0.00;EUR_AF=0.00	NA	NA	NA	NA	NA	NA	NA	NA	NA	NA	NA	NA	NA	NA	NA	NA	NA	NA	NA	NA	NA	NA	NA	NA	NA	NA	NA	NA	NA	NA	NA	NA	NA	NA	NA	NA
hsa-mir-488	MI0003123	1	-	176998499	176998581	rs181176070	176998548	C/T	0	135	135	GRCh37.p5	VT=SNP;SNPSOURCE=LOWCOV;ERATE=0.0023;RSQ=0.7304;AN=2184;AA=T;LDAF=0.0022;SNPSOURCE=LOWCOV;THETA=0.0007;AVGPOST=0.9984;AC=3;AF=0.00;AFR_AF=0.00;EUR_AF=0.00	NA	NA	NA	NA	NA	NA	NA	NA	NA	NA	NA	NA	NA	NA	NA	NA	NA	NA	NA	NA	NA	NA	NA	NA	NA	NA	NA	NA	NA	NA	NA	NA	NA	NA	NA	NA
hsa-mir-488	MI0003123	1	-	176998499	176998581	rs186200318	176998565	C/T	0	135	135	GRCh37.p5	VT=SNP;SNPSOURCE=LOWCOV;AVGPOST=1.0000;AN=2184;AA=T;SNPSOURCE=LOWCOV;AC=1;THETA=0.0007;ERATE=0.0003;RSQ=0.9547;LDAF=0.0005;AF=0.00;AFR_AF=0.00	NA	NA	NA	NA	NA	NA	NA	NA	NA	NA	NA	NA	NA	NA	NA	NA	NA	NA	NA	NA	NA	NA	NA	NA	NA	NA	NA	NA	NA	NA	NA	NA	NA	NA	NA	NA
hsa-mir-5008	MI0017876	1	-	228129291	228129384	rs35369290	228129317	-/C	0	126	126	GRCh37.p5	NA	NA	NA	NA	NA	NA	NA	NA	NA	NA	NA	NA	NA	NA	NA	NA	NA	NA	NA	NA	NA	NA	NA	NA	NA	NA	NA	NA	NA	NA	NA	NA	NA	NA	NA	NA	NA
hsa-mir-5087	MI0017976	1	-	147806603	147806678	rs138437213	147806617	C/T	0	134	134	GRCh37.p5	VT=SNP;SNPSOURCE=LOWCOV;LDAF=0.0009;THETA=0.0004;RSQ=0.5967;AN=2184;AA=T;AVGPOST=0.9991;SNPSOURCE=LOWCOV;AC=1;ERATE=0.0003;AF=0.00;EUR_AF=0.00	NA	NA	NA	NA	NA	NA	NA	NA	NA	NA	NA	NA	NA	NA	NA	NA	NA	NA	NA	NA	NA	NA	NA	NA	NA	NA	NA	NA	NA	NA	NA	NA	NA	NA	NA	NA
hsa-mir-5095	MI0018001	1	+	53400602	53400689	rs111258468	53400625	C/T	3	132	134	GRCh37.p5	VT=SNP;SNPSOURCE=LOWCOV;LDAF=0.0412;AVGPOST=0.9747;AN=2184;ERATE=0.0017;AC=76;AA=c;SNPSOURCE=LOWCOV;THETA=0.0007;RSQ=0.7571;AF=0.03;ASN_AF=0.00;AMR_AF=0.02;AFR_AF=0.01;EUR_AF=0.08	NA	NA	NA	NA	NA	NA	NA	NA	NA	NA	NA	NA	NA	NA	NA	NA	NA	NA	NA	NA	NA	NA	NA	NA	NA	NA	NA	NA	NA	NA	NA	NA	NA	NA	NA	NA
hsa-mir-5187	MI0018166	1	+	161196976	161197051	rs189046498	161197014	G/T	0	135	135	GRCh37.p5	VT=SNP;SNPSOURCE=LOWCOV,EXOME;RSQ=0.9049;THETA=0.0004;SNPSOURCE=LOWCOV,EXOME;AN=2184;AA=T;AC=1;ERATE=0.0003;LDAF=0.0005;AVGPOST=0.9999;AF=0.00;AFR_AF=0.00	NA	NA	NA	NA	NA	NA	NA	NA	NA	NA	NA	NA	NA	NA	NA	NA	NA	NA	NA	NA	NA	NA	NA	NA	NA	NA	NA	NA	NA	NA	NA	NA	NA	NA	NA	NA
hsa-mir-5187	MI0018166	1	+	161196976	161197051	rs112674232	161196982	C/G	0	132	132	GRCh37.p5	NA	NA	NA	NA	NA	NA	NA	NA	NA	NA	NA	NA	NA	NA	NA	NA	NA	NA	NA	NA	NA	NA	NA	NA	NA	NA	NA	NA	NA	NA	NA	NA	NA	NA	NA	NA	NA
hsa-mir-5191	MI0018170	1	+	201688636	201688755	rs138079376	201688733	A/G	0	134	134	GRCh37.p5	VT=SNP;SNPSOURCE=LOWCOV;ERATE=0.0004;AC=12;AN=2184;AA=G;RSQ=0.8529;AVGPOST=0.9976;LDAF=0.0063;SNPSOURCE=LOWCOV;THETA=0.0007;AF=0.01;AMR_AF=0.01;AFR_AF=0.00;EUR_AF=0.01	NA	NA	NA	NA	NA	NA	NA	NA	NA	NA	NA	NA	NA	NA	NA	NA	NA	NA	NA	NA	NA	NA	NA	NA	NA	NA	NA	NA	NA	NA	NA	NA	NA	NA	NA	NA
hsa-mir-5191	MI0018170	1	+	201688636	201688755	rs76756293	201688732	C/T	2	131	133	GRCh37.p5	VT=SNP;SNPSOURCE=LOWCOV;ERATE=0.0004;RSQ=0.9819;AA=C;AN=2184;AVGPOST=0.9981;AC=95;SNPSOURCE=LOWCOV;LDAF=0.0438;THETA=0.0003;AF=0.04;ASN_AF=0.11;AMR_AF=0.03;AFR_AF=0.04;EUR_AF=0.00	NA	NA	NA	NA	NA	NA	NA	NA	NA	NA	NA	NA	NA	NA	NA	NA	NA	NA	NA	NA	NA	NA	NA	NA	NA	NA	NA	NA	NA	NA	NA	NA	NA	NA	NA	NA
hsa-mir-548ac	MI0016762	1	-	117102646	117102733	rs1414273	117102649	A/G	11	88	134	GRCh37.p5	VT=SNP;SNPSOURCE=LOWCOV;ERATE=0.0005;LDAF=0.3779;AN=2184;AA=T;THETA=0.0011;AVGPOST=0.9909;SNPSOURCE=LOWCOV;RSQ=0.9874;AC=830;AF=0.38;ASN_AF=0.60;AMR_AF=0.26;AFR_AF=0.58;EUR_AF=0.14	NA	NA	NA	NA	NA	NA	NA	NA	NA	NA	NA	NA	NA	NA	NA	NA	NA	NA	NA	NA	NA	NA	NA	NA	NA	NA	NA	NA	NA	NA	NA	NA	NA	NA	NA	NA
hsa-mir-551a	MI0003556	1	-	3477259	3477354	rs187195064	3477292	C/T	0	135	135	GRCh37.p5	VT=SNP;SNPSOURCE=LOWCOV;AVGPOST=0.9985;AA=C;RSQ=0.8808;LDAF=0.0047;AN=2184;THETA=0.0005;AC=10;SNPSOURCE=LOWCOV;ERATE=0.0003;AF=0.00;AMR_AF=0.00;AFR_AF=0.02	NA	NA	NA	NA	NA	NA	NA	NA	NA	NA	NA	NA	NA	NA	NA	NA	NA	NA	NA	NA	NA	NA	NA	NA	NA	NA	NA	NA	NA	NA	NA	NA	NA	NA	NA	NA
hsa-mir-552	MI0003557	1	-	35135200	35135295	rs184377285	35135204	C/T	0	135	135	GRCh37.p5	VT=SNP;SNPSOURCE=LOWCOV;AN=2184;AA=T;THETA=0.0006;RSQ=0.9135;SNPSOURCE=LOWCOV;AC=1;ERATE=0.0003;LDAF=0.0005;AVGPOST=0.9999;AF=0.00;AFR_AF=0.00	NA	NA	NA	NA	NA	NA	NA	NA	NA	NA	NA	NA	NA	NA	NA	NA	NA	NA	NA	NA	NA	NA	NA	NA	NA	NA	NA	NA	NA	NA	NA	NA	NA	NA	NA	NA
hsa-mir-552	MI0003557	1	-	35135200	35135295	rs76067517	35135270	A/G	2	132	133	GRCh37.p5	VT=SNP;SNPSOURCE=LOWCOV;AN=2184;AC=8;RSQ=0.9649;AA=A;LDAF=0.0039;SNPSOURCE=LOWCOV;ERATE=0.0003;AVGPOST=0.9995;THETA=0.0003;AF=0.00;AFR_AF=0.02	NA	NA	NA	NA	NA	NA	NA	NA	NA	NA	NA	NA	NA	NA	NA	NA	NA	NA	NA	NA	NA	NA	NA	NA	NA	NA	NA	NA	NA	NA	NA	NA	NA	NA	NA	NA
hsa-mir-552	MI0003557	1	-	35135200	35135295	rs189946363	35135274	A/G	0	135	135	GRCh37.p5	VT=SNP;SNPSOURCE=LOWCOV;RSQ=0.7337;AN=2184;AVGPOST=0.9997;THETA=0.0006;AA=A;LDAF=0.0006;SNPSOURCE=LOWCOV;AC=1;ERATE=0.0003;AF=0.00;AFR_AF=0.00	NA	NA	NA	NA	NA	NA	NA	NA	NA	NA	NA	NA	NA	NA	NA	NA	NA	NA	NA	NA	NA	NA	NA	NA	NA	NA	NA	NA	NA	NA	NA	NA	NA	NA	NA	NA
hsa-mir-553	MI0003558	1	+	100746797	100746864	rs112891767	100746855	C/T	0	132	132	GRCh37.p5	NA	NA	NA	NA	NA	NA	NA	NA	NA	NA	NA	NA	NA	NA	NA	NA	NA	NA	NA	NA	NA	NA	NA	NA	NA	NA	NA	NA	NA	NA	NA	NA	NA	NA	NA	NA	NA
hsa-mir-553	MI0003558	1	+	100746797	100746864	rs190622705	100746814	A/G	0	135	135	GRCh37.p5	VT=SNP;SNPSOURCE=LOWCOV;THETA=0.0009;AVGPOST=1.0000;AN=2184;AA=A;RSQ=1.0000;LDAF=0.0014;SNPSOURCE=LOWCOV;ERATE=0.0002;AC=3;AF=0.00;AFR_AF=0.01	NA	NA	NA	NA	NA	NA	NA	NA	NA	NA	NA	NA	NA	NA	NA	NA	NA	NA	NA	NA	NA	NA	NA	NA	NA	NA	NA	NA	NA	NA	NA	NA	NA	NA	NA	NA
hsa-mir-554	MI0003559	1	+	151518272	151518367	rs79661940	151518284	G/T	2	132	133	GRCh37.p5	VT=SNP;SNPSOURCE=LOWCOV;AVGPOST=1.0000;THETA=0.0002;LDAF=0.0201;AN=2184;AA=T;AC=44;RSQ=1.0000;SNPSOURCE=LOWCOV;ERATE=0.0003;AF=0.02;AFR_AF=0.09	NA	NA	NA	NA	NA	NA	NA	NA	NA	NA	NA	NA	NA	NA	NA	NA	NA	NA	NA	NA	NA	NA	NA	NA	NA	NA	NA	NA	NA	NA	NA	NA	NA	NA	NA	NA
hsa-mir-554	MI0003559	1	+	151518272	151518367	rs149994627	151518341	C/T	0	134	134	GRCh37.p5	VT=SNP;SNPSOURCE=LOWCOV;AVGPOST=1.0000;AN=2184;AA=T;THETA=0.0005;RSQ=1.0000;SNPSOURCE=LOWCOV;AC=1;ERATE=0.0003;LDAF=0.0005;AF=0.00;AFR_AF=0.00	NA	NA	NA	NA	NA	NA	NA	NA	NA	NA	NA	NA	NA	NA	NA	NA	NA	NA	NA	NA	NA	NA	NA	NA	NA	NA	NA	NA	NA	NA	NA	NA	NA	NA	NA	NA
hsa-mir-554	MI0003559	1	+	151518272	151518367	rs184748971	151518318	A/G	0	135	135	GRCh37.p5	VT=SNP;SNPSOURCE=LOWCOV;AVGPOST=1.0000;LDAF=0.0004;THETA=0.0002;RSQ=0.9500;AN=2184;AA=G;SNPSOURCE=LOWCOV;AC=1;ERATE=0.0003;AF=0.00;AMR_AF=0.00	NA	NA	NA	NA	NA	NA	NA	NA	NA	NA	NA	NA	NA	NA	NA	NA	NA	NA	NA	NA	NA	NA	NA	NA	NA	NA	NA	NA	NA	NA	NA	NA	NA	NA	NA	NA
hsa-mir-554	MI0003559	1	+	151518272	151518367	rs189668852	151518322	A/G	0	135	135	GRCh37.p5	VT=SNP;SNPSOURCE=LOWCOV;AVGPOST=1.0000;LDAF=0.0004;THETA=0.0004;RSQ=0.9500;AN=2184;AA=G;SNPSOURCE=LOWCOV;AC=1;ERATE=0.0003;AF=0.00;ASN_AF=0.00	NA	NA	NA	NA	NA	NA	NA	NA	NA	NA	NA	NA	NA	NA	NA	NA	NA	NA	NA	NA	NA	NA	NA	NA	NA	NA	NA	NA	NA	NA	NA	NA	NA	NA	NA	NA
hsa-mir-555	MI0003561	1	-	155316141	155316236	rs113306711	155316214	C/T	0	132	132	GRCh37.p5	NA	NA	NA	NA	NA	NA	NA	NA	NA	NA	NA	NA	NA	NA	NA	NA	NA	NA	NA	NA	NA	NA	NA	NA	NA	NA	NA	NA	NA	NA	NA	NA	NA	NA	NA	NA	NA
hsa-mir-557	MI0003563	1	+	168344762	168344859	rs78825966	168344829	C/T	3	132	133	GRCh37.p5	VT=SNP;SNPSOURCE=LOWCOV;ERATE=0.0004;AVGPOST=1.0000;AN=2184;AA=c;THETA=0.0012;RSQ=1.0000;SNPSOURCE=LOWCOV;LDAF=0.0594;AC=130;AF=0.06;AMR_AF=0.02;AFR_AF=0.24;EUR_AF=0.00	NA	NA	NA	NA	NA	NA	NA	NA	NA	NA	NA	NA	NA	NA	NA	NA	NA	NA	NA	NA	NA	NA	NA	NA	NA	NA	NA	NA	NA	NA	NA	NA	NA	NA	NA	NA
hsa-mir-5581	MI0019136	1	-	37966536	37966595	rs146107804	37966542	C/T	0	134	134	GRCh37.p5	VT=SNP;SNPSOURCE=LOWCOV;LDAF=0.0004;AN=2184;AA=T;AVGPOST=0.9997;RSQ=0.7164;SNPSOURCE=LOWCOV;AC=1;ERATE=0.0003;THETA=0.0003;AF=0.00;ASN_AF=0.00	NA	NA	NA	NA	NA	NA	NA	NA	NA	NA	NA	NA	NA	NA	NA	NA	NA	NA	NA	NA	NA	NA	NA	NA	NA	NA	NA	NA	NA	NA	NA	NA	NA	NA	NA	NA
hsa-mir-5585	MI0019142	1	+	32552550	32552608	rs183961911	32552586	C/T	0	135	135	GRCh37.p5	VT=SNP;SNPSOURCE=LOWCOV;ERATE=0.0004;RSQ=0.6112;THETA=0.0014;AA=C;AN=2184;LDAF=0.0010;AVGPOST=0.9990;SNPSOURCE=LOWCOV;AC=1;AF=0.00;AFR_AF=0.00	NA	NA	NA	NA	NA	NA	NA	NA	NA	NA	NA	NA	NA	NA	NA	NA	NA	NA	NA	NA	NA	NA	NA	NA	NA	NA	NA	NA	NA	NA	NA	NA	NA	NA	NA	NA
hsa-mir-5585	MI0019142	1	+	32552550	32552608	rs141449846	32552592	G/T	0	134	134	GRCh37.p5	VT=SNP;SNPSOURCE=LOWCOV;ERATE=0.0005;AN=2184;AA=T;THETA=0.0011;RSQ=0.6228;AVGPOST=0.9980;LDAF=0.0023;SNPSOURCE=LOWCOV;AC=3;AF=0.00;AMR_AF=0.00;AFR_AF=0.00	NA	NA	NA	NA	NA	NA	NA	NA	NA	NA	NA	NA	NA	NA	NA	NA	NA	NA	NA	NA	NA	NA	NA	NA	NA	NA	NA	NA	NA	NA	NA	NA	NA	NA	NA	NA
hsa-mir-5697	MI0019304	1	+	10027439	10027516	rs116657308	10027488	C/G	0	132	132	GRCh37.p5	VT=SNP;SNPSOURCE=LOWCOV;LDAF=0.0041;ERATE=0.0005;AVGPOST=0.9963;RSQ=0.6653;AA=C;AN=2184;AC=8;THETA=0.0008;SNPSOURCE=LOWCOV;AF=0.00;AMR_AF=0.00;EUR_AF=0.01	NA	NA	NA	NA	NA	NA	NA	NA	NA	NA	NA	NA	NA	NA	NA	NA	NA	NA	NA	NA	NA	NA	NA	NA	NA	NA	NA	NA	NA	NA	NA	NA	NA	NA	NA	NA
hsa-mir-5698	MI0019305	1	-	154076997	154077068	rs150290970	154077002	-/CACCT	0	134	134	GRCh37.p5	NA	NA	NA	NA	NA	NA	NA	NA	NA	NA	NA	NA	NA	NA	NA	NA	NA	NA	NA	NA	NA	NA	NA	NA	NA	NA	NA	NA	NA	NA	NA	NA	NA	NA	NA	NA	NA
hsa-mir-664	MI0006442	1	-	220373880	220373961	rs113256801	220373943	C/G	0	132	134	GRCh37.p5	VT=SNP;SNPSOURCE=LOWCOV;AA=C;AN=2184;AC=6;THETA=0.0006;AVGPOST=0.9998;LDAF=0.0028;SNPSOURCE=LOWCOV;RSQ=0.9700;ERATE=0.0003;AF=0.00;AFR_AF=0.01	NA	NA	NA	NA	NA	NA	NA	NA	NA	NA	NA	NA	NA	NA	NA	NA	NA	NA	NA	NA	NA	NA	NA	NA	NA	NA	NA	NA	NA	NA	NA	NA	NA	NA	NA	NA
hsa-mir-92b	MI0003560	1	+	155164968	155165063	rs12759620	155165044	C/G	0	121	121	GRCh37.p5	NA	NA	NA	NA	NA	NA	NA	NA	NA	NA	NA	NA	NA	NA	NA	NA	NA	NA	NA	NA	NA	NA	NA	NA	NA	NA	NA	NA	NA	NA	NA	NA	NA	NA	NA	NA	NA
hsa-mir-942	MI0005767	1	+	117637265	117637350	rs115372145	117637325	C/T	2	132	132	GRCh37.p5	VT=SNP;SNPSOURCE=LOWCOV;ERATE=0.0005;AVGPOST=0.9994;AA=C;AN=2184;THETA=0.0148;RSQ=0.9803;LDAF=0.0122;SNPSOURCE=LOWCOV;AC=27;AF=0.01;AMR_AF=0.00;AFR_AF=0.05;EUR_AF=0.00	NA	NA	NA	NA	NA	NA	NA	NA	NA	NA	NA	NA	NA	NA	NA	NA	NA	NA	NA	NA	NA	NA	NA	NA	NA	NA	NA	NA	NA	NA	NA	NA	NA	NA	NA	NA
hsa-mir-1245a	MI0006380	2	+	189842818	189842887	rs113906492	189842822	A/T	1	132	134	GRCh37.p5	VT=SNP;SNPSOURCE=LOWCOV;RSQ=0.9752;AC=18;AN=2184;AA=A;SNPSOURCE=LOWCOV;THETA=0.0007;AVGPOST=0.9995;ERATE=0.0002;LDAF=0.0080;AF=0.01;AFR_AF=0.03;EUR_AF=0.01	NA	NA	NA	NA	NA	NA	NA	NA	NA	NA	NA	NA	NA	NA	NA	NA	NA	NA	NA	NA	NA	NA	NA	NA	NA	NA	NA	NA	NA	NA	NA	NA	NA	NA	NA	NA
hsa-mir-1245b	MI0017431	2	-	189842819	189842887	rs113906492	189842822	A/T	1	132	134	GRCh37.p5	VT=SNP;SNPSOURCE=LOWCOV;RSQ=0.9752;AC=18;AN=2184;AA=A;SNPSOURCE=LOWCOV;THETA=0.0007;AVGPOST=0.9995;ERATE=0.0002;LDAF=0.0080;AF=0.01;AFR_AF=0.03;EUR_AF=0.01	NA	NA	NA	NA	NA	NA	NA	NA	NA	NA	NA	NA	NA	NA	NA	NA	NA	NA	NA	NA	NA	NA	NA	NA	NA	NA	NA	NA	NA	NA	NA	NA	NA	NA	NA	NA
hsa-mir-1258	MI0006392	2	-	180725563	180725635	rs146754630	180725568	C/T	0	134	134	GRCh37.p5	VT=SNP;SNPSOURCE=LOWCOV;LDAF=0.0133;ERATE=0.0004;AN=2184;AVGPOST=0.9967;AA=.;RSQ=0.8945;SNPSOURCE=LOWCOV;THETA=0.0010;AC=27;AF=0.01;AMR_AF=0.02;AFR_AF=0.00;EUR_AF=0.02	NA	NA	NA	NA	NA	NA	NA	NA	NA	NA	NA	NA	NA	NA	NA	NA	NA	NA	NA	NA	NA	NA	NA	NA	NA	NA	NA	NA	NA	NA	NA	NA	NA	NA	NA	NA
hsa-mir-128-1	MI0000447	2	+	136422967	136423048	rs117812383	136422988	A/G	2	132	132	GRCh37.p5	VT=SNP;SNPSOURCE=LOWCOV;AVGPOST=1.0000;AN=2184;AA=G;THETA=0.0005;SNPSOURCE=LOWCOV;AC=1;RSQ=0.9547;LDAF=0.0005;ERATE=0.0002;AF=0.00;ASN_AF=0.00	NA	NA	NA	NA	NA	NA	NA	NA	NA	NA	NA	NA	NA	NA	NA	NA	NA	NA	NA	NA	NA	NA	NA	NA	NA	NA	NA	NA	NA	NA	NA	NA	NA	NA	NA	NA
hsa-mir-1285-2	MI0006347	2	-	70480050	70480137	rs111851523	70480062	C/T	1	132	132	GRCh37.p5	VT=SNP;SNPSOURCE=LOWCOV;RSQ=0.9589;LDAF=0.0042;AN=2184;AVGPOST=0.9996;THETA=0.0006;AA=c;AC=9;SNPSOURCE=LOWCOV;ERATE=0.0003;AF=0.00;AFR_AF=0.02	NA	NA	NA	NA	NA	NA	NA	NA	NA	NA	NA	NA	NA	NA	NA	NA	NA	NA	NA	NA	NA	NA	NA	NA	NA	NA	NA	NA	NA	NA	NA	NA	NA	NA	NA	NA
hsa-mir-1285-2	MI0006347	2	-	70480050	70480137	rs113580833	70480051	A/C	1	132	134	GRCh37.p5	VT=SNP;SNPSOURCE=LOWCOV;ERATE=0.0004;AA=C;AN=2184;THETA=0.0005;AVGPOST=0.9990;AC=9;RSQ=0.8945;SNPSOURCE=LOWCOV;LDAF=0.0045;AF=0.00;AFR_AF=0.02	NA	NA	NA	NA	NA	NA	NA	NA	NA	NA	NA	NA	NA	NA	NA	NA	NA	NA	NA	NA	NA	NA	NA	NA	NA	NA	NA	NA	NA	NA	NA	NA	NA	NA	NA	NA
hsa-mir-1302-3	MI0006364	2	-	114340536	114340673	rs2441622	114340550	A/G	0	100	101	GRCh37.p5	NA	NA	NA	NA	NA	NA	NA	NA	NA	NA	NA	NA	NA	NA	NA	NA	NA	NA	NA	NA	NA	NA	NA	NA	NA	NA	NA	NA	NA	NA	NA	NA	NA	NA	NA	NA	NA
hsa-mir-1302-3	MI0006364	2	-	114340536	114340673	rs6542147	114340663	A/G	25	116	135	GRCh37.p5	NA	NA	NA	NA	NA	NA	NA	NA	NA	NA	NA	NA	NA	NA	NA	NA	NA	NA	NA	NA	NA	NA	NA	NA	NA	NA	NA	NA	NA	NA	NA	NA	NA	NA	NA	NA	NA
hsa-mir-1302-3	MI0006364	2	-	114340536	114340673	rs2441621	114340615	G/T	8	100	120	GRCh37.p5	NA	NA	NA	NA	NA	NA	NA	NA	NA	NA	NA	NA	NA	NA	NA	NA	NA	NA	NA	NA	NA	NA	NA	NA	NA	NA	NA	NA	NA	NA	NA	NA	NA	NA	NA	NA	NA
hsa-mir-1302-3	MI0006364	2	-	114340536	114340673	rs7589328	114340628	C/T	3	116	135	GRCh37.p5	NA	NA	NA	NA	NA	NA	NA	NA	NA	NA	NA	NA	NA	NA	NA	NA	NA	NA	NA	NA	NA	NA	NA	NA	NA	NA	NA	NA	NA	NA	NA	NA	NA	NA	NA	NA	NA
hsa-mir-1302-3	MI0006364	2	-	114340536	114340673	rs74625964	114340631	A/G	0	131	131	GRCh37.p5	NA	NA	NA	NA	NA	NA	NA	NA	NA	NA	NA	NA	NA	NA	NA	NA	NA	NA	NA	NA	NA	NA	NA	NA	NA	NA	NA	NA	NA	NA	NA	NA	NA	NA	NA	NA	NA
hsa-mir-1302-4	MI0006365	2	-	208133999	208134148	rs116237969	208134114	A/T	2	132	132	GRCh37.p5	VT=SNP;SNPSOURCE=LOWCOV;AN=2184;AVGPOST=0.9996;AA=A;RSQ=0.9924;SNPSOURCE=LOWCOV;AC=53;ERATE=0.0003;THETA=0.0003;LDAF=0.0243;AF=0.02;AMR_AF=0.04;AFR_AF=0.06;EUR_AF=0.02	NA	NA	NA	NA	NA	NA	NA	NA	NA	NA	NA	NA	NA	NA	NA	NA	NA	NA	NA	NA	NA	NA	NA	NA	NA	NA	NA	NA	NA	NA	NA	NA	NA	NA	NA	NA
hsa-mir-149	MI0000478	2	+	241395418	241395506	rs71428439	241395500	A/G	3	130	132	GRCh37.p5	VT=SNP;SNPSOURCE=LOWCOV;LDAF=0.1431;RSQ=0.9142;AN=2184;AA=G;AVGPOST=0.9713;ERATE=0.0017;THETA=0.0017;SNPSOURCE=LOWCOV;AC=308;AF=0.14;ASN_AF=0.18;AMR_AF=0.20;AFR_AF=0.10;EUR_AF=0.11	NA	NA	NA	NA	NA	NA	NA	NA	NA	NA	NA	NA	NA	NA	NA	NA	NA	NA	NA	NA	NA	NA	NA	NA	NA	NA	NA	NA	NA	NA	NA	NA	NA	NA	NA	NA
hsa-mir-216a	MI0000292	2	-	56216085	56216194	rs41291179	56216090	A/T	0	127	134	GRCh37.p5	VT=SNP;SNPSOURCE=LOWCOV;LDAF=0.0649;AVGPOST=1.0000;AN=2184;AA=A;SNPSOURCE=LOWCOV;RSQ=0.9997;AC=142;ERATE=0.0002;THETA=0.0003;AF=0.07;AMR_AF=0.07;AFR_AF=0.16;EUR_AF=0.05	NA	NA	NA	NA	NA	NA	NA	NA	NA	NA	NA	NA	NA	NA	NA	NA	NA	NA	NA	NA	NA	NA	NA	NA	NA	NA	NA	NA	NA	NA	NA	NA	NA	NA	NA	NA
hsa-mir-217	MI0000293	2	-	56210102	56210211	rs140509279	56210168	C/T	0	134	134	GRCh37.p5	VT=SNP;SNPSOURCE=LOWCOV;LDAF=0.0009;AVGPOST=1.0000;AN=2184;AA=T;THETA=0.0005;RSQ=1.0000;SNPSOURCE=LOWCOV;ERATE=0.0002;AC=2;AF=0.00;AFR_AF=0.00	NA	NA	NA	NA	NA	NA	NA	NA	NA	NA	NA	NA	NA	NA	NA	NA	NA	NA	NA	NA	NA	NA	NA	NA	NA	NA	NA	NA	NA	NA	NA	NA	NA	NA	NA	NA
hsa-mir-217	MI0000293	2	-	56210102	56210211	rs41291173	56210140	A/G	0	127	132	GRCh37.p5	VT=SNP;SNPSOURCE=LOWCOV;AC=18;AN=2184;AA=G;THETA=0.0005;RSQ=0.9930;SNPSOURCE=LOWCOV;ERATE=0.0002;AVGPOST=0.9999;LDAF=0.0082;AF=0.01;AMR_AF=0.02;EUR_AF=0.01	NA	NA	NA	NA	NA	NA	NA	NA	NA	NA	NA	NA	NA	NA	NA	NA	NA	NA	NA	NA	NA	NA	NA	NA	NA	NA	NA	NA	NA	NA	NA	NA	NA	NA	NA	NA
hsa-mir-217	MI0000293	2	-	56210102	56210211	rs150436368	56210207	A/G	0	134	134	GRCh37.p5	VT=SNP;SNPSOURCE=LOWCOV;AN=2184;THETA=0.0005;LDAF=0.0165;AA=A;RSQ=0.9973;SNPSOURCE=LOWCOV;AC=36;ERATE=0.0002;AVGPOST=0.9999;AF=0.02;AFR_AF=0.07	NA	NA	NA	NA	NA	NA	NA	NA	NA	NA	NA	NA	NA	NA	NA	NA	NA	NA	NA	NA	NA	NA	NA	NA	NA	NA	NA	NA	NA	NA	NA	NA	NA	NA	NA	NA
hsa-mir-2355	MI0015873	2	-	207974711	207974797	rs144924002	207974756	A/G	0	134	134	GRCh37.p5	VT=SNP;SNPSOURCE=LOWCOV;THETA=0.0002;AN=2184;RSQ=0.7897;AA=A;SNPSOURCE=LOWCOV;AVGPOST=0.9995;ERATE=0.0002;AC=2;LDAF=0.0008;AF=0.00;AFR_AF=0.00	NA	NA	NA	NA	NA	NA	NA	NA	NA	NA	NA	NA	NA	NA	NA	NA	NA	NA	NA	NA	NA	NA	NA	NA	NA	NA	NA	NA	NA	NA	NA	NA	NA	NA	NA	NA
hsa-mir-26b	MI0000084	2	+	219267369	219267445	rs188612260	219267407	C/T	0	135	135	GRCh37.p5	VT=SNP;SNPSOURCE=LOWCOV;THETA=0.0009;AA=C;AN=2184;LDAF=0.0010;SNPSOURCE=LOWCOV;ERATE=0.0003;RSQ=0.9547;AVGPOST=0.9999;AC=2;AF=0.00;AFR_AF=0.00	NA	NA	NA	NA	NA	NA	NA	NA	NA	NA	NA	NA	NA	NA	NA	NA	NA	NA	NA	NA	NA	NA	NA	NA	NA	NA	NA	NA	NA	NA	NA	NA	NA	NA	NA	NA
hsa-mir-3125	MI0014142	2	+	12877493	12877570	rs33977954	12877502	-/A	0	126	135	GRCh37.p5	NA	NA	NA	NA	NA	NA	NA	NA	NA	NA	NA	NA	NA	NA	NA	NA	NA	NA	NA	NA	NA	NA	NA	NA	NA	NA	NA	NA	NA	NA	NA	NA	NA	NA	NA	NA	NA
hsa-mir-3125	MI0014142	2	+	12877493	12877570	rs72536414	12877500	-/A	0	130	130	GRCh37.p5	NA	NA	NA	NA	NA	NA	NA	NA	NA	NA	NA	NA	NA	NA	NA	NA	NA	NA	NA	NA	NA	NA	NA	NA	NA	NA	NA	NA	NA	NA	NA	NA	NA	NA	NA	NA	NA
hsa-mir-3125	MI0014142	2	+	12877493	12877570	rs5829384	12877501	-/A	1	114	135	GRCh37.p5	VT=INDEL;ERATE=0.0004;THETA=0.0004;AA=g;AN=2184;RSQ=0.9896;LDAF=0.7199;AC=1572;AVGPOST=0.9940;AF=0.72;ASN_AF=0.84;AMR_AF=0.61;AFR_AF=0.77;EUR_AF=0.65	NA	NA	NA	NA	NA	NA	NA	NA	NA	NA	NA	NA	NA	NA	NA	NA	NA	NA	NA	NA	NA	NA	NA	NA	NA	NA	NA	NA	NA	NA	NA	NA	NA	NA	NA	NA
hsa-mir-3126	MI0014143	2	+	69330814	69330887	rs182148652	69330824	A/G	0	135	135	GRCh37.p5	VT=SNP;SNPSOURCE=LOWCOV;RSQ=0.9405;AN=2184;AA=G;LDAF=0.0015;AVGPOST=0.9998;THETA=0.0012;SNPSOURCE=LOWCOV;ERATE=0.0003;AC=3;AF=0.00;AFR_AF=0.00;EUR_AF=0.00	NA	NA	NA	NA	NA	NA	NA	NA	NA	NA	NA	NA	NA	NA	NA	NA	NA	NA	NA	NA	NA	NA	NA	NA	NA	NA	NA	NA	NA	NA	NA	NA	NA	NA	NA	NA
hsa-mir-3126	MI0014143	2	+	69330814	69330887	rs187256070	69330825	A/T	0	135	135	GRCh37.p5	VT=SNP;SNPSOURCE=LOWCOV;AN=2184;THETA=0.0011;AA=A;LDAF=0.0014;SNPSOURCE=LOWCOV;ERATE=0.0003;AVGPOST=0.9999;AC=3;RSQ=0.9562;AF=0.00;AFR_AF=0.00;EUR_AF=0.00	NA	NA	NA	NA	NA	NA	NA	NA	NA	NA	NA	NA	NA	NA	NA	NA	NA	NA	NA	NA	NA	NA	NA	NA	NA	NA	NA	NA	NA	NA	NA	NA	NA	NA	NA	NA
hsa-mir-3126	MI0014143	2	+	69330814	69330887	rs189885330	69330818	A/T	0	135	135	GRCh37.p5	VT=SNP;SNPSOURCE=LOWCOV;AN=2184;AA=T;THETA=0.0006;RSQ=0.9546;LDAF=0.0014;SNPSOURCE=LOWCOV;ERATE=0.0003;AVGPOST=0.9999;AC=3;AF=0.00;AFR_AF=0.00;EUR_AF=0.00	NA	NA	NA	NA	NA	NA	NA	NA	NA	NA	NA	NA	NA	NA	NA	NA	NA	NA	NA	NA	NA	NA	NA	NA	NA	NA	NA	NA	NA	NA	NA	NA	NA	NA	NA	NA
hsa-mir-3127	MI0014144	2	+	97464015	97464090	rs186329656	97464057	C/T	0	135	135	GRCh37.p5	VT=SNP;SNPSOURCE=LOWCOV;AVGPOST=0.9994;AA=C;AN=2184;SNPSOURCE=LOWCOV;THETA=0.0010;RSQ=0.8591;ERATE=0.0003;AC=3;LDAF=0.0017;AF=0.00;AMR_AF=0.01	NA	NA	NA	NA	NA	NA	NA	NA	NA	NA	NA	NA	NA	NA	NA	NA	NA	NA	NA	NA	NA	NA	NA	NA	NA	NA	NA	NA	NA	NA	NA	NA	NA	NA	NA	NA
hsa-mir-3128	MI0014145	2	-	178120673	178120738	rs61130794	178120681	G/T	1	129	133	GRCh37.p5	VT=SNP;SNPSOURCE=LOWCOV;LDAF=0.0086;THETA=0.0004;AN=2184;AA=G;AVGPOST=0.9975;AC=16;SNPSOURCE=LOWCOV;ERATE=0.0006;RSQ=0.8831;AF=0.01;AMR_AF=0.00;AFR_AF=0.03	NA	NA	NA	NA	NA	NA	NA	NA	NA	NA	NA	NA	NA	NA	NA	NA	NA	NA	NA	NA	NA	NA	NA	NA	NA	NA	NA	NA	NA	NA	NA	NA	NA	NA	NA	NA
hsa-mir-3129	MI0014146	2	-	189997762	189997837	rs184647365	189997834	A/G	0	135	135	GRCh37.p5	VT=SNP;SNPSOURCE=LOWCOV;RSQ=0.6895;LDAF=0.0047;AN=2184;AA=G;AVGPOST=0.9967;THETA=0.0006;AC=9;ERATE=0.0008;SNPSOURCE=LOWCOV;AF=0.00;AFR_AF=0.02	NA	NA	NA	NA	NA	NA	NA	NA	NA	NA	NA	NA	NA	NA	NA	NA	NA	NA	NA	NA	NA	NA	NA	NA	NA	NA	NA	NA	NA	NA	NA	NA	NA	NA	NA	NA
hsa-mir-3129	MI0014146	2	-	189997762	189997837	rs192364638	189997816	C/G	0	135	135	GRCh37.p5	VT=SNP;SNPSOURCE=LOWCOV;THETA=0.0014;AA=C;AN=2184;LDAF=0.0010;AVGPOST=0.9998;RSQ=0.9135;SNPSOURCE=LOWCOV;ERATE=0.0003;AC=2;AF=0.00;ASN_AF=0.00	NA	NA	NA	NA	NA	NA	NA	NA	NA	NA	NA	NA	NA	NA	NA	NA	NA	NA	NA	NA	NA	NA	NA	NA	NA	NA	NA	NA	NA	NA	NA	NA	NA	NA	NA	NA
hsa-mir-3130-1	MI0014147	2	-	207647958	207648032	rs2241347	207647981	A/G	3	98	134	GRCh37.p5	VT=SNP;SNPSOURCE=LOWCOV;ERATE=0.0021;THETA=0.0004;RSQ=0.9761;AN=2184;LDAF=0.4016;SNPSOURCE=LOWCOV;AVGPOST=0.9830;AA=N;AC=871;AF=0.40;ASN_AF=0.74;AMR_AF=0.37;AFR_AF=0.35;EUR_AF=0.18	NA	NA	NA	NA	NA	NA	NA	NA	NA	NA	NA	NA	NA	NA	NA	NA	NA	NA	NA	NA	NA	NA	NA	NA	NA	NA	NA	NA	NA	NA	NA	NA	NA	NA	NA	NA
hsa-mir-3130-1	MI0014147	2	-	207647958	207648032	rs115772313	207648009	A/G	2	132	132	GRCh37.p5	VT=SNP;SNPSOURCE=LOWCOV;AVGPOST=0.9936;LDAF=0.0211;AN=2184;AC=41;ERATE=0.0008;SNPSOURCE=LOWCOV;RSQ=0.8788;AA=a;THETA=0.0003;AF=0.02;AFR_AF=0.08	NA	NA	NA	NA	NA	NA	NA	NA	NA	NA	NA	NA	NA	NA	NA	NA	NA	NA	NA	NA	NA	NA	NA	NA	NA	NA	NA	NA	NA	NA	NA	NA	NA	NA	NA	NA
hsa-mir-3130-2	MI0014148	2	+	207647958	207648032	rs115772313	207648009	A/G	2	132	132	GRCh37.p5	VT=SNP;SNPSOURCE=LOWCOV;AVGPOST=0.9936;LDAF=0.0211;AN=2184;AC=41;ERATE=0.0008;SNPSOURCE=LOWCOV;RSQ=0.8788;AA=a;THETA=0.0003;AF=0.02;AFR_AF=0.08	NA	NA	NA	NA	NA	NA	NA	NA	NA	NA	NA	NA	NA	NA	NA	NA	NA	NA	NA	NA	NA	NA	NA	NA	NA	NA	NA	NA	NA	NA	NA	NA	NA	NA	NA	NA
hsa-mir-3130-2	MI0014148	2	+	207647958	207648032	rs2241347	207647981	A/G	3	98	134	GRCh37.p5	VT=SNP;SNPSOURCE=LOWCOV;ERATE=0.0021;THETA=0.0004;RSQ=0.9761;AN=2184;LDAF=0.4016;SNPSOURCE=LOWCOV;AVGPOST=0.9830;AA=N;AC=871;AF=0.40;ASN_AF=0.74;AMR_AF=0.37;AFR_AF=0.35;EUR_AF=0.18	NA	NA	NA	NA	NA	NA	NA	NA	NA	NA	NA	NA	NA	NA	NA	NA	NA	NA	NA	NA	NA	NA	NA	NA	NA	NA	NA	NA	NA	NA	NA	NA	NA	NA	NA	NA
hsa-mir-3131	MI0014151	2	-	219923410	219923472	rs71974827	219923411	-/G	0	130	130	GRCh37.p5	NA	NA	NA	NA	NA	NA	NA	NA	NA	NA	NA	NA	NA	NA	NA	NA	NA	NA	NA	NA	NA	NA	NA	NA	NA	NA	NA	NA	NA	NA	NA	NA	NA	NA	NA	NA	NA
hsa-mir-3131	MI0014151	2	-	219923410	219923472	rs57408770	219923418	-/AAG	1	129	130	GRCh37.p5	NA	NA	NA	NA	NA	NA	NA	NA	NA	NA	NA	NA	NA	NA	NA	NA	NA	NA	NA	NA	NA	NA	NA	NA	NA	NA	NA	NA	NA	NA	NA	NA	NA	NA	NA	NA	NA
hsa-mir-3131	MI0014151	2	-	219923410	219923472	rs141417126	219923410	-/AGA	1	134	134	GRCh37.p5	NA	NA	NA	NA	NA	NA	NA	NA	NA	NA	NA	NA	NA	NA	NA	NA	NA	NA	NA	NA	NA	NA	NA	NA	NA	NA	NA	NA	NA	NA	NA	NA	NA	NA	NA	NA	NA
hsa-mir-3132	MI0014152	2	-	220413795	220413869	rs113790842	220413807	A/G	0	132	132	GRCh37.p5	NA	NA	NA	NA	NA	NA	NA	NA	NA	NA	NA	NA	NA	NA	NA	NA	NA	NA	NA	NA	NA	NA	NA	NA	NA	NA	NA	NA	NA	NA	NA	NA	NA	NA	NA	NA	NA
hsa-mir-3132	MI0014152	2	-	220413795	220413869	rs12996671	220413812	A/T	0	121	121	GRCh37.p5	NA	NA	NA	NA	NA	NA	NA	NA	NA	NA	NA	NA	NA	NA	NA	NA	NA	NA	NA	NA	NA	NA	NA	NA	NA	NA	NA	NA	NA	NA	NA	NA	NA	NA	NA	NA	NA
hsa-mir-3132	MI0014152	2	-	220413795	220413869	rs12997198	220413813	C/G	0	121	121	GRCh37.p5	NA	NA	NA	NA	NA	NA	NA	NA	NA	NA	NA	NA	NA	NA	NA	NA	NA	NA	NA	NA	NA	NA	NA	NA	NA	NA	NA	NA	NA	NA	NA	NA	NA	NA	NA	NA	NA
hsa-mir-3679	MI0016080	2	+	134884696	134884763	rs139701217	134884753	A/T	0	134	134	GRCh37.p5	VT=SNP;SNPSOURCE=LOWCOV;LDAF=0.0009;ERATE=0.0004;AN=2184;AA=T;AVGPOST=0.9990;THETA=0.0017;SNPSOURCE=LOWCOV;AC=1;RSQ=0.5364;AF=0.00;EUR_AF=0.00	NA	NA	NA	NA	NA	NA	NA	NA	NA	NA	NA	NA	NA	NA	NA	NA	NA	NA	NA	NA	NA	NA	NA	NA	NA	NA	NA	NA	NA	NA	NA	NA	NA	NA	NA	NA
hsa-mir-3679	MI0016080	2	+	134884696	134884763	rs6430498	134884700	A/G	27	116	134	GRCh37.p5	VT=SNP;SNPSOURCE=LOWCOV;AC=802;AN=2184;AA=G;ERATE=0.0009;THETA=0.0006;RSQ=0.9599;LDAF=0.3681;SNPSOURCE=LOWCOV;AVGPOST=0.9707;AF=0.37;ASN_AF=0.34;AMR_AF=0.32;AFR_AF=0.57;EUR_AF=0.28	NA	NA	NA	NA	NA	NA	NA	NA	NA	NA	NA	NA	NA	NA	NA	NA	NA	NA	NA	NA	NA	NA	NA	NA	NA	NA	NA	NA	NA	NA	NA	NA	NA	NA	NA	NA
hsa-mir-3679	MI0016080	2	+	134884696	134884763	rs10175383	134884697	C/G	27	119	134	GRCh37.p5	VT=SNP;SNPSOURCE=LOWCOV;ERATE=0.0004;AVGPOST=0.9939;LDAF=0.1580;AA=C;AN=2184;THETA=0.0006;AC=345;SNPSOURCE=LOWCOV;RSQ=0.9854;AF=0.16;ASN_AF=0.31;AMR_AF=0.11;AFR_AF=0.25;EUR_AF=0.00	NA	NA	NA	NA	NA	NA	NA	NA	NA	NA	NA	NA	NA	NA	NA	NA	NA	NA	NA	NA	NA	NA	NA	NA	NA	NA	NA	NA	NA	NA	NA	NA	NA	NA	NA	NA
hsa-mir-3679	MI0016080	2	+	134884696	134884763	rs116613504	134884737	A/C	2	132	132	GRCh37.p5	VT=SNP;SNPSOURCE=LOWCOV;AA=C;THETA=0.0004;AN=2184;AVGPOST=0.9990;RSQ=0.9238;SNPSOURCE=LOWCOV;LDAF=0.0048;ERATE=0.0003;AC=11;AF=0.01;ASN_AF=0.00;AFR_AF=0.02	NA	NA	NA	NA	NA	NA	NA	NA	NA	NA	NA	NA	NA	NA	NA	NA	NA	NA	NA	NA	NA	NA	NA	NA	NA	NA	NA	NA	NA	NA	NA	NA	NA	NA	NA	NA
hsa-mir-3679	MI0016080	2	+	134884696	134884763	rs186202971	134884696	C/T	0	135	135	GRCh37.p5	VT=SNP;SNPSOURCE=LOWCOV;RSQ=0.5561;AA=C;THETA=0.0031;AN=2184;LDAF=0.0010;AVGPOST=0.9989;SNPSOURCE=LOWCOV;AC=1;ERATE=0.0003;AF=0.00;ASN_AF=0.00	NA	NA	NA	NA	NA	NA	NA	NA	NA	NA	NA	NA	NA	NA	NA	NA	NA	NA	NA	NA	NA	NA	NA	NA	NA	NA	NA	NA	NA	NA	NA	NA	NA	NA	NA	NA
hsa-mir-3679	MI0016080	2	+	134884696	134884763	rs189786001	134884754	A/C	0	135	135	GRCh37.p5	VT=SNP;SNPSOURCE=LOWCOV;ERATE=0.0004;AVGPOST=0.9986;THETA=0.0039;AA=C;AN=2184;RSQ=0.5588;LDAF=0.0014;SNPSOURCE=LOWCOV;AC=2;AF=0.00;AFR_AF=0.00	NA	NA	NA	NA	NA	NA	NA	NA	NA	NA	NA	NA	NA	NA	NA	NA	NA	NA	NA	NA	NA	NA	NA	NA	NA	NA	NA	NA	NA	NA	NA	NA	NA	NA	NA	NA
hsa-mir-3682	MI0016083	2	-	54076259	54076342	rs116380885	54076326	C/T	2	132	132	GRCh37.p5	VT=SNP;SNPSOURCE=LOWCOV;RSQ=0.9405;THETA=0.0004;AN=2184;AA=T;LDAF=0.0046;AVGPOST=0.9990;AC=9;SNPSOURCE=LOWCOV;ERATE=0.0002;AF=0.00;AMR_AF=0.00;AFR_AF=0.02	NA	NA	NA	NA	NA	NA	NA	NA	NA	NA	NA	NA	NA	NA	NA	NA	NA	NA	NA	NA	NA	NA	NA	NA	NA	NA	NA	NA	NA	NA	NA	NA	NA	NA	NA	NA
hsa-mir-3682	MI0016083	2	-	54076259	54076342	rs184679526	54076276	C/T	0	135	135	GRCh37.p5	VT=SNP;SNPSOURCE=LOWCOV;AA=C;AN=2184;THETA=0.0005;LDAF=0.0029;SNPSOURCE=LOWCOV;AVGPOST=0.9978;AC=4;RSQ=0.7477;ERATE=0.0003;AF=0.00;AFR_AF=0.01	NA	NA	NA	NA	NA	NA	NA	NA	NA	NA	NA	NA	NA	NA	NA	NA	NA	NA	NA	NA	NA	NA	NA	NA	NA	NA	NA	NA	NA	NA	NA	NA	NA	NA	NA	NA
hsa-mir-3682	MI0016083	2	-	54076259	54076342	rs1047873	54076332	A/G	1	86	132	GRCh37.p5	NA	NA	NA	NA	NA	NA	NA	NA	NA	NA	NA	NA	NA	NA	NA	NA	NA	NA	NA	NA	NA	NA	T	0.995	213	C	0.005	1	214	NA	NA	NA	NA	NA	NA	NA	NA
hsa-mir-4261	MI0015868	2	-	10332740	10332797	rs192288636	10332755	C/G	0	135	135	GRCh37.p5	VT=SNP;SNPSOURCE=LOWCOV;THETA=0.0009;ERATE=0.0004;RSQ=0.7884;AA=C;AN=2184;LDAF=0.0015;AVGPOST=0.9993;SNPSOURCE=LOWCOV;AC=3;AF=0.00;AFR_AF=0.01	NA	NA	NA	NA	NA	NA	NA	NA	NA	NA	NA	NA	NA	NA	NA	NA	NA	NA	NA	NA	NA	NA	NA	NA	NA	NA	NA	NA	NA	NA	NA	NA	NA	NA	NA	NA
hsa-mir-4265	MI0015869	2	-	109757946	109758044	rs4676066	109757963	C/T	0	111	111	GRCh37.p5	NA	NA	NA	NA	NA	NA	NA	NA	NA	NA	NA	NA	NA	NA	NA	NA	NA	NA	NA	NA	NA	NA	NA	NA	NA	NA	NA	NA	NA	NA	NA	NA	NA	NA	NA	NA	NA
hsa-mir-4266	MI0015870	2	-	109930027	109930081	rs141086750	109930076	C/T	0	134	134	GRCh37.p5	VT=SNP;SNPSOURCE=LOWCOV;AA=C;THETA=0.0004;AN=2184;RSQ=0.8068;AVGPOST=0.9989;LDAF=0.0025;AC=5;SNPSOURCE=LOWCOV;ERATE=0.0003;AF=0.00;ASN_AF=0.00;AFR_AF=0.00;EUR_AF=0.00	NA	NA	NA	NA	NA	NA	NA	NA	NA	NA	NA	NA	NA	NA	NA	NA	NA	NA	NA	NA	NA	NA	NA	NA	NA	NA	NA	NA	NA	NA	NA	NA	NA	NA	NA	NA
hsa-mir-4267	MI0015871	2	-	110827538	110827619	rs55940978	110827551	C/T	3	129	132	GRCh37.p5	NA	NA	NA	NA	NA	NA	NA	NA	NA	NA	NA	NA	NA	NA	NA	NA	NA	NA	NA	NA	NA	NA	NA	NA	NA	NA	NA	NA	NA	NA	NA	NA	NA	NA	NA	NA	NA
hsa-mir-4267	MI0015871	2	-	110827538	110827619	rs59793833	110827558	A/G	0	129	129	GRCh37.p5	NA	NA	NA	NA	NA	NA	NA	NA	NA	NA	NA	NA	NA	NA	NA	NA	NA	NA	NA	NA	NA	NA	NA	NA	NA	NA	NA	NA	NA	NA	NA	NA	NA	NA	NA	NA	NA
hsa-mir-4268	MI0015874	2	-	220771223	220771286	rs4674470	220771223	C/T	19	111	134	GRCh37.p5	VT=SNP;SNPSOURCE=LOWCOV;ERATE=0.0004;THETA=0.0002;LDAF=0.7942;AN=2184;AA=T;AVGPOST=0.9990;AC=1734;RSQ=0.9973;SNPSOURCE=LOWCOV;AF=0.79;ASN_AF=0.74;AMR_AF=0.87;AFR_AF=0.79;EUR_AF=0.80	NA	NA	NA	NA	NA	NA	NA	C	0.154	20	T	0.846	110	130	C	0.193	17	T	0.807	71	88	NA	NA	NA	NA	NA	NA	NA	NA	NA	NA	NA	NA	NA	NA	C
hsa-mir-4268	MI0015874	2	-	220771223	220771286	rs140508018	220771283	A/G	0	134	134	GRCh37.p5	VT=SNP;SNPSOURCE=LOWCOV;RSQ=0.9336;AN=2184;AA=G;LDAF=0.0010;SNPSOURCE=LOWCOV;ERATE=0.0003;AVGPOST=0.9999;AC=2;THETA=0.0003;AF=0.00;AFR_AF=0.00	NA	NA	NA	NA	NA	NA	NA	NA	NA	NA	NA	NA	NA	NA	NA	NA	NA	NA	NA	NA	NA	NA	NA	NA	NA	NA	NA	NA	NA	NA	NA	NA	NA	NA	NA	NA
hsa-mir-4269	MI0015875	2	+	240227157	240227240	rs112544913	240227178	C/T	2	132	132	GRCh37.p5	NA	NA	NA	NA	NA	NA	NA	NA	NA	NA	NA	NA	NA	NA	NA	NA	NA	NA	NA	NA	NA	NA	NA	NA	NA	NA	NA	NA	NA	NA	NA	NA	NA	NA	NA	NA	NA
hsa-mir-4429	MI0016768	2	-	11680731	11680803	rs191766908	11680759	A/G	0	135	135	GRCh37.p5	VT=SNP;SNPSOURCE=LOWCOV;ERATE=0.0005;RSQ=0.6446;LDAF=0.0016;AVGPOST=0.9983;AN=2184;AA=A;SNPSOURCE=LOWCOV;THETA=0.0007;AC=2;AF=0.00;ASN_AF=0.00	NA	NA	NA	NA	NA	NA	NA	NA	NA	NA	NA	NA	NA	NA	NA	NA	NA	NA	NA	NA	NA	NA	NA	NA	NA	NA	NA	NA	NA	NA	NA	NA	NA	NA	NA	NA
hsa-mir-4430	MI0016769	2	+	33643583	33643631	rs13016168	33643601	C/G	0	121	121	GRCh37.p5	NA	NA	NA	NA	NA	NA	NA	NA	NA	NA	NA	NA	NA	NA	NA	NA	NA	NA	NA	NA	NA	NA	NA	NA	NA	NA	NA	NA	NA	NA	NA	NA	NA	NA	NA	NA	NA
hsa-mir-4430	MI0016769	2	+	33643583	33643631	rs149455080	33643600	A/G	0	134	134	GRCh37.p5	VT=SNP;SNPSOURCE=LOWCOV;ERATE=0.0004;LDAF=0.0021;AA=g;AN=2184;AVGPOST=0.9981;THETA=0.0011;RSQ=0.6816;SNPSOURCE=LOWCOV;AC=3;AF=0.00;AFR_AF=0.01	NA	NA	NA	NA	NA	NA	NA	NA	NA	NA	NA	NA	NA	NA	NA	NA	NA	NA	NA	NA	NA	NA	NA	NA	NA	NA	NA	NA	NA	NA	NA	NA	NA	NA	NA	NA
hsa-mir-4431	MI0016771	2	-	52929660	52929753	rs187975981	52929707	A/G	0	135	135	GRCh37.p5	VT=SNP;SNPSOURCE=LOWCOV;THETA=0.0002;RSQ=0.7605;AVGPOST=0.9994;AN=2184;AA=G;SNPSOURCE=LOWCOV;LDAF=0.0012;ERATE=0.0003;AC=2;AF=0.00;AMR_AF=0.00;AFR_AF=0.00	NA	NA	NA	NA	NA	NA	NA	NA	NA	NA	NA	NA	NA	NA	NA	NA	NA	NA	NA	NA	NA	NA	NA	NA	NA	NA	NA	NA	NA	NA	NA	NA	NA	NA	NA	NA
hsa-mir-4431	MI0016771	2	-	52929660	52929753	rs190965319	52929718	A/G	0	135	135	GRCh37.p5	VT=SNP;SNPSOURCE=LOWCOV;ERATE=0.0004;THETA=0.0004;RSQ=0.6461;AN=2184;LDAF=0.0007;AA=A;SNPSOURCE=LOWCOV;AC=1;AVGPOST=0.9995;AF=0.00;ASN_AF=0.00	NA	NA	NA	NA	NA	NA	NA	NA	NA	NA	NA	NA	NA	NA	NA	NA	NA	NA	NA	NA	NA	NA	NA	NA	NA	NA	NA	NA	NA	NA	NA	NA	NA	NA	NA	NA
hsa-mir-4431	MI0016771	2	-	52929660	52929753	rs6726779	52929680	C/T	3	116	134	GRCh37.p5	VT=SNP;SNPSOURCE=LOWCOV;AVGPOST=0.9983;RSQ=0.9969;AN=2184;AA=T;AC=649;THETA=0.0006;LDAF=0.2973;SNPSOURCE=LOWCOV;ERATE=0.0003;AF=0.30;ASN_AF=0.28;AMR_AF=0.27;AFR_AF=0.25;EUR_AF=0.36	NA	NA	NA	NA	NA	NA	NA	NA	NA	NA	NA	NA	NA	NA	NA	NA	NA	NA	NA	NA	NA	NA	NA	NA	NA	NA	NA	NA	NA	NA	NA	NA	NA	NA	NA	NA
hsa-mir-4431	MI0016771	2	-	52929660	52929753	rs73931408	52929691	A/G	1	130	133	GRCh37.p5	VT=SNP;SNPSOURCE=LOWCOV;LDAF=0.0132;AVGPOST=0.9979;AN=2184;RSQ=0.9395;AA=A;SNPSOURCE=LOWCOV;AC=27;ERATE=0.0003;THETA=0.0003;AF=0.01;AFR_AF=0.05	NA	NA	NA	NA	NA	NA	NA	NA	NA	NA	NA	NA	NA	NA	NA	NA	NA	NA	NA	NA	NA	NA	NA	NA	NA	NA	NA	NA	NA	NA	NA	NA	NA	NA	NA	NA
hsa-mir-4432	MI0016772	2	-	60614497	60614580	rs243080	60614572	C/T	11	79	134	GRCh37.p5	VT=SNP;SNPSOURCE=LOWCOV;ERATE=0.0014;THETA=0.0002;LDAF=0.4730;AN=2184;AA=G;AVGPOST=0.9947;RSQ=0.9916;SNPSOURCE=LOWCOV;AC=1030;AF=0.47;ASN_AF=0.65;AMR_AF=0.49;AFR_AF=0.22;EUR_AF=0.49	NA	NA	NA	NA	NA	NA	NA	G	0.531	68	A	0.469	60	128	NA	NA	NA	NA	NA	NA	NA	NA	NA	NA	NA	NA	NA	NA	NA	NA	NA	NA	NA	NA	NA	NA
hsa-mir-4432	MI0016772	2	-	60614497	60614580	rs56239160	60614577	A/G	1	129	133	GRCh37.p5	VT=SNP;SNPSOURCE=LOWCOV;ERATE=0.0005;AN=2184;AC=531;LDAF=0.2434;AA=A;SNPSOURCE=LOWCOV;RSQ=0.9955;AVGPOST=0.9974;THETA=0.0003;AF=0.24;ASN_AF=0.64;AMR_AF=0.24;AFR_AF=0.03;EUR_AF=0.08	NA	NA	NA	NA	NA	NA	NA	NA	NA	NA	NA	NA	NA	NA	NA	NA	NA	NA	NA	NA	NA	NA	NA	NA	NA	NA	NA	NA	NA	NA	NA	NA	NA	NA	NA	NA
hsa-mir-4433	MI0016773	2	+	64567893	64567973	rs12473206	64567916	C/G	19	120	134	GRCh37.p5	VT=SNP;SNPSOURCE=LOWCOV;THETA=0.0009;AA=C;AN=2184;AVGPOST=0.9913;ERATE=0.0016;SNPSOURCE=LOWCOV;RSQ=0.9747;AC=317;LDAF=0.1459;AF=0.15;ASN_AF=0.05;AMR_AF=0.18;AFR_AF=0.05;EUR_AF=0.27	NA	NA	NA	NA	NA	NA	NA	C	0.727	93	G	0.273	35	128	C	0.93	80	G	0.07	6	86	NA	NA	NA	NA	NA	NA	NA	NA	NA	NA	NA	NA	NA	NA	C
hsa-mir-4433	MI0016773	2	+	64567893	64567973	rs148211570	64567909	-/C	0	134	134	GRCh37.p5	NA	NA	NA	NA	NA	NA	NA	NA	NA	NA	NA	NA	NA	NA	NA	NA	NA	NA	NA	NA	NA	NA	NA	NA	NA	NA	NA	NA	NA	NA	NA	NA	NA	NA	NA	NA	NA
hsa-mir-4436a	MI0016776	2	+	89111884	89111968	rs113989581	89111896	C/T	0	132	132	GRCh37.p5	NA	NA	NA	NA	NA	NA	NA	NA	NA	NA	NA	NA	NA	NA	NA	NA	NA	NA	NA	NA	NA	NA	NA	NA	NA	NA	NA	NA	NA	NA	NA	NA	NA	NA	NA	NA	NA
hsa-mir-4436b-1	MI0017425	2	-	110844010	110844100	rs116669122	110844047	C/T	3	132	134	GRCh37.p5	NA	NA	NA	NA	NA	NA	NA	NA	NA	NA	NA	NA	NA	NA	NA	NA	NA	NA	NA	NA	NA	NA	NA	NA	NA	NA	NA	NA	NA	NA	NA	NA	NA	NA	NA	NA	NA
hsa-mir-4436b-1	MI0017425	2	-	110844010	110844100	rs163642	110844047	C/T	27	79	132	GRCh37.p5	NA	NA	NA	NA	NA	NA	NA	NA	NA	NA	NA	NA	NA	NA	NA	NA	NA	NA	NA	NA	NA	NA	NA	NA	NA	NA	NA	NA	NA	NA	NA	NA	NA	NA	NA	NA	NA
hsa-mir-4436b-2	MI0019110	2	+	111042430	111042520	rs163642	111042483	C/T	27	79	132	GRCh37.p5	NA	NA	NA	NA	NA	NA	NA	NA	NA	NA	NA	NA	NA	NA	NA	NA	NA	NA	NA	NA	NA	NA	NA	NA	NA	NA	NA	NA	NA	NA	NA	NA	NA	NA	NA	NA	NA
hsa-mir-4437	MI0016778	2	-	182170320	182170379	rs192273008	182170348	C/T	0	135	135	GRCh37.p5	VT=SNP;SNPSOURCE=LOWCOV;AA=C;AN=2184;THETA=0.0008;SNPSOURCE=LOWCOV;AC=1;LDAF=0.0012;ERATE=0.0003;AVGPOST=0.9984;RSQ=0.4913;AF=0.00;AMR_AF=0.00	NA	NA	NA	NA	NA	NA	NA	NA	NA	NA	NA	NA	NA	NA	NA	NA	NA	NA	NA	NA	NA	NA	NA	NA	NA	NA	NA	NA	NA	NA	NA	NA	NA	NA	NA	NA
hsa-mir-4438	MI0016781	2	+	214622791	214622883	rs193133083	214622795	G/T	0	135	135	GRCh37.p5	VT=SNP;SNPSOURCE=LOWCOV;LDAF=0.0009;ERATE=0.0004;THETA=0.0004;AN=2184;AA=T;AVGPOST=0.9991;RSQ=0.5441;SNPSOURCE=LOWCOV;AC=1;AF=0.00;AMR_AF=0.00	NA	NA	NA	NA	NA	NA	NA	NA	NA	NA	NA	NA	NA	NA	NA	NA	NA	NA	NA	NA	NA	NA	NA	NA	NA	NA	NA	NA	NA	NA	NA	NA	NA	NA	NA	NA
hsa-mir-4440	MI0016783	2	-	239990513	239990610	rs62189534	239990554	A/G	3	129	134	GRCh37.p5	VT=SNP;SNPSOURCE=LOWCOV;ERATE=0.0004;LDAF=0.0662;AVGPOST=0.9907;AA=g;AN=2184;RSQ=0.9442;SNPSOURCE=LOWCOV;AC=142;THETA=0.0003;AF=0.07;ASN_AF=0.02;AMR_AF=0.11;AFR_AF=0.01;EUR_AF=0.11	NA	NA	NA	NA	NA	NA	NA	NA	NA	NA	NA	NA	NA	NA	NA	NA	NA	NA	NA	NA	NA	NA	NA	NA	NA	NA	NA	NA	NA	NA	NA	NA	NA	NA	NA	NA
hsa-mir-4440	MI0016783	2	-	239990513	239990610	rs149465275	239990528	G/T	0	134	134	GRCh37.p5	VT=SNP;SNPSOURCE=LOWCOV;ERATE=0.0004;THETA=0.0026;AA=g;AN=2184;AC=16;RSQ=0.9483;AVGPOST=0.9989;SNPSOURCE=LOWCOV;LDAF=0.0073;AF=0.01;AMR_AF=0.01;AFR_AF=0.03	NA	NA	NA	NA	NA	NA	NA	NA	NA	NA	NA	NA	NA	NA	NA	NA	NA	NA	NA	NA	NA	NA	NA	NA	NA	NA	NA	NA	NA	NA	NA	NA	NA	NA	NA	NA
hsa-mir-4440	MI0016783	2	-	239990513	239990610	rs66525137	239990577	-/G	0	130	130	GRCh37.p5	VT=INDEL;AN=2184;ERATE=0.0113;THETA=0.0006;LDAF=0.1421;AC=110;AVGPOST=0.7877;AA=a;RSQ=0.2843;AF=0.05;ASN_AF=0.03;AMR_AF=0.07;AFR_AF=0.06;EUR_AF=0.05	NA	NA	NA	NA	NA	NA	NA	NA	NA	NA	NA	NA	NA	NA	NA	NA	NA	NA	NA	NA	NA	NA	NA	NA	NA	NA	NA	NA	NA	NA	NA	NA	NA	NA	NA	NA
hsa-mir-4440	MI0016783	2	-	239990513	239990610	rs113918053	239990549	C/T	1	132	134	GRCh37.p5	VT=SNP;SNPSOURCE=LOWCOV;RSQ=0.9601;AN=2184;THETA=0.0108;AC=58;LDAF=0.0269;SNPSOURCE=LOWCOV;AVGPOST=0.9968;ERATE=0.0003;AA=t;AF=0.03;AMR_AF=0.01;AFR_AF=0.11	NA	NA	NA	NA	NA	NA	NA	NA	NA	NA	NA	NA	NA	NA	NA	NA	NA	NA	NA	NA	NA	NA	NA	NA	NA	NA	NA	NA	NA	NA	NA	NA	NA	NA	NA	NA
hsa-mir-4440	MI0016783	2	-	239990513	239990610	rs62189535	239990562	G/T	3	129	135	GRCh37.p5	NA	NA	NA	NA	NA	NA	NA	NA	NA	NA	NA	NA	NA	NA	NA	NA	NA	NA	NA	NA	NA	NA	NA	NA	NA	NA	NA	NA	NA	NA	NA	NA	NA	NA	NA	NA	NA
hsa-mir-4441	MI0016784	2	-	240007523	240007622	rs12233076	240007544	C/T	11	120	134	GRCh37.p5	VT=SNP;SNPSOURCE=LOWCOV;AN=2184;ERATE=0.0093;RSQ=0.9365;AC=750;LDAF=0.3370;SNPSOURCE=LOWCOV;AVGPOST=0.9605;THETA=0.0003;AA=t;AF=0.34;ASN_AF=0.35;AMR_AF=0.46;AFR_AF=0.31;EUR_AF=0.30	NA	NA	NA	NA	NA	NA	NA	NA	NA	NA	NA	NA	NA	NA	NA	NA	NA	NA	NA	NA	NA	NA	NA	NA	NA	NA	NA	NA	NA	NA	NA	NA	NA	NA	NA	NA
hsa-mir-4441	MI0016784	2	-	240007523	240007622	rs190192929	240007528	A/G	0	135	135	GRCh37.p5	VT=SNP;SNPSOURCE=LOWCOV;LDAF=0.0160;AN=2184;THETA=0.0005;RSQ=0.8278;AVGPOST=0.9923;AA=A;ERATE=0.0008;AC=32;SNPSOURCE=LOWCOV;AF=0.01;AMR_AF=0.01;AFR_AF=0.06	NA	NA	NA	NA	NA	NA	NA	NA	NA	NA	NA	NA	NA	NA	NA	NA	NA	NA	NA	NA	NA	NA	NA	NA	NA	NA	NA	NA	NA	NA	NA	NA	NA	NA	NA	NA
hsa-mir-4441	MI0016784	2	-	240007523	240007622	rs13401178	240007616	C/G	1	121	132	GRCh37.p5	NA	NA	NA	NA	NA	NA	NA	NA	NA	NA	NA	NA	NA	NA	NA	NA	NA	NA	NA	NA	NA	NA	NA	NA	NA	NA	NA	NA	NA	NA	NA	NA	NA	NA	NA	NA	NA
hsa-mir-4765	MI0017406	2	+	32860322	32860398	rs188840604	32860335	C/T	0	135	135	GRCh37.p5	VT=SNP;SNPSOURCE=LOWCOV;RSQ=0.4299;ERATE=0.0004;AA=C;THETA=0.0074;AN=2184;LDAF=0.0010;AVGPOST=0.9988;SNPSOURCE=LOWCOV;AC=1;AF=0.00;AFR_AF=0.00	NA	NA	NA	NA	NA	NA	NA	NA	NA	NA	NA	NA	NA	NA	NA	NA	NA	NA	NA	NA	NA	NA	NA	NA	NA	NA	NA	NA	NA	NA	NA	NA	NA	NA	NA	NA
hsa-mir-4765	MI0017406	2	+	32860322	32860398	rs181408316	32860356	C/G	0	135	135	GRCh37.p5	VT=SNP;SNPSOURCE=LOWCOV;LDAF=0.0009;ERATE=0.0004;AA=C;RSQ=0.5016;AN=2184;AVGPOST=0.9990;SNPSOURCE=LOWCOV;THETA=0.0010;AC=1;AF=0.00;AMR_AF=0.00	NA	NA	NA	NA	NA	NA	NA	NA	NA	NA	NA	NA	NA	NA	NA	NA	NA	NA	NA	NA	NA	NA	NA	NA	NA	NA	NA	NA	NA	NA	NA	NA	NA	NA	NA	NA
hsa-mir-4771-1	MI0017412	2	+	87421909	87421982	rs71267705	87421971	A/G	3	130	131	GRCh37.p5	NA	NA	NA	NA	NA	NA	NA	NA	NA	NA	NA	NA	NA	NA	NA	NA	NA	NA	NA	NA	NA	NA	NA	NA	NA	NA	NA	NA	NA	NA	NA	NA	NA	NA	NA	NA	NA
hsa-mir-4771-2	MI0017413	2	-	112528638	112528711	rs71267705	112528649	A/G	3	130	131	GRCh37.p5	NA	NA	NA	NA	NA	NA	NA	NA	NA	NA	NA	NA	NA	NA	NA	NA	NA	NA	NA	NA	NA	NA	NA	NA	NA	NA	NA	NA	NA	NA	NA	NA	NA	NA	NA	NA	NA
hsa-mir-4772	MI0017414	2	+	103048749	103048826	rs62154973	103048780	C/T	3	129	134	GRCh37.p5	VT=SNP;SNPSOURCE=LOWCOV;ERATE=0.0004;AA=C;LDAF=0.0536;AN=2184;RSQ=0.9789;AVGPOST=0.9972;THETA=0.0005;AC=116;SNPSOURCE=LOWCOV;AF=0.05;AMR_AF=0.07;EUR_AF=0.12	NA	NA	NA	NA	NA	NA	NA	NA	NA	NA	NA	NA	NA	NA	NA	NA	NA	NA	NA	NA	NA	NA	NA	NA	NA	NA	NA	NA	NA	NA	NA	NA	NA	NA	NA	NA
hsa-mir-4775	MI0017418	2	+	208619531	208619605	rs190673341	208619553	C/T	0	135	135	GRCh37.p5	VT=SNP;SNPSOURCE=LOWCOV;RSQ=0.8105;AN=2184;LDAF=0.0011;SNPSOURCE=LOWCOV;THETA=0.0007;ERATE=0.0003;AVGPOST=0.9995;AC=2;AA=t;AF=0.00;AMR_AF=0.01	NA	NA	NA	NA	NA	NA	NA	NA	NA	NA	NA	NA	NA	NA	NA	NA	NA	NA	NA	NA	NA	NA	NA	NA	NA	NA	NA	NA	NA	NA	NA	NA	NA	NA	NA	NA
hsa-mir-4775	MI0017418	2	+	208619531	208619605	rs138558471	208619555	A/G	0	134	134	GRCh37.p5	VT=SNP;SNPSOURCE=LOWCOV;ERATE=0.0004;AN=2184;AA=G;THETA=0.0008;RSQ=0.5941;LDAF=0.0030;SNPSOURCE=LOWCOV;AC=3;AVGPOST=0.9965;AF=0.00;AFR_AF=0.01	NA	NA	NA	NA	NA	NA	NA	NA	NA	NA	NA	NA	NA	NA	NA	NA	NA	NA	NA	NA	NA	NA	NA	NA	NA	NA	NA	NA	NA	NA	NA	NA	NA	NA	NA	NA
hsa-mir-4778	MI0017422	2	-	66585381	66585460	rs184768286	66585403	A/G	0	135	135	GRCh37.p5	VT=SNP;SNPSOURCE=LOWCOV;ERATE=0.0004;AN=2184;AA=G;RSQ=0.5277;LDAF=0.0011;AVGPOST=0.9988;SNPSOURCE=LOWCOV;AC=1;THETA=0.0036;AF=0.00;ASN_AF=0.00	NA	NA	NA	NA	NA	NA	NA	NA	NA	NA	NA	NA	NA	NA	NA	NA	NA	NA	NA	NA	NA	NA	NA	NA	NA	NA	NA	NA	NA	NA	NA	NA	NA	NA	NA	NA
hsa-mir-4778	MI0017422	2	-	66585381	66585460	rs192300002	66585393	C/T	0	135	135	GRCh37.p5	VT=SNP;SNPSOURCE=LOWCOV;ERATE=0.0004;THETA=0.0096;AA=C;RSQ=0.9266;AN=2184;AC=6;LDAF=0.0029;SNPSOURCE=LOWCOV;AVGPOST=0.9995;AF=0.00;AFR_AF=0.01	NA	NA	NA	NA	NA	NA	NA	NA	NA	NA	NA	NA	NA	NA	NA	NA	NA	NA	NA	NA	NA	NA	NA	NA	NA	NA	NA	NA	NA	NA	NA	NA	NA	NA	NA	NA
hsa-mir-4779	MI0017423	2	-	86420149	86420231	rs181833234	86420158	G/T	0	135	135	GRCh37.p5	VT=SNP;SNPSOURCE=LOWCOV;AVGPOST=0.9994;AN=2184;AA=T;LDAF=0.0007;SNPSOURCE=LOWCOV;AC=1;THETA=0.0007;ERATE=0.0002;RSQ=0.6046;AF=0.00;AFR_AF=0.00	NA	NA	NA	NA	NA	NA	NA	NA	NA	NA	NA	NA	NA	NA	NA	NA	NA	NA	NA	NA	NA	NA	NA	NA	NA	NA	NA	NA	NA	NA	NA	NA	NA	NA	NA	NA
hsa-mir-4779	MI0017423	2	-	86420149	86420231	rs77373668	86420201	C/G	2	132	133	GRCh37.p5	VT=SNP;SNPSOURCE=LOWCOV;AVGPOST=0.9994;LDAF=0.0252;AN=2184;AA=G;AC=55;THETA=0.0008;RSQ=0.9891;SNPSOURCE=LOWCOV;ERATE=0.0003;AF=0.03;ASN_AF=0.09;EUR_AF=0.00	NA	NA	NA	NA	NA	NA	NA	NA	NA	NA	NA	NA	NA	NA	NA	NA	NA	NA	NA	NA	NA	NA	NA	NA	NA	NA	NA	NA	NA	NA	NA	NA	NA	NA	NA	NA
hsa-mir-4780	MI0017424	2	-	88382038	88382118	rs10202149	88382086	C/T	3	119	133	GRCh37.p5	VT=SNP;SNPSOURCE=LOWCOV;ERATE=0.0004;AA=C;RSQ=0.9840;LDAF=0.0503;AVGPOST=0.9979;AN=2184;THETA=0.0005;SNPSOURCE=LOWCOV;AC=109;AF=0.05;ASN_AF=0.00;AMR_AF=0.01;AFR_AF=0.21	NA	NA	NA	NA	NA	NA	NA	C	1	130	T	0	0	130	C	1	90	T	0	0	90	NA	NA	NA	NA	NA	NA	NA	NA	NA	NA	NA	NA	NA	NA	C
hsa-mir-4782	MI0017427	2	-	114478867	114478945	rs113469098	114478923	C/T	1	132	134	GRCh37.p5	VT=SNP;SNPSOURCE=LOWCOV;ERATE=0.0005;AA=C;AN=2184;AVGPOST=0.9981;THETA=0.0005;AC=9;SNPSOURCE=LOWCOV;LDAF=0.0048;RSQ=0.8340;AF=0.00;AMR_AF=0.01;EUR_AF=0.01	NA	NA	NA	NA	NA	NA	NA	NA	NA	NA	NA	NA	NA	NA	NA	NA	NA	NA	NA	NA	NA	NA	NA	NA	NA	NA	NA	NA	NA	NA	NA	NA	NA	NA	NA	NA
hsa-mir-4783	MI0017428	2	-	128181113	128181194	rs117721121	128181122	A/G	2	132	132	GRCh37.p5	VT=SNP;SNPSOURCE=LOWCOV;ERATE=0.0004;THETA=0.0004;LDAF=0.0040;AN=2184;AA=G;AC=8;SNPSOURCE=LOWCOV;AVGPOST=0.9984;RSQ=0.8282;AF=0.00;ASN_AF=0.01	NA	NA	NA	NA	NA	NA	NA	NA	NA	NA	NA	NA	NA	NA	NA	NA	NA	NA	NA	NA	NA	NA	NA	NA	NA	NA	NA	NA	NA	NA	NA	NA	NA	NA	NA	NA
hsa-mir-4784	MI0017429	2	-	132248733	132248809	rs188187454	132248740	C/G	0	135	135	GRCh37.p5	VT=SNP;SNPSOURCE=LOWCOV;AN=2184;LDAF=0.0019;RSQ=0.9546;AA=c;AVGPOST=0.9998;THETA=0.0017;SNPSOURCE=LOWCOV;AC=4;ERATE=0.0003;AF=0.00;AFR_AF=0.01	NA	NA	NA	NA	NA	NA	NA	NA	NA	NA	NA	NA	NA	NA	NA	NA	NA	NA	NA	NA	NA	NA	NA	NA	NA	NA	NA	NA	NA	NA	NA	NA	NA	NA	NA	NA
hsa-mir-4784	MI0017429	2	-	132248733	132248809	rs78382545	132248791	G/T	1	131	131	GRCh37.p5	NA	NA	NA	NA	NA	NA	NA	NA	NA	NA	NA	NA	NA	NA	NA	NA	NA	NA	NA	NA	NA	NA	NA	NA	NA	NA	NA	NA	NA	NA	NA	NA	NA	NA	NA	NA	NA
hsa-mir-4784	MI0017429	2	-	132248733	132248809	rs13393962	132248776	C/T	0	121	121	GRCh37.p5	NA	NA	NA	NA	NA	NA	NA	NA	NA	NA	NA	NA	NA	NA	NA	NA	NA	NA	NA	NA	NA	NA	NA	NA	NA	NA	NA	NA	NA	NA	NA	NA	NA	NA	NA	NA	NA
hsa-mir-4786	MI0017433	2	-	240882432	240882511	rs78832554	240882476	A/G	2	132	133	GRCh37.p5	VT=SNP;SNPSOURCE=LOWCOV;THETA=0.0009;LDAF=0.0152;AN=2184;AA=G;AVGPOST=0.9997;AC=33;RSQ=0.9898;SNPSOURCE=LOWCOV;ERATE=0.0003;AF=0.02;AMR_AF=0.01;AFR_AF=0.00;EUR_AF=0.03	NA	NA	NA	NA	NA	NA	NA	NA	NA	NA	NA	NA	NA	NA	NA	NA	NA	NA	NA	NA	NA	NA	NA	NA	NA	NA	NA	NA	NA	NA	NA	NA	NA	NA	NA	NA
hsa-mir-4786	MI0017433	2	-	240882432	240882511	rs188625223	240882441	C/T	0	135	135	GRCh37.p5	VT=SNP;SNPSOURCE=LOWCOV;ERATE=0.0005;AA=C;AN=2184;THETA=0.0006;LDAF=0.0020;SNPSOURCE=LOWCOV;AVGPOST=0.9978;RSQ=0.6260;AC=2;AF=0.00;AFR_AF=0.00	NA	NA	NA	NA	NA	NA	NA	NA	NA	NA	NA	NA	NA	NA	NA	NA	NA	NA	NA	NA	NA	NA	NA	NA	NA	NA	NA	NA	NA	NA	NA	NA	NA	NA	NA	NA
hsa-mir-4786	MI0017433	2	-	240882432	240882511	rs115063401	240882481	A/G	2	132	132	GRCh37.p5	VT=SNP;SNPSOURCE=LOWCOV;LDAF=0.0131;RSQ=0.9819;AVGPOST=0.9994;AC=28;AN=2184;AA=G;SNPSOURCE=LOWCOV;ERATE=0.0003;THETA=0.0036;AF=0.01;AMR_AF=0.01;AFR_AF=0.05	NA	NA	NA	NA	NA	NA	NA	NA	NA	NA	NA	NA	NA	NA	NA	NA	NA	NA	NA	NA	NA	NA	NA	NA	NA	NA	NA	NA	NA	NA	NA	NA	NA	NA	NA	NA
hsa-mir-548ad	MI0016770	2	+	35696471	35696552	rs115818870	35696532	A/G	2	132	132	GRCh37.p5	VT=SNP;SNPSOURCE=LOWCOV;THETA=0.0002;AVGPOST=0.9994;AN=2184;LDAF=0.0072;AA=A;RSQ=0.9579;AC=15;SNPSOURCE=LOWCOV;ERATE=0.0003;AF=0.01;AFR_AF=0.03	NA	NA	NA	NA	NA	NA	NA	NA	NA	NA	NA	NA	NA	NA	NA	NA	NA	NA	NA	NA	NA	NA	NA	NA	NA	NA	NA	NA	NA	NA	NA	NA	NA	NA	NA	NA
hsa-mir-548ad	MI0016770	2	+	35696471	35696552	rs62143301	35696519	A/G	1	129	134	GRCh37.p5	VT=SNP;SNPSOURCE=LOWCOV;ERATE=0.0005;AVGPOST=0.9957;AN=2184;AA=G;AC=111;THETA=0.0005;RSQ=0.9665;SNPSOURCE=LOWCOV;LDAF=0.0515;AF=0.05;ASN_AF=0.01;AMR_AF=0.06;AFR_AF=0.03;EUR_AF=0.09	NA	NA	NA	NA	NA	NA	NA	NA	NA	NA	NA	NA	NA	NA	NA	NA	NA	NA	NA	NA	NA	NA	NA	NA	NA	NA	NA	NA	NA	NA	NA	NA	NA	NA	NA	NA
hsa-mir-548ad	MI0016770	2	+	35696471	35696552	rs147085950	35696518	C/T	0	134	134	GRCh37.p5	VT=SNP;SNPSOURCE=LOWCOV;LDAF=0.0009;AA=C;AN=2184;THETA=0.0005;AVGPOST=0.9991;RSQ=0.5492;SNPSOURCE=LOWCOV;AC=1;ERATE=0.0003;AF=0.00;ASN_AF=0.00	NA	NA	NA	NA	NA	NA	NA	NA	NA	NA	NA	NA	NA	NA	NA	NA	NA	NA	NA	NA	NA	NA	NA	NA	NA	NA	NA	NA	NA	NA	NA	NA	NA	NA	NA	NA
hsa-mir-548ae-1	MI0016779	2	+	185243702	185243771	rs139133932	185243723	-/G	0	134	134	GRCh37.p5	NA	NA	NA	NA	NA	NA	NA	NA	NA	NA	NA	NA	NA	NA	NA	NA	NA	NA	NA	NA	NA	NA	NA	NA	NA	NA	NA	NA	NA	NA	NA	NA	NA	NA	NA	NA	NA
hsa-mir-558	MI0003564	2	+	32757220	32757313	rs72089144	32757230	-/GTGT	0	130	130	GRCh37.p5	NA	NA	NA	NA	NA	NA	NA	NA	NA	NA	NA	NA	NA	NA	NA	NA	NA	NA	NA	NA	NA	NA	NA	NA	NA	NA	NA	NA	NA	NA	NA	NA	NA	NA	NA	NA	NA
hsa-mir-558	MI0003564	2	+	32757220	32757313	rs72215615	32757239	-/TGTG	0	130	130	GRCh37.p5	NA	NA	NA	NA	NA	NA	NA	NA	NA	NA	NA	NA	NA	NA	NA	NA	NA	NA	NA	NA	NA	NA	NA	NA	NA	NA	NA	NA	NA	NA	NA	NA	NA	NA	NA	NA	NA
hsa-mir-558	MI0003564	2	+	32757220	32757313	rs71953654	32757231	-/TGTGTGTGTG	0	130	130	GRCh37.p5	NA	NA	NA	NA	NA	NA	NA	NA	NA	NA	NA	NA	NA	NA	NA	NA	NA	NA	NA	NA	NA	NA	NA	NA	NA	NA	NA	NA	NA	NA	NA	NA	NA	NA	NA	NA	NA
hsa-mir-558	MI0003564	2	+	32757220	32757313	rs35999329	32757238	-/TGTG	1	126	130	GRCh37.p5	NA	NA	NA	NA	NA	NA	NA	NA	NA	NA	NA	NA	NA	NA	NA	NA	NA	NA	NA	NA	NA	NA	NA	NA	NA	NA	NA	NA	NA	NA	NA	NA	NA	NA	NA	NA	NA
hsa-mir-559	MI0003565	2	+	47604814	47604909	rs188620729	47604884	A/G	0	135	135	GRCh37.p5	VT=SNP;SNPSOURCE=LOWCOV;AN=2184;AVGPOST=0.9997;THETA=0.0005;AA=A;SNPSOURCE=LOWCOV;RSQ=0.7193;AC=1;ERATE=0.0003;LDAF=0.0005;AF=0.00;EUR_AF=0.00	NA	NA	NA	NA	NA	NA	NA	NA	NA	NA	NA	NA	NA	NA	NA	NA	NA	NA	NA	NA	NA	NA	NA	NA	NA	NA	NA	NA	NA	NA	NA	NA	NA	NA	NA	NA
hsa-mir-559	MI0003565	2	+	47604814	47604909	rs114803590	47604856	C/T	2	132	132	GRCh37.p5	VT=SNP;SNPSOURCE=LOWCOV;LDAF=0.0123;AN=2184;AA=T;AC=26;AVGPOST=0.9996;THETA=0.0006;RSQ=0.9849;SNPSOURCE=LOWCOV;ERATE=0.0003;AF=0.01;AMR_AF=0.02;AFR_AF=0.01;EUR_AF=0.02	NA	NA	NA	NA	NA	NA	NA	NA	NA	NA	NA	NA	NA	NA	NA	NA	NA	NA	NA	NA	NA	NA	NA	NA	NA	NA	NA	NA	NA	NA	NA	NA	NA	NA	NA	NA
hsa-mir-559	MI0003565	2	+	47604814	47604909	rs138461304	47604829	-/TAAAG	0	134	134	GRCh37.p5	NA	NA	NA	NA	NA	NA	NA	NA	NA	NA	NA	NA	NA	NA	NA	NA	NA	NA	NA	NA	NA	NA	NA	NA	NA	NA	NA	NA	NA	NA	NA	NA	NA	NA	NA	NA	NA
hsa-mir-559	MI0003565	2	+	47604814	47604909	rs146825879	47604893	C/T	0	134	134	GRCh37.p5	VT=SNP;SNPSOURCE=LOWCOV;THETA=0.0004;AN=2184;AA=T;LDAF=0.0010;SNPSOURCE=LOWCOV;ERATE=0.0003;RSQ=0.9547;AVGPOST=0.9999;AC=2;AF=0.00;AFR_AF=0.00	NA	NA	NA	NA	NA	NA	NA	NA	NA	NA	NA	NA	NA	NA	NA	NA	NA	NA	NA	NA	NA	NA	NA	NA	NA	NA	NA	NA	NA	NA	NA	NA	NA	NA	NA	NA
hsa-mir-559	MI0003565	2	+	47604814	47604909	rs58450758	47604866	C/T	1	129	134	GRCh37.p5	VT=SNP;SNPSOURCE=LOWCOV;LDAF=0.1996;ERATE=0.0004;AVGPOST=0.9986;AC=437;THETA=0.0004;AN=2184;AA=T;RSQ=0.9964;SNPSOURCE=LOWCOV;AF=0.20;ASN_AF=0.22;AMR_AF=0.18;AFR_AF=0.36;EUR_AF=0.09	NA	NA	NA	NA	NA	NA	NA	NA	NA	NA	NA	NA	NA	NA	NA	NA	NA	NA	NA	NA	NA	NA	NA	NA	NA	NA	NA	NA	NA	NA	NA	NA	NA	NA	NA	NA
hsa-mir-561	MI0003567	2	+	189162219	189162315	rs184508542	189162305	C/G	0	135	135	GRCh37.p5	VT=SNP;SNPSOURCE=LOWCOV;LDAF=0.0009;THETA=0.0035;RSQ=0.6889;AN=2184;AA=G;AVGPOST=0.9991;SNPSOURCE=LOWCOV;AC=1;ERATE=0.0002;AF=0.00;ASN_AF=0.00	NA	NA	NA	NA	NA	NA	NA	NA	NA	NA	NA	NA	NA	NA	NA	NA	NA	NA	NA	NA	NA	NA	NA	NA	NA	NA	NA	NA	NA	NA	NA	NA	NA	NA	NA	NA
hsa-mir-561	MI0003567	2	+	189162219	189162315	rs112456539	189162257	A/G	0	132	132	GRCh37.p5	NA	NA	NA	NA	NA	NA	NA	NA	NA	NA	NA	NA	NA	NA	NA	NA	NA	NA	NA	NA	NA	NA	NA	NA	NA	NA	NA	NA	NA	NA	NA	NA	NA	NA	NA	NA	NA
hsa-mir-562	MI0003568	2	+	233037363	233037457	rs140596642	233037430	-/CTGTACCATTTGCACTCC	0	134	134	GRCh37.p5	NA	NA	NA	NA	NA	NA	NA	NA	NA	NA	NA	NA	NA	NA	NA	NA	NA	NA	NA	NA	NA	NA	NA	NA	NA	NA	NA	NA	NA	NA	NA	NA	NA	NA	NA	NA	NA
hsa-mir-5702	MI0019309	2	-	227523426	227523509	rs74949342	227523436	C/G	2	132	133	GRCh37.p5	VT=SNP;SNPSOURCE=LOWCOV;AVGPOST=0.9986;AA=C;AN=2184;LDAF=0.0043;AC=8;THETA=0.0005;RSQ=0.8753;SNPSOURCE=LOWCOV;ERATE=0.0003;AF=0.00;AFR_AF=0.00;EUR_AF=0.01	NA	NA	NA	NA	NA	NA	NA	NA	NA	NA	NA	NA	NA	NA	NA	NA	NA	NA	NA	NA	NA	NA	NA	NA	NA	NA	NA	NA	NA	NA	NA	NA	NA	NA	NA	NA
hsa-mir-5702	MI0019309	2	-	227523426	227523509	rs186688157	227523438	A/T	0	135	135	GRCh37.p5	VT=SNP;SNPSOURCE=LOWCOV;THETA=0.0004;AN=2184;AA=T;AVGPOST=0.9996;LDAF=0.0006;RSQ=0.7318;SNPSOURCE=LOWCOV;AC=1;ERATE=0.0003;AF=0.00;EUR_AF=0.00	NA	NA	NA	NA	NA	NA	NA	NA	NA	NA	NA	NA	NA	NA	NA	NA	NA	NA	NA	NA	NA	NA	NA	NA	NA	NA	NA	NA	NA	NA	NA	NA	NA	NA	NA	NA
hsa-mir-5703	MI0019310	2	+	228336848	228336903	rs76833763	228336852	C/G	0	131	131	GRCh37.p5	NA	NA	NA	NA	NA	NA	NA	NA	NA	NA	NA	NA	NA	NA	NA	NA	NA	NA	NA	NA	NA	NA	NA	NA	NA	NA	NA	NA	NA	NA	NA	NA	NA	NA	NA	NA	NA
hsa-mir-663b	MI0006336	2	-	133014539	133014653	rs74853538	133014612	A/C	3	131	135	GRCh37.p5	NA	NA	NA	NA	NA	NA	NA	NA	NA	NA	NA	NA	NA	NA	NA	NA	NA	NA	NA	NA	NA	NA	NA	NA	NA	NA	NA	NA	NA	NA	NA	NA	NA	NA	NA	NA	NA
hsa-mir-663b	MI0006336	2	-	133014539	133014653	rs75245503	133014602	C/G	3	131	135	GRCh37.p5	NA	NA	NA	NA	NA	NA	NA	NA	NA	NA	NA	NA	NA	NA	NA	NA	NA	NA	NA	NA	NA	NA	NA	NA	NA	NA	NA	NA	NA	NA	NA	NA	NA	NA	NA	NA	NA
hsa-mir-663b	MI0006336	2	-	133014539	133014653	rs111708138	133014651	-/C	0	132	132	GRCh37.p5	NA	NA	NA	NA	NA	NA	NA	NA	NA	NA	NA	NA	NA	NA	NA	NA	NA	NA	NA	NA	NA	NA	NA	NA	NA	NA	NA	NA	NA	NA	NA	NA	NA	NA	NA	NA	NA
hsa-mir-663b	MI0006336	2	-	133014539	133014653	rs138334668	133014649	-/C	0	134	134	GRCh37.p5	NA	NA	NA	NA	NA	NA	NA	NA	NA	NA	NA	NA	NA	NA	NA	NA	NA	NA	NA	NA	NA	NA	NA	NA	NA	NA	NA	NA	NA	NA	NA	NA	NA	NA	NA	NA	NA
hsa-mir-663b	MI0006336	2	-	133014539	133014653	rs78867621	133014640	C/T	3	131	135	GRCh37.p5	NA	NA	NA	NA	NA	NA	NA	NA	NA	NA	NA	NA	NA	NA	NA	NA	NA	NA	NA	NA	NA	NA	NA	NA	NA	NA	NA	NA	NA	NA	NA	NA	NA	NA	NA	NA	NA
hsa-mir-663b	MI0006336	2	-	133014539	133014653	rs62165009	133014579	A/G	1	129	135	GRCh37.p5	NA	NA	NA	NA	NA	NA	NA	NA	NA	NA	NA	NA	NA	NA	NA	NA	NA	NA	NA	NA	NA	NA	NA	NA	NA	NA	NA	NA	NA	NA	NA	NA	NA	NA	NA	NA	NA
hsa-mir-663b	MI0006336	2	-	133014539	133014653	rs150907057	133014651	A/C	0	134	134	GRCh37.p5	NA	NA	NA	NA	NA	NA	NA	NA	NA	NA	NA	NA	NA	NA	NA	NA	NA	NA	NA	NA	NA	NA	NA	NA	NA	NA	NA	NA	NA	NA	NA	NA	NA	NA	NA	NA	NA
hsa-mir-663b	MI0006336	2	-	133014539	133014653	rs78327226	133014619	C/T	0	131	133	GRCh37.p5	NA	NA	NA	NA	NA	NA	NA	NA	NA	NA	NA	NA	NA	NA	NA	NA	NA	NA	NA	NA	NA	NA	NA	NA	NA	NA	NA	NA	NA	NA	NA	NA	NA	NA	NA	NA	NA
hsa-mir-663b	MI0006336	2	-	133014539	133014653	rs147164632	133014652	-/C	0	134	134	GRCh37.p5	NA	NA	NA	NA	NA	NA	NA	NA	NA	NA	NA	NA	NA	NA	NA	NA	NA	NA	NA	NA	NA	NA	NA	NA	NA	NA	NA	NA	NA	NA	NA	NA	NA	NA	NA	NA	NA
hsa-mir-933	MI0005755	2	-	176032361	176032437	rs139770589	176032384	C/T	0	134	134	GRCh37.p5	VT=SNP;SNPSOURCE=LOWCOV;THETA=0.0009;AVGPOST=1.0000;AN=2184;AA=T;LDAF=0.0037;AC=8;RSQ=0.9941;SNPSOURCE=LOWCOV;ERATE=0.0003;AF=0.00;AFR_AF=0.02	NA	NA	NA	NA	NA	NA	NA	NA	NA	NA	NA	NA	NA	NA	NA	NA	NA	NA	NA	NA	NA	NA	NA	NA	NA	NA	NA	NA	NA	NA	NA	NA	NA	NA	NA	NA
hsa-mir-933	MI0005755	2	-	176032361	176032437	rs79402775	176032376	A/G	1	131	132	GRCh37.p5	VT=SNP;SNPSOURCE=LOWCOV;AN=2184;AC=107;AA=G;ERATE=0.0008;RSQ=0.9878;SNPSOURCE=LOWCOV;THETA=0.0010;AVGPOST=0.9984;LDAF=0.0493;AF=0.05;ASN_AF=0.15;AMR_AF=0.00;AFR_AF=0.01;EUR_AF=0.02	NA	NA	NA	NA	NA	NA	NA	NA	NA	NA	NA	NA	NA	NA	NA	NA	NA	NA	NA	NA	NA	NA	NA	NA	NA	NA	NA	NA	NA	NA	NA	NA	NA	NA	NA	NA
hsa-mir-933	MI0005755	2	-	176032361	176032437	rs182717619	176032408	A/C	0	135	135	GRCh37.p5	VT=SNP;SNPSOURCE=LOWCOV;RSQ=0.9049;AA=C;AN=2184;THETA=0.0006;SNPSOURCE=LOWCOV;AC=1;ERATE=0.0003;LDAF=0.0005;AVGPOST=0.9999;AF=0.00;AMR_AF=0.00	NA	NA	NA	NA	NA	NA	NA	NA	NA	NA	NA	NA	NA	NA	NA	NA	NA	NA	NA	NA	NA	NA	NA	NA	NA	NA	NA	NA	NA	NA	NA	NA	NA	NA	NA	NA
hsa-mir-1224	MI0003764	3	+	183959193	183959277	rs148241223	183959219	A/T	0	134	134	GRCh37.p5	VT=SNP;SNPSOURCE=LOWCOV;LDAF=0.0041;ERATE=0.0004;AN=2184;AA=T;AC=8;THETA=0.0008;AVGPOST=0.9990;RSQ=0.8956;SNPSOURCE=LOWCOV;AF=0.00;ASN_AF=0.01	NA	NA	NA	NA	NA	NA	NA	NA	NA	NA	NA	NA	NA	NA	NA	NA	NA	NA	NA	NA	NA	NA	NA	NA	NA	NA	NA	NA	NA	NA	NA	NA	NA	NA	NA	NA
hsa-mir-1226	MI0006313	3	+	47891045	47891119	rs181697923	47891069	A/G	0	135	135	GRCh37.p5	VT=SNP;SNPSOURCE=LOWCOV,EXOME;THETA=0.0009;AVGPOST=1.0000;SNPSOURCE=LOWCOV,EXOME;AN=2184;AA=G;AC=1;ERATE=0.0003;RSQ=0.9547;LDAF=0.0005;AF=0.00;EUR_AF=0.00	NA	NA	NA	NA	NA	NA	NA	NA	NA	NA	NA	NA	NA	NA	NA	NA	NA	NA	NA	NA	NA	NA	NA	NA	NA	NA	NA	NA	NA	NA	NA	NA	NA	NA	NA	NA
hsa-mir-1226	MI0006313	3	+	47891045	47891119	rs141645399	47891117	C/T	0	134	134	GRCh37.p5	VT=SNP;SNPSOURCE=LOWCOV,EXOME;LDAF=0.0009;AVGPOST=1.0000;RSQ=0.9768;SNPSOURCE=LOWCOV,EXOME;AN=2184;AA=T;THETA=0.0005;ERATE=0.0003;AC=2;AF=0.00;EUR_AF=0.00	NA	NA	NA	NA	NA	NA	NA	NA	NA	NA	NA	NA	NA	NA	NA	NA	NA	NA	NA	NA	NA	NA	NA	NA	NA	NA	NA	NA	NA	NA	NA	NA	NA	NA	NA	NA
hsa-mir-1248	MI0006383	3	+	186504461	186504566	rs73063489	186504532	C/T	1	130	134	GRCh37.p5	VT=SNP;SNPSOURCE=LOWCOV;RSQ=0.9882;AVGPOST=1.0000;AA=C;AN=2184;LDAF=0.0019;SNPSOURCE=LOWCOV;AC=4;ERATE=0.0003;THETA=0.0003;AF=0.00;AMR_AF=0.00;AFR_AF=0.01	NA	NA	NA	NA	NA	NA	NA	NA	NA	NA	NA	NA	NA	NA	NA	NA	NA	NA	NA	NA	NA	NA	NA	NA	NA	NA	NA	NA	NA	NA	NA	NA	NA	NA	NA	NA
hsa-mir-1324	MI0006657	3	+	75679914	75680009	rs141031386	75679937	A/G	0	134	134	GRCh37.p5	NA	NA	NA	NA	NA	NA	NA	NA	NA	NA	NA	NA	NA	NA	NA	NA	NA	NA	NA	NA	NA	NA	NA	NA	NA	NA	NA	NA	NA	NA	NA	NA	NA	NA	NA	NA	NA
hsa-mir-1324	MI0006657	3	+	75679914	75680009	rs3008994	75679945	C/G	9	101	119	GRCh37.p5	NA	NA	NA	NA	NA	NA	NA	NA	NA	NA	NA	NA	NA	NA	NA	NA	NA	NA	NA	NA	NA	NA	NA	NA	NA	NA	NA	NA	NA	NA	NA	NA	NA	NA	NA	NA	NA
hsa-mir-1324	MI0006657	3	+	75679914	75680009	rs137919560	75679938	C/T	0	134	134	GRCh37.p5	NA	NA	NA	NA	NA	NA	NA	NA	NA	NA	NA	NA	NA	NA	NA	NA	NA	NA	NA	NA	NA	NA	NA	NA	NA	NA	NA	NA	NA	NA	NA	NA	NA	NA	NA	NA	NA
hsa-mir-1324	MI0006657	3	+	75679914	75680009	rs149769501	75679930	A/C	0	134	134	GRCh37.p5	NA	NA	NA	NA	NA	NA	NA	NA	NA	NA	NA	NA	NA	NA	NA	NA	NA	NA	NA	NA	NA	NA	NA	NA	NA	NA	NA	NA	NA	NA	NA	NA	NA	NA	NA	NA	NA
hsa-mir-1324	MI0006657	3	+	75679914	75680009	rs183720508	75679973	A/G	0	135	135	GRCh37.p5	NA	NA	NA	NA	NA	NA	NA	NA	NA	NA	NA	NA	NA	NA	NA	NA	NA	NA	NA	NA	NA	NA	NA	NA	NA	NA	NA	NA	NA	NA	NA	NA	NA	NA	NA	NA	NA
hsa-mir-1324	MI0006657	3	+	75679914	75680009	rs3008993	75680006	A/G	1	101	120	GRCh37.p5	NA	NA	NA	NA	NA	NA	NA	NA	NA	NA	NA	NA	NA	NA	NA	NA	NA	NA	NA	NA	NA	NA	NA	NA	NA	NA	NA	NA	NA	NA	NA	NA	NA	NA	NA	NA	NA
hsa-mir-1324	MI0006657	3	+	75679914	75680009	rs142051948	75680006	C/T	0	134	134	GRCh37.p5	NA	NA	NA	NA	NA	NA	NA	NA	NA	NA	NA	NA	NA	NA	NA	NA	NA	NA	NA	NA	NA	NA	NA	NA	NA	NA	NA	NA	NA	NA	NA	NA	NA	NA	NA	NA	NA
hsa-mir-15b	MI0000438	3	+	160122376	160122473	rs146020563	160122421	A/G	0	134	134	GRCh37.p5	VT=SNP;SNPSOURCE=LOWCOV;AN=2184;THETA=0.0005;RSQ=0.0004;AVGPOST=0.6500;AA=A;SNPSOURCE=LOWCOV;LDAF=0.3503;AC=1;ERATE=0.0003;AF=0.00;ASN_AF=0.00	NA	NA	NA	NA	NA	NA	NA	NA	NA	NA	NA	NA	NA	NA	NA	NA	NA	NA	NA	NA	NA	NA	NA	NA	NA	NA	NA	NA	NA	NA	NA	NA	NA	NA	NA	NA
hsa-mir-15b	MI0000438	3	+	160122376	160122473	rs192595529	160122434	A/G	0	135	135	GRCh37.p5	VT=SNP;SNPSOURCE=LOWCOV;AN=2184;AA=G;THETA=0.0008;RSQ=0.0004;AVGPOST=0.6500;SNPSOURCE=LOWCOV;LDAF=0.3503;AC=1;ERATE=0.0003;AF=0.00;AMR_AF=0.00	NA	NA	NA	NA	NA	NA	NA	NA	NA	NA	NA	NA	NA	NA	NA	NA	NA	NA	NA	NA	NA	NA	NA	NA	NA	NA	NA	NA	NA	NA	NA	NA	NA	NA	NA	NA
hsa-mir-198	MI0000240	3	-	120114515	120114576	rs142303836	120114558	C/T	0	134	134	GRCh37.p5	VT=SNP;SNPSOURCE=LOWCOV;AVGPOST=1.0000;AA=C;THETA=0.0004;AN=2184;SNPSOURCE=LOWCOV;AC=1;RSQ=0.9547;LDAF=0.0005;ERATE=0.0002;AF=0.00;AFR_AF=0.00	NA	NA	NA	NA	NA	NA	NA	NA	NA	NA	NA	NA	NA	NA	NA	NA	NA	NA	NA	NA	NA	NA	NA	NA	NA	NA	NA	NA	NA	NA	NA	NA	NA	NA	NA	NA
hsa-mir-26a-1	MI0000083	3	+	38010895	38010971	rs182070256	38010964	A/G	0	135	135	GRCh37.p5	VT=SNP;SNPSOURCE=LOWCOV;THETA=0.0009;AN=2184;AA=G;RSQ=0.8927;AVGPOST=0.9998;SNPSOURCE=LOWCOV;ERATE=0.0003;AC=2;LDAF=0.0008;AF=0.00;AMR_AF=0.01	NA	NA	NA	NA	NA	NA	NA	NA	NA	NA	NA	NA	NA	NA	NA	NA	NA	NA	NA	NA	NA	NA	NA	NA	NA	NA	NA	NA	NA	NA	NA	NA	NA	NA	NA	NA
hsa-mir-26a-1	MI0000083	3	+	38010895	38010971	rs190898565	38010938	A/G	0	135	135	GRCh37.p5	VT=SNP;SNPSOURCE=LOWCOV;THETA=0.0015;AN=2184;AA=A;RSQ=0.9135;SNPSOURCE=LOWCOV;AC=1;ERATE=0.0003;LDAF=0.0005;AVGPOST=0.9999;AF=0.00;AMR_AF=0.00	NA	NA	NA	NA	NA	NA	NA	NA	NA	NA	NA	NA	NA	NA	NA	NA	NA	NA	NA	NA	NA	NA	NA	NA	NA	NA	NA	NA	NA	NA	NA	NA	NA	NA	NA	NA
hsa-mir-28	MI0000086	3	+	188406569	188406654	rs78547906	188406636	C/T	2	132	133	GRCh37.p5	VT=SNP;SNPSOURCE=LOWCOV;AVGPOST=1.0000;AA=C;AN=2184;LDAF=0.0018;RSQ=1.0000;SNPSOURCE=LOWCOV;AC=4;THETA=0.0007;ERATE=0.0003;AF=0.00;AFR_AF=0.01	NA	NA	NA	NA	NA	NA	NA	NA	NA	NA	NA	NA	NA	NA	NA	NA	NA	NA	NA	NA	NA	NA	NA	NA	NA	NA	NA	NA	NA	NA	NA	NA	NA	NA	NA	NA
hsa-mir-3135a	MI0014156	3	+	20179057	20179133	rs142342924	20179130	A/G	0	134	134	GRCh37.p5	VT=SNP;SNPSOURCE=LOWCOV;RSQ=0.9892;ERATE=0.0005;THETA=0.0004;AN=2184;AA=G;AC=210;SNPSOURCE=LOWCOV;LDAF=0.0965;AVGPOST=0.9974;AF=0.10;ASN_AF=0.17;AMR_AF=0.05;AFR_AF=0.09;EUR_AF=0.07	NA	NA	NA	NA	NA	NA	NA	NA	NA	NA	NA	NA	NA	NA	NA	NA	NA	NA	NA	NA	NA	NA	NA	NA	NA	NA	NA	NA	NA	NA	NA	NA	NA	NA	NA	NA
hsa-mir-3135a	MI0014156	3	+	20179057	20179133	rs6787734	20179097	C/T	1	116	134	GRCh37.p5	VT=SNP;SNPSOURCE=LOWCOV;ERATE=0.0004;RSQ=0.9982;AA=C;AC=740;AN=2184;AVGPOST=0.9989;LDAF=0.3387;SNPSOURCE=LOWCOV;THETA=0.0003;AF=0.34;ASN_AF=0.59;AMR_AF=0.14;AFR_AF=0.54;EUR_AF=0.11	NA	NA	NA	NA	NA	NA	NA	NA	NA	NA	NA	NA	NA	NA	NA	NA	NA	NA	NA	NA	NA	NA	NA	NA	NA	NA	NA	NA	NA	NA	NA	NA	NA	NA	NA	NA
hsa-mir-3137	MI0014160	3	-	194855235	194855309	rs190632554	194855248	C/T	0	135	135	GRCh37.p5	VT=SNP;SNPSOURCE=LOWCOV;RSQ=0.6168;AVGPOST=0.9985;LDAF=0.0016;AA=C;AN=2184;SNPSOURCE=LOWCOV;ERATE=0.0007;AC=2;THETA=0.0003;AF=0.00;AFR_AF=0.00	NA	NA	NA	NA	NA	NA	NA	NA	NA	NA	NA	NA	NA	NA	NA	NA	NA	NA	NA	NA	NA	NA	NA	NA	NA	NA	NA	NA	NA	NA	NA	NA	NA	NA	NA	NA
hsa-mir-3714	MI0016135	3	+	16974688	16974752	rs55835744	16974725	C/T	0	129	129	GRCh37.p5	NA	NA	NA	NA	NA	NA	NA	NA	NA	NA	NA	NA	NA	NA	NA	NA	NA	NA	NA	NA	NA	NA	NA	NA	NA	NA	NA	NA	NA	NA	NA	NA	NA	NA	NA	NA	NA
hsa-mir-3919	MI0016425	3	+	159000435	159000523	rs112738359	159000436	C/T	0	132	132	GRCh37.p5	NA	NA	NA	NA	NA	NA	NA	NA	NA	NA	NA	NA	NA	NA	NA	NA	NA	NA	NA	NA	NA	NA	NA	NA	NA	NA	NA	NA	NA	NA	NA	NA	NA	NA	NA	NA	NA
hsa-mir-3938	MI0016594	3	-	55886520	55886622	rs59684995	55886574	A/T	0	129	133	GRCh37.p5	NA	NA	NA	NA	NA	NA	NA	NA	NA	NA	NA	NA	NA	NA	NA	NA	NA	NA	NA	NA	NA	NA	NA	NA	NA	NA	NA	NA	NA	NA	NA	NA	NA	NA	NA	NA	NA
hsa-mir-3938	MI0016594	3	-	55886520	55886622	rs35071197	55886522	-/G	0	126	126	GRCh37.p5	NA	NA	NA	NA	NA	NA	NA	NA	NA	NA	NA	NA	NA	NA	NA	NA	NA	NA	NA	NA	NA	NA	NA	NA	NA	NA	NA	NA	NA	NA	NA	NA	NA	NA	NA	NA	NA
hsa-mir-3938	MI0016594	3	-	55886520	55886622	rs189214432	55886594	A/G	0	135	135	GRCh37.p5	VT=SNP;SNPSOURCE=LOWCOV;ERATE=0.0004;AN=2184;AA=A;RSQ=0.4117;THETA=0.0012;LDAF=0.0030;SNPSOURCE=LOWCOV;AVGPOST=0.9955;AC=2;AF=0.00;ASN_AF=0.00	NA	NA	NA	NA	NA	NA	NA	NA	NA	NA	NA	NA	NA	NA	NA	NA	NA	NA	NA	NA	NA	NA	NA	NA	NA	NA	NA	NA	NA	NA	NA	NA	NA	NA	NA	NA
hsa-mir-3938	MI0016594	3	-	55886520	55886622	rs28647346	55886608	A/G	2	125	134	GRCh37.p5	VT=SNP;SNPSOURCE=LOWCOV;AN=2184;RSQ=0.9605;LDAF=0.0046;AVGPOST=0.9996;AC=10;AA=A;THETA=0.0019;SNPSOURCE=LOWCOV;ERATE=0.0003;AF=0.00;AMR_AF=0.00;AFR_AF=0.02	NA	NA	NA	NA	NA	NA	NA	NA	NA	NA	NA	NA	NA	NA	NA	NA	NA	NA	NA	NA	NA	NA	NA	NA	NA	NA	NA	NA	NA	NA	NA	NA	NA	NA	NA	NA
hsa-mir-3938	MI0016594	3	-	55886520	55886622	rs148810357	55886574	-/AA	1	134	134	GRCh37.p5	NA	NA	NA	NA	NA	NA	NA	NA	NA	NA	NA	NA	NA	NA	NA	NA	NA	NA	NA	NA	NA	NA	NA	NA	NA	NA	NA	NA	NA	NA	NA	NA	NA	NA	NA	NA	NA
hsa-mir-3938	MI0016594	3	-	55886520	55886622	rs10575780	55886581	-/AA	0	119	131	GRCh37.p5	NA	NA	NA	NA	NA	NA	NA	NA	NA	NA	NA	NA	NA	NA	NA	NA	NA	NA	NA	NA	NA	NA	NA	NA	NA	NA	NA	NA	NA	NA	NA	NA	NA	NA	NA	NA	NA
hsa-mir-3938	MI0016594	3	-	55886520	55886622	rs112304609	55886574	-/AA	1	132	134	GRCh37.p5	VT=INDEL;ERATE=0.0004;AVGPOST=0.9873;RSQ=0.9713;AN=2184;AA=T;AC=383;THETA=0.0051;LDAF=0.1753;AF=0.18;ASN_AF=0.11;AMR_AF=0.13;AFR_AF=0.44;EUR_AF=0.08	NA	NA	NA	NA	NA	NA	NA	NA	NA	NA	NA	NA	NA	NA	NA	NA	NA	NA	NA	NA	NA	NA	NA	NA	NA	NA	NA	NA	NA	NA	NA	NA	NA	NA	NA	NA
hsa-mir-4270	MI0015878	3	-	15537746	15537815	rs146164077	15537762	A/G	0	134	134	GRCh37.p5	VT=SNP;SNPSOURCE=LOWCOV;THETA=0.0004;AN=2184;LDAF=0.0015;AVGPOST=0.9996;AA=A;SNPSOURCE=LOWCOV;RSQ=0.8720;ERATE=0.0003;AC=3;AF=0.00;AFR_AF=0.01	NA	NA	NA	NA	NA	NA	NA	NA	NA	NA	NA	NA	NA	NA	NA	NA	NA	NA	NA	NA	NA	NA	NA	NA	NA	NA	NA	NA	NA	NA	NA	NA	NA	NA	NA	NA
hsa-mir-4270	MI0015878	3	-	15537746	15537815	rs79922312	15537776	A/C/G/T	3	132	135	GRCh37.p5	VT=SNP;SNPSOURCE=LOWCOV;RSQ=0.9929;AN=2184;AC=20;AA=A;SNPSOURCE=LOWCOV;THETA=0.0007;LDAF=0.0091;ERATE=0.0002;AVGPOST=0.9999;AF=0.01;AFR_AF=0.04	NA	NA	NA	NA	NA	NA	NA	NA	NA	NA	NA	NA	NA	NA	NA	NA	NA	NA	NA	NA	NA	NA	NA	NA	NA	NA	NA	NA	NA	NA	NA	NA	NA	NA	NA	NA
hsa-mir-4270	MI0015878	3	-	15537746	15537815	rs189911555	15537764	A/C	0	135	135	GRCh37.p5	VT=SNP;SNPSOURCE=LOWCOV;AC=85;AA=C;AN=2184;LDAF=0.0595;THETA=0.0005;RSQ=0.5905;AVGPOST=0.9421;SNPSOURCE=LOWCOV;ERATE=0.0164;AF=0.04;ASN_AF=0.04;AMR_AF=0.04;AFR_AF=0.05;EUR_AF=0.03	NA	NA	NA	NA	NA	NA	NA	NA	NA	NA	NA	NA	NA	NA	NA	NA	NA	NA	NA	NA	NA	NA	NA	NA	NA	NA	NA	NA	NA	NA	NA	NA	NA	NA	NA	NA
hsa-mir-4271	MI0015879	3	+	49311553	49311619	rs189148716	49311593	C/G	0	135	135	GRCh37.p5	VT=SNP;SNPSOURCE=LOWCOV,EXOME;LDAF=0.0009;AVGPOST=1.0000;SNPSOURCE=LOWCOV,EXOME;AN=2184;AA=G;RSQ=1.0000;THETA=0.0013;ERATE=0.0002;AC=2;AF=0.00;ASN_AF=0.00	NA	NA	NA	NA	NA	NA	NA	NA	NA	NA	NA	NA	NA	NA	NA	NA	NA	NA	NA	NA	NA	NA	NA	NA	NA	NA	NA	NA	NA	NA	NA	NA	NA	NA	NA	NA
hsa-mir-4271	MI0015879	3	+	49311553	49311619	rs182430703	49311589	C/G	0	135	135	GRCh37.p5	VT=SNP;SNPSOURCE=LOWCOV,EXOME;SNPSOURCE=LOWCOV,EXOME;AN=2184;AA=G;THETA=0.0006;AC=1;RSQ=0.8642;ERATE=0.0003;LDAF=0.0005;AVGPOST=0.9999;AF=0.00;ASN_AF=0.00	NA	NA	NA	NA	NA	NA	NA	NA	NA	NA	NA	NA	NA	NA	NA	NA	NA	NA	NA	NA	NA	NA	NA	NA	NA	NA	NA	NA	NA	NA	NA	NA	NA	NA	NA	NA
hsa-mir-4271	MI0015879	3	+	49311553	49311619	rs141350641	49311587	A/G	0	134	134	GRCh37.p5	VT=SNP;SNPSOURCE=LOWCOV,EXOME;AVGPOST=1.0000;SNPSOURCE=LOWCOV,EXOME;AN=2184;AA=G;THETA=0.0005;RSQ=1.0000;AC=1;LDAF=0.0005;ERATE=0.0002;AF=0.00;ASN_AF=0.00	NA	NA	NA	NA	NA	NA	NA	NA	NA	NA	NA	NA	NA	NA	NA	NA	NA	NA	NA	NA	NA	NA	NA	NA	NA	NA	NA	NA	NA	NA	NA	NA	NA	NA	NA	NA
hsa-mir-4273	MI0015881	3	+	75787431	75787514	rs76333414	75787458	A/G	0	131	131	GRCh37.p5	NA	NA	NA	NA	NA	NA	NA	NA	NA	NA	NA	NA	NA	NA	NA	NA	NA	NA	NA	NA	NA	NA	NA	NA	NA	NA	NA	NA	NA	NA	NA	NA	NA	NA	NA	NA	NA
hsa-mir-4273	MI0015881	3	+	75787431	75787514	rs75454422	75787463	C/T	2	131	131	GRCh37.p5	NA	NA	NA	NA	NA	NA	NA	NA	NA	NA	NA	NA	NA	NA	NA	NA	NA	NA	NA	NA	NA	NA	NA	NA	NA	NA	NA	NA	NA	NA	NA	NA	NA	NA	NA	NA	NA
hsa-mir-4273	MI0015881	3	+	75787431	75787514	rs142604589	75787486	C/T	1	134	135	GRCh37.p5	NA	NA	NA	NA	NA	NA	NA	NA	NA	NA	NA	NA	NA	NA	NA	NA	NA	NA	NA	NA	NA	NA	NA	NA	NA	NA	NA	NA	NA	NA	NA	NA	NA	NA	NA	NA	NA
hsa-mir-4273	MI0015881	3	+	75787431	75787514	rs147074785	75787476	C/T	0	134	134	GRCh37.p5	NA	NA	NA	NA	NA	NA	NA	NA	NA	NA	NA	NA	NA	NA	NA	NA	NA	NA	NA	NA	NA	NA	NA	NA	NA	NA	NA	NA	NA	NA	NA	NA	NA	NA	NA	NA	NA
hsa-mir-4273	MI0015881	3	+	75787431	75787514	rs74861398	75787464	C/T	3	131	132	GRCh37.p5	NA	NA	NA	NA	NA	NA	NA	NA	NA	NA	NA	NA	NA	NA	NA	NA	NA	NA	NA	NA	NA	NA	NA	NA	NA	NA	NA	NA	NA	NA	NA	NA	NA	NA	NA	NA	NA
hsa-mir-4273	MI0015881	3	+	75787431	75787514	rs79432557	75787511	A/C	2	131	131	GRCh37.p5	NA	NA	NA	NA	NA	NA	NA	NA	NA	NA	NA	NA	NA	NA	NA	NA	NA	NA	NA	NA	NA	NA	NA	NA	NA	NA	NA	NA	NA	NA	NA	NA	NA	NA	NA	NA	NA
hsa-mir-4273	MI0015881	3	+	75787431	75787514	rs113228636	75787476	C/T	0	132	132	GRCh37.p5	NA	NA	NA	NA	NA	NA	NA	NA	NA	NA	NA	NA	NA	NA	NA	NA	NA	NA	NA	NA	NA	NA	NA	NA	NA	NA	NA	NA	NA	NA	NA	NA	NA	NA	NA	NA	NA
hsa-mir-4273	MI0015881	3	+	75787431	75787514	rs74390405	75787462	A/G	2	131	131	GRCh37.p5	NA	NA	NA	NA	NA	NA	NA	NA	NA	NA	NA	NA	NA	NA	NA	NA	NA	NA	NA	NA	NA	NA	NA	NA	NA	NA	NA	NA	NA	NA	NA	NA	NA	NA	NA	NA	NA
hsa-mir-4273	MI0015881	3	+	75787431	75787514	rs147751121	75787464	C/T	1	134	135	GRCh37.p5	NA	NA	NA	NA	NA	NA	NA	NA	NA	NA	NA	NA	NA	NA	NA	NA	NA	NA	NA	NA	NA	NA	NA	NA	NA	NA	NA	NA	NA	NA	NA	NA	NA	NA	NA	NA	NA
hsa-mir-4273	MI0015881	3	+	75787431	75787514	rs77649281	75787486	C/T	3	131	132	GRCh37.p5	NA	NA	NA	NA	NA	NA	NA	NA	NA	NA	NA	NA	NA	NA	NA	NA	NA	NA	NA	NA	NA	NA	NA	NA	NA	NA	NA	NA	NA	NA	NA	NA	NA	NA	NA	NA	NA
hsa-mir-4442	MI0016785	3	-	25706364	25706430	rs184785543	25706412	C/G	0	135	135	GRCh37.p5	VT=SNP;SNPSOURCE=LOWCOV;AA=g;AN=2184;AC=6;RSQ=0.4568;ERATE=0.0011;LDAF=0.0039;SNPSOURCE=LOWCOV;THETA=0.0007;AVGPOST=0.9949;AF=0.00;ASN_AF=0.01;AFR_AF=0.01	NA	NA	NA	NA	NA	NA	NA	NA	NA	NA	NA	NA	NA	NA	NA	NA	NA	NA	NA	NA	NA	NA	NA	NA	NA	NA	NA	NA	NA	NA	NA	NA	NA	NA	NA	NA
hsa-mir-4442	MI0016785	3	-	25706364	25706430	rs6784191	25706415	C/G	1	116	133	GRCh37.p5	VT=SNP;SNPSOURCE=LOWCOV;AN=2184;AA=G;ERATE=0.0009;RSQ=0.9295;THETA=0.0006;SNPSOURCE=LOWCOV;AVGPOST=0.9941;AC=71;LDAF=0.0327;AF=0.03;AMR_AF=0.03;AFR_AF=0.12	NA	NA	NA	NA	NA	NA	NA	NA	NA	NA	NA	NA	NA	NA	NA	NA	NA	NA	NA	NA	NA	NA	NA	NA	NA	NA	NA	NA	NA	NA	NA	NA	NA	NA	NA	NA
hsa-mir-4443	MI0016786	3	+	48238054	48238106	rs147171523	48238090	A/C	0	134	134	GRCh37.p5	VT=SNP;SNPSOURCE=LOWCOV;ERATE=0.0004;AVGPOST=0.9985;RSQ=0.6458;AA=C;AN=2184;THETA=0.0041;LDAF=0.0014;SNPSOURCE=LOWCOV;AC=3;AF=0.00;AFR_AF=0.01	NA	NA	NA	NA	NA	NA	NA	NA	NA	NA	NA	NA	NA	NA	NA	NA	NA	NA	NA	NA	NA	NA	NA	NA	NA	NA	NA	NA	NA	NA	NA	NA	NA	NA	NA	NA
hsa-mir-4443	MI0016786	3	+	48238054	48238106	rs186826348	48238097	G/T	0	135	135	GRCh37.p5	VT=SNP;SNPSOURCE=LOWCOV;ERATE=0.0004;AN=2184;AA=G;LDAF=0.0010;THETA=0.0006;AVGPOST=0.9998;SNPSOURCE=LOWCOV;RSQ=0.9093;AC=2;AF=0.00;AFR_AF=0.00	NA	NA	NA	NA	NA	NA	NA	NA	NA	NA	NA	NA	NA	NA	NA	NA	NA	NA	NA	NA	NA	NA	NA	NA	NA	NA	NA	NA	NA	NA	NA	NA	NA	NA	NA	NA
hsa-mir-4444-2	MI0019111	3	+	75263627	75263700	rs148735771	75263641	C/T	0	134	134	GRCh37.p5	VT=SNP;SNPSOURCE=LOWCOV;ERATE=0.0004;AC=7;LDAF=0.0035;AN=2184;THETA=0.0008;RSQ=0.8069;AA=-;SNPSOURCE=LOWCOV;AVGPOST=0.9978;AF=0.00;AFR_AF=0.01	NA	NA	NA	NA	NA	NA	NA	NA	NA	NA	NA	NA	NA	NA	NA	NA	NA	NA	NA	NA	NA	NA	NA	NA	NA	NA	NA	NA	NA	NA	NA	NA	NA	NA	NA	NA
hsa-mir-4444-2	MI0019111	3	+	75263627	75263700	rs142357696	75263682	A/G	0	134	134	GRCh37.p5	VT=SNP;SNPSOURCE=LOWCOV;THETA=0.0009;LDAF=0.0260;AN=2184;AC=45;RSQ=0.7392;AA=-;SNPSOURCE=LOWCOV;ERATE=0.0012;AVGPOST=0.9832;AF=0.02;ASN_AF=0.01;AMR_AF=0.01;AFR_AF=0.08	NA	NA	NA	NA	NA	NA	NA	NA	NA	NA	NA	NA	NA	NA	NA	NA	NA	NA	NA	NA	NA	NA	NA	NA	NA	NA	NA	NA	NA	NA	NA	NA	NA	NA	NA	NA
hsa-mir-4445	MI0016788	3	+	109321675	109321744	rs76069948	109321699	G/T	1	131	132	GRCh37.p5	VT=SNP;SNPSOURCE=LOWCOV;LDAF=0.0086;AC=18;THETA=0.0004;AN=2184;AA=G;RSQ=0.9592;SNPSOURCE=LOWCOV;ERATE=0.0003;AVGPOST=0.9992;AF=0.01;AMR_AF=0.01;AFR_AF=0.03	NA	NA	NA	NA	NA	NA	NA	NA	NA	NA	NA	NA	NA	NA	NA	NA	NA	NA	NA	NA	NA	NA	NA	NA	NA	NA	NA	NA	NA	NA	NA	NA	NA	NA	NA	NA
hsa-mir-4445	MI0016788	3	+	109321675	109321744	rs185664152	109321729	A/G	0	135	135	GRCh37.p5	VT=SNP;SNPSOURCE=LOWCOV;ERATE=0.0004;AN=2184;LDAF=0.0018;THETA=0.0011;AA=A;SNPSOURCE=LOWCOV;RSQ=0.6005;AC=3;AVGPOST=0.9982;AF=0.00;AFR_AF=0.01	NA	NA	NA	NA	NA	NA	NA	NA	NA	NA	NA	NA	NA	NA	NA	NA	NA	NA	NA	NA	NA	NA	NA	NA	NA	NA	NA	NA	NA	NA	NA	NA	NA	NA	NA	NA
hsa-mir-4445	MI0016788	3	+	109321675	109321744	rs181422764	109321708	C/T	0	135	135	GRCh37.p5	VT=SNP;SNPSOURCE=LOWCOV;ERATE=0.0004;AVGPOST=0.9994;AN=2184;AA=T;THETA=0.0005;LDAF=0.0006;SNPSOURCE=LOWCOV;AC=1;RSQ=0.5532;AF=0.00;EUR_AF=0.00	NA	NA	NA	NA	NA	NA	NA	NA	NA	NA	NA	NA	NA	NA	NA	NA	NA	NA	NA	NA	NA	NA	NA	NA	NA	NA	NA	NA	NA	NA	NA	NA	NA	NA	NA	NA
hsa-mir-4447	MI0016790	3	-	116569124	116569214	rs186293463	116569128	C/T	0	135	135	GRCh37.p5	VT=SNP;SNPSOURCE=LOWCOV;LDAF=0.0024;AVGPOST=0.9985;AN=2184;AA=T;RSQ=0.7683;THETA=0.0005;AC=6;SNPSOURCE=LOWCOV;ERATE=0.0003;AF=0.00;ASN_AF=0.01;AFR_AF=0.00	NA	NA	NA	NA	NA	NA	NA	NA	NA	NA	NA	NA	NA	NA	NA	NA	NA	NA	NA	NA	NA	NA	NA	NA	NA	NA	NA	NA	NA	NA	NA	NA	NA	NA	NA	NA
hsa-mir-466	MI0014157	3	-	31203196	31203279	rs148367480	31203207	G/T	0	134	134	GRCh37.p5	VT=SNP;SNPSOURCE=LOWCOV;AN=2184;AA=T;AVGPOST=0.9997;THETA=0.0005;AC=6;RSQ=0.9665;LDAF=0.0029;SNPSOURCE=LOWCOV;ERATE=0.0003;AF=0.00;AMR_AF=0.00;AFR_AF=0.01	NA	NA	NA	NA	NA	NA	NA	NA	NA	NA	NA	NA	NA	NA	NA	NA	NA	NA	NA	NA	NA	NA	NA	NA	NA	NA	NA	NA	NA	NA	NA	NA	NA	NA	NA	NA
hsa-mir-466	MI0014157	3	-	31203196	31203279	rs116476604	31203221	A/G	2	132	132	GRCh37.p5	VT=SNP;SNPSOURCE=LOWCOV;RSQ=0.9927;AN=2184;AC=13;AA=G;SNPSOURCE=LOWCOV;THETA=0.0007;ERATE=0.0003;AVGPOST=0.9999;LDAF=0.0060;AF=0.01;AMR_AF=0.01;AFR_AF=0.02	NA	NA	NA	NA	NA	NA	NA	NA	NA	NA	NA	NA	NA	NA	NA	NA	NA	NA	NA	NA	NA	NA	NA	NA	NA	NA	NA	NA	NA	NA	NA	NA	NA	NA	NA	NA
hsa-mir-4788	MI0017435	3	+	134156669	134156748	rs187884409	134156682	A/G	0	135	135	GRCh37.p5	VT=SNP;SNPSOURCE=LOWCOV;RSQ=0.8692;AN=2184;AA=G;AVGPOST=0.9997;THETA=0.0055;SNPSOURCE=LOWCOV;ERATE=0.0003;AC=2;LDAF=0.0008;AF=0.00;AMR_AF=0.00;EUR_AF=0.00	NA	NA	NA	NA	NA	NA	NA	NA	NA	NA	NA	NA	NA	NA	NA	NA	NA	NA	NA	NA	NA	NA	NA	NA	NA	NA	NA	NA	NA	NA	NA	NA	NA	NA	NA	NA
hsa-mir-4788	MI0017435	3	+	134156669	134156748	rs112800035	134156742	C/T	0	132	132	GRCh37.p5	NA	NA	NA	NA	NA	NA	NA	NA	NA	NA	NA	NA	NA	NA	NA	NA	NA	NA	NA	NA	NA	NA	NA	NA	NA	NA	NA	NA	NA	NA	NA	NA	NA	NA	NA	NA	NA
hsa-mir-4789	MI0017436	3	+	175087329	175087410	rs78831152	175087408	C/T	1	131	132	GRCh37.p5	VT=SNP;SNPSOURCE=LOWCOV;THETA=0.0021;AA=C;AN=2184;AVGPOST=0.9976;RSQ=0.9904;SNPSOURCE=LOWCOV;AC=264;ERATE=0.0003;LDAF=0.1209;AF=0.12;ASN_AF=0.16;AMR_AF=0.16;AFR_AF=0.08;EUR_AF=0.10	NA	NA	NA	NA	NA	NA	NA	NA	NA	NA	NA	NA	NA	NA	NA	NA	NA	NA	NA	NA	NA	NA	NA	NA	NA	NA	NA	NA	NA	NA	NA	NA	NA	NA	NA	NA
hsa-mir-4789	MI0017436	3	+	175087329	175087410	rs56064143	175087390	A/G	1	129	132	GRCh37.p5	NA	NA	NA	NA	NA	NA	NA	NA	NA	NA	NA	NA	NA	NA	NA	NA	NA	NA	NA	NA	NA	NA	NA	NA	NA	NA	NA	NA	NA	NA	NA	NA	NA	NA	NA	NA	NA
hsa-mir-4790	MI0017437	3	-	5291862	5291940	rs78698745	5291866	A/G	0	132	132	GRCh37.p5	VT=SNP;SNPSOURCE=LOWCOV;AN=2184;AA=G;RSQ=0.7058;LDAF=0.0022;SNPSOURCE=LOWCOV;AC=4;THETA=0.0007;ERATE=0.0003;AVGPOST=0.9982;AF=0.00;ASN_AF=0.01	NA	NA	NA	NA	NA	NA	NA	NA	NA	NA	NA	NA	NA	NA	NA	NA	NA	NA	NA	NA	NA	NA	NA	NA	NA	NA	NA	NA	NA	NA	NA	NA	NA	NA	NA	NA
hsa-mir-4791	MI0017438	3	-	19356340	19356423	rs77021670	19356389	A/G	2	133	134	GRCh37.p5	VT=SNP;SNPSOURCE=LOWCOV;THETA=0.0002;AN=2184;AC=22;LDAF=0.0101;AVGPOST=0.9998;AA=A;RSQ=0.9912;SNPSOURCE=LOWCOV;ERATE=0.0003;AF=0.01;AMR_AF=0.01;AFR_AF=0.04	NA	NA	NA	NA	NA	NA	NA	NA	NA	NA	NA	NA	NA	NA	NA	NA	NA	NA	NA	NA	NA	NA	NA	NA	NA	NA	NA	NA	NA	NA	NA	NA	NA	NA	NA	NA
hsa-mir-4791	MI0017438	3	-	19356340	19356423	rs34963591	19356361	-/C	0	126	126	GRCh37.p5	NA	NA	NA	NA	NA	NA	NA	NA	NA	NA	NA	NA	NA	NA	NA	NA	NA	NA	NA	NA	NA	NA	NA	NA	NA	NA	NA	NA	NA	NA	NA	NA	NA	NA	NA	NA	NA
hsa-mir-4792	MI0017439	3	-	24562853	24562926	rs11714172	24562877	G/T	27	120	134	GRCh37.p5	VT=SNP;SNPSOURCE=LOWCOV;AN=2184;AA=T;LDAF=0.6241;AC=1368;RSQ=0.9683;ERATE=0.0011;THETA=0.0025;AVGPOST=0.9796;SNPSOURCE=LOWCOV;AF=0.63;ASN_AF=0.46;AMR_AF=0.57;AFR_AF=0.90;EUR_AF=0.60	NA	NA	NA	NA	NA	NA	NA	NA	NA	NA	NA	NA	NA	NA	NA	NA	NA	NA	NA	NA	NA	NA	NA	NA	NA	NA	NA	NA	NA	NA	NA	NA	NA	NA	NA	NA
hsa-mir-4793	MI0017440	3	-	48681627	48681713	rs138052127	48681684	A/G	0	134	134	GRCh37.p5	NA	NA	NA	NA	NA	NA	NA	NA	NA	NA	NA	NA	NA	NA	NA	NA	NA	NA	NA	NA	NA	NA	NA	NA	NA	NA	NA	NA	NA	NA	NA	NA	NA	NA	NA	NA	NA
hsa-mir-4796	MI0017443	3	-	114462292	114462372	rs185555286	114462303	A/C	0	135	135	GRCh37.p5	VT=SNP;SNPSOURCE=LOWCOV;LDAF=0.0009;AA=C;RSQ=0.6519;AN=2184;THETA=0.0008;AVGPOST=0.9991;SNPSOURCE=LOWCOV;AC=1;ERATE=0.0003;AF=0.00;ASN_AF=0.00	NA	NA	NA	NA	NA	NA	NA	NA	NA	NA	NA	NA	NA	NA	NA	NA	NA	NA	NA	NA	NA	NA	NA	NA	NA	NA	NA	NA	NA	NA	NA	NA	NA	NA	NA	NA
hsa-mir-4796	MI0017443	3	-	114462292	114462372	rs117202191	114462325	A/C	2	132	132	GRCh37.p5	VT=SNP;SNPSOURCE=LOWCOV;ERATE=0.0005;AVGPOST=0.9983;AN=2184;LDAF=0.0018;THETA=0.0005;AA=A;SNPSOURCE=LOWCOV;RSQ=0.5771;AC=2;AF=0.00;ASN_AF=0.00	NA	NA	NA	NA	NA	NA	NA	NA	NA	NA	NA	NA	NA	NA	NA	NA	NA	NA	NA	NA	NA	NA	NA	NA	NA	NA	NA	NA	NA	NA	NA	NA	NA	NA	NA	NA
hsa-mir-4797	MI0017444	3	-	197020749	197020819	rs34664737	197020780	-/A	1	126	135	GRCh37.p5	NA	NA	NA	NA	NA	NA	NA	NA	NA	NA	NA	NA	NA	NA	NA	NA	NA	NA	NA	NA	NA	NA	NA	NA	NA	NA	NA	NA	NA	NA	NA	NA	NA	NA	NA	NA	NA
hsa-mir-4797	MI0017444	3	-	197020749	197020819	rs72025149	197020787	-/A	0	130	130	GRCh37.p5	NA	NA	NA	NA	NA	NA	NA	NA	NA	NA	NA	NA	NA	NA	NA	NA	NA	NA	NA	NA	NA	NA	NA	NA	NA	NA	NA	NA	NA	NA	NA	NA	NA	NA	NA	NA	NA
hsa-mir-4797	MI0017444	3	-	197020749	197020819	rs140219060	197020758	A/G	0	134	134	GRCh37.p5	VT=SNP;SNPSOURCE=LOWCOV;LDAF=0.0036;AC=7;AN=2184;AA=G;RSQ=0.9083;AVGPOST=0.9993;THETA=0.0006;SNPSOURCE=LOWCOV;ERATE=0.0003;AF=0.00;AMR_AF=0.00;AFR_AF=0.01	NA	NA	NA	NA	NA	NA	NA	NA	NA	NA	NA	NA	NA	NA	NA	NA	NA	NA	NA	NA	NA	NA	NA	NA	NA	NA	NA	NA	NA	NA	NA	NA	NA	NA	NA	NA
hsa-mir-4797	MI0017444	3	-	197020749	197020819	rs72598600	197020785	-/A	0	130	130	GRCh37.p5	NA	NA	NA	NA	NA	NA	NA	NA	NA	NA	NA	NA	NA	NA	NA	NA	NA	NA	NA	NA	NA	NA	NA	NA	NA	NA	NA	NA	NA	NA	NA	NA	NA	NA	NA	NA	NA
hsa-mir-4797	MI0017444	3	-	197020749	197020819	rs3836429	197020786	-/A	1	107	134	GRCh37.p5	VT=INDEL;THETA=0.0004;AVGPOST=0.9600;AN=2184;AC=1330;AA=G;RSQ=0.9390;LDAF=0.6072;ERATE=0.0066;AF=0.61;ASN_AF=0.75;AMR_AF=0.65;AFR_AF=0.42;EUR_AF=0.60	NA	NA	NA	NA	NA	NA	NA	NA	NA	NA	NA	NA	NA	NA	NA	NA	NA	NA	NA	NA	NA	NA	NA	NA	NA	NA	NA	NA	NA	NA	NA	NA	NA	NA	NA	NA
hsa-mir-4797	MI0017444	3	-	197020749	197020819	rs72125783	197020781	-/A	0	130	130	GRCh37.p5	NA	NA	NA	NA	NA	NA	NA	NA	NA	NA	NA	NA	NA	NA	NA	NA	NA	NA	NA	NA	NA	NA	NA	NA	NA	NA	NA	NA	NA	NA	NA	NA	NA	NA	NA	NA	NA
hsa-mir-5002	MI0017868	3	+	123851776	123851872	rs80038878	123851792	C/G	2	132	133	GRCh37.p5	VT=SNP;SNPSOURCE=LOWCOV;AC=30;AVGPOST=0.9994;AA=C;RSQ=0.9847;AN=2184;THETA=0.0011;SNPSOURCE=LOWCOV;LDAF=0.0138;ERATE=0.0002;AF=0.01;AFR_AF=0.06	NA	NA	NA	NA	NA	NA	NA	NA	NA	NA	NA	NA	NA	NA	NA	NA	NA	NA	NA	NA	NA	NA	NA	NA	NA	NA	NA	NA	NA	NA	NA	NA	NA	NA	NA	NA
hsa-mir-5002	MI0017868	3	+	123851776	123851872	rs187830125	123851830	A/G	0	135	135	GRCh37.p5	VT=SNP;SNPSOURCE=LOWCOV;THETA=0.0004;AN=2184;LDAF=0.0007;AA=A;RSQ=0.6721;SNPSOURCE=LOWCOV;AC=1;AVGPOST=0.9995;ERATE=0.0002;AF=0.00;AMR_AF=0.00	NA	NA	NA	NA	NA	NA	NA	NA	NA	NA	NA	NA	NA	NA	NA	NA	NA	NA	NA	NA	NA	NA	NA	NA	NA	NA	NA	NA	NA	NA	NA	NA	NA	NA	NA	NA
hsa-mir-5002	MI0017868	3	+	123851776	123851872	rs139319878	123851818	A/G	0	134	134	GRCh37.p5	VT=SNP;SNPSOURCE=LOWCOV;AN=2184;AA=G;AC=10;AVGPOST=0.9991;RSQ=0.9195;SNPSOURCE=LOWCOV;LDAF=0.0048;ERATE=0.0002;THETA=0.0003;AF=0.00;ASN_AF=0.00;EUR_AF=0.01	NA	NA	NA	NA	NA	NA	NA	NA	NA	NA	NA	NA	NA	NA	NA	NA	NA	NA	NA	NA	NA	NA	NA	NA	NA	NA	NA	NA	NA	NA	NA	NA	NA	NA	NA	NA
hsa-mir-5092	MI0017981	3	-	124870309	124870396	rs11713052	124870376	C/G	27	120	132	GRCh37.p5	VT=SNP;SNPSOURCE=LOWCOV;THETA=0.0009;AVGPOST=0.9977;RSQ=0.9389;AN=2184;AA=G;ERATE=0.0024;LDAF=0.0170;SNPSOURCE=LOWCOV;AC=36;AF=0.02;AMR_AF=0.02;AFR_AF=0.05;EUR_AF=0.01	NA	NA	NA	NA	NA	NA	NA	C	0.977	127	G	0.023	3	130	C	1	90	G	0	0	90	NA	NA	NA	NA	NA	NA	NA	NA	NA	NA	NA	NA	NA	NA	C
hsa-mir-5186	MI0018165	3	-	151283664	151283783	rs189122461	151283670	A/C	0	135	135	GRCh37.p5	VT=SNP;SNPSOURCE=LOWCOV;RSQ=0.6404;AA=C;THETA=0.0004;AN=2184;LDAF=0.0010;AVGPOST=0.9990;SNPSOURCE=LOWCOV;ERATE=0.0003;AC=2;AF=0.00;AFR_AF=0.00	NA	NA	NA	NA	NA	NA	NA	NA	NA	NA	NA	NA	NA	NA	NA	NA	NA	NA	NA	NA	NA	NA	NA	NA	NA	NA	NA	NA	NA	NA	NA	NA	NA	NA	NA	NA
hsa-mir-5193	MI0018172	3	-	49843570	49843678	rs192319446	49843636	C/T	0	135	135	GRCh37.p5	VT=SNP;SNPSOURCE=LOWCOV,EXOME;ERATE=0.0004;AA=C;SNPSOURCE=LOWCOV,EXOME;AN=2184;THETA=0.0006;RSQ=0.8267;AC=3;LDAF=0.0017;AVGPOST=0.9992;AF=0.00;AFR_AF=0.00;EUR_AF=0.00	NA	NA	NA	NA	NA	NA	NA	NA	NA	NA	NA	NA	NA	NA	NA	NA	NA	NA	NA	NA	NA	NA	NA	NA	NA	NA	NA	NA	NA	NA	NA	NA	NA	NA	NA	NA
hsa-mir-544b	MI0014159	3	+	124451286	124451363	rs10934682	124451312	G/T	27	120	134	GRCh37.p5	VT=SNP;SNPSOURCE=LOWCOV;RSQ=0.9982;AVGPOST=0.9994;THETA=0.0004;AN=2184;AA=G;AC=361;SNPSOURCE=LOWCOV;LDAF=0.1649;ERATE=0.0003;AF=0.17;ASN_AF=0.19;AMR_AF=0.24;AFR_AF=0.13;EUR_AF=0.14	NA	NA	NA	NA	NA	NA	NA	T	0.838	109	G	0.162	21	130	T	0.867	78	G	0.133	12	90	NA	NA	NA	NA	NA	NA	NA	NA	NA	NA	NA	NA	NA	NA	T
hsa-mir-548ab	MI0016752	3	-	103242877	103242960	rs192258471	103242954	C/T	0	135	135	GRCh37.p5	VT=SNP;SNPSOURCE=LOWCOV;AVGPOST=0.9985;AA=C;AN=2184;THETA=0.0006;SNPSOURCE=LOWCOV;AC=1;RSQ=0.5084;LDAF=0.0012;ERATE=0.0003;AF=0.00;AFR_AF=0.00	NA	NA	NA	NA	NA	NA	NA	NA	NA	NA	NA	NA	NA	NA	NA	NA	NA	NA	NA	NA	NA	NA	NA	NA	NA	NA	NA	NA	NA	NA	NA	NA	NA	NA	NA	NA
hsa-mir-548ab	MI0016752	3	-	103242877	103242960	rs59323834	103242937	C/T	0	129	133	GRCh37.p5	VT=SNP;SNPSOURCE=LOWCOV;ERATE=0.0004;RSQ=0.9901;AN=2184;AA=c;SNPSOURCE=LOWCOV;AC=71;THETA=0.0003;LDAF=0.0327;AVGPOST=0.9992;AF=0.03;AMR_AF=0.01;AFR_AF=0.14	NA	NA	NA	NA	NA	NA	NA	NA	NA	NA	NA	NA	NA	NA	NA	NA	NA	NA	NA	NA	NA	NA	NA	NA	NA	NA	NA	NA	NA	NA	NA	NA	NA	NA	NA	NA
hsa-mir-548aq	MI0019130	3	-	185485635	185485692	rs148741643	185485689	C/T	0	134	134	GRCh37.p5	VT=SNP;SNPSOURCE=LOWCOV;ERATE=0.0004;THETA=0.0004;RSQ=0.4617;AN=2184;AA=T;AVGPOST=0.9976;SNPSOURCE=LOWCOV;AC=2;LDAF=0.0017;AF=0.00;ASN_AF=0.00	NA	NA	NA	NA	NA	NA	NA	NA	NA	NA	NA	NA	NA	NA	NA	NA	NA	NA	NA	NA	NA	NA	NA	NA	NA	NA	NA	NA	NA	NA	NA	NA	NA	NA	NA	NA
hsa-mir-548aq	MI0019130	3	-	185485635	185485692	rs144265760	185485646	C/T	0	134	134	GRCh37.p5	VT=SNP;SNPSOURCE=LOWCOV;ERATE=0.0005;AVGPOST=0.9963;THETA=0.0015;AN=2184;AA=T;LDAF=0.0037;RSQ=0.6620;AC=6;SNPSOURCE=LOWCOV;AF=0.00;ASN_AF=0.01	NA	NA	NA	NA	NA	NA	NA	NA	NA	NA	NA	NA	NA	NA	NA	NA	NA	NA	NA	NA	NA	NA	NA	NA	NA	NA	NA	NA	NA	NA	NA	NA	NA	NA	NA	NA
hsa-mir-548i-1	MI0006421	3	-	125509247	125509395	rs189554431	125509250	A/G	0	135	135	GRCh37.p5	VT=SNP;SNPSOURCE=LOWCOV;RSQ=0.7219;AN=2184;LDAF=0.0019;AA=.;SNPSOURCE=LOWCOV;THETA=0.0016;ERATE=0.0003;AVGPOST=0.9987;AC=3;AF=0.00;AFR_AF=0.01	NA	NA	NA	NA	NA	NA	NA	NA	NA	NA	NA	NA	NA	NA	NA	NA	NA	NA	NA	NA	NA	NA	NA	NA	NA	NA	NA	NA	NA	NA	NA	NA	NA	NA	NA	NA
hsa-mir-548i-1	MI0006421	3	-	125509247	125509395	rs34864809	125509374	-/G	0	126	126	GRCh37.p5	NA	NA	NA	NA	NA	NA	NA	NA	NA	NA	NA	NA	NA	NA	NA	NA	NA	NA	NA	NA	NA	NA	NA	NA	NA	NA	NA	NA	NA	NA	NA	NA	NA	NA	NA	NA	NA
hsa-mir-563	MI0003569	3	+	15915278	15915356	rs145590767	15915306	A/G	0	134	134	GRCh37.p5	VT=SNP;SNPSOURCE=LOWCOV;AVGPOST=1.0000;AN=2184;THETA=0.0011;AA=A;LDAF=0.0023;RSQ=1.0000;AC=5;SNPSOURCE=LOWCOV;ERATE=0.0002;AF=0.00;AFR_AF=0.01;EUR_AF=0.00	NA	NA	NA	NA	NA	NA	NA	NA	NA	NA	NA	NA	NA	NA	NA	NA	NA	NA	NA	NA	NA	NA	NA	NA	NA	NA	NA	NA	NA	NA	NA	NA	NA	NA	NA	NA
hsa-mir-564	MI0003570	3	+	44903380	44903473	rs114636202	44903385	A/G	2	132	132	GRCh37.p5	VT=SNP;SNPSOURCE=LOWCOV,EXOME;THETA=0.0015;SNPSOURCE=LOWCOV,EXOME;AN=2184;AA=G;LDAF=0.0178;AVGPOST=0.9947;ERATE=0.0010;RSQ=0.8696;AC=36;AF=0.02;AMR_AF=0.00;AFR_AF=0.07	NA	NA	NA	NA	NA	NA	NA	NA	NA	NA	NA	NA	NA	NA	NA	NA	NA	NA	NA	NA	NA	NA	NA	NA	NA	NA	NA	NA	NA	NA	NA	NA	NA	NA	NA	NA
hsa-mir-564	MI0003570	3	+	44903380	44903473	rs2292181	44903434	C/G	3	100	132	GRCh37.p5	VT=SNP;SNPSOURCE=LOWCOV,EXOME;SNPSOURCE=LOWCOV,EXOME;AVGPOST=0.9944;AN=2184;AA=G;RSQ=0.9629;AC=138;THETA=0.0012;ERATE=0.0006;LDAF=0.0643;AF=0.06;ASN_AF=0.03;AMR_AF=0.08;AFR_AF=0.09;EUR_AF=0.06	NA	NA	NA	NA	NA	NA	NA	NA	NA	NA	NA	NA	NA	NA	NA	NA	NA	NA	NA	NA	NA	NA	NA	NA	NA	NA	NA	NA	NA	NA	NA	NA	NA	NA	NA	NA
hsa-mir-566	MI0003572	3	+	50210759	50210852	rs187238646	50210836	C/T	0	135	135	GRCh37.p5	VT=SNP;SNPSOURCE=LOWCOV;ERATE=0.0004;AVGPOST=0.9977;AA=C;AN=2184;LDAF=0.0018;RSQ=0.5754;SNPSOURCE=LOWCOV;AC=4;THETA=0.0007;AF=0.00;ASN_AF=0.01;AFR_AF=0.00	NA	NA	NA	NA	NA	NA	NA	NA	NA	NA	NA	NA	NA	NA	NA	NA	NA	NA	NA	NA	NA	NA	NA	NA	NA	NA	NA	NA	NA	NA	NA	NA	NA	NA	NA	NA
hsa-mir-567	MI0003573	3	+	111831648	111831745	rs146499813	111831684	A/C	0	134	134	GRCh37.p5	VT=SNP;SNPSOURCE=LOWCOV;AVGPOST=1.0000;AN=2184;AA=A;SNPSOURCE=LOWCOV;AC=1;THETA=0.0024;RSQ=0.9547;LDAF=0.0005;ERATE=0.0002;AF=0.00;ASN_AF=0.00	NA	NA	NA	NA	NA	NA	NA	NA	NA	NA	NA	NA	NA	NA	NA	NA	NA	NA	NA	NA	NA	NA	NA	NA	NA	NA	NA	NA	NA	NA	NA	NA	NA	NA	NA	NA
hsa-mir-567	MI0003573	3	+	111831648	111831745	rs76778672	111831736	-/AA	0	131	131	GRCh37.p5	NA	NA	NA	NA	NA	NA	NA	NA	NA	NA	NA	NA	NA	NA	NA	NA	NA	NA	NA	NA	NA	NA	NA	NA	NA	NA	NA	NA	NA	NA	NA	NA	NA	NA	NA	NA	NA
hsa-mir-567	MI0003573	3	+	111831648	111831745	rs67780840	111831724	-/A/AAAA	0	130	130	GRCh37.p5	NA	NA	NA	NA	NA	NA	NA	NA	NA	NA	NA	NA	NA	NA	NA	NA	NA	NA	NA	NA	NA	NA	NA	NA	NA	NA	NA	NA	NA	NA	NA	NA	NA	NA	NA	NA	NA
hsa-mir-567	MI0003573	3	+	111831648	111831745	rs71704738	111831737	-/AAAA	0	130	130	GRCh37.p5	NA	NA	NA	NA	NA	NA	NA	NA	NA	NA	NA	NA	NA	NA	NA	NA	NA	NA	NA	NA	NA	NA	NA	NA	NA	NA	NA	NA	NA	NA	NA	NA	NA	NA	NA	NA	NA
hsa-mir-568	MI0003574	3	-	114035322	114035416	rs149509568	114035388	A/G	0	134	134	GRCh37.p5	VT=SNP;SNPSOURCE=LOWCOV;AVGPOST=1.0000;AN=2184;THETA=0.0057;AA=A;RSQ=1.0000;LDAF=0.0014;SNPSOURCE=LOWCOV;ERATE=0.0003;AC=3;AF=0.00;AFR_AF=0.01	NA	NA	NA	NA	NA	NA	NA	NA	NA	NA	NA	NA	NA	NA	NA	NA	NA	NA	NA	NA	NA	NA	NA	NA	NA	NA	NA	NA	NA	NA	NA	NA	NA	NA	NA	NA
hsa-mir-568	MI0003574	3	-	114035322	114035416	rs28632138	114035387	G/T	0	125	125	GRCh37.p5	NA	NA	NA	NA	NA	NA	NA	NA	NA	NA	NA	NA	NA	NA	NA	NA	NA	NA	NA	NA	NA	NA	NA	NA	NA	NA	NA	NA	NA	NA	NA	NA	NA	NA	NA	NA	NA
hsa-mir-5682	MI0019282	3	+	120768487	120768562	rs139653170	120768491	C/T	0	134	134	GRCh37.p5	VT=SNP;SNPSOURCE=LOWCOV;ERATE=0.0004;AC=12;AA=C;AN=2184;THETA=0.0005;AVGPOST=0.9980;RSQ=0.8702;SNPSOURCE=LOWCOV;LDAF=0.0055;AF=0.01;ASN_AF=0.01;AMR_AF=0.00;AFR_AF=0.00;EUR_AF=0.00	NA	NA	NA	NA	NA	NA	NA	NA	NA	NA	NA	NA	NA	NA	NA	NA	NA	NA	NA	NA	NA	NA	NA	NA	NA	NA	NA	NA	NA	NA	NA	NA	NA	NA	NA	NA
hsa-mir-5682	MI0019282	3	+	120768487	120768562	rs75590209	120768528	C/G	2	132	133	GRCh37.p5	VT=SNP;SNPSOURCE=LOWCOV;LDAF=0.0053;AA=C;AN=2184;RSQ=0.9645;SNPSOURCE=LOWCOV;THETA=0.0007;ERATE=0.0003;AVGPOST=0.9995;AC=11;AF=0.01;AFR_AF=0.02	NA	NA	NA	NA	NA	NA	NA	NA	NA	NA	NA	NA	NA	NA	NA	NA	NA	NA	NA	NA	NA	NA	NA	NA	NA	NA	NA	NA	NA	NA	NA	NA	NA	NA	NA	NA
hsa-mir-5682	MI0019282	3	+	120768487	120768562	rs116794702	120768488	A/G	0	132	132	GRCh37.p5	VT=SNP;SNPSOURCE=LOWCOV;AVGPOST=0.9983;AN=2184;AA=G;RSQ=0.8556;LDAF=0.0043;AC=8;SNPSOURCE=LOWCOV;ERATE=0.0003;THETA=0.0003;AF=0.00;AMR_AF=0.01;EUR_AF=0.01	NA	NA	NA	NA	NA	NA	NA	NA	NA	NA	NA	NA	NA	NA	NA	NA	NA	NA	NA	NA	NA	NA	NA	NA	NA	NA	NA	NA	NA	NA	NA	NA	NA	NA	NA	NA
hsa-mir-5682	MI0019282	3	+	120768487	120768562	rs9877402	120768492	A/G	3	119	132	GRCh37.p5	VT=SNP;SNPSOURCE=LOWCOV;THETA=0.0004;AN=2184;LDAF=0.1153;AA=A;RSQ=0.9946;SNPSOURCE=LOWCOV;ERATE=0.0003;AVGPOST=0.9987;AC=252;AF=0.12;ASN_AF=0.07;AMR_AF=0.21;AFR_AF=0.20;EUR_AF=0.05	NA	NA	NA	NA	NA	NA	NA	A	0.985	128	G	0.015	2	130	A	0.967	87	G	0.033	3	90	NA	NA	NA	NA	NA	NA	NA	NA	NA	NA	NA	NA	NA	NA	A
hsa-mir-5688	MI0019292	3	+	85434860	85434942	rs188257769	85434892	A/T	0	135	135	GRCh37.p5	VT=SNP;SNPSOURCE=LOWCOV;ERATE=0.0004;RSQ=0.5086;THETA=0.0004;AN=2184;AA=T;AVGPOST=0.9980;SNPSOURCE=LOWCOV;AC=2;LDAF=0.0017;AF=0.00;AMR_AF=0.00;AFR_AF=0.00	NA	NA	NA	NA	NA	NA	NA	NA	NA	NA	NA	NA	NA	NA	NA	NA	NA	NA	NA	NA	NA	NA	NA	NA	NA	NA	NA	NA	NA	NA	NA	NA	NA	NA	NA	NA
hsa-mir-5688	MI0019292	3	+	85434860	85434942	rs193065146	85434930	A/G	0	135	135	GRCh37.p5	VT=SNP;SNPSOURCE=LOWCOV;ERATE=0.0004;THETA=0.0004;AN=2184;LDAF=0.0026;AVGPOST=0.9989;AA=A;AC=5;SNPSOURCE=LOWCOV;RSQ=0.8003;AF=0.00;AFR_AF=0.01	NA	NA	NA	NA	NA	NA	NA	NA	NA	NA	NA	NA	NA	NA	NA	NA	NA	NA	NA	NA	NA	NA	NA	NA	NA	NA	NA	NA	NA	NA	NA	NA	NA	NA	NA	NA
hsa-mir-569	MI0003576	3	-	170824453	170824548	rs116867000	170824459	A/G	2	132	132	GRCh37.p5	VT=SNP;SNPSOURCE=LOWCOV;AVGPOST=1.0000;AN=2184;THETA=0.0006;RSQ=0.9904;AA=A;LDAF=0.0023;AC=5;SNPSOURCE=LOWCOV;ERATE=0.0003;AF=0.00;ASN_AF=0.01	NA	NA	NA	NA	NA	NA	NA	NA	NA	NA	NA	NA	NA	NA	NA	NA	NA	NA	NA	NA	NA	NA	NA	NA	NA	NA	NA	NA	NA	NA	NA	NA	NA	NA	NA	NA
hsa-mir-569	MI0003576	3	-	170824453	170824548	rs73037390	170824453	A/C	3	130	132	GRCh37.p5	VT=SNP;SNPSOURCE=LOWCOV;THETA=0.0021;LDAF=0.0123;AVGPOST=1.0000;AN=2184;AA=A;RSQ=1.0000;SNPSOURCE=LOWCOV;AC=27;ERATE=0.0003;AF=0.01;ASN_AF=0.01;AMR_AF=0.01;AFR_AF=0.03	NA	NA	NA	NA	NA	NA	NA	NA	NA	NA	NA	NA	NA	NA	NA	NA	NA	NA	NA	NA	NA	NA	NA	NA	NA	NA	NA	NA	NA	NA	NA	NA	NA	NA	NA	NA
hsa-mir-570	MI0003577	3	+	195426272	195426368	rs9860655	195426305	C/T	11	119	134	GRCh37.p5	VT=SNP;SNPSOURCE=LOWCOV;ERATE=0.0004;AA=C;THETA=0.0085;AN=2184;LDAF=0.0591;AC=129;RSQ=0.9910;SNPSOURCE=LOWCOV;AVGPOST=0.9987;AF=0.06;ASN_AF=0.02;AMR_AF=0.09;AFR_AF=0.00;EUR_AF=0.11	NA	NA	NA	NA	NA	NA	NA	NA	NA	NA	NA	NA	NA	NA	NA	NA	NA	NA	NA	NA	NA	NA	NA	NA	NA	NA	NA	NA	NA	NA	NA	NA	NA	NA	NA	NA
hsa-mir-720	MI0006654	3	+	164059129	164059238	rs182926610	164059159	A/G	0	135	135	GRCh37.p5	VT=SNP;SNPSOURCE=LOWCOV;AA=g;RSQ=0.7534;AN=2184;AVGPOST=0.9997;THETA=0.0008;LDAF=0.0006;SNPSOURCE=LOWCOV;AC=1;ERATE=0.0003;AF=0.00;AMR_AF=0.00	NA	NA	NA	NA	NA	NA	NA	NA	NA	NA	NA	NA	NA	NA	NA	NA	NA	NA	NA	NA	NA	NA	NA	NA	NA	NA	NA	NA	NA	NA	NA	NA	NA	NA	NA	NA
hsa-mir-885	MI0005560	3	-	10436173	10436246	rs189766364	10436194	C/G	0	135	135	GRCh37.p5	VT=SNP;SNPSOURCE=LOWCOV;AA=C;AN=2184;SNPSOURCE=LOWCOV;AC=1;RSQ=0.8642;ERATE=0.0003;LDAF=0.0005;AVGPOST=0.9999;THETA=0.0003;AF=0.00;ASN_AF=0.00	NA	NA	NA	NA	NA	NA	NA	NA	NA	NA	NA	NA	NA	NA	NA	NA	NA	NA	NA	NA	NA	NA	NA	NA	NA	NA	NA	NA	NA	NA	NA	NA	NA	NA	NA	NA
hsa-mir-922	MI0005714	3	-	197401367	197401447	rs140463854	197401371	C/T	0	134	134	GRCh37.p5	VT=SNP;SNPSOURCE=LOWCOV;LDAF=0.0004;AN=2184;AA=c;RSQ=0.8499;SNPSOURCE=LOWCOV;AC=1;THETA=0.0016;ERATE=0.0003;AVGPOST=0.9999;AF=0.00;AFR_AF=0.00	NA	NA	NA	NA	NA	NA	NA	NA	NA	NA	NA	NA	NA	NA	NA	NA	NA	NA	NA	NA	NA	NA	NA	NA	NA	NA	NA	NA	NA	NA	NA	NA	NA	NA	NA	NA
hsa-mir-922	MI0005714	3	-	197401367	197401447	rs114814977	197401415	A/C	3	132	132	GRCh37.p5	VT=SNP;SNPSOURCE=LOWCOV;THETA=0.0009;AA=C;AN=2184;AVGPOST=0.9998;RSQ=0.9952;LDAF=0.0166;SNPSOURCE=LOWCOV;ERATE=0.0012;AC=36;AF=0.02;AMR_AF=0.00;AFR_AF=0.07	NA	NA	NA	NA	NA	NA	NA	NA	NA	NA	NA	NA	NA	NA	NA	NA	NA	NA	NA	NA	NA	NA	NA	NA	NA	NA	NA	NA	NA	NA	NA	NA	NA	NA	NA	NA
hsa-mir-922	MI0005714	3	-	197401367	197401447	rs182056447	197401372	A/G	0	135	135	GRCh37.p5	VT=SNP;SNPSOURCE=LOWCOV;LDAF=0.0009;AVGPOST=1.0000;AN=2184;AA=G;RSQ=1.0000;SNPSOURCE=LOWCOV;THETA=0.0013;ERATE=0.0003;AC=2;AF=0.00;ASN_AF=0.00	NA	NA	NA	NA	NA	NA	NA	NA	NA	NA	NA	NA	NA	NA	NA	NA	NA	NA	NA	NA	NA	NA	NA	NA	NA	NA	NA	NA	NA	NA	NA	NA	NA	NA	NA	NA
hsa-mir-922	MI0005714	3	-	197401367	197401447	rs150407249	197401442	C/T	0	134	134	GRCh37.p5	VT=SNP;SNPSOURCE=LOWCOV;RSQ=0.9049;THETA=0.0015;AA=C;AN=2184;SNPSOURCE=LOWCOV;AC=1;ERATE=0.0003;LDAF=0.0005;AVGPOST=0.9999;AF=0.00;EUR_AF=0.00	NA	NA	NA	NA	NA	NA	NA	NA	NA	NA	NA	NA	NA	NA	NA	NA	NA	NA	NA	NA	NA	NA	NA	NA	NA	NA	NA	NA	NA	NA	NA	NA	NA	NA	NA	NA
hsa-mir-944	MI0005769	3	+	189547711	189547798	rs77473380	189547778	C/T	2	132	133	GRCh37.p5	VT=SNP;SNPSOURCE=LOWCOV;AA=C;THETA=0.0004;RSQ=0.9843;LDAF=0.0042;AN=2184;AC=9;SNPSOURCE=LOWCOV;ERATE=0.0003;AVGPOST=0.9999;AF=0.00;ASN_AF=0.02	NA	NA	NA	NA	NA	NA	NA	NA	NA	NA	NA	NA	NA	NA	NA	NA	NA	NA	NA	NA	NA	NA	NA	NA	NA	NA	NA	NA	NA	NA	NA	NA	NA	NA	NA	NA
hsa-mir-944	MI0005769	3	+	189547711	189547798	rs75715827	189547735	C/T	1	132	133	GRCh37.p5	VT=SNP;SNPSOURCE=LOWCOV;AN=2184;AA=T;LDAF=0.0417;AVGPOST=0.9998;SNPSOURCE=LOWCOV;RSQ=0.9980;ERATE=0.0003;AC=91;THETA=0.0003;AF=0.04;ASN_AF=0.03;AMR_AF=0.05;AFR_AF=0.00;EUR_AF=0.07	NA	NA	NA	NA	NA	NA	NA	NA	NA	NA	NA	NA	NA	NA	NA	NA	NA	NA	NA	NA	NA	NA	NA	NA	NA	NA	NA	NA	NA	NA	NA	NA	NA	NA	NA	NA
hsa-mir-944	MI0005769	3	+	189547711	189547798	rs190786647	189547779	C/G	0	135	135	GRCh37.p5	VT=SNP;SNPSOURCE=LOWCOV;AN=2184;AA=G;LDAF=0.0010;SNPSOURCE=LOWCOV;ERATE=0.0003;RSQ=0.9547;AVGPOST=0.9999;AC=2;THETA=0.0003;AF=0.00;AFR_AF=0.00	NA	NA	NA	NA	NA	NA	NA	NA	NA	NA	NA	NA	NA	NA	NA	NA	NA	NA	NA	NA	NA	NA	NA	NA	NA	NA	NA	NA	NA	NA	NA	NA	NA	NA	NA	NA
hsa-mir-944	MI0005769	3	+	189547711	189547798	rs186331124	189547761	C/G	0	135	135	GRCh37.p5	VT=SNP;SNPSOURCE=LOWCOV;THETA=0.0002;AN=2184;AA=G;RSQ=0.6896;LDAF=0.0007;SNPSOURCE=LOWCOV;AC=1;ERATE=0.0003;AVGPOST=0.9995;AF=0.00;EUR_AF=0.00	NA	NA	NA	NA	NA	NA	NA	NA	NA	NA	NA	NA	NA	NA	NA	NA	NA	NA	NA	NA	NA	NA	NA	NA	NA	NA	NA	NA	NA	NA	NA	NA	NA	NA	NA	NA
hsa-mir-1243	MI0006373	4	+	114028019	114028111	rs148339577	114028104	A/T	0	134	134	GRCh37.p5	VT=SNP;SNPSOURCE=LOWCOV;THETA=0.0002;RSQ=0.9713;AN=2184;LDAF=0.0037;AC=8;AVGPOST=0.9998;AA=A;SNPSOURCE=LOWCOV;ERATE=0.0003;AF=0.00;ASN_AF=0.01	NA	NA	NA	NA	NA	NA	NA	NA	NA	NA	NA	NA	NA	NA	NA	NA	NA	NA	NA	NA	NA	NA	NA	NA	NA	NA	NA	NA	NA	NA	NA	NA	NA	NA	NA	NA
hsa-mir-1255a	MI0006389	4	-	102251459	102251571	rs28664200	102251501	C/T	3	125	133	GRCh37.p5	VT=SNP;SNPSOURCE=LOWCOV;THETA=0.0039;AC=758;RSQ=0.9977;AN=2184;AA=T;LDAF=0.3472;AVGPOST=0.9988;SNPSOURCE=LOWCOV;ERATE=0.0003;AF=0.35;ASN_AF=0.49;AMR_AF=0.41;AFR_AF=0.22;EUR_AF=0.29	NA	NA	NA	NA	NA	NA	NA	NA	NA	NA	NA	NA	NA	NA	NA	NA	NA	NA	NA	NA	NA	NA	NA	NA	NA	NA	NA	NA	NA	NA	NA	NA	NA	NA	NA	NA
hsa-mir-1255a	MI0006389	4	-	102251459	102251571	rs192307370	102251532	A/C	0	135	135	GRCh37.p5	VT=SNP;SNPSOURCE=LOWCOV;RSQ=0.9451;AA=C;AN=2184;THETA=0.0008;LDAF=0.0019;AVGPOST=0.9998;SNPSOURCE=LOWCOV;AC=4;ERATE=0.0003;AF=0.00;AFR_AF=0.01	NA	NA	NA	NA	NA	NA	NA	NA	NA	NA	NA	NA	NA	NA	NA	NA	NA	NA	NA	NA	NA	NA	NA	NA	NA	NA	NA	NA	NA	NA	NA	NA	NA	NA	NA	NA
hsa-mir-1255b-1	MI0006435	4	-	36427988	36428050	rs139535532	36428046	A/C	0	134	134	GRCh37.p5	VT=SNP;SNPSOURCE=LOWCOV;RSQ=0.8283;LDAF=0.0016;AVGPOST=0.9994;AA=C;THETA=0.0004;AN=2184;SNPSOURCE=LOWCOV;ERATE=0.0003;AC=3;AF=0.00;ASN_AF=0.01	NA	NA	NA	NA	NA	NA	NA	NA	NA	NA	NA	NA	NA	NA	NA	NA	NA	NA	NA	NA	NA	NA	NA	NA	NA	NA	NA	NA	NA	NA	NA	NA	NA	NA	NA	NA
hsa-mir-1255b-1	MI0006435	4	-	36427988	36428050	rs6841938	36428048	A/G	9	116	133	GRCh37.p5	VT=SNP;SNPSOURCE=LOWCOV;ERATE=0.0005;AA=g;AN=2184;LDAF=0.0912;AVGPOST=0.9981;THETA=0.0005;RSQ=0.9906;AC=200;SNPSOURCE=LOWCOV;AF=0.09;ASN_AF=0.02;AMR_AF=0.07;AFR_AF=0.19;EUR_AF=0.09	NA	NA	NA	NA	NA	NA	NA	NA	NA	NA	NA	NA	NA	NA	NA	NA	NA	NA	NA	NA	NA	NA	NA	NA	NA	NA	NA	NA	NA	NA	NA	NA	NA	NA	NA	NA
hsa-mir-1255b-1	MI0006435	4	-	36427988	36428050	rs113789096	36428006	A/G	1	132	134	GRCh37.p5	VT=SNP;SNPSOURCE=LOWCOV;AN=2184;AA=G;AVGPOST=0.9996;LDAF=0.0020;SNPSOURCE=LOWCOV;RSQ=0.9069;AC=4;ERATE=0.0003;THETA=0.0003;AF=0.00;AFR_AF=0.01	NA	NA	NA	NA	NA	NA	NA	NA	NA	NA	NA	NA	NA	NA	NA	NA	NA	NA	NA	NA	NA	NA	NA	NA	NA	NA	NA	NA	NA	NA	NA	NA	NA	NA	NA	NA
hsa-mir-1269a	MI0006406	4	+	67142542	67142646	rs73239138	67142620	A/G	1	130	133	GRCh37.p5	VT=SNP;SNPSOURCE=LOWCOV;ERATE=0.0005;LDAF=0.3848;AN=2184;AVGPOST=0.9993;AA=A;AC=839;SNPSOURCE=LOWCOV;THETA=0.0007;RSQ=0.9989;AF=0.38;ASN_AF=0.35;AMR_AF=0.21;AFR_AF=0.76;EUR_AF=0.25	NA	NA	NA	NA	NA	NA	NA	NA	NA	NA	NA	NA	NA	NA	NA	NA	NA	NA	NA	NA	NA	NA	NA	NA	NA	NA	NA	NA	NA	NA	NA	NA	NA	NA	NA	NA
hsa-mir-1305	MI0006372	4	+	183090446	183090531	rs190183451	183090511	A/G	0	135	135	GRCh37.p5	VT=SNP;SNPSOURCE=LOWCOV;ERATE=0.0076;AN=2184;AA=G;LDAF=0.0117;AVGPOST=0.9895;AC=16;SNPSOURCE=LOWCOV;RSQ=0.6424;THETA=0.0003;AF=0.01;ASN_AF=0.01;AMR_AF=0.00;AFR_AF=0.00;EUR_AF=0.01	NA	NA	NA	NA	NA	NA	NA	NA	NA	NA	NA	NA	NA	NA	NA	NA	NA	NA	NA	NA	NA	NA	NA	NA	NA	NA	NA	NA	NA	NA	NA	NA	NA	NA	NA	NA
hsa-mir-1973	MI0009983	4	+	117220881	117220924	rs183399490	117220909	A/G	0	135	135	GRCh37.p5	VT=SNP;SNPSOURCE=LOWCOV;ERATE=0.0004;RSQ=0.3743;AN=2184;AA=G;THETA=0.0006;AVGPOST=0.9991;LDAF=0.0006;SNPSOURCE=LOWCOV;AC=1;AF=0.00;AMR_AF=0.00	NA	NA	NA	NA	NA	NA	NA	NA	NA	NA	NA	NA	NA	NA	NA	NA	NA	NA	NA	NA	NA	NA	NA	NA	NA	NA	NA	NA	NA	NA	NA	NA	NA	NA	NA	NA
hsa-mir-297	MI0005775	4	-	111781738	111781803	rs113258805	111781746	A/G	0	132	132	GRCh37.p5	NA	NA	NA	NA	NA	NA	NA	NA	NA	NA	NA	NA	NA	NA	NA	NA	NA	NA	NA	NA	NA	NA	NA	NA	NA	NA	NA	NA	NA	NA	NA	NA	NA	NA	NA	NA	NA
hsa-mir-297	MI0005775	4	-	111781738	111781803	rs112636147	111781785	A/G	0	132	132	GRCh37.p5	NA	NA	NA	NA	NA	NA	NA	NA	NA	NA	NA	NA	NA	NA	NA	NA	NA	NA	NA	NA	NA	NA	NA	NA	NA	NA	NA	NA	NA	NA	NA	NA	NA	NA	NA	NA	NA
hsa-mir-302b	MI0000772	4	-	113569641	113569713	rs190807868	113569680	C/T	0	135	135	GRCh37.p5	VT=SNP;SNPSOURCE=LOWCOV;AVGPOST=1.0000;AA=C;THETA=0.0004;AN=2184;RSQ=1.0000;LDAF=0.0014;SNPSOURCE=LOWCOV;ERATE=0.0003;AC=3;AF=0.00;AMR_AF=0.01	NA	NA	NA	NA	NA	NA	NA	NA	NA	NA	NA	NA	NA	NA	NA	NA	NA	NA	NA	NA	NA	NA	NA	NA	NA	NA	NA	NA	NA	NA	NA	NA	NA	NA	NA	NA
hsa-mir-302b	MI0000772	4	-	113569641	113569713	rs183105707	113569692	A/C	0	135	135	GRCh37.p5	VT=SNP;SNPSOURCE=LOWCOV;AVGPOST=1.0000;AA=C;THETA=0.0004;AN=2184;RSQ=1.0000;SNPSOURCE=LOWCOV;AC=1;ERATE=0.0003;LDAF=0.0005;AF=0.00;AFR_AF=0.00	NA	NA	NA	NA	NA	NA	NA	NA	NA	NA	NA	NA	NA	NA	NA	NA	NA	NA	NA	NA	NA	NA	NA	NA	NA	NA	NA	NA	NA	NA	NA	NA	NA	NA	NA	NA
hsa-mir-302b	MI0000772	4	-	113569641	113569713	rs114318553	113569695	G/T	0	132	132	GRCh37.p5	VT=SNP;SNPSOURCE=LOWCOV;RSQ=0.9664;THETA=0.0004;AN=2184;AA=T;AVGPOST=0.9996;AC=10;SNPSOURCE=LOWCOV;LDAF=0.0048;ERATE=0.0003;AF=0.00;EUR_AF=0.01	NA	NA	NA	NA	NA	NA	NA	NA	NA	NA	NA	NA	NA	NA	NA	NA	NA	NA	NA	NA	NA	NA	NA	NA	NA	NA	NA	NA	NA	NA	NA	NA	NA	NA	NA	NA
hsa-mir-302d	MI0000774	4	-	113569160	113569227	rs138673224	113569207	G/T	0	134	134	GRCh37.p5	VT=SNP;SNPSOURCE=LOWCOV;THETA=0.0021;AN=2184;AA=G;AC=6;AVGPOST=0.9998;LDAF=0.0028;SNPSOURCE=LOWCOV;RSQ=0.9700;ERATE=0.0003;AF=0.00;AFR_AF=0.01	NA	NA	NA	NA	NA	NA	NA	NA	NA	NA	NA	NA	NA	NA	NA	NA	NA	NA	NA	NA	NA	NA	NA	NA	NA	NA	NA	NA	NA	NA	NA	NA	NA	NA	NA	NA
hsa-mir-3140	MI0014163	4	-	153410479	153410568	rs116239055	153410482	G/T	0	132	132	GRCh37.p5	VT=SNP;SNPSOURCE=LOWCOV;RSQ=0.4257;LDAF=0.0004;AN=2184;AA=T;THETA=0.0005;AVGPOST=0.9993;AC=0;SNPSOURCE=LOWCOV;ERATE=0.0003;AF=0	NA	NA	NA	NA	NA	NA	NA	NA	NA	NA	NA	NA	NA	NA	NA	NA	NA	NA	NA	NA	NA	NA	NA	NA	NA	NA	NA	NA	NA	NA	NA	NA	NA	NA	NA	NA
hsa-mir-367	MI0000775	4	-	113569030	113569097	rs150161032	113569088	A/G	0	134	134	GRCh37.p5	VT=SNP;SNPSOURCE=LOWCOV;THETA=0.0002;AN=2184;RSQ=0.8803;AA=A;SNPSOURCE=LOWCOV;AC=1;ERATE=0.0003;LDAF=0.0005;AVGPOST=0.9999;AF=0.00;AFR_AF=0.00	NA	NA	NA	NA	NA	NA	NA	NA	NA	NA	NA	NA	NA	NA	NA	NA	NA	NA	NA	NA	NA	NA	NA	NA	NA	NA	NA	NA	NA	NA	NA	NA	NA	NA	NA	NA
hsa-mir-3684	MI0016085	4	+	99918538	99918611	rs143047367	99918550	C/G	0	134	134	GRCh37.p5	VT=SNP;SNPSOURCE=LOWCOV;ERATE=0.0004;THETA=0.0002;AA=C;AN=2184;RSQ=0.5698;LDAF=0.0019;SNPSOURCE=LOWCOV;AVGPOST=0.9978;AC=4;AF=0.00;ASN_AF=0.01	NA	NA	NA	NA	NA	NA	NA	NA	NA	NA	NA	NA	NA	NA	NA	NA	NA	NA	NA	NA	NA	NA	NA	NA	NA	NA	NA	NA	NA	NA	NA	NA	NA	NA	NA	NA
hsa-mir-3688-1	MI0016089	4	-	160049954	160050046	rs70962655	160050031	-/C	0	130	130	GRCh37.p5	NA	NA	NA	NA	NA	NA	NA	NA	NA	NA	NA	NA	NA	NA	NA	NA	NA	NA	NA	NA	NA	NA	NA	NA	NA	NA	NA	NA	NA	NA	NA	NA	NA	NA	NA	NA	NA
hsa-mir-3688-2	MI0017447	4	+	160049957	160050043	rs70962655	160050031	-/C	0	130	130	GRCh37.p5	NA	NA	NA	NA	NA	NA	NA	NA	NA	NA	NA	NA	NA	NA	NA	NA	NA	NA	NA	NA	NA	NA	NA	NA	NA	NA	NA	NA	NA	NA	NA	NA	NA	NA	NA	NA	NA
hsa-mir-378d-1	MI0016749	4	-	5925002	5925055	rs28645567	5925054	A/G	3	125	134	GRCh37.p5	VT=SNP;SNPSOURCE=LOWCOV;ERATE=0.0004;RSQ=0.9937;THETA=0.0004;AN=2184;LDAF=0.0673;AVGPOST=0.9989;AC=147;AA=A;SNPSOURCE=LOWCOV;AF=0.07;AMR_AF=0.04;AFR_AF=0.22;EUR_AF=0.03	NA	NA	NA	NA	NA	NA	NA	NA	NA	NA	NA	NA	NA	NA	NA	NA	NA	NA	NA	NA	NA	NA	NA	NA	NA	NA	NA	NA	NA	NA	NA	NA	NA	NA	NA	NA
hsa-mir-3945	MI0016602	4	-	185772167	185772264	rs145931056	185772233	-/CCTATGCCCTCC	0	134	134	GRCh37.p5	NA	NA	NA	NA	NA	NA	NA	NA	NA	NA	NA	NA	NA	NA	NA	NA	NA	NA	NA	NA	NA	NA	NA	NA	NA	NA	NA	NA	NA	NA	NA	NA	NA	NA	NA	NA	NA
hsa-mir-3945	MI0016602	4	-	185772167	185772264	rs184993625	185772213	A/G	0	135	135	GRCh37.p5	VT=SNP;SNPSOURCE=LOWCOV;AA=g;AN=2184;THETA=0.0005;LDAF=0.0006;RSQ=0.6149;SNPSOURCE=LOWCOV;AC=1;ERATE=0.0003;AVGPOST=0.9995;AF=0.00;AFR_AF=0.00	NA	NA	NA	NA	NA	NA	NA	NA	NA	NA	NA	NA	NA	NA	NA	NA	NA	NA	NA	NA	NA	NA	NA	NA	NA	NA	NA	NA	NA	NA	NA	NA	NA	NA	NA	NA
hsa-mir-3945	MI0016602	4	-	185772167	185772264	rs140897560	185772207	A/G	0	134	134	GRCh37.p5	VT=SNP;SNPSOURCE=LOWCOV;AN=2184;AA=G;AVGPOST=0.9996;THETA=0.0006;LDAF=0.0006;RSQ=0.7318;SNPSOURCE=LOWCOV;AC=1;ERATE=0.0003;AF=0.00;AFR_AF=0.00	NA	NA	NA	NA	NA	NA	NA	NA	NA	NA	NA	NA	NA	NA	NA	NA	NA	NA	NA	NA	NA	NA	NA	NA	NA	NA	NA	NA	NA	NA	NA	NA	NA	NA	NA	NA
hsa-mir-4274	MI0015884	4	+	7461755	7461845	rs112314115	7461826	-/CCA	1	132	135	GRCh37.p5	NA	NA	NA	NA	NA	NA	NA	NA	NA	NA	NA	NA	NA	NA	NA	NA	NA	NA	NA	NA	NA	NA	NA	NA	NA	NA	NA	NA	NA	NA	NA	NA	NA	NA	NA	NA	NA
hsa-mir-4274	MI0015884	4	+	7461755	7461845	rs12512664	7461769	A/G	27	120	134	GRCh37.p5	VT=SNP;SNPSOURCE=LOWCOV;AN=2184;AA=G;AC=701;THETA=0.0006;ERATE=0.0039;LDAF=0.3210;SNPSOURCE=LOWCOV;RSQ=0.9730;AVGPOST=0.9829;AF=0.32;ASN_AF=0.03;AMR_AF=0.36;AFR_AF=0.47;EUR_AF=0.43	NA	NA	NA	NA	NA	NA	NA	NA	NA	NA	NA	NA	NA	NA	NA	NA	NA	NA	NA	NA	NA	NA	NA	NA	NA	NA	NA	NA	NA	NA	NA	NA	NA	NA	NA	NA
hsa-mir-4274	MI0015884	4	+	7461755	7461845	rs66511565	7461828	-/AC/CAC	0	130	130	GRCh37.p5	NA	NA	NA	NA	NA	NA	NA	NA	NA	NA	NA	NA	NA	NA	NA	NA	NA	NA	NA	NA	NA	NA	NA	NA	NA	NA	NA	NA	NA	NA	NA	NA	NA	NA	NA	NA	NA
hsa-mir-4274	MI0015884	4	+	7461755	7461845	rs35245133	7461827	-/C/CAC/CCA	1	126	135	GRCh37.p5	VT=INDEL;AC=1867;RSQ=0.8729;AA=C;AVGPOST=0.9516;AN=2184;THETA=0.0028;LDAF=0.8415;ERATE=0.0060;AF=0.85;ASN_AF=0.70;AMR_AF=0.91;AFR_AF=0.91;EUR_AF=0.91	NA	NA	NA	NA	NA	NA	NA	NA	NA	NA	NA	NA	NA	NA	NA	NA	NA	NA	NA	NA	NA	NA	NA	NA	NA	NA	NA	NA	NA	NA	NA	NA	NA	NA	NA	NA
hsa-mir-4274	MI0015884	4	+	7461755	7461845	rs10655902	7461826	-/A/C/CCA	0	119	126	GRCh37.p5	NA	NA	NA	NA	NA	NA	NA	NA	NA	NA	NA	NA	NA	NA	NA	NA	NA	NA	NA	NA	NA	NA	NA	NA	NA	NA	NA	NA	NA	NA	NA	NA	NA	NA	NA	NA	NA
hsa-mir-4274	MI0015884	4	+	7461755	7461845	rs141916455	7461825	-/CAC	0	134	134	GRCh37.p5	NA	NA	NA	NA	NA	NA	NA	NA	NA	NA	NA	NA	NA	NA	NA	NA	NA	NA	NA	NA	NA	NA	NA	NA	NA	NA	NA	NA	NA	NA	NA	NA	NA	NA	NA	NA	NA
hsa-mir-4276	MI0015882	4	+	175344946	175345015	rs185547755	175344986	A/G	0	135	135	GRCh37.p5	VT=SNP;SNPSOURCE=LOWCOV;ERATE=0.0004;AN=2184;AA=G;LDAF=0.0010;THETA=0.0006;AVGPOST=0.9989;RSQ=0.5914;SNPSOURCE=LOWCOV;AC=2;AF=0.00;AFR_AF=0.00	NA	NA	NA	NA	NA	NA	NA	NA	NA	NA	NA	NA	NA	NA	NA	NA	NA	NA	NA	NA	NA	NA	NA	NA	NA	NA	NA	NA	NA	NA	NA	NA	NA	NA	NA	NA
hsa-mir-4452	MI0016798	4	-	87463635	87463705	rs147187387	87463700	A/G	0	134	134	GRCh37.p5	VT=SNP;SNPSOURCE=LOWCOV;ERATE=0.0004;THETA=0.0014;AN=2184;AA=G;LDAF=0.0043;AVGPOST=0.9996;AC=9;RSQ=0.9592;SNPSOURCE=LOWCOV;AF=0.00;AFR_AF=0.02	NA	NA	NA	NA	NA	NA	NA	NA	NA	NA	NA	NA	NA	NA	NA	NA	NA	NA	NA	NA	NA	NA	NA	NA	NA	NA	NA	NA	NA	NA	NA	NA	NA	NA	NA	NA
hsa-mir-4452	MI0016798	4	-	87463635	87463705	rs192770687	87463641	A/G	0	135	135	GRCh37.p5	VT=SNP;SNPSOURCE=LOWCOV;ERATE=0.0004;AN=2184;AVGPOST=0.9990;AA=A;LDAF=0.0014;SNPSOURCE=LOWCOV;THETA=0.0010;AC=2;RSQ=0.6835;AF=0.00;AFR_AF=0.00	NA	NA	NA	NA	NA	NA	NA	NA	NA	NA	NA	NA	NA	NA	NA	NA	NA	NA	NA	NA	NA	NA	NA	NA	NA	NA	NA	NA	NA	NA	NA	NA	NA	NA	NA	NA
hsa-mir-4452	MI0016798	4	-	87463635	87463705	rs143666052	87463688	C/T	0	134	134	GRCh37.p5	VT=SNP;SNPSOURCE=LOWCOV;RSQ=0.6141;AVGPOST=0.9994;AN=2184;AA=T;THETA=0.0008;SNPSOURCE=LOWCOV;AC=1;ERATE=0.0003;LDAF=0.0008;AF=0.00;AFR_AF=0.00	NA	NA	NA	NA	NA	NA	NA	NA	NA	NA	NA	NA	NA	NA	NA	NA	NA	NA	NA	NA	NA	NA	NA	NA	NA	NA	NA	NA	NA	NA	NA	NA	NA	NA	NA	NA
hsa-mir-4453	MI0016799	4	+	153457580	153457668	rs141974346	153457661	A/T	0	134	134	GRCh37.p5	VT=SNP;SNPSOURCE=LOWCOV;ERATE=0.0005;RSQ=0.3489;AN=2184;AA=T;THETA=0.0011;SNPSOURCE=LOWCOV;LDAF=0.0031;AVGPOST=0.9949;AC=3;AF=0.00;ASN_AF=0.00;EUR_AF=0.00	NA	NA	NA	NA	NA	NA	NA	NA	NA	NA	NA	NA	NA	NA	NA	NA	NA	NA	NA	NA	NA	NA	NA	NA	NA	NA	NA	NA	NA	NA	NA	NA	NA	NA	NA	NA
hsa-mir-4454	MI0016800	4	-	164014726	164014780	rs186486512	164014773	A/G	0	135	135	GRCh37.p5	VT=SNP;SNPSOURCE=LOWCOV;LDAF=0.0013;ERATE=0.0004;AN=2184;AA=G;THETA=0.0012;SNPSOURCE=LOWCOV;AC=2;RSQ=0.7217;AVGPOST=0.9992;AF=0.00;AFR_AF=0.00	NA	NA	NA	NA	NA	NA	NA	NA	NA	NA	NA	NA	NA	NA	NA	NA	NA	NA	NA	NA	NA	NA	NA	NA	NA	NA	NA	NA	NA	NA	NA	NA	NA	NA	NA	NA
hsa-mir-4454	MI0016800	4	-	164014726	164014780	rs180755717	164014735	C/T	0	135	135	GRCh37.p5	VT=SNP;SNPSOURCE=LOWCOV;THETA=0.0009;RSQ=0.6053;ERATE=0.0004;AA=C;AN=2184;AVGPOST=0.9993;SNPSOURCE=LOWCOV;AC=1;LDAF=0.0008;AF=0.00;AMR_AF=0.00	NA	NA	NA	NA	NA	NA	NA	NA	NA	NA	NA	NA	NA	NA	NA	NA	NA	NA	NA	NA	NA	NA	NA	NA	NA	NA	NA	NA	NA	NA	NA	NA	NA	NA	NA	NA
hsa-mir-4454	MI0016800	4	-	164014726	164014780	rs144464056	164014748	C/T	0	134	134	GRCh37.p5	VT=SNP;SNPSOURCE=LOWCOV;ERATE=0.0005;AA=C;AN=2184;RSQ=0.8242;LDAF=0.0072;AC=14;SNPSOURCE=LOWCOV;AVGPOST=0.9968;THETA=0.0016;AF=0.01;AFR_AF=0.03	NA	NA	NA	NA	NA	NA	NA	NA	NA	NA	NA	NA	NA	NA	NA	NA	NA	NA	NA	NA	NA	NA	NA	NA	NA	NA	NA	NA	NA	NA	NA	NA	NA	NA	NA	NA
hsa-mir-4454	MI0016800	4	-	164014726	164014780	rs189956492	164014729	C/T	0	135	135	GRCh37.p5	VT=SNP;SNPSOURCE=LOWCOV;ERATE=0.0005;THETA=0.0015;AVGPOST=0.9979;AN=2184;AA=T;LDAF=0.0015;SNPSOURCE=LOWCOV;AC=1;RSQ=0.4129;AF=0.00;AMR_AF=0.00	NA	NA	NA	NA	NA	NA	NA	NA	NA	NA	NA	NA	NA	NA	NA	NA	NA	NA	NA	NA	NA	NA	NA	NA	NA	NA	NA	NA	NA	NA	NA	NA	NA	NA	NA	NA
hsa-mir-4798	MI0017445	4	+	7312177	7312251	rs114771990	7312222	C/T	2	132	132	GRCh37.p5	VT=SNP;SNPSOURCE=LOWCOV;LDAF=0.0181;AA=C;AN=2184;AC=40;RSQ=0.9774;AVGPOST=0.9990;THETA=0.0011;SNPSOURCE=LOWCOV;ERATE=0.0003;AF=0.02;AMR_AF=0.00;AFR_AF=0.08	NA	NA	NA	NA	NA	NA	NA	NA	NA	NA	NA	NA	NA	NA	NA	NA	NA	NA	NA	NA	NA	NA	NA	NA	NA	NA	NA	NA	NA	NA	NA	NA	NA	NA	NA	NA
hsa-mir-4799	MI0017446	4	+	148703746	148703819	rs145928453	148703785	C/G	0	134	134	GRCh37.p5	VT=SNP;SNPSOURCE=LOWCOV;ERATE=0.0005;RSQ=0.7123;LDAF=0.0035;AN=2184;AVGPOST=0.9976;AA=-;THETA=0.0025;AC=5;SNPSOURCE=LOWCOV;AF=0.00;AFR_AF=0.01	NA	NA	NA	NA	NA	NA	NA	NA	NA	NA	NA	NA	NA	NA	NA	NA	NA	NA	NA	NA	NA	NA	NA	NA	NA	NA	NA	NA	NA	NA	NA	NA	NA	NA	NA	NA
hsa-mir-4799	MI0017446	4	+	148703746	148703819	rs72955519	148703770	A/G	1	130	132	GRCh37.p5	VT=SNP;SNPSOURCE=LOWCOV;ERATE=0.0004;AA=g;AN=2184;THETA=0.0008;RSQ=0.9826;SNPSOURCE=LOWCOV;LDAF=0.0195;AVGPOST=0.9992;AC=42;AF=0.02;AFR_AF=0.09	NA	NA	NA	NA	NA	NA	NA	NA	NA	NA	NA	NA	NA	NA	NA	NA	NA	NA	NA	NA	NA	NA	NA	NA	NA	NA	NA	NA	NA	NA	NA	NA	NA	NA	NA	NA
hsa-mir-4801	MI0017449	4	-	37243532	37243613	rs183586018	37243557	G/T	0	135	135	GRCh37.p5	VT=SNP;SNPSOURCE=LOWCOV;RSQ=0.8413;AN=2184;AA=G;THETA=0.0005;AVGPOST=0.9996;LDAF=0.0011;SNPSOURCE=LOWCOV;ERATE=0.0003;AC=2;AF=0.00;AFR_AF=0.00	NA	NA	NA	NA	NA	NA	NA	NA	NA	NA	NA	NA	NA	NA	NA	NA	NA	NA	NA	NA	NA	NA	NA	NA	NA	NA	NA	NA	NA	NA	NA	NA	NA	NA	NA	NA
hsa-mir-4802	MI0017450	4	-	40504057	40504136	rs190144655	40504072	A/G	0	135	135	GRCh37.p5	VT=SNP;SNPSOURCE=LOWCOV;AN=2184;AA=G;THETA=0.0028;RSQ=0.8415;AVGPOST=0.9998;SNPSOURCE=LOWCOV;AC=1;ERATE=0.0003;LDAF=0.0005;AF=0.00;EUR_AF=0.00	NA	NA	NA	NA	NA	NA	NA	NA	NA	NA	NA	NA	NA	NA	NA	NA	NA	NA	NA	NA	NA	NA	NA	NA	NA	NA	NA	NA	NA	NA	NA	NA	NA	NA	NA	NA
hsa-mir-4802	MI0017450	4	-	40504057	40504136	rs112628148	40504123	C/T	0	132	134	GRCh37.p5	VT=SNP;SNPSOURCE=LOWCOV;THETA=0.0004;AN=2184;AA=T;RSQ=0.9767;LDAF=0.0037;AC=8;AVGPOST=0.9998;SNPSOURCE=LOWCOV;ERATE=0.0002;AF=0.00;AMR_AF=0.00;AFR_AF=0.01	NA	NA	NA	NA	NA	NA	NA	NA	NA	NA	NA	NA	NA	NA	NA	NA	NA	NA	NA	NA	NA	NA	NA	NA	NA	NA	NA	NA	NA	NA	NA	NA	NA	NA	NA	NA
hsa-mir-5091	MI0017980	4	+	13629489	13629581	rs150952964	13629518	A/G	0	134	134	GRCh37.p5	VT=SNP;SNPSOURCE=LOWCOV;LDAF=0.0013;ERATE=0.0005;AN=2184;AA=G;THETA=0.0005;AVGPOST=0.9991;SNPSOURCE=LOWCOV;RSQ=0.7000;AC=2;AF=0.00;AFR_AF=0.00	NA	NA	NA	NA	NA	NA	NA	NA	NA	NA	NA	NA	NA	NA	NA	NA	NA	NA	NA	NA	NA	NA	NA	NA	NA	NA	NA	NA	NA	NA	NA	NA	NA	NA	NA	NA
hsa-mir-548i-2	MI0006422	4	-	9557789	9557937	rs111482845	9557816	-/AGAAGG	1	132	135	GRCh37.p5	VT=INDEL;ERATE=0.0101;AN=2184;AA=.;AVGPOST=0.9558;RSQ=0.9247;THETA=0.0010;AC=686;LDAF=0.3076;AF=0.31;ASN_AF=0.28;AMR_AF=0.24;AFR_AF=0.47;EUR_AF=0.27	NA	NA	NA	NA	NA	NA	NA	NA	NA	NA	NA	NA	NA	NA	NA	NA	NA	NA	NA	NA	NA	NA	NA	NA	NA	NA	NA	NA	NA	NA	NA	NA	NA	NA	NA	NA
hsa-mir-548i-2	MI0006422	4	-	9557789	9557937	rs113384898	9557888	A/G	0	132	135	GRCh37.p5	VT=SNP;SNPSOURCE=LOWCOV;RSQ=0.8037;ERATE=0.0005;THETA=0.0002;AN=2184;AA=.;LDAF=0.0011;SNPSOURCE=LOWCOV;AVGPOST=0.9995;AC=2;AF=0.00;AFR_AF=0.00	NA	NA	NA	NA	NA	NA	NA	NA	NA	NA	NA	NA	NA	NA	NA	NA	NA	NA	NA	NA	NA	NA	NA	NA	NA	NA	NA	NA	NA	NA	NA	NA	NA	NA	NA	NA
hsa-mir-548i-2	MI0006422	4	-	9557789	9557937	rs140817192	9557851	A/G	0	134	134	GRCh37.p5	VT=SNP;SNPSOURCE=LOWCOV;THETA=0.0002;AN=2184;AC=10;AA=.;RSQ=0.9107;AVGPOST=0.9989;SNPSOURCE=LOWCOV;LDAF=0.0048;ERATE=0.0003;AF=0.00;AFR_AF=0.02;EUR_AF=0.00	NA	NA	NA	NA	NA	NA	NA	NA	NA	NA	NA	NA	NA	NA	NA	NA	NA	NA	NA	NA	NA	NA	NA	NA	NA	NA	NA	NA	NA	NA	NA	NA	NA	NA	NA	NA
hsa-mir-548i-2	MI0006422	4	-	9557789	9557937	rs111766467	9557857	A/G	0	132	135	GRCh37.p5	VT=SNP;SNPSOURCE=LOWCOV;THETA=0.0021;AN=2184;AA=.;LDAF=0.0014;AVGPOST=0.9988;SNPSOURCE=LOWCOV;ERATE=0.0006;AC=2;RSQ=0.6129;AF=0.00;AFR_AF=0.00	NA	NA	NA	NA	NA	NA	NA	NA	NA	NA	NA	NA	NA	NA	NA	NA	NA	NA	NA	NA	NA	NA	NA	NA	NA	NA	NA	NA	NA	NA	NA	NA	NA	NA	NA	NA
hsa-mir-548t	MI0014164	4	+	174189311	174189384	rs73872515	174189360	A/C	1	130	132	GRCh37.p5	VT=SNP;SNPSOURCE=LOWCOV;RSQ=0.9005;THETA=0.0004;LDAF=0.0105;AN=2184;AA=A;SNPSOURCE=LOWCOV;ERATE=0.0003;AC=21;AVGPOST=0.9974;AF=0.01;ASN_AF=0.00;AMR_AF=0.01;AFR_AF=0.03	NA	NA	NA	NA	NA	NA	NA	NA	NA	NA	NA	NA	NA	NA	NA	NA	NA	NA	NA	NA	NA	NA	NA	NA	NA	NA	NA	NA	NA	NA	NA	NA	NA	NA	NA	NA
hsa-mir-548t	MI0014164	4	+	174189311	174189384	rs185250675	174189331	A/G	0	135	135	GRCh37.p5	VT=SNP;SNPSOURCE=LOWCOV;ERATE=0.0004;RSQ=0.5616;AN=2184;AA=G;AVGPOST=0.9976;LDAF=0.0022;SNPSOURCE=LOWCOV;AC=4;THETA=0.0007;AF=0.00;AMR_AF=0.00;EUR_AF=0.00	NA	NA	NA	NA	NA	NA	NA	NA	NA	NA	NA	NA	NA	NA	NA	NA	NA	NA	NA	NA	NA	NA	NA	NA	NA	NA	NA	NA	NA	NA	NA	NA	NA	NA	NA	NA
hsa-mir-5591	MI0019151	4	+	39413530	39413594	rs185737153	39413563	C/T	0	135	135	GRCh37.p5	VT=SNP;SNPSOURCE=LOWCOV;THETA=0.0004;AN=2184;RSQ=0.5706;AVGPOST=0.9993;SNPSOURCE=LOWCOV;AC=1;ERATE=0.0003;LDAF=0.0008;AA=t;AF=0.00;AMR_AF=0.00	NA	NA	NA	NA	NA	NA	NA	NA	NA	NA	NA	NA	NA	NA	NA	NA	NA	NA	NA	NA	NA	NA	NA	NA	NA	NA	NA	NA	NA	NA	NA	NA	NA	NA	NA	NA
hsa-mir-5591	MI0019151	4	+	39413530	39413594	rs182360991	39413540	A/G	0	135	135	GRCh37.p5	VT=SNP;SNPSOURCE=LOWCOV;AVGPOST=0.9994;AA=g;RSQ=0.8371;AN=2184;SNPSOURCE=LOWCOV;THETA=0.0007;ERATE=0.0003;AC=3;LDAF=0.0017;AF=0.00;AFR_AF=0.01	NA	NA	NA	NA	NA	NA	NA	NA	NA	NA	NA	NA	NA	NA	NA	NA	NA	NA	NA	NA	NA	NA	NA	NA	NA	NA	NA	NA	NA	NA	NA	NA	NA	NA	NA	NA
hsa-mir-5591	MI0019151	4	+	39413530	39413594	rs76193438	39413585	C/T	0	132	133	GRCh37.p5	VT=SNP;SNPSOURCE=LOWCOV;AVGPOST=0.9986;THETA=0.0014;AN=2184;RSQ=0.9699;LDAF=0.0190;AC=41;SNPSOURCE=LOWCOV;ERATE=0.0003;AA=t;AF=0.02;AMR_AF=0.01;AFR_AF=0.07;EUR_AF=0.00	NA	NA	NA	NA	NA	NA	NA	NA	NA	NA	NA	NA	NA	NA	NA	NA	NA	NA	NA	NA	NA	NA	NA	NA	NA	NA	NA	NA	NA	NA	NA	NA	NA	NA	NA	NA
hsa-mir-5705	MI0019313	4	-	88221647	88221735	rs191682972	88221709	A/G	0	135	135	GRCh37.p5	VT=SNP;SNPSOURCE=LOWCOV;THETA=0.0002;AC=18;AN=2184;AA=G;AVGPOST=0.9908;ERATE=0.0008;RSQ=0.6774;SNPSOURCE=LOWCOV;LDAF=0.0121;AF=0.01;AFR_AF=0.04	NA	NA	NA	NA	NA	NA	NA	NA	NA	NA	NA	NA	NA	NA	NA	NA	NA	NA	NA	NA	NA	NA	NA	NA	NA	NA	NA	NA	NA	NA	NA	NA	NA	NA	NA	NA
hsa-mir-571	MI0003578	4	+	343946	344041	rs148718934	343998	C/T	0	134	134	GRCh37.p5	VT=SNP;SNPSOURCE=LOWCOV;AN=2184;AA=T;THETA=0.0005;RSQ=0.8890;SNPSOURCE=LOWCOV;AC=1;ERATE=0.0003;LDAF=0.0005;AVGPOST=0.9999;AF=0.00;AFR_AF=0.00	NA	NA	NA	NA	NA	NA	NA	NA	NA	NA	NA	NA	NA	NA	NA	NA	NA	NA	NA	NA	NA	NA	NA	NA	NA	NA	NA	NA	NA	NA	NA	NA	NA	NA	NA	NA
hsa-mir-573	MI0003580	4	-	24521815	24521913	rs192259662	24521871	A/G	0	135	135	GRCh37.p5	VT=SNP;SNPSOURCE=LOWCOV;AVGPOST=1.0000;LDAF=0.0004;RSQ=0.9500;AN=2184;AA=G;SNPSOURCE=LOWCOV;AC=1;ERATE=0.0003;THETA=0.0003;AF=0.00;ASN_AF=0.00	NA	NA	NA	NA	NA	NA	NA	NA	NA	NA	NA	NA	NA	NA	NA	NA	NA	NA	NA	NA	NA	NA	NA	NA	NA	NA	NA	NA	NA	NA	NA	NA	NA	NA	NA	NA
hsa-mir-573	MI0003580	4	-	24521815	24521913	rs113070835	24521822	C/T	0	132	132	GRCh37.p5	NA	NA	NA	NA	NA	NA	NA	NA	NA	NA	NA	NA	NA	NA	NA	NA	NA	NA	NA	NA	NA	NA	NA	NA	NA	NA	NA	NA	NA	NA	NA	NA	NA	NA	NA	NA	NA
hsa-mir-573	MI0003580	4	-	24521815	24521913	rs78830737	24521904	A/G	0	131	131	GRCh37.p5	NA	NA	NA	NA	NA	NA	NA	NA	NA	NA	NA	NA	NA	NA	NA	NA	NA	NA	NA	NA	NA	NA	NA	NA	NA	NA	NA	NA	NA	NA	NA	NA	NA	NA	NA	NA	NA
hsa-mir-574	MI0003581	4	+	38869653	38869748	rs147472159	38869680	-/GT	0	134	134	GRCh37.p5	NA	NA	NA	NA	NA	NA	NA	NA	NA	NA	NA	NA	NA	NA	NA	NA	NA	NA	NA	NA	NA	NA	NA	NA	NA	NA	NA	NA	NA	NA	NA	NA	NA	NA	NA	NA	NA
hsa-mir-575	MI0003582	4	-	83674490	83674583	rs149186367	83674520	A/G	0	134	134	GRCh37.p5	VT=SNP;SNPSOURCE=LOWCOV;AVGPOST=1.0000;AN=2184;AA=G;LDAF=0.0046;AC=10;RSQ=0.9952;SNPSOURCE=LOWCOV;ERATE=0.0003;THETA=0.0069;AF=0.00;AMR_AF=0.00;AFR_AF=0.02	NA	NA	NA	NA	NA	NA	NA	NA	NA	NA	NA	NA	NA	NA	NA	NA	NA	NA	NA	NA	NA	NA	NA	NA	NA	NA	NA	NA	NA	NA	NA	NA	NA	NA	NA	NA
hsa-mir-576	MI0003583	4	+	110409854	110409951	rs77639117	110409933	A/T	3	132	133	GRCh37.p5	VT=SNP;SNPSOURCE=LOWCOV;AN=2184;THETA=0.0008;AC=104;AA=A;RSQ=0.9956;SNPSOURCE=LOWCOV;AVGPOST=0.9995;ERATE=0.0002;LDAF=0.0476;AF=0.05;ASN_AF=0.04;AMR_AF=0.02;AFR_AF=0.08;EUR_AF=0.04	NA	NA	NA	NA	NA	NA	NA	NA	NA	NA	NA	NA	NA	NA	NA	NA	NA	NA	NA	NA	NA	NA	NA	NA	NA	NA	NA	NA	NA	NA	NA	NA	NA	NA	NA	NA
hsa-mir-576	MI0003583	4	+	110409854	110409951	rs185489298	110409867	A/G	0	135	135	GRCh37.p5	VT=SNP;SNPSOURCE=LOWCOV;AN=2184;AA=G;LDAF=0.0019;SNPSOURCE=LOWCOV;RSQ=0.9667;AC=4;THETA=0.0007;ERATE=0.0003;AVGPOST=0.9999;AF=0.00;AMR_AF=0.00;AFR_AF=0.01	NA	NA	NA	NA	NA	NA	NA	NA	NA	NA	NA	NA	NA	NA	NA	NA	NA	NA	NA	NA	NA	NA	NA	NA	NA	NA	NA	NA	NA	NA	NA	NA	NA	NA	NA	NA
hsa-mir-576	MI0003583	4	+	110409854	110409951	rs71603032	110409923	G/T	0	130	130	GRCh37.p5	NA	NA	NA	NA	NA	NA	NA	NA	NA	NA	NA	NA	NA	NA	NA	NA	NA	NA	NA	NA	NA	NA	NA	NA	NA	NA	NA	NA	NA	NA	NA	NA	NA	NA	NA	NA	NA
hsa-mir-577	MI0003584	4	+	115577915	115578010	rs189506651	115577996	C/T	0	135	135	GRCh37.p5	VT=SNP;SNPSOURCE=LOWCOV;ERATE=0.0004;AA=C;AN=2184;THETA=0.0008;RSQ=0.9594;LDAF=0.0014;SNPSOURCE=LOWCOV;AVGPOST=0.9999;AC=3;AF=0.00;ASN_AF=0.01	NA	NA	NA	NA	NA	NA	NA	NA	NA	NA	NA	NA	NA	NA	NA	NA	NA	NA	NA	NA	NA	NA	NA	NA	NA	NA	NA	NA	NA	NA	NA	NA	NA	NA	NA	NA
hsa-mir-577	MI0003584	4	+	115577915	115578010	rs34115976	115577997	C/G	3	126	133	GRCh37.p5	VT=SNP;SNPSOURCE=LOWCOV;AVGPOST=1.0000;AA=C;AN=2184;AC=255;LDAF=0.1170;RSQ=1.0000;SNPSOURCE=LOWCOV;ERATE=0.0003;THETA=0.0003;AF=0.12;ASN_AF=0.07;AMR_AF=0.11;AFR_AF=0.04;EUR_AF=0.20	NA	NA	NA	NA	NA	NA	NA	NA	NA	NA	NA	NA	NA	NA	NA	NA	NA	NA	NA	NA	NA	NA	NA	NA	NA	NA	NA	NA	NA	NA	NA	NA	NA	NA	NA	NA
hsa-mir-943	MI0005768	4	-	1988111	1988204	rs3034718	1988188	-/CT	1	102	135	GRCh37.p5	NA	NA	NA	NA	NA	NA	NA	NA	NA	NA	NA	NA	NA	NA	NA	NA	NA	NA	NA	NA	NA	NA	NA	NA	NA	NA	NA	NA	NA	NA	NA	NA	NA	NA	NA	NA	NA
hsa-mir-943	MI0005768	4	-	1988111	1988204	rs186568343	1988144	A/C	0	135	135	GRCh37.p5	VT=SNP;SNPSOURCE=LOWCOV;AA=C;AN=2184;THETA=0.0005;LDAF=0.0010;SNPSOURCE=LOWCOV;ERATE=0.0003;RSQ=0.9547;AVGPOST=0.9999;AC=2;AF=0.00;AFR_AF=0.00	NA	NA	NA	NA	NA	NA	NA	NA	NA	NA	NA	NA	NA	NA	NA	NA	NA	NA	NA	NA	NA	NA	NA	NA	NA	NA	NA	NA	NA	NA	NA	NA	NA	NA	NA	NA
hsa-mir-943	MI0005768	4	-	1988111	1988204	rs142924150	1988116	A/G	0	134	134	GRCh37.p5	NA	NA	NA	NA	NA	NA	NA	NA	NA	NA	NA	NA	NA	NA	NA	NA	NA	NA	NA	NA	NA	NA	NA	NA	NA	NA	NA	NA	NA	NA	NA	NA	NA	NA	NA	NA	NA
hsa-mir-943	MI0005768	4	-	1988111	1988204	rs35401110	1988189	-/CT	0	126	130	GRCh37.p5	NA	NA	NA	NA	NA	NA	NA	NA	NA	NA	NA	NA	NA	NA	NA	NA	NA	NA	NA	NA	NA	NA	NA	NA	NA	NA	NA	NA	NA	NA	NA	NA	NA	NA	NA	NA	NA
hsa-mir-95	MI0000097	4	-	8007028	8007108	rs188573591	8007104	C/G	0	135	135	GRCh37.p5	VT=SNP;SNPSOURCE=LOWCOV;AVGPOST=1.0000;AN=2184;AA=G;SNPSOURCE=LOWCOV;AC=1;THETA=0.0020;ERATE=0.0003;RSQ=0.9547;LDAF=0.0005;AF=0.00;EUR_AF=0.00	NA	NA	NA	NA	NA	NA	NA	NA	NA	NA	NA	NA	NA	NA	NA	NA	NA	NA	NA	NA	NA	NA	NA	NA	NA	NA	NA	NA	NA	NA	NA	NA	NA	NA	NA	NA
hsa-mir-95	MI0000097	4	-	8007028	8007108	rs183460242	8007066	C/T	0	135	135	GRCh37.p5	VT=SNP;SNPSOURCE=LOWCOV;AVGPOST=1.0000;LDAF=0.0004;AA=C;RSQ=0.9500;AN=2184;THETA=0.0006;SNPSOURCE=LOWCOV;AC=1;ERATE=0.0003;AF=0.00;AFR_AF=0.00	NA	NA	NA	NA	NA	NA	NA	NA	NA	NA	NA	NA	NA	NA	NA	NA	NA	NA	NA	NA	NA	NA	NA	NA	NA	NA	NA	NA	NA	NA	NA	NA	NA	NA	NA	NA
hsa-mir-1229	MI0006319	5	-	179225278	179225346	rs2291418	179225324	C/T	3	100	132	GRCh37.p5	VT=SNP;SNPSOURCE=LOWCOV,EXOME;AVGPOST=1.0000;LDAF=0.0288;SNPSOURCE=LOWCOV,EXOME;AN=2184;AA=G;THETA=0.0005;RSQ=0.9993;AC=63;ERATE=0.0002;AF=0.03;AMR_AF=0.03;AFR_AF=0.07;EUR_AF=0.02	NA	NA	NA	NA	NA	NA	NA	G	0.954	124	A	0.046	6	130	G	1	90	A	0	0	90	NA	NA	NA	NA	NA	NA	NA	NA	NA	NA	NA	NA	NA	NA	G
hsa-mir-1289-2	MI0006351	5	-	132763288	132763398	rs75310044	132763335	A/C	2	133	134	GRCh37.p5	VT=SNP;SNPSOURCE=LOWCOV;AN=2184;THETA=0.0005;RSQ=0.8220;AA=A;LDAF=0.0023;SNPSOURCE=LOWCOV;AC=4;ERATE=0.0003;AVGPOST=0.9995;AF=0.00;AFR_AF=0.01	NA	NA	NA	NA	NA	NA	NA	NA	NA	NA	NA	NA	NA	NA	NA	NA	NA	NA	NA	NA	NA	NA	NA	NA	NA	NA	NA	NA	NA	NA	NA	NA	NA	NA	NA	NA
hsa-mir-1289-2	MI0006351	5	-	132763288	132763398	rs35731356	132763304	-/G	0	126	126	GRCh37.p5	NA	NA	NA	NA	NA	NA	NA	NA	NA	NA	NA	NA	NA	NA	NA	NA	NA	NA	NA	NA	NA	NA	NA	NA	NA	NA	NA	NA	NA	NA	NA	NA	NA	NA	NA	NA	NA
hsa-mir-1289-2	MI0006351	5	-	132763288	132763398	rs35296450	132763295	C/G	0	126	126	GRCh37.p5	NA	NA	NA	NA	NA	NA	NA	NA	NA	NA	NA	NA	NA	NA	NA	NA	NA	NA	NA	NA	NA	NA	NA	NA	NA	NA	NA	NA	NA	NA	NA	NA	NA	NA	NA	NA	NA
hsa-mir-1289-2	MI0006351	5	-	132763288	132763398	rs115216563	132763351	A/C	3	132	132	GRCh37.p5	VT=SNP;SNPSOURCE=LOWCOV;THETA=0.0014;AN=2184;LDAF=0.0247;AC=54;AA=A;SNPSOURCE=LOWCOV;RSQ=0.9974;ERATE=0.0003;AVGPOST=0.9999;AF=0.02;AMR_AF=0.01;AFR_AF=0.10	NA	NA	NA	NA	NA	NA	NA	NA	NA	NA	NA	NA	NA	NA	NA	NA	NA	NA	NA	NA	NA	NA	NA	NA	NA	NA	NA	NA	NA	NA	NA	NA	NA	NA	NA	NA
hsa-mir-1289-2	MI0006351	5	-	132763288	132763398	rs112928293	132763362	A/G/T	0	132	132	GRCh37.p5	VT=SNP;SNPSOURCE=LOWCOV;THETA=0.0004;AN=2184;RSQ=0.8540;AVGPOST=0.9998;AA=A;SNPSOURCE=LOWCOV;AC=1;ERATE=0.0003;LDAF=0.0005;AF=0.00;ASN_AF=0.00	NA	NA	NA	NA	NA	NA	NA	NA	NA	NA	NA	NA	NA	NA	NA	NA	NA	NA	NA	NA	NA	NA	NA	NA	NA	NA	NA	NA	NA	NA	NA	NA	NA	NA	NA	NA
hsa-mir-1294	MI0006356	5	+	153726666	153726807	rs114020978	153726756	A/G	0	132	132	GRCh37.p5	VT=SNP;SNPSOURCE=LOWCOV;ERATE=0.0004;AVGPOST=0.9994;RSQ=0.9744;AN=2184;AA=G;AC=20;THETA=0.0006;LDAF=0.0094;SNPSOURCE=LOWCOV;AF=0.01;AMR_AF=0.00;AFR_AF=0.04	NA	NA	NA	NA	NA	NA	NA	NA	NA	NA	NA	NA	NA	NA	NA	NA	NA	NA	NA	NA	NA	NA	NA	NA	NA	NA	NA	NA	NA	NA	NA	NA	NA	NA	NA	NA
hsa-mir-1294	MI0006356	5	+	153726666	153726807	rs13186787	153726769	A/G	10	121	133	GRCh37.p5	VT=SNP;SNPSOURCE=LOWCOV;AVGPOST=1.0000;RSQ=0.9982;AN=2184;LDAF=0.0124;THETA=0.0005;SNPSOURCE=LOWCOV;AC=27;AA=a;ERATE=0.0002;AF=0.01;AMR_AF=0.02;AFR_AF=0.00;EUR_AF=0.03	NA	NA	NA	NA	NA	NA	NA	A	0.985	128	G	0.015	2	130	A	1	88	G	0	0	88	NA	NA	NA	NA	NA	NA	NA	NA	NA	NA	NA	NA	NA	NA	A
hsa-mir-1294	MI0006356	5	+	153726666	153726807	rs189565536	153726728	G/T	0	135	135	GRCh37.p5	VT=SNP;SNPSOURCE=LOWCOV;AN=2184;AA=G;RSQ=0.8803;SNPSOURCE=LOWCOV;THETA=0.0010;AC=1;ERATE=0.0003;LDAF=0.0005;AVGPOST=0.9999;AF=0.00;AFR_AF=0.00	NA	NA	NA	NA	NA	NA	NA	NA	NA	NA	NA	NA	NA	NA	NA	NA	NA	NA	NA	NA	NA	NA	NA	NA	NA	NA	NA	NA	NA	NA	NA	NA	NA	NA	NA	NA
hsa-mir-1303	MI0006370	5	+	154065336	154065421	rs75378399	154065368	A/T	0	131	131	GRCh37.p5	NA	NA	NA	NA	NA	NA	NA	NA	NA	NA	NA	NA	NA	NA	NA	NA	NA	NA	NA	NA	NA	NA	NA	NA	NA	NA	NA	NA	NA	NA	NA	NA	NA	NA	NA	NA	NA
hsa-mir-1303	MI0006370	5	+	154065336	154065421	rs75538180	154065383	A/T	1	131	132	GRCh37.p5	NA	NA	NA	NA	NA	NA	NA	NA	NA	NA	NA	NA	NA	NA	NA	NA	NA	NA	NA	NA	NA	NA	NA	NA	NA	NA	NA	NA	NA	NA	NA	NA	NA	NA	NA	NA	NA
hsa-mir-1303	MI0006370	5	+	154065336	154065421	rs142414368	154065347	A/G	0	134	134	GRCh37.p5	VT=SNP;SNPSOURCE=LOWCOV;THETA=0.0009;AN=2184;LDAF=0.0018;RSQ=0.7973;AVGPOST=0.9991;AA=A;SNPSOURCE=LOWCOV;AC=4;ERATE=0.0003;AF=0.00;AFR_AF=0.00;EUR_AF=0.00	NA	NA	NA	NA	NA	NA	NA	NA	NA	NA	NA	NA	NA	NA	NA	NA	NA	NA	NA	NA	NA	NA	NA	NA	NA	NA	NA	NA	NA	NA	NA	NA	NA	NA	NA	NA
hsa-mir-1303	MI0006370	5	+	154065336	154065421	rs149953688	154065383	-/A	1	134	134	GRCh37.p5	NA	NA	NA	NA	NA	NA	NA	NA	NA	NA	NA	NA	NA	NA	NA	NA	NA	NA	NA	NA	NA	NA	NA	NA	NA	NA	NA	NA	NA	NA	NA	NA	NA	NA	NA	NA	NA
hsa-mir-1303	MI0006370	5	+	154065336	154065421	rs33982250	154065385	-/A	1	126	134	GRCh37.p5	VT=INDEL;LDAF=0.7417;THETA=0.0004;AN=2184;AA=T;AVGPOST=0.9915;AC=1623;RSQ=0.9845;ERATE=0.0006;AF=0.74;ASN_AF=0.66;AMR_AF=0.67;AFR_AF=0.90;EUR_AF=0.74	NA	NA	NA	NA	NA	NA	NA	NA	NA	NA	NA	NA	NA	NA	NA	NA	NA	NA	NA	NA	NA	NA	NA	NA	NA	NA	NA	NA	NA	NA	NA	NA	NA	NA	NA	NA
hsa-mir-1303	MI0006370	5	+	154065336	154065421	rs34889453	154065383	-/A	1	126	134	GRCh37.p5	NA	NA	NA	NA	NA	NA	NA	NA	NA	NA	NA	NA	NA	NA	NA	NA	NA	NA	NA	NA	NA	NA	NA	NA	NA	NA	NA	NA	NA	NA	NA	NA	NA	NA	NA	NA	NA
hsa-mir-1303	MI0006370	5	+	154065336	154065421	rs77055126	154065348	C/T	3	132	133	GRCh37.p5	VT=SNP;SNPSOURCE=LOWCOV;THETA=0.0009;ERATE=0.0005;AN=2184;AA=T;AC=68;RSQ=0.9749;SNPSOURCE=LOWCOV;LDAF=0.0318;AVGPOST=0.9982;AF=0.03;AMR_AF=0.04;AFR_AF=0.07;EUR_AF=0.03	NA	NA	NA	NA	NA	NA	NA	NA	NA	NA	NA	NA	NA	NA	NA	NA	NA	NA	NA	NA	NA	NA	NA	NA	NA	NA	NA	NA	NA	NA	NA	NA	NA	NA	NA	NA
hsa-mir-145	MI0000461	5	+	148810209	148810296	rs190323149	148810267	C/T	0	135	135	GRCh37.p5	VT=SNP;SNPSOURCE=LOWCOV;AA=C;AN=2184;SNPSOURCE=LOWCOV;AC=1;THETA=0.0092;RSQ=0.8642;ERATE=0.0003;LDAF=0.0005;AVGPOST=0.9999;AF=0.00;ASN_AF=0.00	NA	NA	NA	NA	NA	NA	NA	NA	NA	NA	NA	NA	NA	NA	NA	NA	NA	NA	NA	NA	NA	NA	NA	NA	NA	NA	NA	NA	NA	NA	NA	NA	NA	NA	NA	NA
hsa-mir-218-2	MI0000295	5	-	168195151	168195260	rs140638702	168195174	A/G	0	134	134	GRCh37.p5	VT=SNP;SNPSOURCE=LOWCOV;RSQ=0.8569;LDAF=0.0016;AVGPOST=0.9994;THETA=0.0004;AN=2184;AA=G;SNPSOURCE=LOWCOV;ERATE=0.0015;AC=3;AF=0.00;ASN_AF=0.01	NA	NA	NA	NA	NA	NA	NA	NA	NA	NA	NA	NA	NA	NA	NA	NA	NA	NA	NA	NA	NA	NA	NA	NA	NA	NA	NA	NA	NA	NA	NA	NA	NA	NA	NA	NA
hsa-mir-2277	MI0011284	5	-	92956402	92956494	rs111409602	92956409	A/G	0	132	132	GRCh37.p5	VT=SNP;SNPSOURCE=LOWCOV;ERATE=0.0005;AN=2184;AA=G;LDAF=0.0247;THETA=0.0006;AVGPOST=0.9969;SNPSOURCE=LOWCOV;AC=53;RSQ=0.9506;AF=0.02;AMR_AF=0.01;AFR_AF=0.10	NA	NA	NA	NA	NA	NA	NA	NA	NA	NA	NA	NA	NA	NA	NA	NA	NA	NA	NA	NA	NA	NA	NA	NA	NA	NA	NA	NA	NA	NA	NA	NA	NA	NA	NA	NA
hsa-mir-2277	MI0011284	5	-	92956402	92956494	rs73772915	92956422	C/G	1	130	133	GRCh37.p5	VT=SNP;SNPSOURCE=LOWCOV;RSQ=0.9141;LDAF=0.0040;AN=2184;AA=G;AC=8;AVGPOST=0.9993;SNPSOURCE=LOWCOV;THETA=0.0013;ERATE=0.0003;AF=0.00;AMR_AF=0.00;AFR_AF=0.01	NA	NA	NA	NA	NA	NA	NA	NA	NA	NA	NA	NA	NA	NA	NA	NA	NA	NA	NA	NA	NA	NA	NA	NA	NA	NA	NA	NA	NA	NA	NA	NA	NA	NA	NA	NA
hsa-mir-2277	MI0011284	5	-	92956402	92956494	rs181040414	92956420	C/T	0	135	135	GRCh37.p5	VT=SNP;SNPSOURCE=LOWCOV;AA=C;AN=2184;THETA=0.0005;LDAF=0.0010;RSQ=0.5424;AVGPOST=0.9989;SNPSOURCE=LOWCOV;AC=1;ERATE=0.0003;AF=0.00;EUR_AF=0.00	NA	NA	NA	NA	NA	NA	NA	NA	NA	NA	NA	NA	NA	NA	NA	NA	NA	NA	NA	NA	NA	NA	NA	NA	NA	NA	NA	NA	NA	NA	NA	NA	NA	NA	NA	NA
hsa-mir-3141	MI0014165	5	-	153975572	153975632	rs140135215	153975627	A/G	0	134	134	GRCh37.p5	VT=SNP;SNPSOURCE=LOWCOV;RSQ=0.8116;AVGPOST=0.9994;AN=2184;AA=G;LDAF=0.0015;SNPSOURCE=LOWCOV;THETA=0.0007;ERATE=0.0002;AC=3;AF=0.00;AFR_AF=0.00;EUR_AF=0.00	NA	NA	NA	NA	NA	NA	NA	NA	NA	NA	NA	NA	NA	NA	NA	NA	NA	NA	NA	NA	NA	NA	NA	NA	NA	NA	NA	NA	NA	NA	NA	NA	NA	NA	NA	NA
hsa-mir-3142	MI0014166	5	+	159901409	159901490	rs150447627	159901420	-/CT	0	134	134	GRCh37.p5	NA	NA	NA	NA	NA	NA	NA	NA	NA	NA	NA	NA	NA	NA	NA	NA	NA	NA	NA	NA	NA	NA	NA	NA	NA	NA	NA	NA	NA	NA	NA	NA	NA	NA	NA	NA	NA
hsa-mir-3607	MI0015997	5	+	85916314	85916392	rs113797294	85916322	A/G	0	132	134	GRCh37.p5	VT=SNP;SNPSOURCE=LOWCOV;AN=2184;AA=G;THETA=0.0005;LDAF=0.0010;SNPSOURCE=LOWCOV;ERATE=0.0003;RSQ=0.9547;AVGPOST=0.9999;AC=2;AF=0.00;AMR_AF=0.00;AFR_AF=0.00	NA	NA	NA	NA	NA	NA	NA	NA	NA	NA	NA	NA	NA	NA	NA	NA	NA	NA	NA	NA	NA	NA	NA	NA	NA	NA	NA	NA	NA	NA	NA	NA	NA	NA	NA	NA
hsa-mir-3655	MI0016055	5	+	140027429	140027511	rs139482464	140027448	C/T	0	134	134	GRCh37.p5	VT=SNP;SNPSOURCE=LOWCOV,EXOME;LDAF=0.0013;AA=C;SNPSOURCE=LOWCOV,EXOME;AN=2184;AVGPOST=0.9998;RSQ=0.9244;ERATE=0.0003;AC=3;THETA=0.0003;AF=0.00;EUR_AF=0.00	NA	NA	NA	NA	NA	NA	NA	NA	NA	NA	NA	NA	NA	NA	NA	NA	NA	NA	NA	NA	NA	NA	NA	NA	NA	NA	NA	NA	NA	NA	NA	NA	NA	NA	NA	NA
hsa-mir-3655	MI0016055	5	+	140027429	140027511	rs146400503	140027435	C/T	0	134	134	GRCh37.p5	VT=SNP;SNPSOURCE=LOWCOV;ERATE=0.0005;AA=C;THETA=0.0004;AN=2184;AC=13;RSQ=0.9448;LDAF=0.0061;SNPSOURCE=LOWCOV;AVGPOST=0.9992;AF=0.01;ASN_AF=0.02;EUR_AF=0.00	NA	NA	NA	NA	NA	NA	NA	NA	NA	NA	NA	NA	NA	NA	NA	NA	NA	NA	NA	NA	NA	NA	NA	NA	NA	NA	NA	NA	NA	NA	NA	NA	NA	NA	NA	NA
hsa-mir-3660	MI0016061	5	-	89312438	89312537	rs75102645	89312487	A/G	0	132	133	GRCh37.p5	VT=SNP;SNPSOURCE=LOWCOV;ERATE=0.0004;AVGPOST=0.9963;LDAF=0.0127;AN=2184;AA=G;THETA=0.0008;AC=24;SNPSOURCE=LOWCOV;RSQ=0.8828;AF=0.01;AMR_AF=0.01;AFR_AF=0.00;EUR_AF=0.02	NA	NA	NA	NA	NA	NA	NA	NA	NA	NA	NA	NA	NA	NA	NA	NA	NA	NA	NA	NA	NA	NA	NA	NA	NA	NA	NA	NA	NA	NA	NA	NA	NA	NA	NA	NA
hsa-mir-3660	MI0016061	5	-	89312438	89312537	rs34630557	89312451	-/C	0	126	126	GRCh37.p5	NA	NA	NA	NA	NA	NA	NA	NA	NA	NA	NA	NA	NA	NA	NA	NA	NA	NA	NA	NA	NA	NA	NA	NA	NA	NA	NA	NA	NA	NA	NA	NA	NA	NA	NA	NA	NA
hsa-mir-3661	MI0016062	5	+	133561448	133561543	rs147683316	133561486	A/G	0	134	134	GRCh37.p5	NA	NA	NA	NA	NA	NA	NA	NA	NA	NA	NA	NA	NA	NA	NA	NA	NA	NA	NA	NA	NA	NA	NA	NA	NA	NA	NA	NA	NA	NA	NA	NA	NA	NA	NA	NA	NA
hsa-mir-3661	MI0016062	5	+	133561448	133561543	rs146757680	133561535	A/G	0	134	134	GRCh37.p5	NA	NA	NA	NA	NA	NA	NA	NA	NA	NA	NA	NA	NA	NA	NA	NA	NA	NA	NA	NA	NA	NA	NA	NA	NA	NA	NA	NA	NA	NA	NA	NA	NA	NA	NA	NA	NA
hsa-mir-3661	MI0016062	5	+	133561448	133561543	rs142542860	133561491	C/T	2	134	134	GRCh37.p5	NA	NA	NA	NA	NA	NA	NA	NA	NA	NA	NA	NA	NA	NA	NA	NA	NA	NA	NA	NA	NA	NA	NA	NA	NA	NA	NA	NA	NA	NA	NA	NA	NA	NA	NA	NA	NA
hsa-mir-3912	MI0016416	5	-	170813660	170813764	rs34887287	170813684	-/A	0	126	126	GRCh37.p5	NA	NA	NA	NA	NA	NA	NA	NA	NA	NA	NA	NA	NA	NA	NA	NA	NA	NA	NA	NA	NA	NA	NA	NA	NA	NA	NA	NA	NA	NA	NA	NA	NA	NA	NA	NA	NA
hsa-mir-3936	MI0016592	5	-	131701182	131701291	rs61745813	131701185	C/T	2	129	133	GRCh37.p5	VT=SNP;SNPSOURCE=LOWCOV;AN=2184;AA=T;AVGPOST=0.9996;AC=38;SNPSOURCE=LOWCOV;RSQ=0.9919;LDAF=0.0175;ERATE=0.0002;THETA=0.0003;AF=0.02;AMR_AF=0.01;AFR_AF=0.07	NA	NA	NA	NA	NA	NA	NA	NA	NA	NA	NA	NA	NA	NA	NA	NA	NA	NA	NA	NA	NA	NA	NA	NA	NA	NA	NA	NA	NA	NA	NA	NA	NA	NA	NA	NA
hsa-mir-3936	MI0016592	5	-	131701182	131701291	rs367805	131701279	A/G	15	80	134	GRCh37.p5	VT=SNP;SNPSOURCE=LOWCOV;ERATE=0.0004;RSQ=0.9966;AA=C;AN=2184;THETA=0.0005;AC=1527;AVGPOST=0.9980;SNPSOURCE=LOWCOV;LDAF=0.6986;AF=0.70;ASN_AF=0.64;AMR_AF=0.77;AFR_AF=0.78;EUR_AF=0.66	NA	NA	NA	NA	NA	NA	NA	NA	NA	NA	NA	NA	NA	NA	NA	NA	NA	NA	NA	NA	NA	NA	NA	NA	NA	NA	NA	NA	NA	NA	NA	NA	NA	NA	NA	NA
hsa-mir-3936	MI0016592	5	-	131701182	131701291	rs180948678	131701269	A/G	0	135	135	GRCh37.p5	VT=SNP;SNPSOURCE=LOWCOV;AC=7;LDAF=0.0033;THETA=0.0004;AN=2184;AVGPOST=0.9998;AA=A;SNPSOURCE=LOWCOV;RSQ=0.9677;ERATE=0.0002;AF=0.00;ASN_AF=0.01	NA	NA	NA	NA	NA	NA	NA	NA	NA	NA	NA	NA	NA	NA	NA	NA	NA	NA	NA	NA	NA	NA	NA	NA	NA	NA	NA	NA	NA	NA	NA	NA	NA	NA	NA	NA
hsa-mir-3977	MI0016995	5	+	82135974	82136043	rs139335124	82136002	C/G	0	134	134	GRCh37.p5	VT=SNP;SNPSOURCE=LOWCOV;AVGPOST=1.0000;THETA=0.0002;AN=2184;AA=G;RSQ=1.0000;SNPSOURCE=LOWCOV;AC=1;LDAF=0.0005;ERATE=0.0002;AF=0.00;AFR_AF=0.00	NA	NA	NA	NA	NA	NA	NA	NA	NA	NA	NA	NA	NA	NA	NA	NA	NA	NA	NA	NA	NA	NA	NA	NA	NA	NA	NA	NA	NA	NA	NA	NA	NA	NA	NA	NA
hsa-mir-3977	MI0016995	5	+	82135974	82136043	rs78299562	82136019	G/T	0	132	133	GRCh37.p5	VT=SNP;SNPSOURCE=LOWCOV;AN=2184;AA=T;THETA=0.0006;RSQ=0.7460;AVGPOST=0.9989;LDAF=0.0014;SNPSOURCE=LOWCOV;AC=4;ERATE=0.0002;AF=0.00;AMR_AF=0.01;EUR_AF=0.00	NA	NA	NA	NA	NA	NA	NA	NA	NA	NA	NA	NA	NA	NA	NA	NA	NA	NA	NA	NA	NA	NA	NA	NA	NA	NA	NA	NA	NA	NA	NA	NA	NA	NA	NA	NA
hsa-mir-3977	MI0016995	5	+	82135974	82136043	rs79512808	82136024	G/T	0	131	133	GRCh37.p5	VT=SNP;SNPSOURCE=LOWCOV;THETA=0.0004;LDAF=0.0042;AN=2184;AA=T;AVGPOST=0.9990;AC=9;SNPSOURCE=LOWCOV;ERATE=0.0003;RSQ=0.9134;AF=0.00;AMR_AF=0.00;AFR_AF=0.00;EUR_AF=0.01	NA	NA	NA	NA	NA	NA	NA	NA	NA	NA	NA	NA	NA	NA	NA	NA	NA	NA	NA	NA	NA	NA	NA	NA	NA	NA	NA	NA	NA	NA	NA	NA	NA	NA	NA	NA
hsa-mir-4277	MI0015886	5	-	1708900	1708983	rs12523324	1708983	A/G	27	120	134	GRCh37.p5	VT=SNP;SNPSOURCE=LOWCOV;AC=1436;AN=2184;LDAF=0.6568;AA=A;SNPSOURCE=LOWCOV;RSQ=0.9933;ERATE=0.0007;THETA=0.0003;AVGPOST=0.9965;AF=0.66;ASN_AF=0.59;AMR_AF=0.71;AFR_AF=0.68;EUR_AF=0.66	NA	NA	NA	NA	NA	NA	NA	G	0.336	43	A	0.664	85	128	G	0.411	37	A	0.589	53	90	NA	NA	NA	NA	NA	NA	NA	NA	NA	NA	NA	NA	NA	NA	G
hsa-mir-4277	MI0015886	5	-	1708900	1708983	rs115200817	1708902	A/G	2	132	132	GRCh37.p5	VT=SNP;SNPSOURCE=LOWCOV;AC=30;AVGPOST=0.9994;AN=2184;AA=G;THETA=0.0005;RSQ=0.9777;SNPSOURCE=LOWCOV;LDAF=0.0139;ERATE=0.0003;AF=0.01;AMR_AF=0.01;AFR_AF=0.05	NA	NA	NA	NA	NA	NA	NA	NA	NA	NA	NA	NA	NA	NA	NA	NA	NA	NA	NA	NA	NA	NA	NA	NA	NA	NA	NA	NA	NA	NA	NA	NA	NA	NA	NA	NA
hsa-mir-4278	MI0015888	5	-	6827966	6828034	rs191393395	6828032	A/G	0	135	135	GRCh37.p5	VT=SNP;SNPSOURCE=LOWCOV;AN=2184;AA=G;SNPSOURCE=LOWCOV;AC=1;RSQ=0.5229;LDAF=0.0012;ERATE=0.0003;AVGPOST=0.9984;THETA=0.0003;AF=0.00;ASN_AF=0.00	NA	NA	NA	NA	NA	NA	NA	NA	NA	NA	NA	NA	NA	NA	NA	NA	NA	NA	NA	NA	NA	NA	NA	NA	NA	NA	NA	NA	NA	NA	NA	NA	NA	NA	NA	NA
hsa-mir-4279	MI0015887	5	-	31936208	31936265	rs34157017	31936263	-/A	0	126	126	GRCh37.p5	NA	NA	NA	NA	NA	NA	NA	NA	NA	NA	NA	NA	NA	NA	NA	NA	NA	NA	NA	NA	NA	NA	NA	NA	NA	NA	NA	NA	NA	NA	NA	NA	NA	NA	NA	NA	NA
hsa-mir-4280	MI0015889	5	-	86410696	86410771	rs116213678	86410766	C/G	2	132	132	GRCh37.p5	VT=SNP;SNPSOURCE=LOWCOV;AA=C;AN=2184;AC=13;THETA=0.0008;AVGPOST=0.9998;SNPSOURCE=LOWCOV;RSQ=0.9874;ERATE=0.0003;LDAF=0.0060;AF=0.01;AMR_AF=0.01;AFR_AF=0.01;EUR_AF=0.01	NA	NA	NA	NA	NA	NA	NA	NA	NA	NA	NA	NA	NA	NA	NA	NA	NA	NA	NA	NA	NA	NA	NA	NA	NA	NA	NA	NA	NA	NA	NA	NA	NA	NA	NA	NA
hsa-mir-4281	MI0015885	5	-	176056440	176056501	rs34983866	176056492	-/C	0	126	126	GRCh37.p5	NA	NA	NA	NA	NA	NA	NA	NA	NA	NA	NA	NA	NA	NA	NA	NA	NA	NA	NA	NA	NA	NA	NA	NA	NA	NA	NA	NA	NA	NA	NA	NA	NA	NA	NA	NA	NA
hsa-mir-4457	MI0016803	5	-	1309425	1309492	rs188409372	1309483	A/G	0	135	135	GRCh37.p5	VT=SNP;SNPSOURCE=LOWCOV;AVGPOST=0.9979;AN=2184;AA=G;LDAF=0.0015;RSQ=0.4407;THETA=0.0017;SNPSOURCE=LOWCOV;AC=1;ERATE=0.0006;AF=0.00;AFR_AF=0.00	NA	NA	NA	NA	NA	NA	NA	NA	NA	NA	NA	NA	NA	NA	NA	NA	NA	NA	NA	NA	NA	NA	NA	NA	NA	NA	NA	NA	NA	NA	NA	NA	NA	NA	NA	NA
hsa-mir-4457	MI0016803	5	-	1309425	1309492	rs115769169	1309434	C/T	2	132	132	GRCh37.p5	VT=SNP;SNPSOURCE=LOWCOV;ERATE=0.0004;THETA=0.0015;AC=30;AA=C;RSQ=0.9644;AN=2184;LDAF=0.0140;AVGPOST=0.9989;SNPSOURCE=LOWCOV;AF=0.01;AMR_AF=0.01;AFR_AF=0.06	NA	NA	NA	NA	NA	NA	NA	NA	NA	NA	NA	NA	NA	NA	NA	NA	NA	NA	NA	NA	NA	NA	NA	NA	NA	NA	NA	NA	NA	NA	NA	NA	NA	NA	NA	NA
hsa-mir-4458	MI0016804	5	+	8461038	8461112	rs150459914	8461107	A/G	0	134	134	GRCh37.p5	VT=SNP;SNPSOURCE=LOWCOV;AN=2184;AA=G;LDAF=0.0010;AVGPOST=0.9990;RSQ=0.5253;SNPSOURCE=LOWCOV;THETA=0.0010;AC=1;ERATE=0.0003;AF=0.00;AMR_AF=0.00	NA	NA	NA	NA	NA	NA	NA	NA	NA	NA	NA	NA	NA	NA	NA	NA	NA	NA	NA	NA	NA	NA	NA	NA	NA	NA	NA	NA	NA	NA	NA	NA	NA	NA	NA	NA
hsa-mir-4459	MI0016805	5	-	53371348	53371413	rs116006640	53371370	C/T	2	132	132	GRCh37.p5	VT=SNP;SNPSOURCE=LOWCOV;AA=C;AN=2184;AVGPOST=0.9990;RSQ=0.9867;SNPSOURCE=LOWCOV;THETA=0.0010;AC=69;LDAF=0.0319;ERATE=0.0003;AF=0.03;AMR_AF=0.01;AFR_AF=0.13	NA	NA	NA	NA	NA	NA	NA	NA	NA	NA	NA	NA	NA	NA	NA	NA	NA	NA	NA	NA	NA	NA	NA	NA	NA	NA	NA	NA	NA	NA	NA	NA	NA	NA	NA	NA
hsa-mir-4459	MI0016805	5	-	53371348	53371413	rs73112689	53371399	C/T	3	131	132	GRCh37.p5	VT=SNP;SNPSOURCE=LOWCOV;RSQ=0.9882;AA=C;THETA=0.0004;AVGPOST=0.9946;AC=446;AN=2184;SNPSOURCE=LOWCOV;LDAF=0.2049;ERATE=0.0007;AF=0.20;ASN_AF=0.13;AMR_AF=0.19;AFR_AF=0.34;EUR_AF=0.18	NA	NA	NA	NA	NA	NA	NA	NA	NA	NA	NA	NA	NA	NA	NA	NA	NA	NA	NA	NA	NA	NA	NA	NA	NA	NA	NA	NA	NA	NA	NA	NA	NA	NA	NA	NA
hsa-mir-4460	MI0016806	5	-	128732755	128732840	rs190094721	128732824	A/C	0	135	135	GRCh37.p5	VT=SNP;SNPSOURCE=LOWCOV;ERATE=0.0005;AA=C;AN=2184;THETA=0.0206;LDAF=0.0015;AVGPOST=0.9989;SNPSOURCE=LOWCOV;RSQ=0.6976;AC=3;AF=0.00;AMR_AF=0.01;EUR_AF=0.00	NA	NA	NA	NA	NA	NA	NA	NA	NA	NA	NA	NA	NA	NA	NA	NA	NA	NA	NA	NA	NA	NA	NA	NA	NA	NA	NA	NA	NA	NA	NA	NA	NA	NA	NA	NA
hsa-mir-4461	MI0016807	5	+	134263729	134263802	rs76018701	134263765	C/T	1	131	135	GRCh37.p5	NA	NA	NA	NA	NA	NA	NA	NA	NA	NA	NA	NA	NA	NA	NA	NA	NA	NA	NA	NA	NA	NA	NA	NA	NA	NA	NA	NA	NA	NA	NA	NA	NA	NA	NA	NA	NA
hsa-mir-4461	MI0016807	5	+	134263729	134263802	rs8180379	134263801	C/T	1	117	132	GRCh37.p5	NA	NA	NA	NA	NA	NA	NA	NA	NA	NA	NA	NA	NA	NA	NA	NA	NA	NA	NA	NA	NA	NA	NA	NA	NA	NA	NA	NA	NA	NA	NA	NA	NA	NA	NA	NA	NA
hsa-mir-4461	MI0016807	5	+	134263729	134263802	rs111258738	134263798	C/T	0	132	132	GRCh37.p5	NA	NA	NA	NA	NA	NA	NA	NA	NA	NA	NA	NA	NA	NA	NA	NA	NA	NA	NA	NA	NA	NA	NA	NA	NA	NA	NA	NA	NA	NA	NA	NA	NA	NA	NA	NA	NA
hsa-mir-4461	MI0016807	5	+	134263729	134263802	rs76140598	134263736	C/T	1	131	135	GRCh37.p5	NA	NA	NA	NA	NA	NA	NA	NA	NA	NA	NA	NA	NA	NA	NA	NA	NA	NA	NA	NA	NA	NA	NA	NA	NA	NA	NA	NA	NA	NA	NA	NA	NA	NA	NA	NA	NA
hsa-mir-449a	MI0001648	5	-	54466360	54466450	rs144949536	54466362	C/T	0	134	134	GRCh37.p5	VT=SNP;SNPSOURCE=LOWCOV;AVGPOST=1.0000;AC=7;LDAF=0.0032;AN=2184;AA=T;SNPSOURCE=LOWCOV;ERATE=0.0003;THETA=0.0003;RSQ=0.9932;AF=0.00;EUR_AF=0.01	NA	NA	NA	NA	NA	NA	NA	NA	NA	NA	NA	NA	NA	NA	NA	NA	NA	NA	NA	NA	NA	NA	NA	NA	NA	NA	NA	NA	NA	NA	NA	NA	NA	NA	NA	NA
hsa-mir-449a	MI0001648	5	-	54466360	54466450	rs112310158	54466378	A/G	0	132	134	GRCh37.p5	VT=SNP;SNPSOURCE=LOWCOV;AVGPOST=1.0000;AC=17;LDAF=0.0078;AN=2184;AA=G;THETA=0.0005;RSQ=1.0000;SNPSOURCE=LOWCOV;ERATE=0.0003;AF=0.01;AFR_AF=0.03	NA	NA	NA	NA	NA	NA	NA	NA	NA	NA	NA	NA	NA	NA	NA	NA	NA	NA	NA	NA	NA	NA	NA	NA	NA	NA	NA	NA	NA	NA	NA	NA	NA	NA	NA	NA
hsa-mir-449b	MI0003673	5	-	54466474	54466570	rs145045639	54466521	-/T	0	134	134	GRCh37.p5	NA	NA	NA	NA	NA	NA	NA	NA	NA	NA	NA	NA	NA	NA	NA	NA	NA	NA	NA	NA	NA	NA	NA	NA	NA	NA	NA	NA	NA	NA	NA	NA	NA	NA	NA	NA	NA
hsa-mir-449b	MI0003673	5	-	54466474	54466570	rs10061133	54466544	A/G	27	119	134	GRCh37.p5	VT=SNP;SNPSOURCE=LOWCOV;AVGPOST=1.0000;THETA=0.0004;AN=2184;AC=277;LDAF=0.1266;AA=A;RSQ=1.0000;SNPSOURCE=LOWCOV;ERATE=0.0003;AF=0.13;ASN_AF=0.26;AMR_AF=0.06;AFR_AF=0.05;EUR_AF=0.11	NA	NA	NA	NA	NA	NA	NA	NA	NA	NA	NA	NA	NA	NA	NA	NA	NA	NA	NA	NA	NA	NA	NA	NA	NA	NA	NA	NA	NA	NA	NA	NA	NA	NA	NA	NA
hsa-mir-449c	MI0003823	5	-	54468090	54468181	rs75661995	54468166	C/T	2	132	133	GRCh37.p5	VT=SNP;SNPSOURCE=LOWCOV;LDAF=0.0009;AVGPOST=1.0000;RSQ=0.9768;AA=C;AN=2184;THETA=0.0006;SNPSOURCE=LOWCOV;ERATE=0.0003;AC=2;AF=0.00;AFR_AF=0.00	NA	NA	NA	NA	NA	NA	NA	NA	NA	NA	NA	NA	NA	NA	NA	NA	NA	NA	NA	NA	NA	NA	NA	NA	NA	NA	NA	NA	NA	NA	NA	NA	NA	NA	NA	NA
hsa-mir-449c	MI0003823	5	-	54468090	54468181	rs35770269	54468124	A/T	3	126	134	GRCh37.p5	VT=SNP;SNPSOURCE=LOWCOV;ERATE=0.0005;THETA=0.0004;LDAF=0.2528;AN=2184;AA=A;RSQ=0.9869;AC=547;SNPSOURCE=LOWCOV;AVGPOST=0.9929;AF=0.25;ASN_AF=0.40;AMR_AF=0.30;AFR_AF=0.02;EUR_AF=0.26	NA	NA	NA	NA	NA	NA	NA	NA	NA	NA	NA	NA	NA	NA	NA	NA	NA	NA	NA	NA	NA	NA	NA	NA	NA	NA	NA	NA	NA	NA	NA	NA	NA	NA	NA	NA
hsa-mir-449c	MI0003823	5	-	54468090	54468181	rs146466616	54468150	A/G	0	134	134	GRCh37.p5	VT=SNP;SNPSOURCE=LOWCOV;THETA=0.0004;RSQ=0.9385;AN=2184;AVGPOST=0.9998;AA=A;LDAF=0.0014;SNPSOURCE=LOWCOV;ERATE=0.0003;AC=3;AF=0.00;ASN_AF=0.01	NA	NA	NA	NA	NA	NA	NA	NA	NA	NA	NA	NA	NA	NA	NA	NA	NA	NA	NA	NA	NA	NA	NA	NA	NA	NA	NA	NA	NA	NA	NA	NA	NA	NA	NA	NA
hsa-mir-449c	MI0003823	5	-	54468090	54468181	rs112705432	54468094	C/T	0	132	132	GRCh37.p5	VT=SNP;SNPSOURCE=LOWCOV;RSQ=0.9752;AA=C;AN=2184;THETA=0.0005;LDAF=0.0119;SNPSOURCE=LOWCOV;ERATE=0.0003;AC=25;AVGPOST=0.9992;AF=0.01;AMR_AF=0.01;AFR_AF=0.05	NA	NA	NA	NA	NA	NA	NA	NA	NA	NA	NA	NA	NA	NA	NA	NA	NA	NA	NA	NA	NA	NA	NA	NA	NA	NA	NA	NA	NA	NA	NA	NA	NA	NA	NA	NA
hsa-mir-4634	MI0017261	5	+	174178737	174178790	rs7709117	174178774	A/G	9	116	134	GRCh37.p5	VT=SNP;SNPSOURCE=LOWCOV;THETA=0.0009;AVGPOST=0.9289;AC=1111;AN=2184;ERATE=0.0026;AA=A;SNPSOURCE=LOWCOV;RSQ=0.8942;LDAF=0.5042;AF=0.51;ASN_AF=0.53;AMR_AF=0.53;AFR_AF=0.32;EUR_AF=0.60	NA	NA	NA	NA	NA	NA	NA	NA	NA	NA	NA	NA	NA	NA	NA	NA	NA	NA	NA	NA	NA	NA	NA	NA	NA	NA	NA	NA	NA	NA	NA	NA	NA	NA	NA	NA
hsa-mir-4635	MI0017262	5	-	1063011	1063089	rs147654895	1063054	A/G	0	134	134	GRCh37.p5	VT=SNP;SNPSOURCE=LOWCOV;ERATE=0.0005;RSQ=0.6578;AN=2184;AA=G;LDAF=0.0037;THETA=0.0019;AC=5;SNPSOURCE=LOWCOV;AVGPOST=0.9965;AF=0.00;ASN_AF=0.00;AFR_AF=0.01	NA	NA	NA	NA	NA	NA	NA	NA	NA	NA	NA	NA	NA	NA	NA	NA	NA	NA	NA	NA	NA	NA	NA	NA	NA	NA	NA	NA	NA	NA	NA	NA	NA	NA	NA	NA
hsa-mir-4635	MI0017262	5	-	1063011	1063089	rs147015531	1063051	A/G	0	134	134	GRCh37.p5	VT=SNP;SNPSOURCE=LOWCOV;RSQ=0.7288;AN=2184;AA=G;AVGPOST=0.9972;AC=9;THETA=0.0017;LDAF=0.0044;SNPSOURCE=LOWCOV;ERATE=0.0006;AF=0.00;AMR_AF=0.00;AFR_AF=0.01;EUR_AF=0.00	NA	NA	NA	NA	NA	NA	NA	NA	NA	NA	NA	NA	NA	NA	NA	NA	NA	NA	NA	NA	NA	NA	NA	NA	NA	NA	NA	NA	NA	NA	NA	NA	NA	NA	NA	NA
hsa-mir-4636	MI0017263	5	-	9053928	9054007	rs80148111	9053975	C/G	2	132	133	GRCh37.p5	VT=SNP;SNPSOURCE=LOWCOV;AN=2184;AA=G;AC=49;AVGPOST=0.9998;RSQ=0.9952;SNPSOURCE=LOWCOV;THETA=0.0007;ERATE=0.0003;LDAF=0.0224;AF=0.02;AMR_AF=0.01;AFR_AF=0.09	NA	NA	NA	NA	NA	NA	NA	NA	NA	NA	NA	NA	NA	NA	NA	NA	NA	NA	NA	NA	NA	NA	NA	NA	NA	NA	NA	NA	NA	NA	NA	NA	NA	NA	NA	NA
hsa-mir-4637	MI0017264	5	-	14826038	14826121	rs79965325	14826085	C/T	2	132	133	GRCh37.p5	VT=SNP;SNPSOURCE=LOWCOV;AC=47;AA=C;RSQ=0.9744;AN=2184;LDAF=0.0215;SNPSOURCE=LOWCOV;THETA=0.0007;ERATE=0.0003;AVGPOST=0.9984;AF=0.02;AMR_AF=0.00;AFR_AF=0.09	NA	NA	NA	NA	NA	NA	NA	NA	NA	NA	NA	NA	NA	NA	NA	NA	NA	NA	NA	NA	NA	NA	NA	NA	NA	NA	NA	NA	NA	NA	NA	NA	NA	NA	NA	NA
hsa-mir-4638	MI0017265	5	-	180649566	180649633	rs73814538	180649632	G/T	1	130	134	GRCh37.p5	VT=SNP;SNPSOURCE=LOWCOV;ERATE=0.0004;AN=2184;AA=T;RSQ=0.8671;AC=9;SNPSOURCE=LOWCOV;LDAF=0.0048;THETA=0.0007;AVGPOST=0.9984;AF=0.00;AFR_AF=0.02	NA	NA	NA	NA	NA	NA	NA	NA	NA	NA	NA	NA	NA	NA	NA	NA	NA	NA	NA	NA	NA	NA	NA	NA	NA	NA	NA	NA	NA	NA	NA	NA	NA	NA	NA	NA
hsa-mir-4638	MI0017265	5	-	180649566	180649633	rs146528803	180649616	A/G	0	134	134	GRCh37.p5	VT=SNP;SNPSOURCE=LOWCOV;ERATE=0.0005;AN=2184;AA=G;LDAF=0.0072;THETA=0.0006;RSQ=0.8989;AC=14;SNPSOURCE=LOWCOV;AVGPOST=0.9984;AF=0.01;ASN_AF=0.00;AMR_AF=0.01;AFR_AF=0.00;EUR_AF=0.01	NA	NA	NA	NA	NA	NA	NA	NA	NA	NA	NA	NA	NA	NA	NA	NA	NA	NA	NA	NA	NA	NA	NA	NA	NA	NA	NA	NA	NA	NA	NA	NA	NA	NA	NA	NA
hsa-mir-4803	MI0017451	5	+	71465294	71465367	rs3112399	71465361	A/T	31	103	134	GRCh37.p5	VT=SNP;SNPSOURCE=LOWCOV;ERATE=0.0004;AN=2184;AA=T;THETA=0.0005;RSQ=0.9981;AVGPOST=0.9989;AC=786;SNPSOURCE=LOWCOV;LDAF=0.3602;AF=0.36;ASN_AF=0.15;AMR_AF=0.41;AFR_AF=0.46;EUR_AF=0.43	NA	NA	NA	NA	NA	NA	NA	NA	NA	NA	NA	NA	NA	NA	NA	NA	NA	NA	NA	NA	NA	NA	NA	NA	NA	NA	NA	NA	NA	NA	NA	NA	NA	NA	NA	NA
hsa-mir-4804	MI0017452	5	+	72174418	72174490	rs116545232	72174488	C/T	2	132	132	GRCh37.p5	VT=SNP;SNPSOURCE=LOWCOV;LDAF=0.0066;AN=2184;AA=T;RSQ=0.9679;AC=14;SNPSOURCE=LOWCOV;ERATE=0.0003;AVGPOST=0.9995;THETA=0.0003;AF=0.01;AFR_AF=0.03	NA	NA	NA	NA	NA	NA	NA	NA	NA	NA	NA	NA	NA	NA	NA	NA	NA	NA	NA	NA	NA	NA	NA	NA	NA	NA	NA	NA	NA	NA	NA	NA	NA	NA	NA	NA
hsa-mir-4804	MI0017452	5	+	72174418	72174490	rs266435	72174432	C/G	11	79	134	GRCh37.p5	VT=SNP;SNPSOURCE=LOWCOV;THETA=0.0004;AN=2184;AA=G;RSQ=0.9983;AC=1812;SNPSOURCE=LOWCOV;LDAF=0.8299;ERATE=0.0003;AVGPOST=0.9995;AF=0.83;ASN_AF=0.86;AMR_AF=0.80;AFR_AF=0.73;EUR_AF=0.88	NA	NA	NA	NA	NA	NA	NA	NA	NA	NA	NA	NA	NA	NA	NA	NA	NA	NA	NA	NA	NA	NA	NA	NA	NA	NA	NA	NA	NA	NA	NA	NA	NA	NA	NA	NA
hsa-mir-5197	MI0018176	5	+	143059425	143059536	rs2042253	143059433	A/G	15	94	134	GRCh37.p5	VT=SNP;SNPSOURCE=LOWCOV;ERATE=0.0004;AC=652;AN=2184;AA=T;AVGPOST=0.9990;LDAF=0.2987;SNPSOURCE=LOWCOV;THETA=0.0003;RSQ=0.9979;AF=0.30;ASN_AF=0.37;AMR_AF=0.24;AFR_AF=0.34;EUR_AF=0.24	NA	NA	NA	NA	NA	NA	NA	T	0.769	100	C	0.231	30	130	T	0.633	57	C	0.367	33	90	NA	NA	NA	NA	NA	NA	NA	NA	NA	NA	NA	NA	NA	NA	T
hsa-mir-5197	MI0018176	5	+	143059425	143059536	rs77549240	143059495	G/T	0	132	133	GRCh37.p5	VT=SNP;SNPSOURCE=LOWCOV;AN=2184;AA=G;THETA=0.0005;AVGPOST=0.9996;LDAF=0.0025;AC=5;SNPSOURCE=LOWCOV;RSQ=0.9293;ERATE=0.0003;AF=0.00;EUR_AF=0.01	NA	NA	NA	NA	NA	NA	NA	NA	NA	NA	NA	NA	NA	NA	NA	NA	NA	NA	NA	NA	NA	NA	NA	NA	NA	NA	NA	NA	NA	NA	NA	NA	NA	NA	NA	NA
hsa-mir-5197	MI0018176	5	+	143059425	143059536	rs35579612	143059430	-/G	0	126	126	GRCh37.p5	NA	NA	NA	NA	NA	NA	NA	NA	NA	NA	NA	NA	NA	NA	NA	NA	NA	NA	NA	NA	NA	NA	NA	NA	NA	NA	NA	NA	NA	NA	NA	NA	NA	NA	NA	NA	NA
hsa-mir-548ae-2	MI0016780	5	-	57825870	57825936	rs143705287	57825908	A/G	0	134	134	GRCh37.p5	VT=SNP;SNPSOURCE=LOWCOV;AN=2184;AVGPOST=0.9997;RSQ=0.7805;AA=A;LDAF=0.0006;SNPSOURCE=LOWCOV;AC=1;ERATE=0.0003;THETA=0.0003;AF=0.00;ASN_AF=0.00	NA	NA	NA	NA	NA	NA	NA	NA	NA	NA	NA	NA	NA	NA	NA	NA	NA	NA	NA	NA	NA	NA	NA	NA	NA	NA	NA	NA	NA	NA	NA	NA	NA	NA	NA	NA
hsa-mir-548ae-2	MI0016780	5	-	57825870	57825936	rs10461441	57825920	A/G	3	119	133	GRCh37.p5	VT=SNP;SNPSOURCE=LOWCOV;AC=196;AN=2184;THETA=0.0005;RSQ=0.9844;AA=A;SNPSOURCE=LOWCOV;AVGPOST=0.9968;ERATE=0.0003;LDAF=0.0889;AF=0.09;ASN_AF=0.16;AMR_AF=0.06;AFR_AF=0.01;EUR_AF=0.10	NA	NA	NA	NA	NA	NA	NA	NA	NA	NA	NA	NA	NA	NA	NA	NA	NA	NA	NA	NA	NA	NA	NA	NA	NA	NA	NA	NA	NA	NA	NA	NA	NA	NA	NA	NA
hsa-mir-548p	MI0006420	5	-	100152186	100152269	rs141552882	100152234	C/T	0	134	134	GRCh37.p5	VT=SNP;SNPSOURCE=LOWCOV;RSQ=0.9336;THETA=0.0002;AN=2184;AA=T;LDAF=0.0010;SNPSOURCE=LOWCOV;ERATE=0.0002;AVGPOST=0.9999;AC=2;AF=0.00;AFR_AF=0.00	NA	NA	NA	NA	NA	NA	NA	NA	NA	NA	NA	NA	NA	NA	NA	NA	NA	NA	NA	NA	NA	NA	NA	NA	NA	NA	NA	NA	NA	NA	NA	NA	NA	NA	NA	NA
hsa-mir-5692c-1	MI0019288	5	-	135138674	135138764	rs111916540	135138757	A/G	0	132	135	GRCh37.p5	NA	NA	NA	NA	NA	NA	NA	NA	NA	NA	NA	NA	NA	NA	NA	NA	NA	NA	NA	NA	NA	NA	NA	NA	NA	NA	NA	NA	NA	NA	NA	NA	NA	NA	NA	NA	NA
hsa-mir-5706	MI0019314	5	+	118490332	118490411	rs182917299	118490354	A/G	0	135	135	GRCh37.p5	VT=SNP;SNPSOURCE=LOWCOV;LDAF=0.0013;RSQ=0.4876;AN=2184;AA=G;THETA=0.0008;SNPSOURCE=LOWCOV;AC=1;ERATE=0.0002;AVGPOST=0.9982;AF=0.00;ASN_AF=0.00	NA	NA	NA	NA	NA	NA	NA	NA	NA	NA	NA	NA	NA	NA	NA	NA	NA	NA	NA	NA	NA	NA	NA	NA	NA	NA	NA	NA	NA	NA	NA	NA	NA	NA	NA	NA
hsa-mir-5706	MI0019314	5	+	118490332	118490411	rs115511495	118490368	A/G	2	132	132	GRCh37.p5	VT=SNP;SNPSOURCE=LOWCOV;LDAF=0.0036;AC=7;AN=2184;AA=G;AVGPOST=0.9993;SNPSOURCE=LOWCOV;RSQ=0.9309;ERATE=0.0003;THETA=0.0003;AF=0.00;AFR_AF=0.01;EUR_AF=0.00	NA	NA	NA	NA	NA	NA	NA	NA	NA	NA	NA	NA	NA	NA	NA	NA	NA	NA	NA	NA	NA	NA	NA	NA	NA	NA	NA	NA	NA	NA	NA	NA	NA	NA	NA	NA
hsa-mir-5706	MI0019314	5	+	118490332	118490411	rs77966622	118490402	A/G	0	132	133	GRCh37.p5	VT=SNP;SNPSOURCE=LOWCOV;LDAF=0.0371;RSQ=0.9977;AN=2184;THETA=0.0005;AC=81;AVGPOST=0.9998;AA=A;SNPSOURCE=LOWCOV;ERATE=0.0003;AF=0.04;ASN_AF=0.02;AMR_AF=0.02;AFR_AF=0.12	NA	NA	NA	NA	NA	NA	NA	NA	NA	NA	NA	NA	NA	NA	NA	NA	NA	NA	NA	NA	NA	NA	NA	NA	NA	NA	NA	NA	NA	NA	NA	NA	NA	NA	NA	NA
hsa-mir-580	MI0003587	5	-	36147994	36148090	rs184653784	36148078	C/T	0	135	135	GRCh37.p5	VT=SNP;SNPSOURCE=LOWCOV;THETA=0.0009;AN=2184;AA=T;AVGPOST=0.9998;RSQ=0.8271;SNPSOURCE=LOWCOV;AC=1;ERATE=0.0003;LDAF=0.0005;AF=0.00;AFR_AF=0.00	NA	NA	NA	NA	NA	NA	NA	NA	NA	NA	NA	NA	NA	NA	NA	NA	NA	NA	NA	NA	NA	NA	NA	NA	NA	NA	NA	NA	NA	NA	NA	NA	NA	NA	NA	NA
hsa-mir-580	MI0003587	5	-	36147994	36148090	rs115089112	36148057	C/T	2	132	132	GRCh37.p5	VT=SNP;SNPSOURCE=LOWCOV;THETA=0.0002;AN=2184;AA=T;LDAF=0.0124;AVGPOST=0.9996;RSQ=0.9878;SNPSOURCE=LOWCOV;AC=27;ERATE=0.0002;AF=0.01;AMR_AF=0.01;AFR_AF=0.05	NA	NA	NA	NA	NA	NA	NA	NA	NA	NA	NA	NA	NA	NA	NA	NA	NA	NA	NA	NA	NA	NA	NA	NA	NA	NA	NA	NA	NA	NA	NA	NA	NA	NA	NA	NA
hsa-mir-580	MI0003587	5	-	36147994	36148090	rs73080005	36148054	G/T	1	130	132	GRCh37.p5	NA	NA	NA	NA	NA	NA	NA	NA	NA	NA	NA	NA	NA	NA	NA	NA	NA	NA	NA	NA	NA	NA	NA	NA	NA	NA	NA	NA	NA	NA	NA	NA	NA	NA	NA	NA	NA
hsa-mir-581	MI0003588	5	-	53247334	53247429	rs788517	53247386	A/G	1	86	131	GRCh37.p5	NA	NA	NA	NA	NA	NA	NA	NA	C	1	130	T	0	0	130	C	1	90	T	0	0	90	NA	NA	NA	NA	NA	NA	NA	NA	NA	NA	NA	NA	NA	NA	C
hsa-mir-581	MI0003588	5	-	53247334	53247429	rs149830925	53247340	C/G	0	134	134	GRCh37.p5	VT=SNP;SNPSOURCE=LOWCOV;AN=2184;AA=G;RSQ=0.9135;SNPSOURCE=LOWCOV;AC=1;LDAF=0.0005;ERATE=0.0002;AVGPOST=0.9999;THETA=0.0003;AF=0.00;EUR_AF=0.00	NA	NA	NA	NA	NA	NA	NA	NA	NA	NA	NA	NA	NA	NA	NA	NA	NA	NA	NA	NA	NA	NA	NA	NA	NA	NA	NA	NA	NA	NA	NA	NA	NA	NA	NA	NA
hsa-mir-581	MI0003588	5	-	53247334	53247429	rs1694089	53247394	G/T	0	89	89	GRCh37.p5	NA	NA	NA	NA	NA	NA	NA	NA	A	1	130	C	0	0	130	A	1	90	C	0	0	90	NA	NA	NA	NA	NA	NA	NA	NA	NA	NA	NA	NA	NA	NA	A
hsa-mir-581	MI0003588	5	-	53247334	53247429	rs810917	53247400	A/G	0	86	92	GRCh37.p5	NA	NA	NA	NA	NA	NA	NA	NA	NA	NA	NA	NA	NA	NA	NA	NA	NA	NA	NA	NA	NA	NA	NA	NA	NA	NA	NA	NA	NA	NA	NA	NA	NA	NA	NA	NA	NA
hsa-mir-583	MI0003590	5	+	95414842	95414916	rs184340760	95414909	C/T	0	135	135	GRCh37.p5	VT=SNP;SNPSOURCE=LOWCOV;AC=18;THETA=0.0004;AVGPOST=0.9943;AN=2184;AA=T;LDAF=0.0099;SNPSOURCE=LOWCOV;RSQ=0.7806;ERATE=0.0058;AF=0.01;ASN_AF=0.01;AMR_AF=0.01;AFR_AF=0.02;EUR_AF=0.00	NA	NA	NA	NA	NA	NA	NA	NA	NA	NA	NA	NA	NA	NA	NA	NA	NA	NA	NA	NA	NA	NA	NA	NA	NA	NA	NA	NA	NA	NA	NA	NA	NA	NA	NA	NA
hsa-mir-583	MI0003590	5	+	95414842	95414916	rs10697860	95414851	-/ATAAA	0	119	119	GRCh37.p5	NA	NA	NA	NA	NA	NA	NA	NA	NA	NA	NA	NA	NA	NA	NA	NA	NA	NA	NA	NA	NA	NA	NA	NA	NA	NA	NA	NA	NA	NA	NA	NA	NA	NA	NA	NA	NA
hsa-mir-585	MI0003592	5	-	168690605	168690698	rs140379047	168690664	C/G	0	134	134	GRCh37.p5	VT=SNP;SNPSOURCE=LOWCOV;AC=17;THETA=0.0002;LDAF=0.0078;AA=C;AN=2184;AVGPOST=0.9997;RSQ=0.9834;SNPSOURCE=LOWCOV;ERATE=0.0003;AF=0.01;AMR_AF=0.01;EUR_AF=0.02	NA	NA	NA	NA	NA	NA	NA	NA	NA	NA	NA	NA	NA	NA	NA	NA	NA	NA	NA	NA	NA	NA	NA	NA	NA	NA	NA	NA	NA	NA	NA	NA	NA	NA	NA	NA
hsa-mir-585	MI0003592	5	-	168690605	168690698	rs62376935	168690635	C/T	3	129	134	GRCh37.p5	VT=SNP;SNPSOURCE=LOWCOV;AA=C;AN=2184;AVGPOST=0.9990;RSQ=0.9965;SNPSOURCE=LOWCOV;ERATE=0.0003;LDAF=0.0997;AC=218;THETA=0.0003;AF=0.10;ASN_AF=0.27;AMR_AF=0.02;AFR_AF=0.02;EUR_AF=0.06	NA	NA	NA	NA	NA	NA	NA	NA	NA	NA	NA	NA	NA	NA	NA	NA	NA	NA	NA	NA	NA	NA	NA	NA	NA	NA	NA	NA	NA	NA	NA	NA	NA	NA	NA	NA
hsa-mir-585	MI0003592	5	-	168690605	168690698	rs115473017	168690611	C/T	3	132	134	GRCh37.p5	VT=SNP;SNPSOURCE=LOWCOV;AC=12;LDAF=0.0054;AN=2184;AA=T;RSQ=0.9516;AVGPOST=0.9993;SNPSOURCE=LOWCOV;ERATE=0.0003;THETA=0.0003;AF=0.01;AMR_AF=0.01;AFR_AF=0.02	NA	NA	NA	NA	NA	NA	NA	NA	NA	NA	NA	NA	NA	NA	NA	NA	NA	NA	NA	NA	NA	NA	NA	NA	NA	NA	NA	NA	NA	NA	NA	NA	NA	NA	NA	NA
hsa-mir-585	MI0003592	5	-	168690605	168690698	rs62376934	168690612	A/G	1	129	135	GRCh37.p5	VT=SNP;SNPSOURCE=LOWCOV;THETA=0.0004;AN=2184;AA=G;ERATE=0.0009;LDAF=0.8046;AC=1757;RSQ=0.9946;SNPSOURCE=LOWCOV;AVGPOST=0.9974;AF=0.80;ASN_AF=0.88;AMR_AF=0.75;AFR_AF=0.95;EUR_AF=0.68	NA	NA	NA	NA	NA	NA	NA	NA	NA	NA	NA	NA	NA	NA	NA	NA	NA	NA	NA	NA	NA	NA	NA	NA	NA	NA	NA	NA	NA	NA	NA	NA	NA	NA	NA	NA
hsa-mir-585	MI0003592	5	-	168690605	168690698	rs184601084	168690697	C/T	0	135	135	GRCh37.p5	VT=SNP;SNPSOURCE=LOWCOV;AA=C;AN=2184;THETA=0.0018;RSQ=0.8803;SNPSOURCE=LOWCOV;AC=1;ERATE=0.0003;LDAF=0.0005;AVGPOST=0.9999;AF=0.00;EUR_AF=0.00	NA	NA	NA	NA	NA	NA	NA	NA	NA	NA	NA	NA	NA	NA	NA	NA	NA	NA	NA	NA	NA	NA	NA	NA	NA	NA	NA	NA	NA	NA	NA	NA	NA	NA	NA	NA
hsa-mir-9-2	MI0000467	5	-	87962671	87962757	rs41265488	87962747	A/T	0	127	127	GRCh37.p5	NA	NA	NA	NA	NA	NA	NA	NA	NA	NA	NA	NA	NA	NA	NA	NA	NA	NA	NA	NA	NA	NA	NA	NA	NA	NA	NA	NA	NA	NA	NA	NA	NA	NA	NA	NA	NA
hsa-mir-1202	MI0006334	6	+	156267931	156268013	rs112508646	156267955	A/G	0	132	132	GRCh37.p5	NA	NA	NA	NA	NA	NA	NA	NA	NA	NA	NA	NA	NA	NA	NA	NA	NA	NA	NA	NA	NA	NA	NA	NA	NA	NA	NA	NA	NA	NA	NA	NA	NA	NA	NA	NA	NA
hsa-mir-1236	MI0006326	6	-	31924616	31924717	rs185147690	31924631	C/G	0	135	135	GRCh37.p5	VT=SNP;SNPSOURCE=LOWCOV;RSQ=0.9882;AVGPOST=1.0000;THETA=0.0002;AN=2184;AA=G;LDAF=0.0019;SNPSOURCE=LOWCOV;AC=4;ERATE=0.0002;AF=0.00;AMR_AF=0.01	NA	NA	NA	NA	NA	NA	NA	NA	NA	NA	NA	NA	NA	NA	NA	NA	NA	NA	NA	NA	NA	NA	NA	NA	NA	NA	NA	NA	NA	NA	NA	NA	NA	NA	NA	NA
hsa-mir-1273c	MI0014171	6	+	155174494	155174570	rs111252952	155174524	-/T	0	132	132	GRCh37.p5	NA	NA	NA	NA	NA	NA	NA	NA	NA	NA	NA	NA	NA	NA	NA	NA	NA	NA	NA	NA	NA	NA	NA	NA	NA	NA	NA	NA	NA	NA	NA	NA	NA	NA	NA	NA	NA
hsa-mir-1275	MI0006415	6	-	33967749	33967828	rs76156362	33967787	A/T	2	132	133	GRCh37.p5	VT=SNP;SNPSOURCE=LOWCOV;AN=2184;AVGPOST=0.9997;THETA=0.0005;AA=A;RSQ=0.9817;AC=15;SNPSOURCE=LOWCOV;ERATE=0.0003;LDAF=0.0069;AF=0.01;ASN_AF=0.02;EUR_AF=0.00	NA	NA	NA	NA	NA	NA	NA	NA	NA	NA	NA	NA	NA	NA	NA	NA	NA	NA	NA	NA	NA	NA	NA	NA	NA	NA	NA	NA	NA	NA	NA	NA	NA	NA	NA	NA
hsa-mir-133b	MI0000822	6	+	52013721	52013839	rs112599381	52013754	C/T	0	132	132	GRCh37.p5	NA	NA	NA	NA	NA	NA	NA	NA	NA	NA	NA	NA	NA	NA	NA	NA	NA	NA	NA	NA	NA	NA	NA	NA	NA	NA	NA	NA	NA	NA	NA	NA	NA	NA	NA	NA	NA
hsa-mir-1913	MI0008334	6	-	166922842	166922921	rs188302425	166922916	A/G	0	135	135	GRCh37.p5	VT=SNP;SNPSOURCE=LOWCOV;LDAF=0.0009;RSQ=0.5809;AN=2184;AA=A;SNPSOURCE=LOWCOV;AC=1;ERATE=0.0003;THETA=0.0101;AVGPOST=0.9992;AF=0.00;EUR_AF=0.00	NA	NA	NA	NA	NA	NA	NA	NA	NA	NA	NA	NA	NA	NA	NA	NA	NA	NA	NA	NA	NA	NA	NA	NA	NA	NA	NA	NA	NA	NA	NA	NA	NA	NA	NA	NA
hsa-mir-1913	MI0008334	6	-	166922842	166922921	rs143896961	166922862	A/G	0	134	134	GRCh37.p5	VT=SNP;SNPSOURCE=LOWCOV;ERATE=0.0004;AN=2184;AA=G;RSQ=0.6472;THETA=0.0045;AVGPOST=0.9991;LDAF=0.0011;SNPSOURCE=LOWCOV;AC=2;AF=0.00;EUR_AF=0.00	NA	NA	NA	NA	NA	NA	NA	NA	NA	NA	NA	NA	NA	NA	NA	NA	NA	NA	NA	NA	NA	NA	NA	NA	NA	NA	NA	NA	NA	NA	NA	NA	NA	NA	NA	NA
hsa-mir-2113	MI0003939	6	+	98472407	98472497	rs142927919	98472446	A/G	0	134	134	GRCh37.p5	VT=SNP;SNPSOURCE=LOWCOV;LDAF=0.0027;AN=2184;AA=G;THETA=0.0005;RSQ=0.6808;AC=5;SNPSOURCE=LOWCOV;AVGPOST=0.9978;ERATE=0.0006;AF=0.00;AMR_AF=0.01;EUR_AF=0.00	NA	NA	NA	NA	NA	NA	NA	NA	NA	NA	NA	NA	NA	NA	NA	NA	NA	NA	NA	NA	NA	NA	NA	NA	NA	NA	NA	NA	NA	NA	NA	NA	NA	NA	NA	NA
hsa-mir-2113	MI0003939	6	+	98472407	98472497	rs117428639	98472445	C/T	0	132	132	GRCh37.p5	VT=SNP;SNPSOURCE=LOWCOV;ERATE=0.0004;AA=C;AVGPOST=0.9979;AN=2184;THETA=0.0005;RSQ=0.8827;LDAF=0.0072;AC=15;SNPSOURCE=LOWCOV;AF=0.01;AMR_AF=0.00;AFR_AF=0.01;EUR_AF=0.01	NA	NA	NA	NA	NA	NA	NA	NA	NA	NA	NA	NA	NA	NA	NA	NA	NA	NA	NA	NA	NA	NA	NA	NA	NA	NA	NA	NA	NA	NA	NA	NA	NA	NA	NA	NA
hsa-mir-30a	MI0000088	6	-	72113254	72113324	rs190842689	72113306	C/G	0	135	135	GRCh37.p5	VT=SNP;SNPSOURCE=LOWCOV;RSQ=0.9049;AA=C;AN=2184;THETA=0.0005;SNPSOURCE=LOWCOV;AC=1;LDAF=0.0005;ERATE=0.0002;AVGPOST=0.9999;AF=0.00;AMR_AF=0.00	NA	NA	NA	NA	NA	NA	NA	NA	NA	NA	NA	NA	NA	NA	NA	NA	NA	NA	NA	NA	NA	NA	NA	NA	NA	NA	NA	NA	NA	NA	NA	NA	NA	NA	NA	NA
hsa-mir-30a	MI0000088	6	-	72113254	72113324	rs149150037	72113270	A/G	0	134	134	GRCh37.p5	VT=SNP;SNPSOURCE=LOWCOV;AVGPOST=1.0000;LDAF=0.0004;RSQ=0.9500;AN=2184;AA=G;SNPSOURCE=LOWCOV;AC=1;THETA=0.0020;ERATE=0.0002;AF=0.00;EUR_AF=0.00	NA	NA	NA	NA	NA	NA	NA	NA	NA	NA	NA	NA	NA	NA	NA	NA	NA	NA	NA	NA	NA	NA	NA	NA	NA	NA	NA	NA	NA	NA	NA	NA	NA	NA	NA	NA
hsa-mir-30c-2	MI0000254	6	-	72086663	72086734	rs113749278	72086720	A/G	0	132	132	GRCh37.p5	NA	NA	NA	NA	NA	NA	NA	NA	NA	NA	NA	NA	NA	NA	NA	NA	NA	NA	NA	NA	NA	NA	NA	NA	NA	NA	NA	NA	NA	NA	NA	NA	NA	NA	NA	NA	NA
hsa-mir-3135b	MI0016809	6	-	32717689	32717756	rs116814212	32717702	A/G	3	130	134	GRCh37.p5	VT=SNP;SNPSOURCE=LOWCOV;ERATE=0.0004;AN=2184;THETA=0.0008;LDAF=0.5638;AC=1232;AVGPOST=0.9976;AA=.;RSQ=0.9961;SNPSOURCE=LOWCOV;AF=0.56;ASN_AF=0.78;AMR_AF=0.55;AFR_AF=0.38;EUR_AF=0.53	NA	NA	NA	NA	NA	NA	NA	NA	NA	NA	NA	NA	NA	NA	NA	NA	NA	NA	NA	NA	NA	NA	NA	NA	NA	NA	NA	NA	NA	NA	NA	NA	NA	NA	NA	NA
hsa-mir-3135b	MI0016809	6	-	32717689	32717756	rs114541686	32717722	C/T	3	130	132	GRCh37.p5	VT=SNP;SNPSOURCE=LOWCOV;THETA=0.0009;LDAF=0.1061;AC=232;AN=2184;AA=.;AVGPOST=0.9989;SNPSOURCE=LOWCOV;RSQ=0.9955;ERATE=0.0003;AF=0.11;ASN_AF=0.00;AMR_AF=0.15;AFR_AF=0.26;EUR_AF=0.06	NA	NA	NA	NA	NA	NA	NA	NA	NA	NA	NA	NA	NA	NA	NA	NA	NA	NA	NA	NA	NA	NA	NA	NA	NA	NA	NA	NA	NA	NA	NA	NA	NA	NA	NA	NA
hsa-mir-3135b	MI0016809	6	-	32717689	32717756	rs4351242	32717722	C/T	11	111	135	GRCh37.p5	NA	NA	NA	NA	NA	NA	NA	NA	C	0.931	121	T	0.069	9	130	C	1	90	T	0	0	90	NA	NA	NA	NA	NA	NA	NA	NA	NA	NA	NA	NA	NA	NA	C
hsa-mir-3135b	MI0016809	6	-	32717689	32717756	rs4285314	32717702	A/G	27	111	135	GRCh37.p5	NA	NA	NA	NA	NA	NA	NA	NA	NA	NA	NA	NA	NA	NA	NA	NA	NA	NA	NA	NA	NA	NA	NA	NA	NA	NA	NA	NA	NA	NA	NA	NA	NA	NA	NA	NA	NA
hsa-mir-3143	MI0014167	6	+	27115405	27115467	rs181636996	27115444	C/G	0	135	135	GRCh37.p5	VT=SNP;SNPSOURCE=LOWCOV;RSQ=0.8760;AN=2184;AA=G;THETA=0.0008;SNPSOURCE=LOWCOV;AC=1;LDAF=0.0005;ERATE=0.0002;AVGPOST=0.9999;AF=0.00;EUR_AF=0.00	NA	NA	NA	NA	NA	NA	NA	NA	NA	NA	NA	NA	NA	NA	NA	NA	NA	NA	NA	NA	NA	NA	NA	NA	NA	NA	NA	NA	NA	NA	NA	NA	NA	NA	NA	NA
hsa-mir-3143	MI0014167	6	+	27115405	27115467	rs143774706	27115438	C/G	0	134	134	GRCh37.p5	VT=SNP;SNPSOURCE=LOWCOV;AVGPOST=1.0000;AN=2184;AA=G;LDAF=0.0046;AC=10;RSQ=1.0000;SNPSOURCE=LOWCOV;THETA=0.0007;ERATE=0.0002;AF=0.00;AMR_AF=0.01;AFR_AF=0.01;EUR_AF=0.00	NA	NA	NA	NA	NA	NA	NA	NA	NA	NA	NA	NA	NA	NA	NA	NA	NA	NA	NA	NA	NA	NA	NA	NA	NA	NA	NA	NA	NA	NA	NA	NA	NA	NA	NA	NA
hsa-mir-3144	MI0014169	6	+	120336325	120336403	rs68035463	120336327	A/C	1	130	134	GRCh37.p5	VT=SNP;SNPSOURCE=LOWCOV;ERATE=0.0004;AA=C;AN=2184;AC=481;RSQ=0.9935;LDAF=0.2194;AVGPOST=0.9969;SNPSOURCE=LOWCOV;THETA=0.0007;AF=0.22;ASN_AF=0.14;AMR_AF=0.32;AFR_AF=0.26;EUR_AF=0.21	NA	NA	NA	NA	NA	NA	NA	NA	NA	NA	NA	NA	NA	NA	NA	NA	NA	NA	NA	NA	NA	NA	NA	NA	NA	NA	NA	NA	NA	NA	NA	NA	NA	NA	NA	NA
hsa-mir-3144	MI0014169	6	+	120336325	120336403	rs67106263	120336384	A/G	3	130	134	GRCh37.p5	VT=SNP;SNPSOURCE=LOWCOV;ERATE=0.0004;AVGPOST=0.9985;AN=2184;AA=G;THETA=0.0008;LDAF=0.2189;RSQ=0.9964;AC=478;SNPSOURCE=LOWCOV;AF=0.22;ASN_AF=0.14;AMR_AF=0.32;AFR_AF=0.26;EUR_AF=0.21	NA	NA	NA	NA	NA	NA	NA	NA	NA	NA	NA	NA	NA	NA	NA	NA	NA	NA	NA	NA	NA	NA	NA	NA	NA	NA	NA	NA	NA	NA	NA	NA	NA	NA	NA	NA
hsa-mir-3145	MI0014170	6	-	138756350	138756431	rs186957505	138756428	C/T	0	135	135	GRCh37.p5	VT=SNP;SNPSOURCE=LOWCOV;AVGPOST=0.9994;AN=2184;AA=T;THETA=0.0006;RSQ=0.8939;LDAF=0.0022;AC=5;SNPSOURCE=LOWCOV;ERATE=0.0003;AF=0.00;AFR_AF=0.01	NA	NA	NA	NA	NA	NA	NA	NA	NA	NA	NA	NA	NA	NA	NA	NA	NA	NA	NA	NA	NA	NA	NA	NA	NA	NA	NA	NA	NA	NA	NA	NA	NA	NA	NA	NA
hsa-mir-3662	MI0016063	6	-	135300476	135300570	rs182791806	135300556	A/G	0	135	135	GRCh37.p5	VT=SNP;SNPSOURCE=LOWCOV;THETA=0.0004;AN=2184;AA=G;AVGPOST=0.9997;RSQ=0.7805;LDAF=0.0006;SNPSOURCE=LOWCOV;AC=1;ERATE=0.0003;AF=0.00;AFR_AF=0.00	NA	NA	NA	NA	NA	NA	NA	NA	NA	NA	NA	NA	NA	NA	NA	NA	NA	NA	NA	NA	NA	NA	NA	NA	NA	NA	NA	NA	NA	NA	NA	NA	NA	NA	NA	NA
hsa-mir-3662	MI0016063	6	-	135300476	135300570	rs117905199	135300536	C/T	2	132	132	GRCh37.p5	VT=SNP;SNPSOURCE=LOWCOV;ERATE=0.0004;AN=2184;AA=T;RSQ=0.9930;LDAF=0.0147;AVGPOST=0.9998;AC=32;SNPSOURCE=LOWCOV;THETA=0.0007;AF=0.01;ASN_AF=0.03;AMR_AF=0.03;AFR_AF=0.00;EUR_AF=0.00	NA	NA	NA	NA	NA	NA	NA	NA	NA	NA	NA	NA	NA	NA	NA	NA	NA	NA	NA	NA	NA	NA	NA	NA	NA	NA	NA	NA	NA	NA	NA	NA	NA	NA	NA	NA
hsa-mir-3691	MI0016092	6	-	5148467	5148556	rs138056084	5148546	C/T	0	134	134	GRCh37.p5	VT=SNP;SNPSOURCE=LOWCOV;RSQ=0.7605;LDAF=0.0016;AA=C;AN=2184;AVGPOST=0.9991;SNPSOURCE=LOWCOV;ERATE=0.0003;AC=3;THETA=0.0003;AF=0.00;AFR_AF=0.01	NA	NA	NA	NA	NA	NA	NA	NA	NA	NA	NA	NA	NA	NA	NA	NA	NA	NA	NA	NA	NA	NA	NA	NA	NA	NA	NA	NA	NA	NA	NA	NA	NA	NA	NA	NA
hsa-mir-3692	MI0016093	6	+	157950164	157950232	rs185691679	157950175	A/G	0	135	135	GRCh37.p5	VT=SNP;SNPSOURCE=LOWCOV;AN=2184;AA=G;THETA=0.0005;LDAF=0.0010;AVGPOST=0.9990;SNPSOURCE=LOWCOV;RSQ=0.6174;ERATE=0.0003;AC=2;AF=0.00;AMR_AF=0.01	NA	NA	NA	NA	NA	NA	NA	NA	NA	NA	NA	NA	NA	NA	NA	NA	NA	NA	NA	NA	NA	NA	NA	NA	NA	NA	NA	NA	NA	NA	NA	NA	NA	NA	NA	NA
hsa-mir-3692	MI0016093	6	+	157950164	157950232	rs142312394	157950206	A/G	0	134	134	GRCh37.p5	VT=SNP;SNPSOURCE=LOWCOV;THETA=0.0009;AN=2184;AA=A;LDAF=0.0011;SNPSOURCE=LOWCOV;RSQ=0.6263;ERATE=0.0003;AVGPOST=0.9987;AC=2;AF=0.00;AMR_AF=0.00;EUR_AF=0.00	NA	NA	NA	NA	NA	NA	NA	NA	NA	NA	NA	NA	NA	NA	NA	NA	NA	NA	NA	NA	NA	NA	NA	NA	NA	NA	NA	NA	NA	NA	NA	NA	NA	NA	NA	NA
hsa-mir-3918	MI0016424	6	-	159185693	159185785	rs192073060	159185716	A/G	0	135	135	GRCh37.p5	VT=SNP;SNPSOURCE=LOWCOV;THETA=0.0004;RSQ=0.7452;AN=2184;AA=G;AVGPOST=0.9997;SNPSOURCE=LOWCOV;AC=1;ERATE=0.0003;LDAF=0.0005;AF=0.00;AFR_AF=0.00	NA	NA	NA	NA	NA	NA	NA	NA	NA	NA	NA	NA	NA	NA	NA	NA	NA	NA	NA	NA	NA	NA	NA	NA	NA	NA	NA	NA	NA	NA	NA	NA	NA	NA	NA	NA
hsa-mir-3918	MI0016424	6	-	159185693	159185785	rs146421379	159185778	A/C	0	134	134	GRCh37.p5	VT=SNP;SNPSOURCE=LOWCOV;RSQ=0.9719;AC=12;LDAF=0.0054;AN=2184;THETA=0.0005;AVGPOST=0.9996;AA=A;SNPSOURCE=LOWCOV;ERATE=0.0003;AF=0.01;ASN_AF=0.02	NA	NA	NA	NA	NA	NA	NA	NA	NA	NA	NA	NA	NA	NA	NA	NA	NA	NA	NA	NA	NA	NA	NA	NA	NA	NA	NA	NA	NA	NA	NA	NA	NA	NA	NA	NA
hsa-mir-3939	MI0016596	6	-	167411295	167411400	rs73024232	167411337	A/G	1	130	133	GRCh37.p5	NA	NA	NA	NA	NA	NA	NA	NA	NA	NA	NA	NA	NA	NA	NA	NA	NA	NA	NA	NA	NA	NA	NA	NA	NA	NA	NA	NA	NA	NA	NA	NA	NA	NA	NA	NA	NA
hsa-mir-3939	MI0016596	6	-	167411295	167411400	rs75692943	167411301	A/G	1	131	135	GRCh37.p5	NA	NA	NA	NA	NA	NA	NA	NA	NA	NA	NA	NA	NA	NA	NA	NA	NA	NA	NA	NA	NA	NA	NA	NA	NA	NA	NA	NA	NA	NA	NA	NA	NA	NA	NA	NA	NA
hsa-mir-3939	MI0016596	6	-	167411295	167411400	rs76608449	167411333	C/G	0	131	131	GRCh37.p5	NA	NA	NA	NA	NA	NA	NA	NA	NA	NA	NA	NA	NA	NA	NA	NA	NA	NA	NA	NA	NA	NA	NA	NA	NA	NA	NA	NA	NA	NA	NA	NA	NA	NA	NA	NA	NA
hsa-mir-3939	MI0016596	6	-	167411295	167411400	rs77072520	167411362	A/G	1	131	133	GRCh37.p5	NA	NA	NA	NA	NA	NA	NA	NA	NA	NA	NA	NA	NA	NA	NA	NA	NA	NA	NA	NA	NA	NA	NA	NA	NA	NA	NA	NA	NA	NA	NA	NA	NA	NA	NA	NA	NA
hsa-mir-3939	MI0016596	6	-	167411295	167411400	rs77840042	167411300	C/T	1	131	135	GRCh37.p5	NA	NA	NA	NA	NA	NA	NA	NA	NA	NA	NA	NA	NA	NA	NA	NA	NA	NA	NA	NA	NA	NA	NA	NA	NA	NA	NA	NA	NA	NA	NA	NA	NA	NA	NA	NA	NA
hsa-mir-3939	MI0016596	6	-	167411295	167411400	rs113294256	167411343	-/AT	0	132	132	GRCh37.p5	NA	NA	NA	NA	NA	NA	NA	NA	NA	NA	NA	NA	NA	NA	NA	NA	NA	NA	NA	NA	NA	NA	NA	NA	NA	NA	NA	NA	NA	NA	NA	NA	NA	NA	NA	NA	NA
hsa-mir-3939	MI0016596	6	-	167411295	167411400	rs70979794	167411313	(1552 BP INSERTION)/-	0	130	130	GRCh37.p5	NA	NA	NA	NA	NA	NA	NA	NA	NA	NA	NA	NA	NA	NA	NA	NA	NA	NA	NA	NA	NA	NA	NA	NA	NA	NA	NA	NA	NA	NA	NA	NA	NA	NA	NA	NA	NA
hsa-mir-3939	MI0016596	6	-	167411295	167411400	rs12200860	167411344	C/T	0	120	120	GRCh37.p5	NA	NA	NA	NA	NA	NA	NA	NA	NA	NA	NA	NA	NA	NA	NA	NA	NA	NA	NA	NA	NA	NA	NA	NA	NA	NA	NA	NA	NA	NA	NA	NA	NA	NA	NA	NA	NA
hsa-mir-3939	MI0016596	6	-	167411295	167411400	rs13216014	167411314	C/T	0	121	135	GRCh37.p5	NA	NA	NA	NA	NA	NA	NA	NA	NA	NA	NA	NA	NA	NA	NA	NA	NA	NA	NA	NA	NA	NA	NA	NA	NA	NA	NA	NA	NA	NA	NA	NA	NA	NA	NA	NA	NA
hsa-mir-3939	MI0016596	6	-	167411295	167411400	rs73024234	167411388	C/G	1	130	133	GRCh37.p5	NA	NA	NA	NA	NA	NA	NA	NA	NA	NA	NA	NA	NA	NA	NA	NA	NA	NA	NA	NA	NA	NA	NA	NA	NA	NA	NA	NA	NA	NA	NA	NA	NA	NA	NA	NA	NA
hsa-mir-3939	MI0016596	6	-	167411295	167411400	rs75823810	167411334	C/T	1	131	133	GRCh37.p5	NA	NA	NA	NA	NA	NA	NA	NA	NA	NA	NA	NA	NA	NA	NA	NA	NA	NA	NA	NA	NA	NA	NA	NA	NA	NA	NA	NA	NA	NA	NA	NA	NA	NA	NA	NA	NA
hsa-mir-3939	MI0016596	6	-	167411295	167411400	rs80032204	167411298	C/T	1	131	135	GRCh37.p5	NA	NA	NA	NA	NA	NA	NA	NA	NA	NA	NA	NA	NA	NA	NA	NA	NA	NA	NA	NA	NA	NA	NA	NA	NA	NA	NA	NA	NA	NA	NA	NA	NA	NA	NA	NA	NA
hsa-mir-4463	MI0016811	6	+	76138123	76138189	rs35670811	76138149	-/AG	0	126	130	GRCh37.p5	NA	NA	NA	NA	NA	NA	NA	NA	NA	NA	NA	NA	NA	NA	NA	NA	NA	NA	NA	NA	NA	NA	NA	NA	NA	NA	NA	NA	NA	NA	NA	NA	NA	NA	NA	NA	NA
hsa-mir-4463	MI0016811	6	+	76138123	76138189	rs5877455	76138148	-/AG	1	114	134	GRCh37.p5	NA	NA	NA	NA	NA	NA	NA	NA	NA	NA	NA	NA	NA	NA	NA	NA	NA	NA	NA	NA	NA	NA	NA	NA	NA	NA	NA	NA	NA	NA	NA	NA	NA	NA	NA	NA	NA
hsa-mir-4463	MI0016811	6	+	76138123	76138189	rs149667688	76138180	C/G	0	134	134	GRCh37.p5	VT=SNP;SNPSOURCE=LOWCOV;RSQ=0.8252;AN=2184;AA=G;THETA=0.0005;LDAF=0.0026;AVGPOST=0.9989;AC=5;SNPSOURCE=LOWCOV;ERATE=0.0003;AF=0.00;AFR_AF=0.01	NA	NA	NA	NA	NA	NA	NA	NA	NA	NA	NA	NA	NA	NA	NA	NA	NA	NA	NA	NA	NA	NA	NA	NA	NA	NA	NA	NA	NA	NA	NA	NA	NA	NA	NA	NA
hsa-mir-4463	MI0016811	6	+	76138123	76138189	rs67616071	76138147	-/AG	0	130	135	GRCh37.p5	VT=INDEL;RSQ=0.9451;AN=2184;AC=1464;AVGPOST=0.9638;AA=A;LDAF=0.6677;ERATE=0.0041;THETA=0.0003;AF=0.67;ASN_AF=0.61;AMR_AF=0.59;AFR_AF=0.87;EUR_AF=0.62	NA	NA	NA	NA	NA	NA	NA	NA	NA	NA	NA	NA	NA	NA	NA	NA	NA	NA	NA	NA	NA	NA	NA	NA	NA	NA	NA	NA	NA	NA	NA	NA	NA	NA	NA	NA
hsa-mir-4463	MI0016811	6	+	76138123	76138189	rs113038410	76138146	-/AG	1	132	135	GRCh37.p5	VT=INDEL;ERATE=0.0004;RSQ=0.9813;AA=C;THETA=0.0004;AN=2184;AC=1497;AVGPOST=0.9885;LDAF=0.6856;AF=0.69;ASN_AF=0.62;AMR_AF=0.59;AFR_AF=0.90;EUR_AF=0.65	NA	NA	NA	NA	NA	NA	NA	NA	NA	NA	NA	NA	NA	NA	NA	NA	NA	NA	NA	NA	NA	NA	NA	NA	NA	NA	NA	NA	NA	NA	NA	NA	NA	NA	NA	NA
hsa-mir-4464	MI0016812	6	+	91022461	91022552	rs34899210	91022475	-/G	0	126	126	GRCh37.p5	NA	NA	NA	NA	NA	NA	NA	NA	NA	NA	NA	NA	NA	NA	NA	NA	NA	NA	NA	NA	NA	NA	NA	NA	NA	NA	NA	NA	NA	NA	NA	NA	NA	NA	NA	NA	NA
hsa-mir-4465	MI0016816	6	+	141004951	141005020	rs72556173	141004963	-/T	0	130	130	GRCh37.p5	NA	NA	NA	NA	NA	NA	NA	NA	NA	NA	NA	NA	NA	NA	NA	NA	NA	NA	NA	NA	NA	NA	NA	NA	NA	NA	NA	NA	NA	NA	NA	NA	NA	NA	NA	NA	NA
hsa-mir-4465	MI0016816	6	+	141004951	141005020	rs111516728	141004964	G/T	0	132	132	GRCh37.p5	NA	NA	NA	NA	NA	NA	NA	NA	NA	NA	NA	NA	NA	NA	NA	NA	NA	NA	NA	NA	NA	NA	NA	NA	NA	NA	NA	NA	NA	NA	NA	NA	NA	NA	NA	NA	NA
hsa-mir-4465	MI0016816	6	+	141004951	141005020	rs5880480	141004964	-/T	1	114	135	GRCh37.p5	VT=INDEL;AVGPOST=0.9921;AC=2168;AN=2184;AA=G;THETA=0.0030;LDAF=0.9926;ERATE=0.0011;RSQ=0.5748;AF=0.99;ASN_AF=1.00;AMR_AF=1.00;AFR_AF=0.99;EUR_AF=0.98	NA	NA	NA	NA	NA	NA	NA	NA	NA	NA	NA	NA	NA	NA	NA	NA	NA	NA	NA	NA	NA	NA	NA	NA	NA	NA	NA	NA	NA	NA	NA	NA	NA	NA	NA	NA
hsa-mir-4465	MI0016816	6	+	141004951	141005020	rs62919962	141004965	-/T	0	130	130	GRCh37.p5	NA	NA	NA	NA	NA	NA	NA	NA	NA	NA	NA	NA	NA	NA	NA	NA	NA	NA	NA	NA	NA	NA	NA	NA	NA	NA	NA	NA	NA	NA	NA	NA	NA	NA	NA	NA	NA
hsa-mir-4466	MI0016817	6	-	157100812	157100865	rs113805612	157100842	G/T	0	132	132	GRCh37.p5	NA	NA	NA	NA	NA	NA	NA	NA	NA	NA	NA	NA	NA	NA	NA	NA	NA	NA	NA	NA	NA	NA	NA	NA	NA	NA	NA	NA	NA	NA	NA	NA	NA	NA	NA	NA	NA
hsa-mir-4639	MI0017266	6	+	16141787	16141855	rs34444721	16141825	A/G	3	126	134	GRCh37.p5	VT=SNP;SNPSOURCE=LOWCOV;THETA=0.0002;AN=2184;AA=A;RSQ=0.9135;SNPSOURCE=LOWCOV;AC=1;ERATE=0.0003;LDAF=0.0005;AVGPOST=0.9999;AF=0.00;EUR_AF=0.00	NA	NA	NA	NA	NA	NA	NA	NA	NA	NA	NA	NA	NA	NA	NA	NA	NA	NA	NA	NA	NA	NA	NA	NA	NA	NA	NA	NA	NA	NA	NA	NA	NA	NA	NA	NA
hsa-mir-4640	MI0017267	6	+	30858660	30858749	rs71552023	30858687	-/G	0	130	130	GRCh37.p5	NA	NA	NA	NA	NA	NA	NA	NA	NA	NA	NA	NA	NA	NA	NA	NA	NA	NA	NA	NA	NA	NA	NA	NA	NA	NA	NA	NA	NA	NA	NA	NA	NA	NA	NA	NA	NA
hsa-mir-4640	MI0017267	6	+	30858660	30858749	rs138528891	30858714	A/C	0	134	134	GRCh37.p5	VT=SNP;SNPSOURCE=LOWCOV;AA=C;AN=2184;THETA=0.0001;AVGPOST=0.9996;LDAF=0.0006;SNPSOURCE=LOWCOV;RSQ=0.7354;AC=1;ERATE=0.0002;AF=0.00;EUR_AF=0.00	NA	NA	NA	NA	NA	NA	NA	NA	NA	NA	NA	NA	NA	NA	NA	NA	NA	NA	NA	NA	NA	NA	NA	NA	NA	NA	NA	NA	NA	NA	NA	NA	NA	NA	NA	NA
hsa-mir-4640	MI0017267	6	+	30858660	30858749	rs150797141	30858732	-/CT	1	134	134	GRCh37.p5	NA	NA	NA	NA	NA	NA	NA	NA	NA	NA	NA	NA	NA	NA	NA	NA	NA	NA	NA	NA	NA	NA	NA	NA	NA	NA	NA	NA	NA	NA	NA	NA	NA	NA	NA	NA	NA
hsa-mir-4640	MI0017267	6	+	30858660	30858749	rs61596908	30858733	-/CT	0	129	132	GRCh37.p5	NA	NA	NA	NA	NA	NA	NA	NA	NA	NA	NA	NA	NA	NA	NA	NA	NA	NA	NA	NA	NA	NA	NA	NA	NA	NA	NA	NA	NA	NA	NA	NA	NA	NA	NA	NA	NA
hsa-mir-4641	MI0017268	6	+	41566461	41566526	rs77674981	41566509	A/G	2	132	132	GRCh37.p5	VT=SNP;SNPSOURCE=LOWCOV,EXOME;AVGPOST=1.0000;SNPSOURCE=LOWCOV,EXOME;LDAF=0.0105;AN=2184;AA=G;THETA=0.0005;AC=23;ERATE=0.0003;RSQ=0.9979;AF=0.01;AMR_AF=0.01;AFR_AF=0.04	NA	NA	NA	NA	NA	NA	NA	NA	NA	NA	NA	NA	NA	NA	NA	NA	NA	NA	NA	NA	NA	NA	NA	NA	NA	NA	NA	NA	NA	NA	NA	NA	NA	NA	NA	NA
hsa-mir-4642	MI0017269	6	+	44403378	44403459	rs138974732	44403420	-/A	1	134	134	GRCh37.p5	NA	NA	NA	NA	NA	NA	NA	NA	NA	NA	NA	NA	NA	NA	NA	NA	NA	NA	NA	NA	NA	NA	NA	NA	NA	NA	NA	NA	NA	NA	NA	NA	NA	NA	NA	NA	NA
hsa-mir-4642	MI0017269	6	+	44403378	44403459	rs111880021	44403399	A/C	0	132	132	GRCh37.p5	NA	NA	NA	NA	NA	NA	NA	NA	NA	NA	NA	NA	NA	NA	NA	NA	NA	NA	NA	NA	NA	NA	NA	NA	NA	NA	NA	NA	NA	NA	NA	NA	NA	NA	NA	NA	NA
hsa-mir-4642	MI0017269	6	+	44403378	44403459	rs67182313	44403438	A/G	1	130	133	GRCh37.p5	VT=SNP;SNPSOURCE=LOWCOV;ERATE=0.0004;AN=2184;AA=G;AVGPOST=0.9975;AC=936;THETA=0.0008;RSQ=0.9965;SNPSOURCE=LOWCOV;LDAF=0.4268;AF=0.43;ASN_AF=0.73;AMR_AF=0.33;AFR_AF=0.52;EUR_AF=0.18	NA	NA	NA	NA	NA	NA	NA	NA	NA	NA	NA	NA	NA	NA	NA	NA	NA	NA	NA	NA	NA	NA	NA	NA	NA	NA	NA	NA	NA	NA	NA	NA	NA	NA	NA	NA
hsa-mir-4643	MI0017270	6	+	92231378	92231455	rs186347311	92231417	A/C	0	135	135	GRCh37.p5	VT=SNP;SNPSOURCE=LOWCOV;ERATE=0.0005;AVGPOST=0.9986;AN=2184;LDAF=0.0019;AA=A;RSQ=0.7164;SNPSOURCE=LOWCOV;THETA=0.0070;AC=3;AF=0.00;ASN_AF=0.01	NA	NA	NA	NA	NA	NA	NA	NA	NA	NA	NA	NA	NA	NA	NA	NA	NA	NA	NA	NA	NA	NA	NA	NA	NA	NA	NA	NA	NA	NA	NA	NA	NA	NA	NA	NA
hsa-mir-4644	MI0017271	6	+	170639849	170639932	rs138821208	170639892	C/G	0	134	134	GRCh37.p5	VT=SNP;SNPSOURCE=LOWCOV;AC=12;LDAF=0.0058;AVGPOST=0.9994;AA=C;AN=2184;THETA=0.0006;SNPSOURCE=LOWCOV;RSQ=0.9566;ERATE=0.0003;AF=0.01;AFR_AF=0.02	NA	NA	NA	NA	NA	NA	NA	NA	NA	NA	NA	NA	NA	NA	NA	NA	NA	NA	NA	NA	NA	NA	NA	NA	NA	NA	NA	NA	NA	NA	NA	NA	NA	NA	NA	NA
hsa-mir-4644	MI0017271	6	+	170639849	170639932	rs183325679	170639877	C/T	0	135	135	GRCh37.p5	VT=SNP;SNPSOURCE=LOWCOV;AA=C;AN=2184;RSQ=0.6332;LDAF=0.0011;AVGPOST=0.9988;SNPSOURCE=LOWCOV;ERATE=0.0003;AC=2;THETA=0.0003;AF=0.00;AMR_AF=0.00;AFR_AF=0.00	NA	NA	NA	NA	NA	NA	NA	NA	NA	NA	NA	NA	NA	NA	NA	NA	NA	NA	NA	NA	NA	NA	NA	NA	NA	NA	NA	NA	NA	NA	NA	NA	NA	NA	NA	NA
hsa-mir-4644	MI0017271	6	+	170639849	170639932	rs141915121	170639930	C/T	0	134	134	GRCh37.p5	VT=SNP;SNPSOURCE=LOWCOV;ERATE=0.0004;AA=C;AN=2184;RSQ=0.7793;LDAF=0.0011;SNPSOURCE=LOWCOV;AVGPOST=0.9995;AC=2;THETA=0.0003;AF=0.00;AFR_AF=0.00	NA	NA	NA	NA	NA	NA	NA	NA	NA	NA	NA	NA	NA	NA	NA	NA	NA	NA	NA	NA	NA	NA	NA	NA	NA	NA	NA	NA	NA	NA	NA	NA	NA	NA	NA	NA
hsa-mir-4645	MI0017272	6	-	2854265	2854341	rs116315034	2854297	G/T	0	132	132	GRCh37.p5	VT=SNP;SNPSOURCE=LOWCOV;ERATE=0.0004;AN=2184;AA=G;AC=16;THETA=0.0027;RSQ=0.9679;SNPSOURCE=LOWCOV;LDAF=0.0076;AVGPOST=0.9995;AF=0.01;AMR_AF=0.01;AFR_AF=0.03	NA	NA	NA	NA	NA	NA	NA	NA	NA	NA	NA	NA	NA	NA	NA	NA	NA	NA	NA	NA	NA	NA	NA	NA	NA	NA	NA	NA	NA	NA	NA	NA	NA	NA	NA	NA
hsa-mir-4645	MI0017272	6	-	2854265	2854341	rs67030829	2854299	C/T	3	130	134	GRCh37.p5	VT=SNP;SNPSOURCE=LOWCOV;ERATE=0.0005;AA=C;AN=2184;RSQ=0.9130;SNPSOURCE=LOWCOV;LDAF=0.0096;AVGPOST=0.9978;THETA=0.0007;AC=19;AF=0.01;AMR_AF=0.01;AFR_AF=0.02;EUR_AF=0.01	NA	NA	NA	NA	NA	NA	NA	NA	NA	NA	NA	NA	NA	NA	NA	NA	NA	NA	NA	NA	NA	NA	NA	NA	NA	NA	NA	NA	NA	NA	NA	NA	NA	NA	NA	NA
hsa-mir-4647	MI0017274	6	-	44221943	44222022	rs36091687	44222014	C/G	0	126	126	GRCh37.p5	NA	NA	NA	NA	NA	NA	NA	NA	NA	NA	NA	NA	NA	NA	NA	NA	NA	NA	NA	NA	NA	NA	NA	NA	NA	NA	NA	NA	NA	NA	NA	NA	NA	NA	NA	NA	NA
hsa-mir-4647	MI0017274	6	-	44221943	44222022	rs150712435	44221947	A/G	0	134	134	GRCh37.p5	VT=SNP;SNPSOURCE=LOWCOV;AA=g;AN=2184;RSQ=0.8241;SNPSOURCE=LOWCOV;THETA=0.0010;LDAF=0.0012;ERATE=0.0003;AVGPOST=0.9995;AC=2;AF=0.00;EUR_AF=0.00	NA	NA	NA	NA	NA	NA	NA	NA	NA	NA	NA	NA	NA	NA	NA	NA	NA	NA	NA	NA	NA	NA	NA	NA	NA	NA	NA	NA	NA	NA	NA	NA	NA	NA	NA	NA
hsa-mir-4647	MI0017274	6	-	44221943	44222022	rs1064730	44221962	A/C	0	86	123	GRCh37.p5	NA	NA	NA	NA	NA	NA	NA	NA	NA	NA	NA	NA	NA	NA	NA	NA	NA	NA	NA	NA	NA	NA	NA	NA	NA	NA	NA	NA	NA	NA	NA	NA	NA	NA	NA	NA	NA
hsa-mir-548a-1	MI0003593	6	+	18572015	18572111	rs12197631	18572056	G/T	0	120	133	GRCh37.p5	VT=SNP;SNPSOURCE=LOWCOV;AC=237;RSQ=0.9996;AN=2184;AA=T;SNPSOURCE=LOWCOV;LDAF=0.1083;ERATE=0.0002;AVGPOST=0.9999;THETA=0.0003;AF=0.11;ASN_AF=0.04;AMR_AF=0.12;AFR_AF=0.28;EUR_AF=0.04	NA	NA	NA	NA	NA	NA	NA	NA	NA	NA	NA	NA	NA	NA	NA	NA	NA	NA	NA	NA	NA	NA	NA	NA	NA	NA	NA	NA	NA	NA	NA	NA	NA	NA	NA	NA
hsa-mir-548ai	MI0016813	6	+	99572485	99572572	rs147263554	99572563	A/G	0	134	134	GRCh37.p5	VT=SNP;SNPSOURCE=LOWCOV;THETA=0.0004;AN=2184;AC=6;AVGPOST=0.9989;AA=A;LDAF=0.0030;SNPSOURCE=LOWCOV;ERATE=0.0003;RSQ=0.8636;AF=0.00;AFR_AF=0.01	NA	NA	NA	NA	NA	NA	NA	NA	NA	NA	NA	NA	NA	NA	NA	NA	NA	NA	NA	NA	NA	NA	NA	NA	NA	NA	NA	NA	NA	NA	NA	NA	NA	NA	NA	NA
hsa-mir-548ai	MI0016813	6	+	99572485	99572572	rs75000613	99572543	A/T	0	131	131	GRCh37.p5	NA	NA	NA	NA	NA	NA	NA	NA	NA	NA	NA	NA	NA	NA	NA	NA	NA	NA	NA	NA	NA	NA	NA	NA	NA	NA	NA	NA	NA	NA	NA	NA	NA	NA	NA	NA	NA
hsa-mir-548b	MI0003596	6	-	119390212	119390308	rs188182113	119390263	C/G	0	135	135	GRCh37.p5	VT=SNP;SNPSOURCE=LOWCOV;AVGPOST=1.0000;AN=2184;AA=G;RSQ=0.9844;THETA=0.0011;LDAF=0.0014;SNPSOURCE=LOWCOV;ERATE=0.0002;AC=3;AF=0.00;AFR_AF=0.01	NA	NA	NA	NA	NA	NA	NA	NA	NA	NA	NA	NA	NA	NA	NA	NA	NA	NA	NA	NA	NA	NA	NA	NA	NA	NA	NA	NA	NA	NA	NA	NA	NA	NA	NA	NA
hsa-mir-548u	MI0014168	6	+	57254930	57255010	rs4994089	57254939	G/T	19	113	135	GRCh37.p5	NA	NA	NA	NA	NA	NA	NA	NA	NA	NA	NA	NA	NA	NA	NA	NA	NA	NA	NA	NA	NA	NA	NA	NA	NA	NA	NA	NA	NA	NA	NA	NA	NA	NA	NA	NA	NA
hsa-mir-548u	MI0014168	6	+	57254930	57255010	rs2397267	57254986	A/G	27	100	134	GRCh37.p5	NA	NA	NA	NA	NA	NA	NA	NA	NA	NA	NA	NA	NA	NA	NA	NA	NA	NA	NA	NA	NA	NA	NA	NA	NA	NA	NA	NA	NA	NA	NA	NA	NA	NA	NA	NA	NA
hsa-mir-548u	MI0014168	6	+	57254930	57255010	rs2894843	57255001	A/C	11	101	134	GRCh37.p5	NA	NA	NA	NA	NA	NA	NA	NA	NA	NA	NA	NA	NA	NA	NA	NA	NA	NA	NA	NA	NA	NA	NA	NA	NA	NA	NA	NA	NA	NA	NA	NA	NA	NA	NA	NA	NA
hsa-mir-548u	MI0014168	6	+	57254930	57255010	rs67187462	57254952	-/T	0	130	130	GRCh37.p5	NA	NA	NA	NA	NA	NA	NA	NA	NA	NA	NA	NA	NA	NA	NA	NA	NA	NA	NA	NA	NA	NA	NA	NA	NA	NA	NA	NA	NA	NA	NA	NA	NA	NA	NA	NA	NA
hsa-mir-548u	MI0014168	6	+	57254930	57255010	rs33917213	57254951	-/T	0	126	130	GRCh37.p5	NA	NA	NA	NA	NA	NA	NA	NA	NA	NA	NA	NA	NA	NA	NA	NA	NA	NA	NA	NA	NA	NA	NA	NA	NA	NA	NA	NA	NA	NA	NA	NA	NA	NA	NA	NA	NA
hsa-mir-548u	MI0014168	6	+	57254930	57255010	rs5876554	57254950	-/T	1	114	135	GRCh37.p5	NA	NA	NA	NA	NA	NA	NA	NA	NA	NA	NA	NA	NA	NA	NA	NA	NA	NA	NA	NA	NA	NA	NA	NA	NA	NA	NA	NA	NA	NA	NA	NA	NA	NA	NA	NA	NA
hsa-mir-548u	MI0014168	6	+	57254930	57255010	rs2894842	57254955	A/G	3	101	134	GRCh37.p5	NA	NA	NA	NA	NA	NA	NA	NA	NA	NA	NA	NA	NA	NA	NA	NA	NA	NA	NA	NA	NA	NA	NA	NA	NA	NA	NA	NA	NA	NA	NA	NA	NA	NA	NA	NA	NA
hsa-mir-5690	MI0019295	6	-	35632494	35632566	rs191554501	35632542	C/T	0	135	135	GRCh37.p5	VT=SNP;SNPSOURCE=LOWCOV;THETA=0.0009;AN=2184;AA=T;AVGPOST=0.9996;LDAF=0.0006;SNPSOURCE=LOWCOV;AC=1;ERATE=0.0003;RSQ=0.7282;AF=0.00;AMR_AF=0.00	NA	NA	NA	NA	NA	NA	NA	NA	NA	NA	NA	NA	NA	NA	NA	NA	NA	NA	NA	NA	NA	NA	NA	NA	NA	NA	NA	NA	NA	NA	NA	NA	NA	NA	NA	NA
hsa-mir-586	MI0003594	6	-	45165411	45165507	rs73735310	45165473	A/G	1	130	134	GRCh37.p5	VT=SNP;SNPSOURCE=LOWCOV;THETA=0.0009;RSQ=0.9926;AN=2184;AC=13;LDAF=0.0059;AA=A;SNPSOURCE=LOWCOV;ERATE=0.0002;AVGPOST=0.9999;AF=0.01;AFR_AF=0.03	NA	NA	NA	NA	NA	NA	NA	NA	NA	NA	NA	NA	NA	NA	NA	NA	NA	NA	NA	NA	NA	NA	NA	NA	NA	NA	NA	NA	NA	NA	NA	NA	NA	NA	NA	NA
hsa-mir-106b	MI0000734	7	-	99691616	99691697	rs72631827	99691652	G/T	3	130	134	GRCh37.p5	VT=SNP;SNPSOURCE=LOWCOV;RSQ=0.9920;LDAF=0.0027;AVGPOST=1.0000;THETA=0.0002;AA=C;AN=2184;AC=6;SNPSOURCE=LOWCOV;ERATE=0.0003;AF=0.00;AFR_AF=0.01	NA	NA	NA	NA	NA	NA	NA	NA	NA	NA	NA	NA	NA	NA	NA	NA	NA	NA	NA	NA	NA	NA	NA	NA	NA	NA	NA	NA	NA	NA	NA	NA	NA	NA	NA	NA
hsa-mir-1200	MI0006332	7	-	36958962	36959037	rs77814495	36959015	A/G	0	131	131	GRCh37.p5	NA	NA	NA	NA	NA	NA	NA	NA	NA	NA	NA	NA	NA	NA	NA	NA	NA	NA	NA	NA	NA	NA	NA	NA	NA	NA	NA	NA	NA	NA	NA	NA	NA	NA	NA	NA	NA
hsa-mir-1200	MI0006332	7	-	36958962	36959037	rs180826747	36958995	C/T	0	135	135	GRCh37.p5	VT=SNP;SNPSOURCE=LOWCOV;AVGPOST=1.0000;THETA=0.0002;AA=C;AN=2184;RSQ=1.0000;SNPSOURCE=LOWCOV;AC=1;ERATE=0.0003;LDAF=0.0005;AF=0.00;ASN_AF=0.00	NA	NA	NA	NA	NA	NA	NA	NA	NA	NA	NA	NA	NA	NA	NA	NA	NA	NA	NA	NA	NA	NA	NA	NA	NA	NA	NA	NA	NA	NA	NA	NA	NA	NA	NA	NA
hsa-mir-182	MI0000272	7	-	129410223	129410332	rs77586312	129410228	A/G	1	131	135	GRCh37.p5	VT=SNP;SNPSOURCE=LOWCOV;AN=2184;AA=G;RSQ=0.9823;LDAF=0.0023;AC=5;SNPSOURCE=LOWCOV;ERATE=0.0003;AVGPOST=0.9999;THETA=0.0003;AF=0.00;AMR_AF=0.00;AFR_AF=0.01	NA	NA	NA	NA	NA	NA	NA	NA	NA	NA	NA	NA	NA	NA	NA	NA	NA	NA	NA	NA	NA	NA	NA	NA	NA	NA	NA	NA	NA	NA	NA	NA	NA	NA	NA	NA
hsa-mir-182	MI0000272	7	-	129410223	129410332	rs80041074	129410239	C/T	3	131	132	GRCh37.p5	VT=SNP;SNPSOURCE=LOWCOV;LDAF=0.0024;AA=C;THETA=0.0004;AN=2184;AVGPOST=0.9998;AC=5;SNPSOURCE=LOWCOV;ERATE=0.0003;RSQ=0.9574;AF=0.00;EUR_AF=0.01	NA	NA	NA	NA	NA	NA	NA	NA	NA	NA	NA	NA	NA	NA	NA	NA	NA	NA	NA	NA	NA	NA	NA	NA	NA	NA	NA	NA	NA	NA	NA	NA	NA	NA	NA	NA
hsa-mir-182	MI0000272	7	-	129410223	129410332	rs75953509	129410235	C/T	0	131	131	GRCh37.p5	NA	NA	NA	NA	NA	NA	NA	NA	NA	NA	NA	NA	NA	NA	NA	NA	NA	NA	NA	NA	NA	NA	NA	NA	NA	NA	NA	NA	NA	NA	NA	NA	NA	NA	NA	NA	NA
hsa-mir-182	MI0000272	7	-	129410223	129410332	rs76481776	129410227	C/T	3	131	132	GRCh37.p5	VT=SNP;SNPSOURCE=LOWCOV;AA=C;AN=2184;SNPSOURCE=LOWCOV;THETA=0.0010;RSQ=0.9991;LDAF=0.0484;ERATE=0.0003;AC=106;AVGPOST=0.9999;AF=0.05;ASN_AF=0.02;AMR_AF=0.08;AFR_AF=0.00;EUR_AF=0.08	NA	NA	NA	NA	NA	NA	NA	NA	NA	NA	NA	NA	NA	NA	NA	NA	NA	NA	NA	NA	NA	NA	NA	NA	NA	NA	NA	NA	NA	NA	NA	NA	NA	NA	NA	NA
hsa-mir-183	MI0000273	7	-	129414745	129414854	rs72631833	129414804	G/T	3	130	132	GRCh37.p5	VT=SNP;SNPSOURCE=LOWCOV;AVGPOST=1.0000;AA=C;AN=2184;LDAF=0.0046;THETA=0.0005;AC=10;RSQ=0.9952;SNPSOURCE=LOWCOV;ERATE=0.0003;AF=0.00;AMR_AF=0.00;AFR_AF=0.02	NA	NA	NA	NA	NA	NA	NA	NA	NA	NA	NA	NA	NA	NA	NA	NA	NA	NA	NA	NA	NA	NA	NA	NA	NA	NA	NA	NA	NA	NA	NA	NA	NA	NA	NA	NA
hsa-mir-183	MI0000273	7	-	129414745	129414854	rs41281222	129414806	C/T	0	127	127	GRCh37.p5	NA	NA	NA	NA	NA	NA	NA	NA	NA	NA	NA	NA	NA	NA	NA	NA	NA	NA	NA	NA	NA	NA	NA	NA	NA	NA	NA	NA	NA	NA	NA	NA	NA	NA	NA	NA	NA
hsa-mir-25	MI0000082	7	-	99691183	99691266	rs41274221	99691200	C/T	0	127	127	GRCh37.p5	NA	NA	NA	NA	NA	NA	NA	NA	NA	NA	NA	NA	NA	NA	NA	NA	NA	NA	NA	NA	NA	NA	NA	NA	NA	NA	NA	NA	NA	NA	NA	NA	NA	NA	NA	NA	NA
hsa-mir-3146	MI0014172	7	-	19744981	19745059	rs143801795	19744982	C/T	0	134	134	GRCh37.p5	VT=SNP;SNPSOURCE=LOWCOV;LDAF=0.0009;AA=C;AN=2184;AVGPOST=0.9991;SNPSOURCE=LOWCOV;RSQ=0.6674;AC=1;THETA=0.0007;ERATE=0.0003;AF=0.00;ASN_AF=0.00	NA	NA	NA	NA	NA	NA	NA	NA	NA	NA	NA	NA	NA	NA	NA	NA	NA	NA	NA	NA	NA	NA	NA	NA	NA	NA	NA	NA	NA	NA	NA	NA	NA	NA	NA	NA
hsa-mir-339	MI0000815	7	-	1062569	1062662	rs72631820	1062599	A/G	1	130	134	GRCh37.p5	VT=SNP;SNPSOURCE=LOWCOV;AVGPOST=0.9985;AN=2184;AA=T;THETA=0.0005;LDAF=0.0098;AC=20;SNPSOURCE=LOWCOV;RSQ=0.9452;ERATE=0.0003;AF=0.01;AMR_AF=0.01;AFR_AF=0.03;EUR_AF=0.00	NA	NA	NA	NA	NA	NA	NA	NA	NA	NA	NA	NA	NA	NA	NA	NA	NA	NA	NA	NA	NA	NA	NA	NA	NA	NA	NA	NA	NA	NA	NA	NA	NA	NA	NA	NA
hsa-mir-339	MI0000815	7	-	1062569	1062662	rs72631831	1062656	A/G	2	130	130	GRCh37.p5	NA	NA	NA	NA	NA	NA	NA	NA	NA	NA	NA	NA	NA	NA	NA	NA	NA	NA	NA	NA	NA	NA	NA	NA	NA	NA	NA	NA	NA	NA	NA	NA	NA	NA	NA	NA	NA
hsa-mir-339	MI0000815	7	-	1062569	1062662	rs145196722	1062626	C/T	0	134	134	GRCh37.p5	VT=SNP;SNPSOURCE=LOWCOV;RSQ=0.9405;AA=C;AN=2184;THETA=0.0005;LDAF=0.0015;AVGPOST=0.9998;SNPSOURCE=LOWCOV;ERATE=0.0003;AC=3;AF=0.00;ASN_AF=0.01	NA	NA	NA	NA	NA	NA	NA	NA	NA	NA	NA	NA	NA	NA	NA	NA	NA	NA	NA	NA	NA	NA	NA	NA	NA	NA	NA	NA	NA	NA	NA	NA	NA	NA	NA	NA
hsa-mir-339	MI0000815	7	-	1062569	1062662	rs13232101	1062574	G/T	0	121	121	GRCh37.p5	NA	NA	NA	NA	NA	NA	NA	NA	NA	NA	NA	NA	NA	NA	NA	NA	NA	NA	NA	NA	NA	NA	NA	NA	NA	NA	NA	NA	NA	NA	NA	NA	NA	NA	NA	NA	NA
hsa-mir-3609	MI0015999	7	+	98479273	98479352	rs34109026	98479274	-/T	0	126	126	GRCh37.p5	NA	NA	NA	NA	NA	NA	NA	NA	NA	NA	NA	NA	NA	NA	NA	NA	NA	NA	NA	NA	NA	NA	NA	NA	NA	NA	NA	NA	NA	NA	NA	NA	NA	NA	NA	NA	NA
hsa-mir-3609	MI0015999	7	+	98479273	98479352	rs149626867	98479282	A/T	0	134	134	GRCh37.p5	VT=SNP;SNPSOURCE=LOWCOV;ERATE=0.0004;RSQ=0.9142;AN=2184;AC=9;AA=A;LDAF=0.0044;SNPSOURCE=LOWCOV;THETA=0.0007;AVGPOST=0.9992;AF=0.00;AMR_AF=0.01;AFR_AF=0.00;EUR_AF=0.01	NA	NA	NA	NA	NA	NA	NA	NA	NA	NA	NA	NA	NA	NA	NA	NA	NA	NA	NA	NA	NA	NA	NA	NA	NA	NA	NA	NA	NA	NA	NA	NA	NA	NA	NA	NA
hsa-mir-3609	MI0015999	7	+	98479273	98479352	rs144313440	98479285	G/T	0	134	134	GRCh37.p5	VT=SNP;SNPSOURCE=LOWCOV;THETA=0.0004;AN=2184;AA=T;RSQ=0.8143;SNPSOURCE=LOWCOV;LDAF=0.0012;ERATE=0.0003;AVGPOST=0.9995;AC=2;AF=0.00;AFR_AF=0.00	NA	NA	NA	NA	NA	NA	NA	NA	NA	NA	NA	NA	NA	NA	NA	NA	NA	NA	NA	NA	NA	NA	NA	NA	NA	NA	NA	NA	NA	NA	NA	NA	NA	NA	NA	NA
hsa-mir-3609	MI0015999	7	+	98479273	98479352	rs140187154	98479350	C/T	0	134	134	GRCh37.p5	VT=SNP;SNPSOURCE=LOWCOV;RSQ=0.7800;AA=C;AN=2184;LDAF=0.0011;SNPSOURCE=LOWCOV;THETA=0.0010;ERATE=0.0003;AVGPOST=0.9995;AC=2;AF=0.00;AFR_AF=0.00	NA	NA	NA	NA	NA	NA	NA	NA	NA	NA	NA	NA	NA	NA	NA	NA	NA	NA	NA	NA	NA	NA	NA	NA	NA	NA	NA	NA	NA	NA	NA	NA	NA	NA	NA	NA
hsa-mir-3654	MI0016054	7	-	132719620	132719675	rs111673548	132719655	C/G	0	132	134	GRCh37.p5	VT=SNP;SNPSOURCE=LOWCOV;AC=12;AN=2184;AA=G;AVGPOST=0.9998;SNPSOURCE=LOWCOV;THETA=0.0013;ERATE=0.0002;RSQ=0.9805;LDAF=0.0055;AF=0.01;AMR_AF=0.01;AFR_AF=0.02;EUR_AF=0.00	NA	NA	NA	NA	NA	NA	NA	NA	NA	NA	NA	NA	NA	NA	NA	NA	NA	NA	NA	NA	NA	NA	NA	NA	NA	NA	NA	NA	NA	NA	NA	NA	NA	NA	NA	NA
hsa-mir-3666	MI0016067	7	+	114293400	114293510	rs186005043	114293431	C/T	0	135	135	GRCh37.p5	VT=SNP;SNPSOURCE=LOWCOV;AN=2184;AA=T;RSQ=0.8540;AVGPOST=0.9998;SNPSOURCE=LOWCOV;AC=1;THETA=0.0020;LDAF=0.0005;ERATE=0.0002;AF=0.00;AFR_AF=0.00	NA	NA	NA	NA	NA	NA	NA	NA	NA	NA	NA	NA	NA	NA	NA	NA	NA	NA	NA	NA	NA	NA	NA	NA	NA	NA	NA	NA	NA	NA	NA	NA	NA	NA	NA	NA
hsa-mir-3666	MI0016067	7	+	114293400	114293510	rs190699066	114293468	A/G	0	135	135	GRCh37.p5	VT=SNP;SNPSOURCE=LOWCOV;RSQ=0.7359;AN=2184;AA=G;THETA=0.0008;LDAF=0.0019;SNPSOURCE=LOWCOV;AC=4;ERATE=0.0003;AVGPOST=0.9984;AF=0.00;AMR_AF=0.00;AFR_AF=0.01	NA	NA	NA	NA	NA	NA	NA	NA	NA	NA	NA	NA	NA	NA	NA	NA	NA	NA	NA	NA	NA	NA	NA	NA	NA	NA	NA	NA	NA	NA	NA	NA	NA	NA	NA	NA
hsa-mir-3683	MI0016084	7	-	7106595	7106676	rs6977967	7106636	A/G	3	116	134	GRCh37.p5	VT=SNP;SNPSOURCE=LOWCOV;RSQ=0.9934;AN=2184;THETA=0.0005;AA=.;AVGPOST=0.9971;LDAF=0.1702;SNPSOURCE=LOWCOV;ERATE=0.0006;AC=371;AF=0.17;ASN_AF=0.01;AMR_AF=0.13;AFR_AF=0.44;EUR_AF=0.14	NA	NA	NA	NA	NA	NA	NA	NA	NA	NA	NA	NA	NA	NA	NA	NA	NA	NA	NA	NA	NA	NA	NA	NA	NA	NA	NA	NA	NA	NA	NA	NA	NA	NA	NA	NA
hsa-mir-3683	MI0016084	7	-	7106595	7106676	rs6943868	7106600	A/T	3	116	132	GRCh37.p5	VT=SNP;SNPSOURCE=LOWCOV;AN=2184;THETA=0.0005;AVGPOST=0.9993;AC=231;AA=.;LDAF=0.1059;SNPSOURCE=LOWCOV;RSQ=0.9971;ERATE=0.0003;AF=0.11;ASN_AF=0.01;AMR_AF=0.04;AFR_AF=0.39;EUR_AF=0.03	NA	NA	NA	NA	NA	NA	NA	NA	NA	NA	NA	NA	NA	NA	NA	NA	NA	NA	NA	NA	NA	NA	NA	NA	NA	NA	NA	NA	NA	NA	NA	NA	NA	NA	NA	NA
hsa-mir-3943	MI0016600	7	+	43190494	43190593	rs143323475	43190561	A/G	0	134	134	GRCh37.p5	VT=SNP;SNPSOURCE=LOWCOV;RSQ=0.0008;AVGPOST=0.7999;AN=2184;AA=G;THETA=0.0008;LDAF=0.2004;SNPSOURCE=LOWCOV;AC=1;ERATE=0.0003;AF=0.00;AFR_AF=0.00	NA	NA	NA	NA	NA	NA	NA	NA	NA	NA	NA	NA	NA	NA	NA	NA	NA	NA	NA	NA	NA	NA	NA	NA	NA	NA	NA	NA	NA	NA	NA	NA	NA	NA	NA	NA
hsa-mir-3943	MI0016600	7	+	43190494	43190593	rs148859333	43190538	A/G	0	134	134	GRCh37.p5	VT=SNP;SNPSOURCE=LOWCOV;RSQ=0.0010;AVGPOST=0.7994;THETA=0.0023;LDAF=0.2007;AN=2184;AA=G;SNPSOURCE=LOWCOV;AC=1;ERATE=0.0003;AF=0.00;EUR_AF=0.00	NA	NA	NA	NA	NA	NA	NA	NA	NA	NA	NA	NA	NA	NA	NA	NA	NA	NA	NA	NA	NA	NA	NA	NA	NA	NA	NA	NA	NA	NA	NA	NA	NA	NA	NA	NA
hsa-mir-4283-1	MI0015892	7	-	57023492	57023571	rs2312120	57023497	A/G	0	100	100	GRCh37.p5	NA	NA	NA	NA	NA	NA	NA	NA	NA	NA	NA	NA	NA	NA	NA	NA	NA	NA	NA	NA	NA	NA	NA	NA	NA	NA	NA	NA	NA	NA	NA	NA	NA	NA	NA	NA	NA
hsa-mir-4283-2	MI0015982	7	+	63081468	63081547	rs2312120	63081542	A/G	0	100	100	GRCh37.p5	NA	NA	NA	NA	NA	NA	NA	NA	NA	NA	NA	NA	NA	NA	NA	NA	NA	NA	NA	NA	NA	NA	NA	NA	NA	NA	NA	NA	NA	NA	NA	NA	NA	NA	NA	NA	NA
hsa-mir-4284	MI0015893	7	+	73125647	73125727	rs11973069	73125664	A/C/G/T	19	120	135	GRCh37.p5	VT=SNP;SNPSOURCE=LOWCOV;ERATE=0.0005;AVGPOST=0.9985;AC=62;AA=C;THETA=0.0004;RSQ=0.9771;AN=2184;SNPSOURCE=LOWCOV;LDAF=0.0290;AF=0.03;AMR_AF=0.01;AFR_AF=0.12;EUR_AF=0.00	NA	NA	NA	NA	NA	NA	NA	NA	NA	NA	NA	NA	NA	NA	NA	NA	NA	NA	NA	NA	NA	NA	NA	NA	NA	NA	NA	NA	NA	NA	NA	NA	NA	NA	NA	NA
hsa-mir-4285	MI0015891	7	+	101936369	101936453	rs1293863	101936422	-/A/G	0	87	126	GRCh37.p5	NA	NA	NA	NA	NA	NA	NA	NA	NA	NA	NA	NA	NA	NA	NA	NA	NA	NA	NA	NA	NA	NA	NA	NA	NA	NA	NA	NA	NA	NA	NA	NA	NA	NA	NA	NA	NA
hsa-mir-4285	MI0015891	7	+	101936369	101936453	rs1293862	101936435	A/T	0	87	103	GRCh37.p5	NA	NA	NA	NA	NA	NA	NA	NA	NA	NA	NA	NA	NA	NA	NA	NA	NA	NA	NA	NA	NA	NA	NA	NA	NA	NA	NA	NA	NA	NA	NA	NA	NA	NA	NA	NA	NA
hsa-mir-4285	MI0015891	7	+	101936369	101936453	rs34606939	101936372	-/G	0	126	126	GRCh37.p5	NA	NA	NA	NA	NA	NA	NA	NA	NA	NA	NA	NA	NA	NA	NA	NA	NA	NA	NA	NA	NA	NA	NA	NA	NA	NA	NA	NA	NA	NA	NA	NA	NA	NA	NA	NA	NA
hsa-mir-4285	MI0015891	7	+	101936369	101936453	rs35647990	101936419	-/C	0	126	126	GRCh37.p5	NA	NA	NA	NA	NA	NA	NA	NA	NA	NA	NA	NA	NA	NA	NA	NA	NA	NA	NA	NA	NA	NA	NA	NA	NA	NA	NA	NA	NA	NA	NA	NA	NA	NA	NA	NA	NA
hsa-mir-4285	MI0015891	7	+	101936369	101936453	rs2906714	101936375	-/C/T	0	101	126	GRCh37.p5	NA	NA	NA	NA	NA	NA	NA	NA	NA	NA	NA	NA	NA	NA	NA	NA	NA	NA	NA	NA	NA	NA	NA	NA	NA	NA	NA	NA	NA	NA	NA	NA	NA	NA	NA	NA	NA
hsa-mir-4285	MI0015891	7	+	101936369	101936453	rs2960269	101936374	C/G	0	101	101	GRCh37.p5	NA	NA	NA	NA	NA	NA	NA	NA	NA	NA	NA	NA	NA	NA	NA	NA	NA	NA	NA	NA	NA	NA	NA	NA	NA	NA	NA	NA	NA	NA	NA	NA	NA	NA	NA	NA	NA
hsa-mir-4285	MI0015891	7	+	101936369	101936453	rs1293864	101936397	G/T	1	87	131	GRCh37.p5	NA	NA	NA	NA	NA	NA	NA	NA	C	1	130	A	0	0	130	C	1	90	A	0	0	90	NA	NA	NA	NA	NA	NA	NA	NA	NA	NA	NA	NA	NA	NA	C
hsa-mir-4467	MI0016818	7	+	102111916	102111978	rs115101071	102111923	A/G	2	132	132	GRCh37.p5	VT=SNP;SNPSOURCE=LOWCOV;ERATE=0.0005;AC=17;THETA=0.0004;AN=2184;AA=G;RSQ=0.8492;AVGPOST=0.9972;SNPSOURCE=LOWCOV;LDAF=0.0082;AF=0.01;AMR_AF=0.01;AFR_AF=0.03	NA	NA	NA	NA	NA	NA	NA	NA	NA	NA	NA	NA	NA	NA	NA	NA	NA	NA	NA	NA	NA	NA	NA	NA	NA	NA	NA	NA	NA	NA	NA	NA	NA	NA	NA	NA
hsa-mir-4467	MI0016818	7	+	102111916	102111978	rs60871950	102111936	A/G	3	129	134	GRCh37.p5	VT=SNP;SNPSOURCE=LOWCOV;AN=2184;AA=G;RSQ=0.9421;LDAF=0.3106;AVGPOST=0.9643;AC=675;SNPSOURCE=LOWCOV;THETA=0.0010;ERATE=0.0012;AF=0.31;ASN_AF=0.24;AMR_AF=0.36;AFR_AF=0.10;EUR_AF=0.47	NA	NA	NA	NA	NA	NA	NA	NA	NA	NA	NA	NA	NA	NA	NA	NA	NA	NA	NA	NA	NA	NA	NA	NA	NA	NA	NA	NA	NA	NA	NA	NA	NA	NA	NA	NA
hsa-mir-4467	MI0016818	7	+	102111916	102111978	rs188069903	102111970	C/T	0	135	135	GRCh37.p5	VT=SNP;SNPSOURCE=LOWCOV;LDAF=0.0013;AA=C;AN=2184;THETA=0.0006;RSQ=0.3777;SNPSOURCE=LOWCOV;AC=1;ERATE=0.0006;AVGPOST=0.9982;AF=0.00;AMR_AF=0.00	NA	NA	NA	NA	NA	NA	NA	NA	NA	NA	NA	NA	NA	NA	NA	NA	NA	NA	NA	NA	NA	NA	NA	NA	NA	NA	NA	NA	NA	NA	NA	NA	NA	NA	NA	NA
hsa-mir-4648	MI0017275	7	+	2566708	2566779	rs143421936	2566764	C/T	0	134	134	GRCh37.p5	VT=SNP;SNPSOURCE=LOWCOV,EXOME;AC=7;THETA=0.0023;LDAF=0.0033;SNPSOURCE=LOWCOV,EXOME;AN=2184;AA=T;RSQ=0.9670;AVGPOST=0.9998;ERATE=0.0003;AF=0.00;ASN_AF=0.01	NA	NA	NA	NA	NA	NA	NA	NA	NA	NA	NA	NA	NA	NA	NA	NA	NA	NA	NA	NA	NA	NA	NA	NA	NA	NA	NA	NA	NA	NA	NA	NA	NA	NA	NA	NA
hsa-mir-4649	MI0017276	7	+	44150448	44150511	rs113545244	44150510	A/T	1	132	132	GRCh37.p5	NA	NA	NA	NA	NA	NA	NA	NA	NA	NA	NA	NA	NA	NA	NA	NA	NA	NA	NA	NA	NA	NA	NA	NA	NA	NA	NA	NA	NA	NA	NA	NA	NA	NA	NA	NA	NA
hsa-mir-4649	MI0017276	7	+	44150448	44150511	rs138524537	44150504	C/G	0	134	134	GRCh37.p5	VT=SNP;SNPSOURCE=LOWCOV,EXOME;ERATE=0.0005;AC=7;AA=C;THETA=0.0004;LDAF=0.2026;AVGPOST=0.7999;SNPSOURCE=LOWCOV,EXOME;AN=2184;RSQ=0.0064;AF=0.00;AFR_AF=0.01	NA	NA	NA	NA	NA	NA	NA	NA	NA	NA	NA	NA	NA	NA	NA	NA	NA	NA	NA	NA	NA	NA	NA	NA	NA	NA	NA	NA	NA	NA	NA	NA	NA	NA	NA	NA
hsa-mir-4651	MI0017279	7	+	75544515	75544587	rs72553979	75544542	-/TCGGG	0	130	130	GRCh37.p5	NA	NA	NA	NA	NA	NA	NA	NA	NA	NA	NA	NA	NA	NA	NA	NA	NA	NA	NA	NA	NA	NA	NA	NA	NA	NA	NA	NA	NA	NA	NA	NA	NA	NA	NA	NA	NA
hsa-mir-4651	MI0017279	7	+	75544515	75544587	rs72553978	75544518	C/T	2	130	130	GRCh37.p5	NA	NA	NA	NA	NA	NA	NA	NA	NA	NA	NA	NA	NA	NA	NA	NA	NA	NA	NA	NA	NA	NA	NA	NA	NA	NA	NA	NA	NA	NA	NA	NA	NA	NA	NA	NA	NA
hsa-mir-4651	MI0017279	7	+	75544515	75544587	rs72553980	75544571	C/T	0	130	130	GRCh37.p5	NA	NA	NA	NA	NA	NA	NA	NA	NA	NA	NA	NA	NA	NA	NA	NA	NA	NA	NA	NA	NA	NA	NA	NA	NA	NA	NA	NA	NA	NA	NA	NA	NA	NA	NA	NA	NA
hsa-mir-4652	MI0017280	7	+	93346240	93346317	rs147623472	93346279	C/G	0	134	134	GRCh37.p5	VT=SNP;SNPSOURCE=LOWCOV;THETA=0.0002;RSQ=0.9783;AN=2184;AC=13;AA=G;AVGPOST=0.9997;LDAF=0.0061;SNPSOURCE=LOWCOV;ERATE=0.0003;AF=0.01;AMR_AF=0.00;AFR_AF=0.02	NA	NA	NA	NA	NA	NA	NA	NA	NA	NA	NA	NA	NA	NA	NA	NA	NA	NA	NA	NA	NA	NA	NA	NA	NA	NA	NA	NA	NA	NA	NA	NA	NA	NA	NA	NA
hsa-mir-4653	MI0017281	7	+	100802754	100802836	rs11983381	100802786	A/G	19	120	134	GRCh37.p5	VT=SNP;SNPSOURCE=LOWCOV;ERATE=0.0004;AC=268;AN=2184;AVGPOST=0.9980;AA=A;SNPSOURCE=LOWCOV;THETA=0.0003;RSQ=0.9932;LDAF=0.1236;AF=0.12;ASN_AF=0.11;AMR_AF=0.16;AFR_AF=0.04;EUR_AF=0.17	NA	NA	NA	NA	NA	NA	NA	NA	NA	NA	NA	NA	NA	NA	NA	NA	NA	NA	NA	NA	NA	NA	NA	NA	NA	NA	NA	NA	NA	NA	NA	NA	NA	NA	NA	NA
hsa-mir-4655	MI0017283	7	-	1883816	1883889	rs78996026	1883863	C/T	3	131	132	GRCh37.p5	VT=SNP;SNPSOURCE=LOWCOV;THETA=0.0014;AA=C;AN=2184;AC=26;LDAF=0.0147;SNPSOURCE=LOWCOV;ERATE=0.0015;RSQ=0.7688;AVGPOST=0.9910;AF=0.01;ASN_AF=0.02;AMR_AF=0.03	NA	NA	NA	NA	NA	NA	NA	NA	NA	NA	NA	NA	NA	NA	NA	NA	NA	NA	NA	NA	NA	NA	NA	NA	NA	NA	NA	NA	NA	NA	NA	NA	NA	NA	NA	NA
hsa-mir-4655	MI0017283	7	-	1883816	1883889	rs11978748	1883829	A/G	19	120	132	GRCh37.p5	VT=SNP;SNPSOURCE=LOWCOV;ERATE=0.0004;RSQ=0.9185;AN=2184;AA=G;LDAF=0.0072;AC=15;SNPSOURCE=LOWCOV;THETA=0.0007;AVGPOST=0.9987;AF=0.01;AMR_AF=0.00;AFR_AF=0.03	NA	NA	NA	NA	NA	NA	NA	NA	NA	NA	NA	NA	NA	NA	NA	NA	NA	NA	NA	NA	NA	NA	NA	NA	NA	NA	NA	NA	NA	NA	NA	NA	NA	NA	NA	NA
hsa-mir-4655	MI0017283	7	-	1883816	1883889	rs188268507	1883822	A/G	0	135	135	GRCh37.p5	VT=SNP;SNPSOURCE=LOWCOV;ERATE=0.0004;AN=2184;AA=G;THETA=0.0006;LDAF=0.0022;SNPSOURCE=LOWCOV;AVGPOST=0.9984;AC=3;RSQ=0.7059;AF=0.00;AFR_AF=0.01	NA	NA	NA	NA	NA	NA	NA	NA	NA	NA	NA	NA	NA	NA	NA	NA	NA	NA	NA	NA	NA	NA	NA	NA	NA	NA	NA	NA	NA	NA	NA	NA	NA	NA	NA	NA
hsa-mir-4656	MI0017284	7	-	4828196	4828270	rs71535143	4828258	-/C	0	130	130	GRCh37.p5	NA	NA	NA	NA	NA	NA	NA	NA	NA	NA	NA	NA	NA	NA	NA	NA	NA	NA	NA	NA	NA	NA	NA	NA	NA	NA	NA	NA	NA	NA	NA	NA	NA	NA	NA	NA	NA
hsa-mir-4657	MI0017285	7	-	44921347	44921399	rs189834973	44921348	C/T	0	135	135	GRCh37.p5	VT=SNP;SNPSOURCE=LOWCOV;RSQ=0.6217;AVGPOST=0.9986;AN=2184;AA=T;SNPSOURCE=LOWCOV;AC=1;LDAF=0.0012;ERATE=0.0002;THETA=0.0003;AF=0.00;EUR_AF=0.00	NA	NA	NA	NA	NA	NA	NA	NA	NA	NA	NA	NA	NA	NA	NA	NA	NA	NA	NA	NA	NA	NA	NA	NA	NA	NA	NA	NA	NA	NA	NA	NA	NA	NA	NA	NA
hsa-mir-4657	MI0017285	7	-	44921347	44921399	rs112908972	44921387	A/C	1	132	134	GRCh37.p5	VT=SNP;SNPSOURCE=LOWCOV;THETA=0.0009;AC=17;AA=C;AN=2184;AVGPOST=0.9976;RSQ=0.8989;SNPSOURCE=LOWCOV;ERATE=0.0002;LDAF=0.0080;AF=0.01;AMR_AF=0.01;AFR_AF=0.00;EUR_AF=0.01	NA	NA	NA	NA	NA	NA	NA	NA	NA	NA	NA	NA	NA	NA	NA	NA	NA	NA	NA	NA	NA	NA	NA	NA	NA	NA	NA	NA	NA	NA	NA	NA	NA	NA	NA	NA
hsa-mir-4658	MI0017286	7	-	99754228	99754292	rs184343680	99754228	A/G	0	135	135	GRCh37.p5	VT=SNP;SNPSOURCE=LOWCOV,EXOME;LDAF=0.0013;SNPSOURCE=LOWCOV,EXOME;AN=2184;AA=G;RSQ=0.9689;THETA=0.0005;ERATE=0.0003;AVGPOST=0.9999;AC=3;AF=0.00;AFR_AF=0.01	NA	NA	NA	NA	NA	NA	NA	NA	NA	NA	NA	NA	NA	NA	NA	NA	NA	NA	NA	NA	NA	NA	NA	NA	NA	NA	NA	NA	NA	NA	NA	NA	NA	NA	NA	NA
hsa-mir-4658	MI0017286	7	-	99754228	99754292	rs142606351	99754259	A/G	0	134	134	GRCh37.p5	NA	NA	NA	NA	NA	NA	NA	NA	NA	NA	NA	NA	NA	NA	NA	NA	NA	NA	NA	NA	NA	NA	NA	NA	NA	NA	NA	NA	NA	NA	NA	NA	NA	NA	NA	NA	NA
hsa-mir-489	MI0003124	7	-	93113248	93113331	rs35930643	93113323	-/A	0	126	126	GRCh37.p5	NA	NA	NA	NA	NA	NA	NA	NA	NA	NA	NA	NA	NA	NA	NA	NA	NA	NA	NA	NA	NA	NA	NA	NA	NA	NA	NA	NA	NA	NA	NA	NA	NA	NA	NA	NA	NA
hsa-mir-5090	MI0017979	7	+	102106189	102106273	rs111295263	102106224	A/G	0	132	132	GRCh37.p5	NA	NA	NA	NA	NA	NA	NA	NA	NA	NA	NA	NA	NA	NA	NA	NA	NA	NA	NA	NA	NA	NA	NA	NA	NA	NA	NA	NA	NA	NA	NA	NA	NA	NA	NA	NA	NA
hsa-mir-5090	MI0017979	7	+	102106189	102106273	rs3823658	102106201	A/G	1	107	133	GRCh37.p5	VT=SNP;SNPSOURCE=LOWCOV;LDAF=0.1018;RSQ=0.9929;AC=223;THETA=0.0004;AN=2184;AA=G;SNPSOURCE=LOWCOV;ERATE=0.0003;AVGPOST=0.9984;AF=0.10;ASN_AF=0.12;AMR_AF=0.12;AFR_AF=0.01;EUR_AF=0.13	NA	NA	NA	NA	NA	NA	NA	NA	NA	NA	NA	NA	NA	NA	NA	NA	NA	NA	NA	NA	NA	NA	NA	NA	NA	NA	NA	NA	NA	NA	NA	NA	NA	NA	NA	NA
hsa-mir-5090	MI0017979	7	+	102106189	102106273	rs187641533	102106234	A/G	0	135	135	GRCh37.p5	VT=SNP;SNPSOURCE=LOWCOV,EXOME;ERATE=0.0004;SNPSOURCE=LOWCOV,EXOME;AN=2184;AA=G;THETA=0.0005;RSQ=0.8015;LDAF=0.0012;AVGPOST=0.9995;AC=2;AF=0.00;AMR_AF=0.00;EUR_AF=0.00	NA	NA	NA	NA	NA	NA	NA	NA	NA	NA	NA	NA	NA	NA	NA	NA	NA	NA	NA	NA	NA	NA	NA	NA	NA	NA	NA	NA	NA	NA	NA	NA	NA	NA	NA	NA
hsa-mir-5090	MI0017979	7	+	102106189	102106273	rs147183285	102106265	C/T	0	134	134	GRCh37.p5	NA	NA	NA	NA	NA	NA	NA	NA	NA	NA	NA	NA	NA	NA	NA	NA	NA	NA	NA	NA	NA	NA	NA	NA	NA	NA	NA	NA	NA	NA	NA	NA	NA	NA	NA	NA	NA
hsa-mir-548f-4	MI0006377	7	-	147075109	147075213	rs193186885	147075204	A/G	0	135	135	GRCh37.p5	VT=SNP;SNPSOURCE=LOWCOV;AN=2184;AA=G;AVGPOST=0.9997;RSQ=0.7622;THETA=0.0012;SNPSOURCE=LOWCOV;AC=1;ERATE=0.0003;LDAF=0.0005;AF=0.00;ASN_AF=0.00	NA	NA	NA	NA	NA	NA	NA	NA	NA	NA	NA	NA	NA	NA	NA	NA	NA	NA	NA	NA	NA	NA	NA	NA	NA	NA	NA	NA	NA	NA	NA	NA	NA	NA	NA	NA
hsa-mir-548f-4	MI0006377	7	-	147075109	147075213	rs114864936	147075120	C/T	2	132	132	GRCh37.p5	VT=SNP;SNPSOURCE=LOWCOV;AVGPOST=1.0000;AC=12;AN=2184;AA=T;RSQ=1.0000;SNPSOURCE=LOWCOV;ERATE=0.0003;THETA=0.0003;LDAF=0.0055;AF=0.01;AMR_AF=0.00;AFR_AF=0.02	NA	NA	NA	NA	NA	NA	NA	NA	NA	NA	NA	NA	NA	NA	NA	NA	NA	NA	NA	NA	NA	NA	NA	NA	NA	NA	NA	NA	NA	NA	NA	NA	NA	NA	NA	NA
hsa-mir-548o	MI0006402	7	-	102046189	102046302	rs117420576	102046237	G/T	0	132	132	GRCh37.p5	VT=SNP;SNPSOURCE=LOWCOV;ERATE=0.0004;AVGPOST=0.9994;AN=2184;THETA=0.0006;RSQ=0.8517;AA=A;LDAF=0.0020;SNPSOURCE=LOWCOV;AC=4;AF=0.00;EUR_AF=0.01	NA	NA	NA	NA	NA	NA	NA	NA	NA	NA	NA	NA	NA	NA	NA	NA	NA	NA	NA	NA	NA	NA	NA	NA	NA	NA	NA	NA	NA	NA	NA	NA	NA	NA	NA	NA
hsa-mir-548o	MI0006402	7	-	102046189	102046302	rs181862774	102046217	A/G	0	135	135	GRCh37.p5	VT=SNP;SNPSOURCE=LOWCOV;ERATE=0.0004;LDAF=0.0016;AN=2184;AA=A;SNPSOURCE=LOWCOV;RSQ=0.8628;AVGPOST=0.9995;AC=3;THETA=0.0036;AF=0.00;AFR_AF=0.01	NA	NA	NA	NA	NA	NA	NA	NA	NA	NA	NA	NA	NA	NA	NA	NA	NA	NA	NA	NA	NA	NA	NA	NA	NA	NA	NA	NA	NA	NA	NA	NA	NA	NA	NA	NA
hsa-mir-548o	MI0006402	7	-	102046189	102046302	rs141762298	102046219	C/T	0	134	134	GRCh37.p5	VT=SNP;SNPSOURCE=LOWCOV;LDAF=0.0013;ERATE=0.0014;AA=C;AN=2184;THETA=0.0005;AVGPOST=0.9993;RSQ=0.7512;SNPSOURCE=LOWCOV;AC=2;AF=0.00;ASN_AF=0.00;AFR_AF=0.00	NA	NA	NA	NA	NA	NA	NA	NA	NA	NA	NA	NA	NA	NA	NA	NA	NA	NA	NA	NA	NA	NA	NA	NA	NA	NA	NA	NA	NA	NA	NA	NA	NA	NA	NA	NA
hsa-mir-548o	MI0006402	7	-	102046189	102046302	rs145823581	102046276	A/G	0	134	134	GRCh37.p5	VT=SNP;SNPSOURCE=LOWCOV;AN=2184;THETA=0.0005;RSQ=0.8415;AVGPOST=0.9998;AA=A;SNPSOURCE=LOWCOV;AC=1;ERATE=0.0003;LDAF=0.0005;AF=0.00;AFR_AF=0.00	NA	NA	NA	NA	NA	NA	NA	NA	NA	NA	NA	NA	NA	NA	NA	NA	NA	NA	NA	NA	NA	NA	NA	NA	NA	NA	NA	NA	NA	NA	NA	NA	NA	NA	NA	NA
hsa-mir-548o	MI0006402	7	-	102046189	102046302	rs185456116	102046296	G/T	0	135	135	GRCh37.p5	VT=SNP;SNPSOURCE=LOWCOV;ERATE=0.0004;THETA=0.0004;AN=2184;AA=T;RSQ=0.6453;AVGPOST=0.9989;SNPSOURCE=LOWCOV;LDAF=0.0012;AC=2;AF=0.00;ASN_AF=0.00;AFR_AF=0.00	NA	NA	NA	NA	NA	NA	NA	NA	NA	NA	NA	NA	NA	NA	NA	NA	NA	NA	NA	NA	NA	NA	NA	NA	NA	NA	NA	NA	NA	NA	NA	NA	NA	NA	NA	NA
hsa-mir-550a-1	MI0003600	7	+	30329410	30329506	rs74864340	30329451	A/G	0	131	131	GRCh37.p5	NA	NA	NA	NA	NA	NA	NA	NA	NA	NA	NA	NA	NA	NA	NA	NA	NA	NA	NA	NA	NA	NA	NA	NA	NA	NA	NA	NA	NA	NA	NA	NA	NA	NA	NA	NA	NA
hsa-mir-550a-1	MI0003600	7	+	30329410	30329506	rs187080847	30329444	A/G	0	135	135	GRCh37.p5	VT=SNP;SNPSOURCE=LOWCOV;RSQ=0.7941;AN=2184;AA=G;LDAF=0.0018;SNPSOURCE=LOWCOV;ERATE=0.0003;THETA=0.0024;AC=3;AVGPOST=0.9992;AF=0.00;EUR_AF=0.00	NA	NA	NA	NA	NA	NA	NA	NA	NA	NA	NA	NA	NA	NA	NA	NA	NA	NA	NA	NA	NA	NA	NA	NA	NA	NA	NA	NA	NA	NA	NA	NA	NA	NA	NA	NA
hsa-mir-550a-1	MI0003600	7	+	30329410	30329506	rs71528599	30329467	C/T	0	130	130	GRCh37.p5	NA	NA	NA	NA	NA	NA	NA	NA	NA	NA	NA	NA	NA	NA	NA	NA	NA	NA	NA	NA	NA	NA	NA	NA	NA	NA	NA	NA	NA	NA	NA	NA	NA	NA	NA	NA	NA
hsa-mir-550a-2	MI0003601	7	+	32772593	32772689	rs113464681	32772637	-/TGT	0	132	132	GRCh37.p5	NA	NA	NA	NA	NA	NA	NA	NA	NA	NA	NA	NA	NA	NA	NA	NA	NA	NA	NA	NA	NA	NA	NA	NA	NA	NA	NA	NA	NA	NA	NA	NA	NA	NA	NA	NA	NA
hsa-mir-550a-3	MI0003762	7	-	29720350	29720444	rs850108	29720404	A/G	11	86	132	GRCh37.p5	VT=SNP;SNPSOURCE=LOWCOV;AN=2184;AA=G;AC=406;THETA=0.0019;LDAF=0.1965;ERATE=0.0400;SNPSOURCE=LOWCOV;RSQ=0.7956;AVGPOST=0.9060;AF=0.19;ASN_AF=0.05;AMR_AF=0.24;AFR_AF=0.20;EUR_AF=0.25	NA	NA	NA	NA	NA	NA	NA	NA	NA	NA	NA	NA	NA	NA	NA	NA	NA	NA	NA	NA	NA	NA	NA	NA	NA	NA	NA	NA	NA	NA	NA	NA	NA	NA	NA	NA
hsa-mir-550a-3	MI0003762	7	-	29720350	29720444	rs2696977	29720358	C/T	2	100	134	GRCh37.p5	VT=SNP;SNPSOURCE=LOWCOV;LDAF=0.0230;RSQ=0.8413;AN=2184;AC=46;AA=T;AVGPOST=0.9901;THETA=0.0081;SNPSOURCE=LOWCOV;ERATE=0.0037;AF=0.02;ASN_AF=0.00;AMR_AF=0.02;AFR_AF=0.05;EUR_AF=0.02	NA	NA	NA	NA	NA	NA	NA	NA	NA	NA	NA	NA	NA	NA	NA	NA	NA	NA	NA	NA	NA	NA	NA	NA	NA	NA	NA	NA	NA	NA	NA	NA	NA	NA	NA	NA
hsa-mir-550a-3	MI0003762	7	-	29720350	29720444	rs2463612	29720392	G/T	0	100	100	GRCh37.p5	NA	NA	NA	NA	NA	NA	NA	NA	NA	NA	NA	NA	NA	NA	NA	NA	NA	NA	NA	NA	NA	NA	NA	NA	NA	NA	NA	NA	NA	NA	NA	NA	NA	NA	NA	NA	NA
hsa-mir-550a-3	MI0003762	7	-	29720350	29720444	rs113821008	29720393	-/ACA	0	132	132	GRCh37.p5	VT=INDEL;RSQ=0.7376;AVGPOST=0.9304;AN=2184;AA=T;THETA=0.0018;LDAF=0.1027;ERATE=0.0030;AC=202;AF=0.09;ASN_AF=0.04;AMR_AF=0.11;AFR_AF=0.09;EUR_AF=0.13	NA	NA	NA	NA	NA	NA	NA	NA	NA	NA	NA	NA	NA	NA	NA	NA	NA	NA	NA	NA	NA	NA	NA	NA	NA	NA	NA	NA	NA	NA	NA	NA	NA	NA	NA	NA
hsa-mir-550a-3	MI0003762	7	-	29720350	29720444	rs2696976	29720356	C/T	0	100	100	GRCh37.p5	NA	NA	NA	NA	NA	NA	NA	NA	NA	NA	NA	NA	NA	NA	NA	NA	NA	NA	NA	NA	NA	NA	NA	NA	NA	NA	NA	NA	NA	NA	NA	NA	NA	NA	NA	NA	NA
hsa-mir-550a-3	MI0003762	7	-	29720350	29720444	rs74864340	29720404	A/G	0	131	131	GRCh37.p5	NA	NA	NA	NA	NA	NA	NA	NA	NA	NA	NA	NA	NA	NA	NA	NA	NA	NA	NA	NA	NA	NA	NA	NA	NA	NA	NA	NA	NA	NA	NA	NA	NA	NA	NA	NA	NA
hsa-mir-550b-1	MI0016686	7	-	30329410	30329506	rs187080847	30329444	A/G	0	135	135	GRCh37.p5	VT=SNP;SNPSOURCE=LOWCOV;RSQ=0.7941;AN=2184;AA=G;LDAF=0.0018;SNPSOURCE=LOWCOV;ERATE=0.0003;THETA=0.0024;AC=3;AVGPOST=0.9992;AF=0.00;EUR_AF=0.00	NA	NA	NA	NA	NA	NA	NA	NA	NA	NA	NA	NA	NA	NA	NA	NA	NA	NA	NA	NA	NA	NA	NA	NA	NA	NA	NA	NA	NA	NA	NA	NA	NA	NA	NA	NA
hsa-mir-550b-1	MI0016686	7	-	30329410	30329506	rs71528599	30329467	C/T	0	130	130	GRCh37.p5	NA	NA	NA	NA	NA	NA	NA	NA	NA	NA	NA	NA	NA	NA	NA	NA	NA	NA	NA	NA	NA	NA	NA	NA	NA	NA	NA	NA	NA	NA	NA	NA	NA	NA	NA	NA	NA
hsa-mir-550b-1	MI0016686	7	-	30329410	30329506	rs74864340	30329451	A/G	0	131	131	GRCh37.p5	NA	NA	NA	NA	NA	NA	NA	NA	NA	NA	NA	NA	NA	NA	NA	NA	NA	NA	NA	NA	NA	NA	NA	NA	NA	NA	NA	NA	NA	NA	NA	NA	NA	NA	NA	NA	NA
hsa-mir-550b-2	MI0016687	7	-	32772593	32772689	rs113464681	32772637	-/TGT	0	132	132	GRCh37.p5	NA	NA	NA	NA	NA	NA	NA	NA	NA	NA	NA	NA	NA	NA	NA	NA	NA	NA	NA	NA	NA	NA	NA	NA	NA	NA	NA	NA	NA	NA	NA	NA	NA	NA	NA	NA	NA
hsa-mir-5692a-1	MI0019297	7	+	97592970	97593038	rs190440834	97593015	C/T	0	135	135	GRCh37.p5	VT=SNP;SNPSOURCE=LOWCOV;THETA=0.0009;ERATE=0.0004;LDAF=0.0058;AN=2184;AA=c;RSQ=0.6979;AC=9;SNPSOURCE=LOWCOV;AVGPOST=0.9958;AF=0.00;AMR_AF=0.01;AFR_AF=0.01;EUR_AF=0.00	NA	NA	NA	NA	NA	NA	NA	NA	NA	NA	NA	NA	NA	NA	NA	NA	NA	NA	NA	NA	NA	NA	NA	NA	NA	NA	NA	NA	NA	NA	NA	NA	NA	NA	NA	NA
hsa-mir-5707	MI0019315	7	+	158384308	158384388	rs73512298	158384387	C/T	1	130	132	GRCh37.p5	NA	NA	NA	NA	NA	NA	NA	NA	NA	NA	NA	NA	NA	NA	NA	NA	NA	NA	NA	NA	NA	NA	NA	NA	NA	NA	NA	NA	NA	NA	NA	NA	NA	NA	NA	NA	NA
hsa-mir-5707	MI0019315	7	+	158384308	158384388	rs80128580	158384368	A/G	2	132	133	GRCh37.p5	VT=SNP;SNPSOURCE=LOWCOV;ERATE=0.0005;RSQ=0.8842;AC=28;AN=2184;AA=G;THETA=0.0005;AVGPOST=0.9956;SNPSOURCE=LOWCOV;LDAF=0.0139;AF=0.01;AMR_AF=0.01;EUR_AF=0.03	NA	NA	NA	NA	NA	NA	NA	NA	NA	NA	NA	NA	NA	NA	NA	NA	NA	NA	NA	NA	NA	NA	NA	NA	NA	NA	NA	NA	NA	NA	NA	NA	NA	NA	NA	NA
hsa-mir-590	MI0003602	7	+	73605528	73605624	rs147169000	73605578	A/G	0	134	134	GRCh37.p5	VT=SNP;SNPSOURCE=LOWCOV;AVGPOST=1.0000;AN=2184;THETA=0.0005;AA=A;RSQ=1.0000;LDAF=0.0014;SNPSOURCE=LOWCOV;ERATE=0.0003;AC=3;AF=0.00;EUR_AF=0.00	NA	NA	NA	NA	NA	NA	NA	NA	NA	NA	NA	NA	NA	NA	NA	NA	NA	NA	NA	NA	NA	NA	NA	NA	NA	NA	NA	NA	NA	NA	NA	NA	NA	NA	NA	NA
hsa-mir-590	MI0003602	7	+	73605528	73605624	rs189727189	73605546	C/T	0	135	135	GRCh37.p5	VT=SNP;SNPSOURCE=LOWCOV;RSQ=0.9882;AVGPOST=1.0000;AA=C;AN=2184;THETA=0.0011;LDAF=0.0019;SNPSOURCE=LOWCOV;AC=4;ERATE=0.0003;AF=0.00;ASN_AF=0.01	NA	NA	NA	NA	NA	NA	NA	NA	NA	NA	NA	NA	NA	NA	NA	NA	NA	NA	NA	NA	NA	NA	NA	NA	NA	NA	NA	NA	NA	NA	NA	NA	NA	NA	NA	NA
hsa-mir-590	MI0003602	7	+	73605528	73605624	rs192756765	73605551	A/T	0	135	135	GRCh37.p5	VT=SNP;SNPSOURCE=LOWCOV;AVGPOST=1.0000;AN=2184;AA=T;THETA=0.0017;SNPSOURCE=LOWCOV;AC=1;ERATE=0.0003;RSQ=0.9547;LDAF=0.0005;AF=0.00;EUR_AF=0.00	NA	NA	NA	NA	NA	NA	NA	NA	NA	NA	NA	NA	NA	NA	NA	NA	NA	NA	NA	NA	NA	NA	NA	NA	NA	NA	NA	NA	NA	NA	NA	NA	NA	NA	NA	NA
hsa-mir-591	MI0003603	7	-	95848974	95849068	rs189095137	95849010	A/C	0	135	135	GRCh37.p5	VT=SNP;SNPSOURCE=LOWCOV;LDAF=0.0009;AVGPOST=1.0000;THETA=0.0002;AN=2184;AA=A;RSQ=1.0000;SNPSOURCE=LOWCOV;ERATE=0.0002;AC=2;AF=0.00;AFR_AF=0.00	NA	NA	NA	NA	NA	NA	NA	NA	NA	NA	NA	NA	NA	NA	NA	NA	NA	NA	NA	NA	NA	NA	NA	NA	NA	NA	NA	NA	NA	NA	NA	NA	NA	NA	NA	NA
hsa-mir-592	MI0003604	7	-	126698142	126698238	rs181133328	126698158	C/T	0	135	135	GRCh37.p5	VT=SNP;SNPSOURCE=LOWCOV;AN=2184;AA=T;THETA=0.0005;AVGPOST=0.9996;RSQ=0.7854;LDAF=0.0006;SNPSOURCE=LOWCOV;AC=1;ERATE=0.0002;AF=0.00;AMR_AF=0.00	NA	NA	NA	NA	NA	NA	NA	NA	NA	NA	NA	NA	NA	NA	NA	NA	NA	NA	NA	NA	NA	NA	NA	NA	NA	NA	NA	NA	NA	NA	NA	NA	NA	NA	NA	NA
hsa-mir-592	MI0003604	7	-	126698142	126698238	rs139323492	126698143	C/T	0	134	134	GRCh37.p5	VT=SNP;SNPSOURCE=LOWCOV;RSQ=0.9049;AN=2184;AA=T;SNPSOURCE=LOWCOV;AC=1;LDAF=0.0005;ERATE=0.0002;AVGPOST=0.9999;THETA=0.0003;AF=0.00;ASN_AF=0.00	NA	NA	NA	NA	NA	NA	NA	NA	NA	NA	NA	NA	NA	NA	NA	NA	NA	NA	NA	NA	NA	NA	NA	NA	NA	NA	NA	NA	NA	NA	NA	NA	NA	NA	NA	NA
hsa-mir-593	MI0003605	7	+	127721913	127722012	rs73721294	127721934	C/T	3	130	133	GRCh37.p5	VT=SNP;SNPSOURCE=LOWCOV;THETA=0.0048;AVGPOST=1.0000;AA=C;AN=2184;LDAF=0.0197;RSQ=1.0000;AC=43;SNPSOURCE=LOWCOV;ERATE=0.0002;AF=0.02;AMR_AF=0.01;AFR_AF=0.08	NA	NA	NA	NA	NA	NA	NA	NA	NA	NA	NA	NA	NA	NA	NA	NA	NA	NA	NA	NA	NA	NA	NA	NA	NA	NA	NA	NA	NA	NA	NA	NA	NA	NA	NA	NA
hsa-mir-593	MI0003605	7	+	127721913	127722012	rs184901939	127721971	G/T	0	135	135	GRCh37.p5	VT=SNP;SNPSOURCE=LOWCOV;THETA=0.0004;RSQ=0.9181;AN=2184;AA=G;SNPSOURCE=LOWCOV;AC=1;LDAF=0.0005;ERATE=0.0002;AVGPOST=0.9999;AF=0.00;ASN_AF=0.00	NA	NA	NA	NA	NA	NA	NA	NA	NA	NA	NA	NA	NA	NA	NA	NA	NA	NA	NA	NA	NA	NA	NA	NA	NA	NA	NA	NA	NA	NA	NA	NA	NA	NA	NA	NA
hsa-mir-595	MI0003607	7	-	158325410	158325505	rs114151270	158325415	C/T	2	132	132	GRCh37.p5	VT=SNP;SNPSOURCE=LOWCOV;AVGPOST=1.0000;AA=C;AN=2184;AC=22;LDAF=0.0101;RSQ=1.0000;SNPSOURCE=LOWCOV;ERATE=0.0003;THETA=0.0003;AF=0.01;AMR_AF=0.00;AFR_AF=0.04	NA	NA	NA	NA	NA	NA	NA	NA	NA	NA	NA	NA	NA	NA	NA	NA	NA	NA	NA	NA	NA	NA	NA	NA	NA	NA	NA	NA	NA	NA	NA	NA	NA	NA	NA	NA
hsa-mir-595	MI0003607	7	-	158325410	158325505	rs117344178	158325411	C/T	2	132	132	GRCh37.p5	VT=SNP;SNPSOURCE=LOWCOV;AVGPOST=1.0000;AC=17;LDAF=0.0078;AA=C;THETA=0.0004;AN=2184;RSQ=0.9972;SNPSOURCE=LOWCOV;ERATE=0.0003;AF=0.01;ASN_AF=0.03	NA	NA	NA	NA	NA	NA	NA	NA	NA	NA	NA	NA	NA	NA	NA	NA	NA	NA	NA	NA	NA	NA	NA	NA	NA	NA	NA	NA	NA	NA	NA	NA	NA	NA	NA	NA
hsa-mir-595	MI0003607	7	-	158325410	158325505	rs4909237	158325503	C/T	9	111	134	GRCh37.p5	VT=SNP;SNPSOURCE=LOWCOV;ERATE=0.0004;AVGPOST=0.9985;AC=402;AA=C;AN=2184;RSQ=0.9965;THETA=0.0006;SNPSOURCE=LOWCOV;LDAF=0.1840;AF=0.18;ASN_AF=0.26;AMR_AF=0.27;AFR_AF=0.04;EUR_AF=0.18	NA	NA	NA	NA	NA	NA	NA	NA	NA	NA	NA	NA	NA	NA	NA	NA	NA	NA	NA	NA	NA	NA	NA	NA	NA	NA	NA	NA	NA	NA	NA	NA	NA	NA	NA	NA
hsa-mir-671	MI0003760	7	+	150935507	150935624	rs140208029	150935562	C/T	0	134	134	GRCh37.p5	NA	NA	NA	NA	NA	NA	NA	NA	NA	NA	NA	NA	NA	NA	NA	NA	NA	NA	NA	NA	NA	NA	NA	NA	NA	NA	NA	NA	NA	NA	NA	NA	NA	NA	NA	NA	NA
hsa-mir-93	MI0000095	7	-	99691391	99691470	rs72631824	99691429	C/T	1	130	134	GRCh37.p5	VT=SNP;SNPSOURCE=LOWCOV;AVGPOST=1.0000;AN=2184;AA=G;LDAF=0.0046;THETA=0.0005;AC=10;RSQ=1.0000;SNPSOURCE=LOWCOV;ERATE=0.0003;AF=0.00;AFR_AF=0.02	NA	NA	NA	NA	NA	NA	NA	NA	NA	NA	NA	NA	NA	NA	NA	NA	NA	NA	NA	NA	NA	NA	NA	NA	NA	NA	NA	NA	NA	NA	NA	NA	NA	NA	NA	NA
hsa-mir-96	MI0000098	7	-	129414532	129414609	rs73159662	129414568	A/G	3	130	131	GRCh37.p5	NA	NA	NA	NA	NA	NA	NA	NA	NA	NA	NA	NA	NA	NA	NA	NA	NA	NA	NA	NA	NA	NA	NA	NA	NA	NA	NA	NA	NA	NA	NA	NA	NA	NA	NA	NA	NA
hsa-mir-96	MI0000098	7	-	129414532	129414609	rs41274239	129414574	A/G	2	127	132	GRCh37.p5	VT=SNP;SNPSOURCE=LOWCOV;THETA=0.0004;AN=2184;AVGPOST=0.9996;RSQ=0.9532;AA=A;LDAF=0.0025;AC=5;SNPSOURCE=LOWCOV;ERATE=0.0003;AF=0.00;EUR_AF=0.01	NA	NA	NA	NA	NA	NA	NA	NA	NA	NA	NA	NA	NA	NA	NA	NA	NA	NA	NA	NA	NA	NA	NA	NA	NA	NA	NA	NA	NA	NA	NA	NA	NA	NA	NA	NA
hsa-mir-1206	MI0006339	8	+	129021144	129021202	rs2114358	129021179	C/T	27	96	134	GRCh37.p5	VT=SNP;SNPSOURCE=LOWCOV;AN=2184;AA=G;RSQ=0.9995;LDAF=0.7007;AVGPOST=0.9998;AC=1531;SNPSOURCE=LOWCOV;ERATE=0.0003;THETA=0.0003;AF=0.70;ASN_AF=0.73;AMR_AF=0.70;AFR_AF=0.77;EUR_AF=0.63	NA	NA	NA	NA	NA	NA	NA	G	0.431	56	A	0.569	74	130	G	0.267	24	A	0.733	66	90	NA	NA	NA	NA	NA	NA	NA	NA	NA	NA	NA	NA	NA	NA	G
hsa-mir-1207	MI0006340	8	+	129061398	129061484	rs148236411	129061462	A/G	0	134	134	GRCh37.p5	VT=SNP;SNPSOURCE=LOWCOV;AN=2184;AVGPOST=0.9997;AA=A;LDAF=0.0006;SNPSOURCE=LOWCOV;AC=1;THETA=0.0007;RSQ=0.7571;ERATE=0.0002;AF=0.00;EUR_AF=0.00	NA	NA	NA	NA	NA	NA	NA	NA	NA	NA	NA	NA	NA	NA	NA	NA	NA	NA	NA	NA	NA	NA	NA	NA	NA	NA	NA	NA	NA	NA	NA	NA	NA	NA	NA	NA
hsa-mir-1207	MI0006340	8	+	129061398	129061484	rs191866221	129061422	A/G	0	135	135	GRCh37.p5	VT=SNP;SNPSOURCE=LOWCOV;RSQ=0.8749;AN=2184;AA=G;AVGPOST=0.9993;THETA=0.0006;SNPSOURCE=LOWCOV;ERATE=0.0002;AC=3;LDAF=0.0017;AF=0.00;AFR_AF=0.01	NA	NA	NA	NA	NA	NA	NA	NA	NA	NA	NA	NA	NA	NA	NA	NA	NA	NA	NA	NA	NA	NA	NA	NA	NA	NA	NA	NA	NA	NA	NA	NA	NA	NA	NA	NA
hsa-mir-1208	MI0006341	8	+	129162362	129162434	rs2648841	129162433	A/C/T	3	100	133	GRCh37.p5	VT=SNP;SNPSOURCE=LOWCOV;RSQ=0.9885;AN=2184;AA=G;AVGPOST=0.9942;THETA=0.0027;ERATE=0.0033;LDAF=0.1933;SNPSOURCE=LOWCOV;AC=421;AF=0.19;ASN_AF=0.45;AMR_AF=0.17;AFR_AF=0.10;EUR_AF=0.07	NA	NA	NA	NA	NA	NA	NA	NA	NA	NA	NA	NA	NA	NA	NA	NA	NA	NA	NA	NA	NA	NA	NA	NA	NA	NA	NA	NA	NA	NA	NA	NA	NA	NA	NA	NA
hsa-mir-1208	MI0006341	8	+	129162362	129162434	rs56863230	129162366	C/G	2	129	132	GRCh37.p5	VT=SNP;SNPSOURCE=LOWCOV;THETA=0.0004;AN=2184;AA=G;RSQ=0.9976;SNPSOURCE=LOWCOV;LDAF=0.0179;ERATE=0.0002;AVGPOST=0.9999;AC=39;AF=0.02;ASN_AF=0.07	NA	NA	NA	NA	NA	NA	NA	NA	NA	NA	NA	NA	NA	NA	NA	NA	NA	NA	NA	NA	NA	NA	NA	NA	NA	NA	NA	NA	NA	NA	NA	NA	NA	NA	NA	NA
hsa-mir-1234	MI0006324	8	-	145625476	145625559	rs75169642	145625535	C/G	0	131	131	GRCh37.p5	NA	NA	NA	NA	NA	NA	NA	NA	NA	NA	NA	NA	NA	NA	NA	NA	NA	NA	NA	NA	NA	NA	NA	NA	NA	NA	NA	NA	NA	NA	NA	NA	NA	NA	NA	NA	NA
hsa-mir-1234	MI0006324	8	-	145625476	145625559	rs66769762	145625537	-/GG	0	130	130	GRCh37.p5	NA	NA	NA	NA	NA	NA	NA	NA	NA	NA	NA	NA	NA	NA	NA	NA	NA	NA	NA	NA	NA	NA	NA	NA	NA	NA	NA	NA	NA	NA	NA	NA	NA	NA	NA	NA	NA
hsa-mir-1234	MI0006324	8	-	145625476	145625559	rs76908615	145625542	-/CC	0	131	131	GRCh37.p5	NA	NA	NA	NA	NA	NA	NA	NA	NA	NA	NA	NA	NA	NA	NA	NA	NA	NA	NA	NA	NA	NA	NA	NA	NA	NA	NA	NA	NA	NA	NA	NA	NA	NA	NA	NA	NA
hsa-mir-1234	MI0006324	8	-	145625476	145625559	rs145341443	145625525	-/CC	0	134	134	GRCh37.p5	NA	NA	NA	NA	NA	NA	NA	NA	NA	NA	NA	NA	NA	NA	NA	NA	NA	NA	NA	NA	NA	NA	NA	NA	NA	NA	NA	NA	NA	NA	NA	NA	NA	NA	NA	NA	NA
hsa-mir-1234	MI0006324	8	-	145625476	145625559	rs2291134	145625536	C/G	1	100	131	GRCh37.p5	NA	NA	NA	NA	NA	NA	NA	NA	NA	NA	NA	NA	NA	NA	NA	NA	NA	NA	NA	NA	NA	NA	NA	NA	NA	NA	NA	NA	NA	NA	NA	NA	NA	NA	NA	NA	NA
hsa-mir-1234	MI0006324	8	-	145625476	145625559	rs141140965	145625538	C/G	0	134	135	GRCh37.p5	VT=SNP;SNPSOURCE=LOWCOV,EXOME;RSQ=0.7316;AVGPOST=0.8629;SNPSOURCE=LOWCOV,EXOME;THETA=0.0031;AN=2184;AC=821;AA=-;LDAF=0.3824;ERATE=0.0306;AF=0.38;ASN_AF=0.49;AMR_AF=0.42;AFR_AF=0.33;EUR_AF=0.30	NA	NA	NA	NA	NA	NA	NA	NA	NA	NA	NA	NA	NA	NA	NA	NA	NA	NA	NA	NA	NA	NA	NA	NA	NA	NA	NA	NA	NA	NA	NA	NA	NA	NA	NA	NA
hsa-mir-124-2	MI0000444	8	+	65291706	65291814	rs72631829	65291808	A/G	1	130	135	GRCh37.p5	VT=SNP;SNPSOURCE=LOWCOV;AVGPOST=1.0000;AN=2184;AA=A;THETA=0.0012;RSQ=1.0000;LDAF=0.0014;SNPSOURCE=LOWCOV;ERATE=0.0002;AC=3;AF=0.00;ASN_AF=0.01	NA	NA	NA	NA	NA	NA	NA	NA	NA	NA	NA	NA	NA	NA	NA	NA	NA	NA	NA	NA	NA	NA	NA	NA	NA	NA	NA	NA	NA	NA	NA	NA	NA	NA	NA	NA
hsa-mir-1273a	MI0006409	8	-	101036210	101036312	rs184062845	101036259	A/G	0	135	135	GRCh37.p5	VT=SNP;SNPSOURCE=LOWCOV;ERATE=0.0004;RSQ=0.4696;AN=2184;AA=A;LDAF=0.0023;AVGPOST=0.9970;SNPSOURCE=LOWCOV;AC=2;THETA=0.0003;AF=0.00;AMR_AF=0.00;AFR_AF=0.00	NA	NA	NA	NA	NA	NA	NA	NA	NA	NA	NA	NA	NA	NA	NA	NA	NA	NA	NA	NA	NA	NA	NA	NA	NA	NA	NA	NA	NA	NA	NA	NA	NA	NA	NA	NA
hsa-mir-1322	MI0006653	8	-	10682883	10682953	rs189895541	10682898	A/G	0	135	135	GRCh37.p5	VT=SNP;SNPSOURCE=LOWCOV;AVGPOST=0.8000;THETA=0.0004;AN=2184;RSQ=0.0045;AA=A;AC=5;SNPSOURCE=LOWCOV;LDAF=0.2019;ERATE=0.0003;AF=0.00;EUR_AF=0.01	NA	NA	NA	NA	NA	NA	NA	NA	NA	NA	NA	NA	NA	NA	NA	NA	NA	NA	NA	NA	NA	NA	NA	NA	NA	NA	NA	NA	NA	NA	NA	NA	NA	NA	NA	NA
hsa-mir-1322	MI0006653	8	-	10682883	10682953	rs112004155	10682905	C/T	1	132	132	GRCh37.p5	VT=SNP;SNPSOURCE=LOWCOV;RSQ=0.0179;AA=C;THETA=0.0004;AVGPOST=0.7999;AN=2184;AC=16;LDAF=0.2059;SNPSOURCE=LOWCOV;ERATE=0.0003;AF=0.01;AMR_AF=0.00;AFR_AF=0.03	NA	NA	NA	NA	NA	NA	NA	NA	NA	NA	NA	NA	NA	NA	NA	NA	NA	NA	NA	NA	NA	NA	NA	NA	NA	NA	NA	NA	NA	NA	NA	NA	NA	NA	NA	NA
hsa-mir-1322	MI0006653	8	-	10682883	10682953	rs59878596	10682894	C/T	3	129	135	GRCh37.p5	VT=SNP;SNPSOURCE=LOWCOV;AVGPOST=0.8000;AA=C;AN=2184;THETA=0.0005;SNPSOURCE=LOWCOV;RSQ=0.1167;LDAF=0.2457;ERATE=0.0003;AC=125;AF=0.06;AMR_AF=0.01;AFR_AF=0.25	NA	NA	NA	NA	NA	NA	NA	NA	NA	NA	NA	NA	NA	NA	NA	NA	NA	NA	NA	NA	NA	NA	NA	NA	NA	NA	NA	NA	NA	NA	NA	NA	NA	NA	NA	NA
hsa-mir-151a	MI0000809	8	-	141742663	141742752	rs149074929	141742750	A/G	0	134	134	GRCh37.p5	VT=SNP;SNPSOURCE=LOWCOV;RSQ=0.9882;AVGPOST=1.0000;AN=2184;LDAF=0.0019;AA=A;SNPSOURCE=LOWCOV;THETA=0.0010;AC=4;ERATE=0.0003;AF=0.00;AFR_AF=0.01	NA	NA	NA	NA	NA	NA	NA	NA	NA	NA	NA	NA	NA	NA	NA	NA	NA	NA	NA	NA	NA	NA	NA	NA	NA	NA	NA	NA	NA	NA	NA	NA	NA	NA	NA	NA
hsa-mir-2053	MI0010487	8	+	113655722	113655812	rs10505168	113655752	A/G	3	119	134	GRCh37.p5	VT=SNP;SNPSOURCE=LOWCOV;ERATE=0.0005;AC=803;AA=C;RSQ=0.9957;AN=2184;THETA=0.0005;LDAF=0.3672;SNPSOURCE=LOWCOV;AVGPOST=0.9978;AF=0.37;ASN_AF=0.42;AMR_AF=0.28;AFR_AF=0.52;EUR_AF=0.27	NA	NA	NA	NA	NA	NA	NA	T	0.723	94	C	0.277	36	130	T	0.6	54	C	0.4	36	90	NA	NA	NA	NA	NA	NA	NA	NA	NA	NA	NA	NA	NA	NA	T
hsa-mir-30b	MI0000441	8	-	135812763	135812850	rs111424617	135812836	C/T	2	132	132	GRCh37.p5	NA	NA	NA	NA	NA	NA	NA	NA	NA	NA	NA	NA	NA	NA	NA	NA	NA	NA	NA	NA	NA	NA	NA	NA	NA	NA	NA	NA	NA	NA	NA	NA	NA	NA	NA	NA	NA
hsa-mir-30d	MI0000255	8	-	135817119	135817188	rs185802410	135817129	A/G	0	135	135	GRCh37.p5	VT=SNP;SNPSOURCE=LOWCOV;AVGPOST=1.0000;THETA=0.0004;AN=2184;RSQ=0.0000;LDAF=0.0000;AA=A;AC=0;SNPSOURCE=LOWCOV;ERATE=0.0003;AF=0	NA	NA	NA	NA	NA	NA	NA	NA	NA	NA	NA	NA	NA	NA	NA	NA	NA	NA	NA	NA	NA	NA	NA	NA	NA	NA	NA	NA	NA	NA	NA	NA	NA	NA	NA	NA
hsa-mir-3148	MI0014175	8	-	29814788	29814864	rs142320250	29814813	A/G	0	134	134	GRCh37.p5	VT=SNP;SNPSOURCE=LOWCOV;RSQ=0.8596;LDAF=0.0027;AN=2184;AA=A;AC=5;SNPSOURCE=LOWCOV;THETA=0.0007;ERATE=0.0003;AVGPOST=0.9992;AF=0.00;ASN_AF=0.01;EUR_AF=0.00	NA	NA	NA	NA	NA	NA	NA	NA	NA	NA	NA	NA	NA	NA	NA	NA	NA	NA	NA	NA	NA	NA	NA	NA	NA	NA	NA	NA	NA	NA	NA	NA	NA	NA	NA	NA
hsa-mir-3151	MI0014178	8	+	104166842	104166917	rs35605502	104166902	-/C	1	126	135	GRCh37.p5	VT=INDEL;ERATE=0.0005;AN=2184;AA=G;AC=2180;LDAF=0.9968;RSQ=0.4268;AVGPOST=0.9951;THETA=0.0003;AF=1.00;ASN_AF=0.99;AMR_AF=1.00;AFR_AF=1.00;EUR_AF=1.00	NA	NA	NA	NA	NA	NA	NA	NA	NA	NA	NA	NA	NA	NA	NA	NA	NA	NA	NA	NA	NA	NA	NA	NA	NA	NA	NA	NA	NA	NA	NA	NA	NA	NA	NA	NA
hsa-mir-3151	MI0014178	8	+	104166842	104166917	rs150586895	104166905	-/C	0	134	134	GRCh37.p5	NA	NA	NA	NA	NA	NA	NA	NA	NA	NA	NA	NA	NA	NA	NA	NA	NA	NA	NA	NA	NA	NA	NA	NA	NA	NA	NA	NA	NA	NA	NA	NA	NA	NA	NA	NA	NA
hsa-mir-3151	MI0014178	8	+	104166842	104166917	rs150940165	104166903	-/C	0	134	134	GRCh37.p5	NA	NA	NA	NA	NA	NA	NA	NA	NA	NA	NA	NA	NA	NA	NA	NA	NA	NA	NA	NA	NA	NA	NA	NA	NA	NA	NA	NA	NA	NA	NA	NA	NA	NA	NA	NA	NA
hsa-mir-3151	MI0014178	8	+	104166842	104166917	rs72544670	104166904	-/C	0	130	130	GRCh37.p5	NA	NA	NA	NA	NA	NA	NA	NA	NA	NA	NA	NA	NA	NA	NA	NA	NA	NA	NA	NA	NA	NA	NA	NA	NA	NA	NA	NA	NA	NA	NA	NA	NA	NA	NA	NA	NA
hsa-mir-3610	MI0016000	8	-	117886967	117887039	rs112072631	117886991	G/T	0	132	132	GRCh37.p5	NA	NA	NA	NA	NA	NA	NA	NA	NA	NA	NA	NA	NA	NA	NA	NA	NA	NA	NA	NA	NA	NA	NA	NA	NA	NA	NA	NA	NA	NA	NA	NA	NA	NA	NA	NA	NA
hsa-mir-3610	MI0016000	8	-	117886967	117887039	rs10094194	117886982	C/G	0	119	119	GRCh37.p5	NA	NA	NA	NA	NA	NA	NA	NA	NA	NA	NA	NA	NA	NA	NA	NA	NA	NA	NA	NA	NA	NA	NA	NA	NA	NA	NA	NA	NA	NA	NA	NA	NA	NA	NA	NA	NA
hsa-mir-3622a	MI0016013	8	+	27559194	27559276	rs13276615	27559261	A/C	0	121	121	GRCh37.p5	NA	NA	NA	NA	NA	NA	NA	NA	C	1	130	A	0	0	130	C	1	90	A	0	0	90	NA	NA	NA	NA	NA	NA	NA	NA	NA	NA	NA	NA	NA	NA	C
hsa-mir-3622a	MI0016013	8	+	27559194	27559276	rs66683138	27559214	A/G	3	130	133	GRCh37.p5	VT=SNP;SNPSOURCE=LOWCOV;ERATE=0.0005;THETA=0.0004;AA=g;AN=2184;AC=640;RSQ=0.9948;LDAF=0.2929;AVGPOST=0.9973;SNPSOURCE=LOWCOV;AF=0.29;ASN_AF=0.42;AMR_AF=0.23;AFR_AF=0.31;EUR_AF=0.21	NA	NA	NA	NA	NA	NA	NA	NA	NA	NA	NA	NA	NA	NA	NA	NA	NA	NA	NA	NA	NA	NA	NA	NA	NA	NA	NA	NA	NA	NA	NA	NA	NA	NA	NA	NA
hsa-mir-3622b	MI0016014	8	-	27559190	27559284	rs13276615	27559261	A/C	0	121	121	GRCh37.p5	NA	NA	NA	NA	NA	NA	NA	NA	C	1	130	A	0	0	130	C	1	90	A	0	0	90	NA	NA	NA	NA	NA	NA	NA	NA	NA	NA	NA	NA	NA	NA	C
hsa-mir-3622b	MI0016014	8	-	27559190	27559284	rs66683138	27559214	A/G	3	130	133	GRCh37.p5	VT=SNP;SNPSOURCE=LOWCOV;ERATE=0.0005;THETA=0.0004;AA=g;AN=2184;AC=640;RSQ=0.9948;LDAF=0.2929;AVGPOST=0.9973;SNPSOURCE=LOWCOV;AF=0.29;ASN_AF=0.42;AMR_AF=0.23;AFR_AF=0.31;EUR_AF=0.21	NA	NA	NA	NA	NA	NA	NA	NA	NA	NA	NA	NA	NA	NA	NA	NA	NA	NA	NA	NA	NA	NA	NA	NA	NA	NA	NA	NA	NA	NA	NA	NA	NA	NA	NA	NA
hsa-mir-3669	MI0016070	8	-	130509594	130509674	rs186981495	130509601	C/T	0	135	135	GRCh37.p5	VT=SNP;SNPSOURCE=LOWCOV;LDAF=0.0036;ERATE=0.0005;AN=2184;THETA=0.0059;AVGPOST=0.9964;AA=-;RSQ=0.6077;SNPSOURCE=LOWCOV;AC=4;AF=0.00;AFR_AF=0.01	NA	NA	NA	NA	NA	NA	NA	NA	NA	NA	NA	NA	NA	NA	NA	NA	NA	NA	NA	NA	NA	NA	NA	NA	NA	NA	NA	NA	NA	NA	NA	NA	NA	NA	NA	NA
hsa-mir-3669	MI0016070	8	-	130509594	130509674	rs191756002	130509604	A/T	0	135	135	GRCh37.p5	VT=SNP;SNPSOURCE=LOWCOV;AN=2184;AVGPOST=0.9616;AC=84;AA=-;ERATE=0.0020;SNPSOURCE=LOWCOV;THETA=0.0020;RSQ=0.6881;LDAF=0.0465;AF=0.04;ASN_AF=0.01;AMR_AF=0.02;AFR_AF=0.14;EUR_AF=0.00	NA	NA	NA	NA	NA	NA	NA	NA	NA	NA	NA	NA	NA	NA	NA	NA	NA	NA	NA	NA	NA	NA	NA	NA	NA	NA	NA	NA	NA	NA	NA	NA	NA	NA	NA	NA
hsa-mir-3669	MI0016070	8	-	130509594	130509674	rs184593509	130509640	C/T	0	135	135	GRCh37.p5	VT=SNP;SNPSOURCE=LOWCOV;AN=2184;AC=8;THETA=0.0033;RSQ=0.4185;SNPSOURCE=LOWCOV;ERATE=0.0015;AA=N;LDAF=0.0077;AVGPOST=0.9891;AF=0.00;ASN_AF=0.00;AMR_AF=0.01;AFR_AF=0.00;EUR_AF=0.00	NA	NA	NA	NA	NA	NA	NA	NA	NA	NA	NA	NA	NA	NA	NA	NA	NA	NA	NA	NA	NA	NA	NA	NA	NA	NA	NA	NA	NA	NA	NA	NA	NA	NA	NA	NA
hsa-mir-3673	MI0016074	8	-	130508088	130508189	rs55921050	130508142	C/T	2	129	129	GRCh37.p5	NA	NA	NA	NA	NA	NA	NA	NA	NA	NA	NA	NA	NA	NA	NA	NA	NA	NA	NA	NA	NA	NA	NA	NA	NA	NA	NA	NA	NA	NA	NA	NA	NA	NA	NA	NA	NA
hsa-mir-3673	MI0016074	8	-	130508088	130508189	rs60525947	130508165	A/G/T	2	129	135	GRCh37.p5	VT=SNP;SNPSOURCE=LOWCOV;LDAF=0.0133;AVGPOST=0.9804;AN=2184;AC=14;RSQ=0.3755;ERATE=0.0020;SNPSOURCE=LOWCOV;THETA=0.0069;AA=N;AF=0.01;ASN_AF=0.01;AMR_AF=0.01;AFR_AF=0.01;EUR_AF=0.00	NA	NA	NA	NA	NA	NA	NA	NA	NA	NA	NA	NA	NA	NA	NA	NA	NA	NA	NA	NA	NA	NA	NA	NA	NA	NA	NA	NA	NA	NA	NA	NA	NA	NA	NA	NA
hsa-mir-3673	MI0016074	8	-	130508088	130508189	rs58699099	130508172	C/T	0	129	129	GRCh37.p5	NA	NA	NA	NA	NA	NA	NA	NA	NA	NA	NA	NA	NA	NA	NA	NA	NA	NA	NA	NA	NA	NA	NA	NA	NA	NA	NA	NA	NA	NA	NA	NA	NA	NA	NA	NA	NA
hsa-mir-3673	MI0016074	8	-	130508088	130508189	rs58872489	130508178	-/CA	0	129	129	GRCh37.p5	VT=INDEL;RSQ=0.3586;ERATE=0.0046;AN=2184;AVGPOST=0.9128;THETA=0.0028;LDAF=0.0577;AC=63;AA=N;AF=0.03;ASN_AF=0.03;AMR_AF=0.01;AFR_AF=0.06;EUR_AF=0.02	NA	NA	NA	NA	NA	NA	NA	NA	NA	NA	NA	NA	NA	NA	NA	NA	NA	NA	NA	NA	NA	NA	NA	NA	NA	NA	NA	NA	NA	NA	NA	NA	NA	NA	NA	NA
hsa-mir-3673	MI0016074	8	-	130508088	130508189	rs57824231	130508130	-/AT	0	129	129	GRCh37.p5	VT=INDEL;THETA=0.0022;AN=2184;RSQ=0.2467;LDAF=0.1412;ERATE=0.0116;AVGPOST=0.7783;AC=103;AA=N;AF=0.05;ASN_AF=0.04;AMR_AF=0.03;AFR_AF=0.06;EUR_AF=0.05	NA	NA	NA	NA	NA	NA	NA	NA	NA	NA	NA	NA	NA	NA	NA	NA	NA	NA	NA	NA	NA	NA	NA	NA	NA	NA	NA	NA	NA	NA	NA	NA	NA	NA	NA	NA
hsa-mir-3673	MI0016074	8	-	130508088	130508189	rs60861880	130508149	C/T	2	129	135	GRCh37.p5	VT=SNP;SNPSOURCE=LOWCOV;AN=2184;AC=55;LDAF=0.0521;RSQ=0.4260;AVGPOST=0.9283;SNPSOURCE=LOWCOV;ERATE=0.0040;THETA=0.0069;AA=N;AF=0.03;ASN_AF=0.01;AMR_AF=0.04;AFR_AF=0.07;EUR_AF=0.00	NA	NA	NA	NA	NA	NA	NA	NA	NA	NA	NA	NA	NA	NA	NA	NA	NA	NA	NA	NA	NA	NA	NA	NA	NA	NA	NA	NA	NA	NA	NA	NA	NA	NA	NA	NA
hsa-mir-3674	MI0016075	8	+	1749291	1749358	rs192186660	1749320	C/T	0	135	135	GRCh37.p5	VT=SNP;SNPSOURCE=LOWCOV;RSQ=0.6377;AA=C;AN=2184;THETA=0.0008;AVGPOST=0.9993;SNPSOURCE=LOWCOV;AC=1;ERATE=0.0003;LDAF=0.0008;AF=0.00;ASN_AF=0.00	NA	NA	NA	NA	NA	NA	NA	NA	NA	NA	NA	NA	NA	NA	NA	NA	NA	NA	NA	NA	NA	NA	NA	NA	NA	NA	NA	NA	NA	NA	NA	NA	NA	NA	NA	NA
hsa-mir-3674	MI0016075	8	+	1749291	1749358	rs184432657	1749351	G/T	0	135	135	GRCh37.p5	VT=SNP;SNPSOURCE=LOWCOV;AN=2184;AA=T;RSQ=0.9546;THETA=0.0012;LDAF=0.0014;SNPSOURCE=LOWCOV;ERATE=0.0003;AVGPOST=0.9999;AC=3;AF=0.00;AFR_AF=0.01	NA	NA	NA	NA	NA	NA	NA	NA	NA	NA	NA	NA	NA	NA	NA	NA	NA	NA	NA	NA	NA	NA	NA	NA	NA	NA	NA	NA	NA	NA	NA	NA	NA	NA	NA	NA
hsa-mir-3674	MI0016075	8	+	1749291	1749358	rs75404472	1749333	C/T	2	132	133	GRCh37.p5	VT=SNP;SNPSOURCE=LOWCOV;THETA=0.0015;AC=112;AA=C;AN=2184;SNPSOURCE=LOWCOV;RSQ=0.9991;LDAF=0.0512;ERATE=0.0003;AVGPOST=0.9999;AF=0.05;ASN_AF=0.08;AMR_AF=0.01;AFR_AF=0.13	NA	NA	NA	NA	NA	NA	NA	NA	NA	NA	NA	NA	NA	NA	NA	NA	NA	NA	NA	NA	NA	NA	NA	NA	NA	NA	NA	NA	NA	NA	NA	NA	NA	NA	NA	NA
hsa-mir-3686	MI0016087	8	-	130496303	130496388	rs190173637	130496320	C/T	0	135	135	GRCh37.p5	VT=SNP;SNPSOURCE=LOWCOV;RSQ=0.7496;AVGPOST=0.9994;AA=C;AN=2184;SNPSOURCE=LOWCOV;AC=1;THETA=0.0007;ERATE=0.0003;LDAF=0.0008;AF=0.00;AMR_AF=0.00	NA	NA	NA	NA	NA	NA	NA	NA	NA	NA	NA	NA	NA	NA	NA	NA	NA	NA	NA	NA	NA	NA	NA	NA	NA	NA	NA	NA	NA	NA	NA	NA	NA	NA	NA	NA
hsa-mir-3686	MI0016087	8	-	130496303	130496388	rs6997249	130496365	A/G	27	116	134	GRCh37.p5	VT=SNP;SNPSOURCE=LOWCOV;ERATE=0.0004;LDAF=0.2311;AN=2184;AA=G;THETA=0.0005;RSQ=0.9809;SNPSOURCE=LOWCOV;AC=504;AVGPOST=0.9911;AF=0.23;ASN_AF=0.14;AMR_AF=0.26;AFR_AF=0.17;EUR_AF=0.32	NA	NA	NA	NA	NA	NA	NA	NA	NA	NA	NA	NA	NA	NA	NA	NA	NA	NA	NA	NA	NA	NA	NA	NA	NA	NA	NA	NA	NA	NA	NA	NA	NA	NA	NA	NA
hsa-mir-378d-2	MI0003840	8	-	94928250	94928347	rs73692959	94928250	A/T	1	130	133	GRCh37.p5	VT=SNP;SNPSOURCE=LOWCOV;AC=28;AN=2184;RSQ=0.9965;THETA=0.0006;AA=A;SNPSOURCE=LOWCOV;LDAF=0.0128;ERATE=0.0003;AVGPOST=0.9999;AF=0.01;AMR_AF=0.01;AFR_AF=0.05	NA	NA	NA	NA	NA	NA	NA	NA	NA	NA	NA	NA	NA	NA	NA	NA	NA	NA	NA	NA	NA	NA	NA	NA	NA	NA	NA	NA	NA	NA	NA	NA	NA	NA	NA	NA
hsa-mir-383	MI0000791	8	-	14710947	14711019	rs182042712	14710983	G/T	0	135	135	GRCh37.p5	VT=SNP;SNPSOURCE=LOWCOV;AN=2184;AA=T;AVGPOST=0.9997;THETA=0.0006;LDAF=0.0006;SNPSOURCE=LOWCOV;AC=1;RSQ=0.8383;ERATE=0.0002;AF=0.00;AFR_AF=0.00	NA	NA	NA	NA	NA	NA	NA	NA	NA	NA	NA	NA	NA	NA	NA	NA	NA	NA	NA	NA	NA	NA	NA	NA	NA	NA	NA	NA	NA	NA	NA	NA	NA	NA	NA	NA
hsa-mir-383	MI0000791	8	-	14710947	14711019	rs184836993	14710999	A/G	0	135	135	GRCh37.p5	VT=SNP;SNPSOURCE=LOWCOV;AVGPOST=1.0000;AN=2184;AA=A;SNPSOURCE=LOWCOV;AC=1;THETA=0.0007;ERATE=0.0003;RSQ=0.9547;LDAF=0.0005;AF=0.00;AFR_AF=0.00	NA	NA	NA	NA	NA	NA	NA	NA	NA	NA	NA	NA	NA	NA	NA	NA	NA	NA	NA	NA	NA	NA	NA	NA	NA	NA	NA	NA	NA	NA	NA	NA	NA	NA	NA	NA
hsa-mir-383	MI0000791	8	-	14710947	14711019	rs112302475	14711013	G/T	0	132	132	GRCh37.p5	NA	NA	NA	NA	NA	NA	NA	NA	NA	NA	NA	NA	NA	NA	NA	NA	NA	NA	NA	NA	NA	NA	NA	NA	NA	NA	NA	NA	NA	NA	NA	NA	NA	NA	NA	NA	NA
hsa-mir-4286	MI0015894	8	+	10524488	10524580	rs80245767	10524531	A/C	0	132	133	GRCh37.p5	VT=SNP;SNPSOURCE=LOWCOV;LDAF=0.0041;AC=7;AN=2184;THETA=0.0006;AA=A;RSQ=0.8422;SNPSOURCE=LOWCOV;ERATE=0.0003;AVGPOST=0.9982;AF=0.00;ASN_AF=0.01	NA	NA	NA	NA	NA	NA	NA	NA	NA	NA	NA	NA	NA	NA	NA	NA	NA	NA	NA	NA	NA	NA	NA	NA	NA	NA	NA	NA	NA	NA	NA	NA	NA	NA	NA	NA
hsa-mir-4287	MI0015895	8	-	27743556	27743633	rs185851308	27743564	A/G	0	135	135	GRCh37.p5	VT=SNP;SNPSOURCE=LOWCOV;ERATE=0.0004;RSQ=0.5059;AVGPOST=0.9979;AN=2184;THETA=0.0005;SNPSOURCE=LOWCOV;AA=a;AC=2;LDAF=0.0017;AF=0.00;AFR_AF=0.00	NA	NA	NA	NA	NA	NA	NA	NA	NA	NA	NA	NA	NA	NA	NA	NA	NA	NA	NA	NA	NA	NA	NA	NA	NA	NA	NA	NA	NA	NA	NA	NA	NA	NA	NA	NA
hsa-mir-4470	MI0016821	8	+	62627347	62627418	rs112644060	62627355	C/T	0	132	132	GRCh37.p5	NA	NA	NA	NA	NA	NA	NA	NA	NA	NA	NA	NA	NA	NA	NA	NA	NA	NA	NA	NA	NA	NA	NA	NA	NA	NA	NA	NA	NA	NA	NA	NA	NA	NA	NA	NA	NA
hsa-mir-4470	MI0016821	8	+	62627347	62627418	rs140979929	62627417	A/C	0	134	134	GRCh37.p5	VT=SNP;SNPSOURCE=LOWCOV;RSQ=0.7703;LDAF=0.0053;ERATE=0.0004;AA=C;THETA=0.0004;AN=2184;AC=9;SNPSOURCE=LOWCOV;AVGPOST=0.9968;AF=0.00;AFR_AF=0.02	NA	NA	NA	NA	NA	NA	NA	NA	NA	NA	NA	NA	NA	NA	NA	NA	NA	NA	NA	NA	NA	NA	NA	NA	NA	NA	NA	NA	NA	NA	NA	NA	NA	NA	NA	NA
hsa-mir-4472-1	MI0016823	8	+	143257700	143257779	rs28655823	143257760	C/G	3	125	133	GRCh37.p5	VT=SNP;SNPSOURCE=LOWCOV;THETA=0.0002;AN=2184;AA=G;LDAF=0.2164;AVGPOST=0.9947;AC=474;RSQ=0.9897;SNPSOURCE=LOWCOV;ERATE=0.0015;AF=0.22;ASN_AF=0.14;AMR_AF=0.23;AFR_AF=0.51;EUR_AF=0.07	NA	NA	NA	NA	NA	NA	NA	NA	NA	NA	NA	NA	NA	NA	NA	NA	NA	NA	NA	NA	NA	NA	NA	NA	NA	NA	NA	NA	NA	NA	NA	NA	NA	NA	NA	NA
hsa-mir-4659a	MI0017287	8	+	6602685	6602765	rs74578251	6602691	A/G	2	133	134	GRCh37.p5	VT=SNP;SNPSOURCE=LOWCOV;ERATE=0.0004;AN=2184;AA=G;AVGPOST=0.9990;RSQ=0.7900;LDAF=0.0019;THETA=0.0006;SNPSOURCE=LOWCOV;AC=3;AF=0.00;ASN_AF=0.01	NA	NA	NA	NA	NA	NA	NA	NA	NA	NA	NA	NA	NA	NA	NA	NA	NA	NA	NA	NA	NA	NA	NA	NA	NA	NA	NA	NA	NA	NA	NA	NA	NA	NA	NA	NA
hsa-mir-4659b	MI0017291	8	-	6602689	6602761	rs74578251	6602691	A/G	2	133	134	GRCh37.p5	VT=SNP;SNPSOURCE=LOWCOV;ERATE=0.0004;AN=2184;AA=G;AVGPOST=0.9990;RSQ=0.7900;LDAF=0.0019;THETA=0.0006;SNPSOURCE=LOWCOV;AC=3;AF=0.00;ASN_AF=0.01	NA	NA	NA	NA	NA	NA	NA	NA	NA	NA	NA	NA	NA	NA	NA	NA	NA	NA	NA	NA	NA	NA	NA	NA	NA	NA	NA	NA	NA	NA	NA	NA	NA	NA	NA	NA
hsa-mir-4661	MI0017289	8	+	92217713	92217787	rs145864185	92217753	A/G	0	134	134	GRCh37.p5	VT=SNP;SNPSOURCE=LOWCOV;RSQ=0.8974;AN=2184;AA=G;AVGPOST=0.9997;LDAF=0.0015;THETA=0.0006;SNPSOURCE=LOWCOV;ERATE=0.0003;AC=3;AF=0.00;AFR_AF=0.01	NA	NA	NA	NA	NA	NA	NA	NA	NA	NA	NA	NA	NA	NA	NA	NA	NA	NA	NA	NA	NA	NA	NA	NA	NA	NA	NA	NA	NA	NA	NA	NA	NA	NA	NA	NA
hsa-mir-4662a	MI0017290	8	+	125834227	125834293	rs193002095	125834239	A/G	0	135	135	GRCh37.p5	VT=SNP;SNPSOURCE=LOWCOV;AN=2184;AVGPOST=0.9996;AA=A;LDAF=0.0006;RSQ=0.7318;SNPSOURCE=LOWCOV;AC=1;ERATE=0.0003;THETA=0.0003;AF=0.00;ASN_AF=0.00	NA	NA	NA	NA	NA	NA	NA	NA	NA	NA	NA	NA	NA	NA	NA	NA	NA	NA	NA	NA	NA	NA	NA	NA	NA	NA	NA	NA	NA	NA	NA	NA	NA	NA	NA	NA
hsa-mir-4662b	MI0017293	8	-	125834220	125834300	rs193002095	125834239	A/G	0	135	135	GRCh37.p5	VT=SNP;SNPSOURCE=LOWCOV;AN=2184;AVGPOST=0.9996;AA=A;LDAF=0.0006;RSQ=0.7318;SNPSOURCE=LOWCOV;AC=1;ERATE=0.0003;THETA=0.0003;AF=0.00;ASN_AF=0.00	NA	NA	NA	NA	NA	NA	NA	NA	NA	NA	NA	NA	NA	NA	NA	NA	NA	NA	NA	NA	NA	NA	NA	NA	NA	NA	NA	NA	NA	NA	NA	NA	NA	NA	NA	NA
hsa-mir-4663	MI0017292	8	-	124228028	124228103	rs116015399	124228077	C/T	2	132	132	GRCh37.p5	VT=SNP;SNPSOURCE=LOWCOV;THETA=0.0009;ERATE=0.0004;AA=C;AVGPOST=0.9979;AN=2184;LDAF=0.0098;SNPSOURCE=LOWCOV;AC=21;RSQ=0.9248;AF=0.01;AFR_AF=0.04	NA	NA	NA	NA	NA	NA	NA	NA	NA	NA	NA	NA	NA	NA	NA	NA	NA	NA	NA	NA	NA	NA	NA	NA	NA	NA	NA	NA	NA	NA	NA	NA	NA	NA	NA	NA
hsa-mir-4664	MI0017294	8	-	144815253	144815323	rs185781090	144815301	C/G	0	135	135	GRCh37.p5	VT=SNP;SNPSOURCE=LOWCOV;ERATE=0.0005;RSQ=0.0531;AA=g;AN=2184;AVGPOST=0.9989;THETA=0.0012;AC=0;SNPSOURCE=LOWCOV;LDAF=0.0005;AF=0	NA	NA	NA	NA	NA	NA	NA	NA	NA	NA	NA	NA	NA	NA	NA	NA	NA	NA	NA	NA	NA	NA	NA	NA	NA	NA	NA	NA	NA	NA	NA	NA	NA	NA	NA	NA
hsa-mir-486	MI0002470	8	-	41517959	41518026	rs59908561	41517959	-/G	1	129	135	GRCh37.p5	NA	NA	NA	NA	NA	NA	NA	NA	NA	NA	NA	NA	NA	NA	NA	NA	NA	NA	NA	NA	NA	NA	NA	NA	NA	NA	NA	NA	NA	NA	NA	NA	NA	NA	NA	NA	NA
hsa-mir-486	MI0002470	8	-	41517959	41518026	rs72177614	41517960	-/G	0	130	130	GRCh37.p5	NA	NA	NA	NA	NA	NA	NA	NA	NA	NA	NA	NA	NA	NA	NA	NA	NA	NA	NA	NA	NA	NA	NA	NA	NA	NA	NA	NA	NA	NA	NA	NA	NA	NA	NA	NA	NA
hsa-mir-486	MI0002470	8	-	41517959	41518026	rs150478047	41518025	G/T	0	134	134	GRCh37.p5	VT=SNP;SNPSOURCE=LOWCOV;ERATE=0.0004;AN=2184;AA=G;AVGPOST=0.9997;RSQ=0.7805;LDAF=0.0006;SNPSOURCE=LOWCOV;AC=1;THETA=0.0034;AF=0.00;AFR_AF=0.00	NA	NA	NA	NA	NA	NA	NA	NA	NA	NA	NA	NA	NA	NA	NA	NA	NA	NA	NA	NA	NA	NA	NA	NA	NA	NA	NA	NA	NA	NA	NA	NA	NA	NA	NA	NA
hsa-mir-5194	MI0018173	8	-	131020580	131020699	rs78360334	131020636	C/T	2	132	133	GRCh37.p5	VT=SNP;SNPSOURCE=LOWCOV;AN=2184;AA=T;RSQ=0.9715;THETA=0.0008;AVGPOST=0.9976;LDAF=0.0297;AC=64;SNPSOURCE=LOWCOV;ERATE=0.0002;AF=0.03;ASN_AF=0.11	NA	NA	NA	NA	NA	NA	NA	NA	NA	NA	NA	NA	NA	NA	NA	NA	NA	NA	NA	NA	NA	NA	NA	NA	NA	NA	NA	NA	NA	NA	NA	NA	NA	NA	NA	NA
hsa-mir-5194	MI0018173	8	-	131020580	131020699	rs184695411	131020659	A/T	0	135	135	GRCh37.p5	VT=SNP;SNPSOURCE=LOWCOV;AN=2184;RSQ=0.8803;AA=A;SNPSOURCE=LOWCOV;AC=1;LDAF=0.0005;ERATE=0.0002;AVGPOST=0.9999;THETA=0.0003;AF=0.00;AFR_AF=0.00	NA	NA	NA	NA	NA	NA	NA	NA	NA	NA	NA	NA	NA	NA	NA	NA	NA	NA	NA	NA	NA	NA	NA	NA	NA	NA	NA	NA	NA	NA	NA	NA	NA	NA	NA	NA
hsa-mir-5194	MI0018173	8	-	131020580	131020699	rs78964558	131020673	A/G	1	132	135	GRCh37.p5	VT=SNP;SNPSOURCE=LOWCOV;AN=2184;AA=G;THETA=0.0008;AVGPOST=0.9998;LDAF=0.0006;SNPSOURCE=LOWCOV;RSQ=0.8138;AC=1;ERATE=0.0002;AF=0.00;EUR_AF=0.00	NA	NA	NA	NA	NA	NA	NA	NA	NA	NA	NA	NA	NA	NA	NA	NA	NA	NA	NA	NA	NA	NA	NA	NA	NA	NA	NA	NA	NA	NA	NA	NA	NA	NA	NA	NA
hsa-mir-5194	MI0018173	8	-	131020580	131020699	rs188308370	131020660	A/T	0	135	135	GRCh37.p5	VT=SNP;SNPSOURCE=LOWCOV;RSQ=0.8836;LDAF=0.0027;ERATE=0.0004;AN=2184;AA=T;THETA=0.0006;AC=5;SNPSOURCE=LOWCOV;AVGPOST=0.9992;AF=0.00;AFR_AF=0.01	NA	NA	NA	NA	NA	NA	NA	NA	NA	NA	NA	NA	NA	NA	NA	NA	NA	NA	NA	NA	NA	NA	NA	NA	NA	NA	NA	NA	NA	NA	NA	NA	NA	NA	NA	NA
hsa-mir-5194	MI0018173	8	-	131020580	131020699	rs35804210	131020624	-/C	0	126	126	GRCh37.p5	NA	NA	NA	NA	NA	NA	NA	NA	NA	NA	NA	NA	NA	NA	NA	NA	NA	NA	NA	NA	NA	NA	NA	NA	NA	NA	NA	NA	NA	NA	NA	NA	NA	NA	NA	NA	NA
hsa-mir-548a-3	MI0003612	8	-	105496597	105496693	rs139528851	105496636	-/ATTGAAAGTA	1	134	134	GRCh37.p5	NA	NA	NA	NA	NA	NA	NA	NA	NA	NA	NA	NA	NA	NA	NA	NA	NA	NA	NA	NA	NA	NA	NA	NA	NA	NA	NA	NA	NA	NA	NA	NA	NA	NA	NA	NA	NA
hsa-mir-548a-3	MI0003612	8	-	105496597	105496693	rs150167306	105496675	G/T	0	134	134	GRCh37.p5	VT=SNP;SNPSOURCE=LOWCOV;LDAF=0.0013;AVGPOST=1.0000;AN=2184;RSQ=0.9839;ERATE=0.0009;THETA=0.0006;AA=A;SNPSOURCE=LOWCOV;AC=3;AF=0.00;AFR_AF=0.01	NA	NA	NA	NA	NA	NA	NA	NA	NA	NA	NA	NA	NA	NA	NA	NA	NA	NA	NA	NA	NA	NA	NA	NA	NA	NA	NA	NA	NA	NA	NA	NA	NA	NA	NA	NA
hsa-mir-548a-3	MI0003612	8	-	105496597	105496693	rs71297276	105496638	-/TGAAAGTAAT	0	130	130	GRCh37.p5	NA	NA	NA	NA	NA	NA	NA	NA	NA	NA	NA	NA	NA	NA	NA	NA	NA	NA	NA	NA	NA	NA	NA	NA	NA	NA	NA	NA	NA	NA	NA	NA	NA	NA	NA	NA	NA
hsa-mir-548ao	MI0017871	8	-	41128567	41128662	rs13272265	41128605	C/T	0	121	134	GRCh37.p5	NA	NA	NA	NA	NA	NA	NA	NA	T	1	130	C	0	0	130	T	1	90	C	0	0	90	NA	NA	NA	NA	NA	NA	NA	NA	NA	NA	NA	NA	NA	NA	T
hsa-mir-548ao	MI0017871	8	-	41128567	41128662	rs138586956	41128620	C/T	0	134	134	GRCh37.p5	VT=SNP;SNPSOURCE=LOWCOV;ERATE=0.0004;AA=C;AN=2184;RSQ=0.7736;LDAF=0.0014;SNPSOURCE=LOWCOV;AC=3;THETA=0.0003;AVGPOST=0.9992;AF=0.00;AFR_AF=0.01	NA	NA	NA	NA	NA	NA	NA	NA	NA	NA	NA	NA	NA	NA	NA	NA	NA	NA	NA	NA	NA	NA	NA	NA	NA	NA	NA	NA	NA	NA	NA	NA	NA	NA	NA	NA
hsa-mir-548ao	MI0017871	8	-	41128567	41128662	rs187877820	41128578	A/G	0	135	135	GRCh37.p5	VT=SNP;SNPSOURCE=LOWCOV;RSQ=0.7390;AN=2184;AA=G;AVGPOST=0.9996;THETA=0.0011;LDAF=0.0006;SNPSOURCE=LOWCOV;AC=1;ERATE=0.0003;AF=0.00;AFR_AF=0.00	NA	NA	NA	NA	NA	NA	NA	NA	NA	NA	NA	NA	NA	NA	NA	NA	NA	NA	NA	NA	NA	NA	NA	NA	NA	NA	NA	NA	NA	NA	NA	NA	NA	NA	NA	NA
hsa-mir-548ao	MI0017871	8	-	41128567	41128662	rs79091838	41128599	A/G	2	132	133	GRCh37.p5	VT=SNP;SNPSOURCE=LOWCOV;AC=35;THETA=0.0002;AVGPOST=0.9994;RSQ=0.9840;AA=g;AN=2184;SNPSOURCE=LOWCOV;LDAF=0.0163;ERATE=0.0002;AF=0.02;AMR_AF=0.01;AFR_AF=0.07;EUR_AF=0.00	NA	NA	NA	NA	NA	NA	NA	NA	NA	NA	NA	NA	NA	NA	NA	NA	NA	NA	NA	NA	NA	NA	NA	NA	NA	NA	NA	NA	NA	NA	NA	NA	NA	NA	NA	NA
hsa-mir-548h-4	MI0006414	8	-	26906370	26906480	rs73235381	26906402	C/T	3	130	132	GRCh37.p5	VT=SNP;SNPSOURCE=LOWCOV;LDAF=0.0391;AC=85;AA=C;AN=2184;SNPSOURCE=LOWCOV;ERATE=0.0003;AVGPOST=0.9995;RSQ=0.9950;THETA=0.0003;AF=0.04;AMR_AF=0.04;AFR_AF=0.10;EUR_AF=0.03	NA	NA	NA	NA	NA	NA	NA	NA	NA	NA	NA	NA	NA	NA	NA	NA	NA	NA	NA	NA	NA	NA	NA	NA	NA	NA	NA	NA	NA	NA	NA	NA	NA	NA	NA	NA
hsa-mir-548h-4	MI0006414	8	-	26906370	26906480	rs184537764	26906437	A/G	0	135	135	GRCh37.p5	VT=SNP;SNPSOURCE=LOWCOV;LDAF=0.0404;THETA=0.0004;AN=2184;RSQ=0.9781;AVGPOST=0.9973;AC=87;SNPSOURCE=LOWCOV;ERATE=0.0003;AA=N;AF=0.04;AMR_AF=0.04;AFR_AF=0.10;EUR_AF=0.03	NA	NA	NA	NA	NA	NA	NA	NA	NA	NA	NA	NA	NA	NA	NA	NA	NA	NA	NA	NA	NA	NA	NA	NA	NA	NA	NA	NA	NA	NA	NA	NA	NA	NA	NA	NA
hsa-mir-548h-4	MI0006414	8	-	26906370	26906480	rs150141473	26906434	-/TAAAG	1	134	134	GRCh37.p5	NA	NA	NA	NA	NA	NA	NA	NA	NA	NA	NA	NA	NA	NA	NA	NA	NA	NA	NA	NA	NA	NA	NA	NA	NA	NA	NA	NA	NA	NA	NA	NA	NA	NA	NA	NA	NA
hsa-mir-548h-4	MI0006414	8	-	26906370	26906480	rs115507344	26906471	A/G	2	132	132	GRCh37.p5	VT=SNP;SNPSOURCE=LOWCOV;RSQ=0.7735;THETA=0.0002;AN=2184;AVGPOST=0.9990;LDAF=0.0019;AA=A;SNPSOURCE=LOWCOV;ERATE=0.0002;AC=3;AF=0.00;AFR_AF=0.01	NA	NA	NA	NA	NA	NA	NA	NA	NA	NA	NA	NA	NA	NA	NA	NA	NA	NA	NA	NA	NA	NA	NA	NA	NA	NA	NA	NA	NA	NA	NA	NA	NA	NA	NA	NA
hsa-mir-548h-4	MI0006414	8	-	26906370	26906480	rs74273836	26906437	-/AGTAA	0	130	130	GRCh37.p5	VT=INDEL;THETA=0.0002;LDAF=0.1500;AN=2184;AA=T;ERATE=0.0008;RSQ=0.9872;AC=329;AVGPOST=0.9960;AF=0.15;ASN_AF=0.10;AMR_AF=0.19;AFR_AF=0.07;EUR_AF=0.23	NA	NA	NA	NA	NA	NA	NA	NA	NA	NA	NA	NA	NA	NA	NA	NA	NA	NA	NA	NA	NA	NA	NA	NA	NA	NA	NA	NA	NA	NA	NA	NA	NA	NA	NA	NA
hsa-mir-548i-3	MI0006423	8	-	7946463	7946611	rs113893828	7946598	C/T	0	132	132	GRCh37.p5	NA	NA	NA	NA	NA	NA	NA	NA	NA	NA	NA	NA	NA	NA	NA	NA	NA	NA	NA	NA	NA	NA	NA	NA	NA	NA	NA	NA	NA	NA	NA	NA	NA	NA	NA	NA	NA
hsa-mir-5680	MI0019280	8	+	103137660	103137743	rs12549434	103137663	C/T	25	120	133	GRCh37.p5	VT=SNP;SNPSOURCE=LOWCOV;ERATE=0.0004;AN=2184;AC=154;AA=T;THETA=0.0011;LDAF=0.0707;AVGPOST=0.9964;SNPSOURCE=LOWCOV;RSQ=0.9805;AF=0.07;ASN_AF=0.01;AMR_AF=0.09;AFR_AF=0.15;EUR_AF=0.05	NA	NA	NA	NA	NA	NA	NA	NA	NA	NA	NA	NA	NA	NA	NA	NA	NA	NA	NA	NA	NA	NA	NA	NA	NA	NA	NA	NA	NA	NA	NA	NA	NA	NA	NA	NA
hsa-mir-5680	MI0019280	8	+	103137660	103137743	rs487571	103137693	A/G	25	83	134	GRCh37.p5	VT=SNP;SNPSOURCE=LOWCOV;AN=2184;AA=T;ERATE=0.0025;AVGPOST=0.9766;AC=1239;LDAF=0.5667;SNPSOURCE=LOWCOV;RSQ=0.9625;THETA=0.0101;AF=0.57;ASN_AF=0.57;AMR_AF=0.56;AFR_AF=0.57;EUR_AF=0.56	NA	NA	NA	NA	NA	NA	NA	NA	NA	NA	NA	NA	NA	NA	NA	NA	NA	NA	NA	NA	NA	NA	NA	NA	NA	NA	NA	NA	NA	NA	NA	NA	NA	NA	NA	NA
hsa-mir-5681a	MI0019281	8	+	75460778	75460852	rs111728443	75460786	A/G	0	132	133	GRCh37.p5	NA	NA	NA	NA	NA	NA	NA	NA	NA	NA	NA	NA	NA	NA	NA	NA	NA	NA	NA	NA	NA	NA	NA	NA	NA	NA	NA	NA	NA	NA	NA	NA	NA	NA	NA	NA	NA
hsa-mir-5681a	MI0019281	8	+	75460778	75460852	rs111293293	75460785	-/G	0	132	132	GRCh37.p5	VT=INDEL;AVGPOST=0.9985;LDAF=0.9992;RSQ=0.0546;AN=2184;AA=T;THETA=0.0005;AC=2184;ERATE=0.0007;AF=1.00;ASN_AF=1.00;AMR_AF=1.00;AFR_AF=1.00;EUR_AF=1.00	NA	NA	NA	NA	NA	NA	NA	NA	NA	NA	NA	NA	NA	NA	NA	NA	NA	NA	NA	NA	NA	NA	NA	NA	NA	NA	NA	NA	NA	NA	NA	NA	NA	NA	NA	NA
hsa-mir-5681a	MI0019281	8	+	75460778	75460852	rs150212729	75460784	-/G	0	134	134	GRCh37.p5	NA	NA	NA	NA	NA	NA	NA	NA	NA	NA	NA	NA	NA	NA	NA	NA	NA	NA	NA	NA	NA	NA	NA	NA	NA	NA	NA	NA	NA	NA	NA	NA	NA	NA	NA	NA	NA
hsa-mir-5681a	MI0019281	8	+	75460778	75460852	rs73333483	75460815	G/T	1	130	134	GRCh37.p5	VT=SNP;SNPSOURCE=LOWCOV;AN=2184;AC=26;THETA=0.0005;LDAF=0.0126;AVGPOST=0.9970;SNPSOURCE=LOWCOV;RSQ=0.9013;ERATE=0.0006;AA=t;AF=0.01;ASN_AF=0.00;AMR_AF=0.01;AFR_AF=0.04	NA	NA	NA	NA	NA	NA	NA	NA	NA	NA	NA	NA	NA	NA	NA	NA	NA	NA	NA	NA	NA	NA	NA	NA	NA	NA	NA	NA	NA	NA	NA	NA	NA	NA	NA	NA
hsa-mir-5681a	MI0019281	8	+	75460778	75460852	rs150990986	75460789	-/G	1	134	134	GRCh37.p5	NA	NA	NA	NA	NA	NA	NA	NA	NA	NA	NA	NA	NA	NA	NA	NA	NA	NA	NA	NA	NA	NA	NA	NA	NA	NA	NA	NA	NA	NA	NA	NA	NA	NA	NA	NA	NA
hsa-mir-5681b	MI0019293	8	-	75460785	75460844	rs111293293	75460785	-/G	0	132	132	GRCh37.p5	VT=INDEL;AVGPOST=0.9985;LDAF=0.9992;RSQ=0.0546;AN=2184;AA=T;THETA=0.0005;AC=2184;ERATE=0.0007;AF=1.00;ASN_AF=1.00;AMR_AF=1.00;AFR_AF=1.00;EUR_AF=1.00	NA	NA	NA	NA	NA	NA	NA	NA	NA	NA	NA	NA	NA	NA	NA	NA	NA	NA	NA	NA	NA	NA	NA	NA	NA	NA	NA	NA	NA	NA	NA	NA	NA	NA	NA	NA
hsa-mir-5681b	MI0019293	8	-	75460785	75460844	rs111728443	75460786	A/G	0	132	133	GRCh37.p5	NA	NA	NA	NA	NA	NA	NA	NA	NA	NA	NA	NA	NA	NA	NA	NA	NA	NA	NA	NA	NA	NA	NA	NA	NA	NA	NA	NA	NA	NA	NA	NA	NA	NA	NA	NA	NA
hsa-mir-5681b	MI0019293	8	-	75460785	75460844	rs73333483	75460815	G/T	1	130	134	GRCh37.p5	VT=SNP;SNPSOURCE=LOWCOV;AN=2184;AC=26;THETA=0.0005;LDAF=0.0126;AVGPOST=0.9970;SNPSOURCE=LOWCOV;RSQ=0.9013;ERATE=0.0006;AA=t;AF=0.01;ASN_AF=0.00;AMR_AF=0.01;AFR_AF=0.04	NA	NA	NA	NA	NA	NA	NA	NA	NA	NA	NA	NA	NA	NA	NA	NA	NA	NA	NA	NA	NA	NA	NA	NA	NA	NA	NA	NA	NA	NA	NA	NA	NA	NA	NA	NA
hsa-mir-5681b	MI0019293	8	-	75460785	75460844	rs150990986	75460789	-/G	1	134	134	GRCh37.p5	NA	NA	NA	NA	NA	NA	NA	NA	NA	NA	NA	NA	NA	NA	NA	NA	NA	NA	NA	NA	NA	NA	NA	NA	NA	NA	NA	NA	NA	NA	NA	NA	NA	NA	NA	NA	NA
hsa-mir-5692a-2	MI0019298	8	+	12576641	12576699	rs148065500	12576674	A/G	0	134	134	GRCh37.p5	VT=SNP;SNPSOURCE=LOWCOV;RSQ=0.8590;ERATE=0.0005;THETA=0.0004;AA=g;AVGPOST=0.9979;AN=2184;SNPSOURCE=LOWCOV;AC=11;LDAF=0.0060;AF=0.01;AFR_AF=0.02	NA	NA	NA	NA	NA	NA	NA	NA	NA	NA	NA	NA	NA	NA	NA	NA	NA	NA	NA	NA	NA	NA	NA	NA	NA	NA	NA	NA	NA	NA	NA	NA	NA	NA	NA	NA
hsa-mir-5692a-2	MI0019298	8	+	12576641	12576699	rs140856738	12576696	C/T	0	134	134	GRCh37.p5	VT=SNP;SNPSOURCE=LOWCOV;ERATE=0.0004;THETA=0.0023;AN=2184;AC=34;AVGPOST=0.9971;SNPSOURCE=LOWCOV;RSQ=0.9371;LDAF=0.0163;AA=t;AF=0.02;AMR_AF=0.00;AFR_AF=0.07	NA	NA	NA	NA	NA	NA	NA	NA	NA	NA	NA	NA	NA	NA	NA	NA	NA	NA	NA	NA	NA	NA	NA	NA	NA	NA	NA	NA	NA	NA	NA	NA	NA	NA	NA	NA
hsa-mir-5708	MI0019316	8	+	81153624	81153708	rs12334822	81153701	C/T	0	120	120	GRCh37.p5	NA	NA	NA	NA	NA	NA	NA	NA	NA	NA	NA	NA	NA	NA	NA	NA	NA	NA	NA	NA	NA	NA	NA	NA	NA	NA	NA	NA	NA	NA	NA	NA	NA	NA	NA	NA	NA
hsa-mir-5708	MI0019316	8	+	81153624	81153708	rs145053321	81153687	C/T	0	134	134	GRCh37.p5	VT=SNP;SNPSOURCE=LOWCOV;AA=C;AN=2184;THETA=0.0008;LDAF=0.0049;AVGPOST=0.9989;SNPSOURCE=LOWCOV;RSQ=0.9225;ERATE=0.0003;AC=11;AF=0.01;AMR_AF=0.01;AFR_AF=0.02	NA	NA	NA	NA	NA	NA	NA	NA	NA	NA	NA	NA	NA	NA	NA	NA	NA	NA	NA	NA	NA	NA	NA	NA	NA	NA	NA	NA	NA	NA	NA	NA	NA	NA	NA	NA
hsa-mir-596	MI0003608	8	+	1765397	1765473	rs116450906	1765409	C/T	2	132	132	GRCh37.p5	VT=SNP;SNPSOURCE=LOWCOV;AVGPOST=1.0000;AA=C;LDAF=0.0105;AN=2184;AC=23;SNPSOURCE=LOWCOV;THETA=0.0016;ERATE=0.0003;RSQ=0.9979;AF=0.01;AMR_AF=0.00;AFR_AF=0.04;EUR_AF=0.00	NA	NA	NA	NA	NA	NA	NA	NA	NA	NA	NA	NA	NA	NA	NA	NA	NA	NA	NA	NA	NA	NA	NA	NA	NA	NA	NA	NA	NA	NA	NA	NA	NA	NA	NA	NA
hsa-mir-596	MI0003608	8	+	1765397	1765473	rs111606748	1765435	C/T	0	132	132	GRCh37.p5	NA	NA	NA	NA	NA	NA	NA	NA	NA	NA	NA	NA	NA	NA	NA	NA	NA	NA	NA	NA	NA	NA	NA	NA	NA	NA	NA	NA	NA	NA	NA	NA	NA	NA	NA	NA	NA
hsa-mir-596	MI0003608	8	+	1765397	1765473	rs61388742	1765425	C/T	3	129	132	GRCh37.p5	VT=SNP;SNPSOURCE=LOWCOV;ERATE=0.0004;AN=2184;AA=T;RSQ=0.9904;SNPSOURCE=LOWCOV;LDAF=0.0795;THETA=0.0007;AC=173;AVGPOST=0.9982;AF=0.08;AMR_AF=0.11;AFR_AF=0.11;EUR_AF=0.10	NA	NA	NA	NA	NA	NA	NA	NA	NA	NA	NA	NA	NA	NA	NA	NA	NA	NA	NA	NA	NA	NA	NA	NA	NA	NA	NA	NA	NA	NA	NA	NA	NA	NA	NA	NA
hsa-mir-597	MI0003609	8	+	9599182	9599278	rs79397096	9599276	A/G	2	132	133	GRCh37.p5	VT=SNP;SNPSOURCE=LOWCOV;AVGPOST=1.0000;AC=12;AN=2184;AA=G;THETA=0.0006;RSQ=1.0000;SNPSOURCE=LOWCOV;ERATE=0.0003;LDAF=0.0055;AF=0.01;AMR_AF=0.00;EUR_AF=0.01	NA	NA	NA	NA	NA	NA	NA	NA	NA	NA	NA	NA	NA	NA	NA	NA	NA	NA	NA	NA	NA	NA	NA	NA	NA	NA	NA	NA	NA	NA	NA	NA	NA	NA	NA	NA
hsa-mir-597	MI0003609	8	+	9599182	9599278	rs146125159	9599255	C/T	0	134	134	GRCh37.p5	VT=SNP;SNPSOURCE=LOWCOV;AVGPOST=1.0000;AA=C;AN=2184;THETA=0.0006;SNPSOURCE=LOWCOV;AC=1;ERATE=0.0003;RSQ=0.9547;LDAF=0.0005;AF=0.00;AFR_AF=0.00	NA	NA	NA	NA	NA	NA	NA	NA	NA	NA	NA	NA	NA	NA	NA	NA	NA	NA	NA	NA	NA	NA	NA	NA	NA	NA	NA	NA	NA	NA	NA	NA	NA	NA	NA	NA
hsa-mir-597	MI0003609	8	+	9599182	9599278	rs112056940	9599212	C/T	0	132	132	GRCh37.p5	VT=SNP;SNPSOURCE=LOWCOV;AVGPOST=1.0000;AA=C;AN=2184;THETA=0.0027;LDAF=0.0064;AC=14;RSQ=1.0000;SNPSOURCE=LOWCOV;ERATE=0.0003;AF=0.01;AFR_AF=0.03	NA	NA	NA	NA	NA	NA	NA	NA	NA	NA	NA	NA	NA	NA	NA	NA	NA	NA	NA	NA	NA	NA	NA	NA	NA	NA	NA	NA	NA	NA	NA	NA	NA	NA	NA	NA
hsa-mir-599	MI0003611	8	-	100548864	100548958	rs186714401	100548917	C/T	0	135	135	GRCh37.p5	VT=SNP;SNPSOURCE=LOWCOV;RSQ=0.7999;LDAF=0.0004;AA=C;AN=2184;AVGPOST=0.9998;THETA=0.0017;SNPSOURCE=LOWCOV;AC=1;ERATE=0.0002;AF=0.00;EUR_AF=0.00	NA	NA	NA	NA	NA	NA	NA	NA	NA	NA	NA	NA	NA	NA	NA	NA	NA	NA	NA	NA	NA	NA	NA	NA	NA	NA	NA	NA	NA	NA	NA	NA	NA	NA	NA	NA
hsa-mir-661	MI0003669	8	-	145019359	145019447	rs139552259	145019427	-/C	0	134	134	GRCh37.p5	NA	NA	NA	NA	NA	NA	NA	NA	NA	NA	NA	NA	NA	NA	NA	NA	NA	NA	NA	NA	NA	NA	NA	NA	NA	NA	NA	NA	NA	NA	NA	NA	NA	NA	NA	NA	NA
hsa-mir-937	MI0005759	8	-	144895127	144895212	rs138684024	144895201	A/G	0	134	134	GRCh37.p5	NA	NA	NA	NA	NA	NA	NA	NA	NA	NA	NA	NA	NA	NA	NA	NA	NA	NA	NA	NA	NA	NA	NA	NA	NA	NA	NA	NA	NA	NA	NA	NA	NA	NA	NA	NA	NA
hsa-mir-939	MI0005761	8	-	145619364	145619445	rs149434817	145619365	A/G	2	134	134	GRCh37.p5	NA	NA	NA	NA	NA	NA	NA	NA	NA	NA	NA	NA	NA	NA	NA	NA	NA	NA	NA	NA	NA	NA	NA	NA	NA	NA	NA	NA	NA	NA	NA	NA	NA	NA	NA	NA	NA
hsa-mir-939	MI0005761	8	-	145619364	145619445	rs112257111	145619405	A/G	0	132	132	GRCh37.p5	NA	NA	NA	NA	NA	NA	NA	NA	NA	NA	NA	NA	NA	NA	NA	NA	NA	NA	NA	NA	NA	NA	NA	NA	NA	NA	NA	NA	NA	NA	NA	NA	NA	NA	NA	NA	NA
hsa-mir-939	MI0005761	8	-	145619364	145619445	rs35486628	145619377	-/G	0	126	126	GRCh37.p5	NA	NA	NA	NA	NA	NA	NA	NA	NA	NA	NA	NA	NA	NA	NA	NA	NA	NA	NA	NA	NA	NA	NA	NA	NA	NA	NA	NA	NA	NA	NA	NA	NA	NA	NA	NA	NA
hsa-mir-101-2	MI0000739	9	+	4850297	4850375	rs138231885	4850301	C/T	0	134	134	GRCh37.p5	VT=SNP;SNPSOURCE=LOWCOV;AVGPOST=1.0000;LDAF=0.0004;RSQ=0.9500;AN=2184;AA=T;THETA=0.0005;SNPSOURCE=LOWCOV;AC=1;ERATE=0.0003;AF=0.00;EUR_AF=0.00	NA	NA	NA	NA	NA	NA	NA	NA	NA	NA	NA	NA	NA	NA	NA	NA	NA	NA	NA	NA	NA	NA	NA	NA	NA	NA	NA	NA	NA	NA	NA	NA	NA	NA	NA	NA
hsa-mir-1299	MI0006359	9	-	69002239	69002321	rs79965448	69002294	C/T	3	131	135	GRCh37.p5	NA	NA	NA	NA	NA	NA	NA	NA	NA	NA	NA	NA	NA	NA	NA	NA	NA	NA	NA	NA	NA	NA	NA	NA	NA	NA	NA	NA	NA	NA	NA	NA	NA	NA	NA	NA	NA
hsa-mir-1299	MI0006359	9	-	69002239	69002321	rs78546776	69002304	A/C/G	3	131	132	GRCh37.p5	NA	NA	NA	NA	NA	NA	NA	NA	NA	NA	NA	NA	NA	NA	NA	NA	NA	NA	NA	NA	NA	NA	NA	NA	NA	NA	NA	NA	NA	NA	NA	NA	NA	NA	NA	NA	NA
hsa-mir-1299	MI0006359	9	-	69002239	69002321	rs62555121	69002271	A/T	0	129	129	GRCh37.p5	NA	NA	NA	NA	NA	NA	NA	NA	NA	NA	NA	NA	NA	NA	NA	NA	NA	NA	NA	NA	NA	NA	NA	NA	NA	NA	NA	NA	NA	NA	NA	NA	NA	NA	NA	NA	NA
hsa-mir-1299	MI0006359	9	-	69002239	69002321	rs76266132	69002317	C/T	3	131	134	GRCh37.p5	NA	NA	NA	NA	NA	NA	NA	NA	NA	NA	NA	NA	NA	NA	NA	NA	NA	NA	NA	NA	NA	NA	NA	NA	NA	NA	NA	NA	NA	NA	NA	NA	NA	NA	NA	NA	NA
hsa-mir-1302-8	MI0006369	9	-	100125836	100125963	rs192895122	100125949	C/T	0	135	135	GRCh37.p5	VT=SNP;SNPSOURCE=LOWCOV;THETA=0.0004;AN=2184;AA=T;AVGPOST=0.9993;RSQ=0.6950;SNPSOURCE=LOWCOV;AC=1;ERATE=0.0002;LDAF=0.0008;AF=0.00;AMR_AF=0.00	NA	NA	NA	NA	NA	NA	NA	NA	NA	NA	NA	NA	NA	NA	NA	NA	NA	NA	NA	NA	NA	NA	NA	NA	NA	NA	NA	NA	NA	NA	NA	NA	NA	NA	NA	NA
hsa-mir-199b	MI0000282	9	-	131007000	131007109	rs146892675	131007001	C/T	0	134	134	GRCh37.p5	VT=SNP;SNPSOURCE=LOWCOV;AA=C;AN=2184;THETA=0.0060;AVGPOST=0.9997;RSQ=0.9737;LDAF=0.0049;SNPSOURCE=LOWCOV;ERATE=0.0003;AC=11;AF=0.01;ASN_AF=0.00;AMR_AF=0.01;AFR_AF=0.00;EUR_AF=0.01	NA	NA	NA	NA	NA	NA	NA	NA	NA	NA	NA	NA	NA	NA	NA	NA	NA	NA	NA	NA	NA	NA	NA	NA	NA	NA	NA	NA	NA	NA	NA	NA	NA	NA	NA	NA
hsa-mir-199b	MI0000282	9	-	131007000	131007109	rs72631835	131007109	C/T	1	130	135	GRCh37.p5	VT=SNP;SNPSOURCE=LOWCOV;AVGPOST=1.0000;THETA=0.0014;AN=2184;AA=G;RSQ=1.0000;SNPSOURCE=LOWCOV;AC=1;ERATE=0.0003;LDAF=0.0005;AF=0.00;AFR_AF=0.00	NA	NA	NA	NA	NA	NA	NA	NA	NA	NA	NA	NA	NA	NA	NA	NA	NA	NA	NA	NA	NA	NA	NA	NA	NA	NA	NA	NA	NA	NA	NA	NA	NA	NA	NA	NA
hsa-mir-204	MI0000284	9	-	73424891	73425000	rs112971695	73424988	A/G	0	132	132	GRCh37.p5	NA	NA	NA	NA	NA	NA	NA	NA	NA	NA	NA	NA	NA	NA	NA	NA	NA	NA	NA	NA	NA	NA	NA	NA	NA	NA	NA	NA	NA	NA	NA	NA	NA	NA	NA	NA	NA
hsa-mir-204	MI0000284	9	-	73424891	73425000	rs112062096	73424956	A/G	0	132	132	GRCh37.p5	NA	NA	NA	NA	NA	NA	NA	NA	NA	NA	NA	NA	NA	NA	NA	NA	NA	NA	NA	NA	NA	NA	NA	NA	NA	NA	NA	NA	NA	NA	NA	NA	NA	NA	NA	NA	NA
hsa-mir-2278	MI0011285	9	+	97572244	97572339	rs356125	97572244	A/G	3	79	132	GRCh37.p5	VT=SNP;SNPSOURCE=LOWCOV;LDAF=0.0421;AA=g;AN=2184;RSQ=0.9925;AC=92;SNPSOURCE=LOWCOV;ERATE=0.0003;THETA=0.0003;AVGPOST=0.9992;AF=0.04;ASN_AF=0.03;AMR_AF=0.10;AFR_AF=0.01;EUR_AF=0.04	NA	NA	NA	NA	NA	NA	NA	G	0.938	122	A	0.062	8	130	G	0.978	88	A	0.022	2	90	NA	NA	NA	NA	NA	NA	NA	NA	NA	NA	NA	NA	NA	NA	G
hsa-mir-24-1	MI0000080	9	+	97848303	97848370	rs181496497	97848343	C/T	0	135	135	GRCh37.p5	VT=SNP;SNPSOURCE=LOWCOV;AVGPOST=1.0000;LDAF=0.0004;AA=C;RSQ=0.9500;AN=2184;THETA=0.0006;SNPSOURCE=LOWCOV;AC=1;ERATE=0.0002;AF=0.00;ASN_AF=0.00	NA	NA	NA	NA	NA	NA	NA	NA	NA	NA	NA	NA	NA	NA	NA	NA	NA	NA	NA	NA	NA	NA	NA	NA	NA	NA	NA	NA	NA	NA	NA	NA	NA	NA	NA	NA
hsa-mir-27b	MI0000440	9	+	97847727	97847823	rs192552111	97847807	C/T	0	135	135	GRCh37.p5	VT=SNP;SNPSOURCE=LOWCOV;RSQ=0.8526;AA=C;THETA=0.0004;AN=2184;AVGPOST=0.9997;SNPSOURCE=LOWCOV;ERATE=0.0002;AC=2;LDAF=0.0008;AF=0.00;EUR_AF=0.00	NA	NA	NA	NA	NA	NA	NA	NA	NA	NA	NA	NA	NA	NA	NA	NA	NA	NA	NA	NA	NA	NA	NA	NA	NA	NA	NA	NA	NA	NA	NA	NA	NA	NA	NA	NA
hsa-mir-3074	MI0014181	9	-	97848296	97848376	rs181496497	97848343	C/T	0	135	135	GRCh37.p5	VT=SNP;SNPSOURCE=LOWCOV;AVGPOST=1.0000;LDAF=0.0004;AA=C;RSQ=0.9500;AN=2184;THETA=0.0006;SNPSOURCE=LOWCOV;AC=1;ERATE=0.0002;AF=0.00;ASN_AF=0.00	NA	NA	NA	NA	NA	NA	NA	NA	NA	NA	NA	NA	NA	NA	NA	NA	NA	NA	NA	NA	NA	NA	NA	NA	NA	NA	NA	NA	NA	NA	NA	NA	NA	NA	NA	NA
hsa-mir-3152	MI0014179	9	+	18573304	18573377	rs13299349	18573360	A/G	3	121	133	GRCh37.p5	VT=SNP;SNPSOURCE=LOWCOV;ERATE=0.0005;THETA=0.0004;LDAF=0.2264;AN=2184;AA=G;AVGPOST=0.9989;AC=494;SNPSOURCE=LOWCOV;RSQ=0.9974;AF=0.23;ASN_AF=0.12;AMR_AF=0.36;AFR_AF=0.12;EUR_AF=0.31	NA	NA	NA	NA	NA	NA	NA	G	0.731	95	A	0.269	35	130	G	0.9	81	A	0.1	9	90	NA	NA	NA	NA	NA	NA	NA	NA	NA	NA	NA	NA	NA	NA	G
hsa-mir-3152	MI0014179	9	+	18573304	18573377	rs113234240	18573374	G/T	0	132	132	GRCh37.p5	NA	NA	NA	NA	NA	NA	NA	NA	NA	NA	NA	NA	NA	NA	NA	NA	NA	NA	NA	NA	NA	NA	NA	NA	NA	NA	NA	NA	NA	NA	NA	NA	NA	NA	NA	NA	NA
hsa-mir-3153	MI0014180	9	+	91927140	91927221	rs185637376	91927175	A/G	0	135	135	GRCh37.p5	VT=SNP;SNPSOURCE=LOWCOV;THETA=0.0004;AN=2184;AVGPOST=0.9993;RSQ=0.7512;SNPSOURCE=LOWCOV;LDAF=0.0012;ERATE=0.0003;AA=a;AC=2;AF=0.00;AMR_AF=0.01	NA	NA	NA	NA	NA	NA	NA	NA	NA	NA	NA	NA	NA	NA	NA	NA	NA	NA	NA	NA	NA	NA	NA	NA	NA	NA	NA	NA	NA	NA	NA	NA	NA	NA	NA	NA
hsa-mir-3621	MI0016012	9	-	140063638	140063722	rs183059277	140063648	C/T	0	135	135	GRCh37.p5	VT=SNP;SNPSOURCE=LOWCOV;THETA=0.0039;AA=C;AN=2184;AVGPOST=0.9953;ERATE=0.0008;SNPSOURCE=LOWCOV;LDAF=0.0065;AC=11;RSQ=0.7062;AF=0.01;AFR_AF=0.02	NA	NA	NA	NA	NA	NA	NA	NA	NA	NA	NA	NA	NA	NA	NA	NA	NA	NA	NA	NA	NA	NA	NA	NA	NA	NA	NA	NA	NA	NA	NA	NA	NA	NA	NA	NA
hsa-mir-3689a	MI0016090	9	-	137741333	137741410	rs183874429	137741347	A/T	0	135	135	GRCh37.p5	VT=SNP;SNPSOURCE=LOWCOV;LDAF=0.0285;AVGPOST=0.9873;AN=2184;AA=T;RSQ=0.8431;ERATE=0.0008;SNPSOURCE=LOWCOV;THETA=0.0013;AC=60;AF=0.03;ASN_AF=0.00;AMR_AF=0.01;AFR_AF=0.10;EUR_AF=0.01	NA	NA	NA	NA	NA	NA	NA	NA	NA	NA	NA	NA	NA	NA	NA	NA	NA	NA	NA	NA	NA	NA	NA	NA	NA	NA	NA	NA	NA	NA	NA	NA	NA	NA	NA	NA
hsa-mir-3689a	MI0016090	9	-	137741333	137741410	rs188536781	137741341	C/G	0	135	135	GRCh37.p5	NA	NA	NA	NA	NA	NA	NA	NA	NA	NA	NA	NA	NA	NA	NA	NA	NA	NA	NA	NA	NA	NA	NA	NA	NA	NA	NA	NA	NA	NA	NA	NA	NA	NA	NA	NA	NA
hsa-mir-3689a	MI0016090	9	-	137741333	137741410	rs149892846	137741344	C/T	0	134	134	GRCh37.p5	VT=SNP;SNPSOURCE=LOWCOV;AC=595;ERATE=0.0426;AVGPOST=0.7500;AA=C;AN=2184;LDAF=0.3220;THETA=0.0027;RSQ=0.5253;SNPSOURCE=LOWCOV;AF=0.27;ASN_AF=0.23;AMR_AF=0.24;AFR_AF=0.33;EUR_AF=0.29	NA	NA	NA	NA	NA	NA	NA	NA	NA	NA	NA	NA	NA	NA	NA	NA	NA	NA	NA	NA	NA	NA	NA	NA	NA	NA	NA	NA	NA	NA	NA	NA	NA	NA	NA	NA
hsa-mir-3689b	MI0016411	9	-	137741971	137742118	rs71483239	137742013	C/G	1	130	131	GRCh37.p5	NA	NA	NA	NA	NA	NA	NA	NA	NA	NA	NA	NA	NA	NA	NA	NA	NA	NA	NA	NA	NA	NA	NA	NA	NA	NA	NA	NA	NA	NA	NA	NA	NA	NA	NA	NA	NA
hsa-mir-3689b	MI0016411	9	-	137741971	137742118	rs71506933	137741989	C/G	1	130	131	GRCh37.p5	NA	NA	NA	NA	NA	NA	NA	NA	NA	NA	NA	NA	NA	NA	NA	NA	NA	NA	NA	NA	NA	NA	NA	NA	NA	NA	NA	NA	NA	NA	NA	NA	NA	NA	NA	NA	NA
hsa-mir-3689b	MI0016411	9	-	137741971	137742118	rs76578598	137742017	A/G	0	131	135	GRCh37.p5	NA	NA	NA	NA	NA	NA	NA	NA	NA	NA	NA	NA	NA	NA	NA	NA	NA	NA	NA	NA	NA	NA	NA	NA	NA	NA	NA	NA	NA	NA	NA	NA	NA	NA	NA	NA	NA
hsa-mir-3689b	MI0016411	9	-	137741971	137742118	rs79438120	137742018	A/G	0	131	135	GRCh37.p5	NA	NA	NA	NA	NA	NA	NA	NA	NA	NA	NA	NA	NA	NA	NA	NA	NA	NA	NA	NA	NA	NA	NA	NA	NA	NA	NA	NA	NA	NA	NA	NA	NA	NA	NA	NA	NA
hsa-mir-3689b	MI0016411	9	-	137741971	137742118	rs35679521	137742041	A/G	1	126	130	GRCh37.p5	NA	NA	NA	NA	NA	NA	NA	NA	NA	NA	NA	NA	NA	NA	NA	NA	NA	NA	NA	NA	NA	NA	NA	NA	NA	NA	NA	NA	NA	NA	NA	NA	NA	NA	NA	NA	NA
hsa-mir-3689b	MI0016411	9	-	137741971	137742118	rs34933499	137741993	A/C/G	3	126	134	GRCh37.p5	VT=SNP;SNPSOURCE=LOWCOV;LDAF=0.1788;ERATE=0.0097;AN=2184;AC=382;THETA=0.0008;SNPSOURCE=LOWCOV;AVGPOST=0.9546;AA=N;RSQ=0.8861;AF=0.17;ASN_AF=0.20;AMR_AF=0.09;AFR_AF=0.41;EUR_AF=0.05	NA	NA	NA	NA	NA	NA	NA	NA	NA	NA	NA	NA	NA	NA	NA	NA	NA	NA	NA	NA	NA	NA	NA	NA	NA	NA	NA	NA	NA	NA	NA	NA	NA	NA	NA	NA
hsa-mir-3689b	MI0016411	9	-	137741971	137742118	rs76317538	137741994	A/G	0	131	131	GRCh37.p5	NA	NA	NA	NA	NA	NA	NA	NA	NA	NA	NA	NA	NA	NA	NA	NA	NA	NA	NA	NA	NA	NA	NA	NA	NA	NA	NA	NA	NA	NA	NA	NA	NA	NA	NA	NA	NA
hsa-mir-3689b	MI0016411	9	-	137741971	137742118	rs74405398	137741987	A/G	0	131	131	GRCh37.p5	NA	NA	NA	NA	NA	NA	NA	NA	NA	NA	NA	NA	NA	NA	NA	NA	NA	NA	NA	NA	NA	NA	NA	NA	NA	NA	NA	NA	NA	NA	NA	NA	NA	NA	NA	NA	NA
hsa-mir-3689b	MI0016411	9	-	137741971	137742118	rs113626871	137742043	G/T	1	132	134	GRCh37.p5	NA	NA	NA	NA	NA	NA	NA	NA	NA	NA	NA	NA	NA	NA	NA	NA	NA	NA	NA	NA	NA	NA	NA	NA	NA	NA	NA	NA	NA	NA	NA	NA	NA	NA	NA	NA	NA
hsa-mir-3689c	MI0016832	9	-	137741144	137741215	rs71506930	137741201	A/G	0	130	130	GRCh37.p5	NA	NA	NA	NA	NA	NA	NA	NA	NA	NA	NA	NA	NA	NA	NA	NA	NA	NA	NA	NA	NA	NA	NA	NA	NA	NA	NA	NA	NA	NA	NA	NA	NA	NA	NA	NA	NA
hsa-mir-3689c	MI0016832	9	-	137741144	137741215	rs71501303	137741197	CCACGAT/GCACGGG	0	130	130	GRCh37.p5	NA	NA	NA	NA	NA	NA	NA	NA	NA	NA	NA	NA	NA	NA	NA	NA	NA	NA	NA	NA	NA	NA	NA	NA	NA	NA	NA	NA	NA	NA	NA	NA	NA	NA	NA	NA	NA
hsa-mir-3689c	MI0016832	9	-	137741144	137741215	rs71499201	137741148	CCACAAT/GCACAGG	0	130	130	GRCh37.p5	NA	NA	NA	NA	NA	NA	NA	NA	NA	NA	NA	NA	NA	NA	NA	NA	NA	NA	NA	NA	NA	NA	NA	NA	NA	NA	NA	NA	NA	NA	NA	NA	NA	NA	NA	NA	NA
hsa-mir-3689d-1	MI0016834	9	-	137741455	137741528	rs113454901	137741480	A/G	3	132	134	GRCh37.p5	VT=SNP;SNPSOURCE=LOWCOV;AVGPOST=0.8780;AC=1891;RSQ=0.7266;LDAF=0.8316;AN=2184;ERATE=0.0030;THETA=0.0019;SNPSOURCE=LOWCOV;AA=N;AF=0.87;ASN_AF=0.97;AMR_AF=0.89;AFR_AF=0.81;EUR_AF=0.81	NA	NA	NA	NA	NA	NA	NA	NA	NA	NA	NA	NA	NA	NA	NA	NA	NA	NA	NA	NA	NA	NA	NA	NA	NA	NA	NA	NA	NA	NA	NA	NA	NA	NA	NA	NA
hsa-mir-3689d-2	MI0016835	9	-	137742123	137742202	rs143142996	137742192	C/T	0	134	134	GRCh37.p5	VT=SNP;SNPSOURCE=LOWCOV;THETA=0.0014;LDAF=0.0112;AN=2184;RSQ=0.8824;AC=23;AA=-;SNPSOURCE=LOWCOV;AVGPOST=0.9968;ERATE=0.0003;AF=0.01;AMR_AF=0.01;AFR_AF=0.04;EUR_AF=0.00	NA	NA	NA	NA	NA	NA	NA	NA	NA	NA	NA	NA	NA	NA	NA	NA	NA	NA	NA	NA	NA	NA	NA	NA	NA	NA	NA	NA	NA	NA	NA	NA	NA	NA	NA	NA
hsa-mir-3689d-2	MI0016835	9	-	137742123	137742202	rs62571442	137742124	A/G/T	1	129	134	GRCh37.p5	VT=SNP;SNPSOURCE=LOWCOV;LDAF=0.3548;AN=2184;AA=T;THETA=0.0005;RSQ=0.9899;AVGPOST=0.9930;AC=778;SNPSOURCE=LOWCOV;ERATE=0.0003;AF=0.36;ASN_AF=0.22;AMR_AF=0.43;AFR_AF=0.12;EUR_AF=0.58	NA	NA	NA	NA	NA	NA	NA	NA	NA	NA	NA	NA	NA	NA	NA	NA	NA	NA	NA	NA	NA	NA	NA	NA	NA	NA	NA	NA	NA	NA	NA	NA	NA	NA	NA	NA
hsa-mir-3689e	MI0016836	9	-	137742416	137742487	rs71483240	137742449	A/G	1	130	134	GRCh37.p5	VT=SNP;SNPSOURCE=LOWCOV;AN=2184;AC=13;RSQ=0.9575;LDAF=0.0062;THETA=0.0006;AA=-;SNPSOURCE=LOWCOV;ERATE=0.0003;AVGPOST=0.9992;AF=0.01;AMR_AF=0.00;EUR_AF=0.02	NA	NA	NA	NA	NA	NA	NA	NA	NA	NA	NA	NA	NA	NA	NA	NA	NA	NA	NA	NA	NA	NA	NA	NA	NA	NA	NA	NA	NA	NA	NA	NA	NA	NA	NA	NA
hsa-mir-3689e	MI0016836	9	-	137742416	137742487	rs72360796	137742475	(LARGEDELETION)/-	0	130	130	GRCh37.p5	NA	NA	NA	NA	NA	NA	NA	NA	NA	NA	NA	NA	NA	NA	NA	NA	NA	NA	NA	NA	NA	NA	NA	NA	NA	NA	NA	NA	NA	NA	NA	NA	NA	NA	NA	NA	NA
hsa-mir-3689f	MI0016837	9	-	137742588	137742653	rs35883507	137742642	A/G	2	126	135	GRCh37.p5	VT=SNP;SNPSOURCE=LOWCOV;LDAF=0.0027;ERATE=0.0004;AN=2184;RSQ=0.6915;AA=-;SNPSOURCE=LOWCOV;AC=4;THETA=0.0003;AVGPOST=0.9982;AF=0.00;ASN_AF=0.01	NA	NA	NA	NA	NA	NA	NA	NA	NA	NA	NA	NA	NA	NA	NA	NA	NA	NA	NA	NA	NA	NA	NA	NA	NA	NA	NA	NA	NA	NA	NA	NA	NA	NA	NA	NA
hsa-mir-3689f	MI0016837	9	-	137742588	137742653	rs73664170	137742646	C/T	1	130	132	GRCh37.p5	VT=SNP;SNPSOURCE=LOWCOV;AN=2184;LDAF=0.0090;AC=20;RSQ=0.9770;AA=-;SNPSOURCE=LOWCOV;ERATE=0.0003;AVGPOST=0.9995;THETA=0.0034;AF=0.01;AMR_AF=0.00;AFR_AF=0.04	NA	NA	NA	NA	NA	NA	NA	NA	NA	NA	NA	NA	NA	NA	NA	NA	NA	NA	NA	NA	NA	NA	NA	NA	NA	NA	NA	NA	NA	NA	NA	NA	NA	NA	NA	NA
hsa-mir-3689f	MI0016837	9	-	137742588	137742653	rs72502717	137742597	A/G	2	130	134	GRCh37.p5	VT=SNP;SNPSOURCE=LOWCOV;AC=437;AN=2184;THETA=0.0006;RSQ=0.9924;AA=-;LDAF=0.2001;AVGPOST=0.9970;SNPSOURCE=LOWCOV;ERATE=0.0006;AF=0.20;ASN_AF=0.33;AMR_AF=0.33;AFR_AF=0.07;EUR_AF=0.12	NA	NA	NA	NA	NA	NA	NA	NA	NA	NA	NA	NA	NA	NA	NA	NA	NA	NA	NA	NA	NA	NA	NA	NA	NA	NA	NA	NA	NA	NA	NA	NA	NA	NA	NA	NA
hsa-mir-3689f	MI0016837	9	-	137742588	137742653	rs116522905	137742627	C/T	2	132	132	GRCh37.p5	VT=SNP;SNPSOURCE=LOWCOV;RSQ=0.9832;AN=2184;LDAF=0.0090;AVGPOST=0.9996;AC=20;AA=-;SNPSOURCE=LOWCOV;THETA=0.0007;ERATE=0.0003;AF=0.01;AMR_AF=0.00;AFR_AF=0.04	NA	NA	NA	NA	NA	NA	NA	NA	NA	NA	NA	NA	NA	NA	NA	NA	NA	NA	NA	NA	NA	NA	NA	NA	NA	NA	NA	NA	NA	NA	NA	NA	NA	NA	NA	NA
hsa-mir-3689f	MI0016837	9	-	137742588	137742653	rs35441682	137742593	CAC/TGT	0	126	126	GRCh37.p5	NA	NA	NA	NA	NA	NA	NA	NA	NA	NA	NA	NA	NA	NA	NA	NA	NA	NA	NA	NA	NA	NA	NA	NA	NA	NA	NA	NA	NA	NA	NA	NA	NA	NA	NA	NA	NA
hsa-mir-3910-1	MI0016414	9	+	94398533	94398643	rs185514132	94398534	A/T	0	135	135	GRCh37.p5	VT=SNP;SNPSOURCE=LOWCOV;ERATE=0.0004;RSQ=0.6252;AVGPOST=0.9994;AN=2184;AA=T;SNPSOURCE=LOWCOV;AC=1;THETA=0.0007;LDAF=0.0008;AF=0.00;AFR_AF=0.00	NA	NA	NA	NA	NA	NA	NA	NA	NA	NA	NA	NA	NA	NA	NA	NA	NA	NA	NA	NA	NA	NA	NA	NA	NA	NA	NA	NA	NA	NA	NA	NA	NA	NA	NA	NA
hsa-mir-3910-1	MI0016414	9	+	94398533	94398643	rs149611497	94398571	-/ATGCC	0	134	134	GRCh37.p5	NA	NA	NA	NA	NA	NA	NA	NA	NA	NA	NA	NA	NA	NA	NA	NA	NA	NA	NA	NA	NA	NA	NA	NA	NA	NA	NA	NA	NA	NA	NA	NA	NA	NA	NA	NA	NA
hsa-mir-3910-1	MI0016414	9	+	94398533	94398643	rs67339585	94398581	C/T	1	130	133	GRCh37.p5	VT=SNP;SNPSOURCE=LOWCOV;LDAF=0.1718;THETA=0.0004;AN=2184;AA=T;RSQ=0.9976;AVGPOST=0.9990;SNPSOURCE=LOWCOV;ERATE=0.0003;AC=376;AF=0.17;ASN_AF=0.04;AMR_AF=0.13;AFR_AF=0.44;EUR_AF=0.12	NA	NA	NA	NA	NA	NA	NA	NA	NA	NA	NA	NA	NA	NA	NA	NA	NA	NA	NA	NA	NA	NA	NA	NA	NA	NA	NA	NA	NA	NA	NA	NA	NA	NA	NA	NA
hsa-mir-3910-2	MI0016431	9	-	94398546	94398627	rs149611497	94398571	-/ATGCC	0	134	134	GRCh37.p5	NA	NA	NA	NA	NA	NA	NA	NA	NA	NA	NA	NA	NA	NA	NA	NA	NA	NA	NA	NA	NA	NA	NA	NA	NA	NA	NA	NA	NA	NA	NA	NA	NA	NA	NA	NA	NA
hsa-mir-3910-2	MI0016431	9	-	94398546	94398627	rs67339585	94398581	C/T	1	130	133	GRCh37.p5	VT=SNP;SNPSOURCE=LOWCOV;LDAF=0.1718;THETA=0.0004;AN=2184;AA=T;RSQ=0.9976;AVGPOST=0.9990;SNPSOURCE=LOWCOV;ERATE=0.0003;AC=376;AF=0.17;ASN_AF=0.04;AMR_AF=0.13;AFR_AF=0.44;EUR_AF=0.12	NA	NA	NA	NA	NA	NA	NA	NA	NA	NA	NA	NA	NA	NA	NA	NA	NA	NA	NA	NA	NA	NA	NA	NA	NA	NA	NA	NA	NA	NA	NA	NA	NA	NA	NA	NA
hsa-mir-3911	MI0016415	9	-	130452966	130453074	rs75848623	130452968	G/T	0	131	131	GRCh37.p5	NA	NA	NA	NA	NA	NA	NA	NA	NA	NA	NA	NA	NA	NA	NA	NA	NA	NA	NA	NA	NA	NA	NA	NA	NA	NA	NA	NA	NA	NA	NA	NA	NA	NA	NA	NA	NA
hsa-mir-3911	MI0016415	9	-	130452966	130453074	rs57528423	130452977	C/T	3	129	133	GRCh37.p5	VT=SNP;SNPSOURCE=LOWCOV;AVGPOST=1.0000;RSQ=0.9996;AN=2184;AA=T;THETA=0.0008;LDAF=0.0444;AC=97;SNPSOURCE=LOWCOV;ERATE=0.0003;AF=0.04;AMR_AF=0.01;AFR_AF=0.19	NA	NA	NA	NA	NA	NA	NA	NA	NA	NA	NA	NA	NA	NA	NA	NA	NA	NA	NA	NA	NA	NA	NA	NA	NA	NA	NA	NA	NA	NA	NA	NA	NA	NA	NA	NA
hsa-mir-3911	MI0016415	9	-	130452966	130453074	rs112996025	130452987	A/G	0	132	132	GRCh37.p5	NA	NA	NA	NA	NA	NA	NA	NA	NA	NA	NA	NA	NA	NA	NA	NA	NA	NA	NA	NA	NA	NA	NA	NA	NA	NA	NA	NA	NA	NA	NA	NA	NA	NA	NA	NA	NA
hsa-mir-4289	MI0015898	9	-	91360751	91360820	rs148056946	91360777	A/G	0	134	134	GRCh37.p5	VT=SNP;SNPSOURCE=LOWCOV;LDAF=0.0054;AN=2184;AA=G;THETA=0.0005;AC=9;ERATE=0.0011;AVGPOST=0.9938;SNPSOURCE=LOWCOV;RSQ=0.5818;AF=0.00;ASN_AF=0.01;AMR_AF=0.00;AFR_AF=0.01;EUR_AF=0.00	NA	NA	NA	NA	NA	NA	NA	NA	NA	NA	NA	NA	NA	NA	NA	NA	NA	NA	NA	NA	NA	NA	NA	NA	NA	NA	NA	NA	NA	NA	NA	NA	NA	NA	NA	NA
hsa-mir-4289	MI0015898	9	-	91360751	91360820	rs147422691	91360766	C/T	0	134	134	GRCh37.p5	VT=SNP;SNPSOURCE=LOWCOV;AA=C;RSQ=0.9783;AN=2184;AVGPOST=0.9998;SNPSOURCE=LOWCOV;LDAF=0.0051;AC=11;ERATE=0.0002;THETA=0.0003;AF=0.01;AMR_AF=0.00;AFR_AF=0.02	NA	NA	NA	NA	NA	NA	NA	NA	NA	NA	NA	NA	NA	NA	NA	NA	NA	NA	NA	NA	NA	NA	NA	NA	NA	NA	NA	NA	NA	NA	NA	NA	NA	NA	NA	NA
hsa-mir-4289	MI0015898	9	-	91360751	91360820	rs143714958	91360756	-/T	0	134	134	GRCh37.p5	NA	NA	NA	NA	NA	NA	NA	NA	NA	NA	NA	NA	NA	NA	NA	NA	NA	NA	NA	NA	NA	NA	NA	NA	NA	NA	NA	NA	NA	NA	NA	NA	NA	NA	NA	NA	NA
hsa-mir-4289	MI0015898	9	-	91360751	91360820	rs183749712	91360757	A/G	0	135	135	GRCh37.p5	VT=SNP;SNPSOURCE=LOWCOV;AN=2184;AA=G;THETA=0.0005;AC=22;RSQ=0.9760;LDAF=0.0101;SNPSOURCE=LOWCOV;ERATE=0.0003;AVGPOST=0.9995;AF=0.01;AMR_AF=0.01;AFR_AF=0.04	NA	NA	NA	NA	NA	NA	NA	NA	NA	NA	NA	NA	NA	NA	NA	NA	NA	NA	NA	NA	NA	NA	NA	NA	NA	NA	NA	NA	NA	NA	NA	NA	NA	NA	NA	NA
hsa-mir-4290	MI0015899	9	-	92785723	92785817	rs182483446	92785749	A/G	0	135	135	GRCh37.p5	VT=SNP;SNPSOURCE=LOWCOV;ERATE=0.0005;AN=2184;AA=G;RSQ=0.5286;LDAF=0.0010;AVGPOST=0.9989;SNPSOURCE=LOWCOV;AC=1;THETA=0.0003;AF=0.00;AMR_AF=0.00	NA	NA	NA	NA	NA	NA	NA	NA	NA	NA	NA	NA	NA	NA	NA	NA	NA	NA	NA	NA	NA	NA	NA	NA	NA	NA	NA	NA	NA	NA	NA	NA	NA	NA	NA	NA
hsa-mir-4473	MI0016825	9	-	20411146	20411236	rs182397728	20411169	A/G	0	135	135	GRCh37.p5	VT=SNP;SNPSOURCE=LOWCOV;ERATE=0.0004;AVGPOST=0.9986;AN=2184;AA=G;LDAF=0.0019;RSQ=0.7515;THETA=0.0037;SNPSOURCE=LOWCOV;AC=4;AF=0.00;ASN_AF=0.00;AFR_AF=0.00	NA	NA	NA	NA	NA	NA	NA	NA	NA	NA	NA	NA	NA	NA	NA	NA	NA	NA	NA	NA	NA	NA	NA	NA	NA	NA	NA	NA	NA	NA	NA	NA	NA	NA	NA	NA
hsa-mir-4473	MI0016825	9	-	20411146	20411236	rs150085853	20411192	A/G	0	134	134	GRCh37.p5	VT=SNP;SNPSOURCE=LOWCOV;AN=2184;AVGPOST=0.9996;THETA=0.0006;RSQ=0.7189;AA=A;LDAF=0.0006;SNPSOURCE=LOWCOV;AC=1;ERATE=0.0003;AF=0.00;ASN_AF=0.00	NA	NA	NA	NA	NA	NA	NA	NA	NA	NA	NA	NA	NA	NA	NA	NA	NA	NA	NA	NA	NA	NA	NA	NA	NA	NA	NA	NA	NA	NA	NA	NA	NA	NA	NA	NA
hsa-mir-4473	MI0016825	9	-	20411146	20411236	rs186097274	20411221	A/G	0	135	135	GRCh37.p5	VT=SNP;SNPSOURCE=LOWCOV;THETA=0.0004;AN=2184;AA=G;RSQ=0.7298;AVGPOST=0.9991;SNPSOURCE=LOWCOV;LDAF=0.0012;ERATE=0.0003;AC=3;AF=0.00;EUR_AF=0.00	NA	NA	NA	NA	NA	NA	NA	NA	NA	NA	NA	NA	NA	NA	NA	NA	NA	NA	NA	NA	NA	NA	NA	NA	NA	NA	NA	NA	NA	NA	NA	NA	NA	NA	NA	NA
hsa-mir-4473	MI0016825	9	-	20411146	20411236	rs113951133	20411214	A/G	0	132	132	GRCh37.p5	NA	NA	NA	NA	NA	NA	NA	NA	NA	NA	NA	NA	NA	NA	NA	NA	NA	NA	NA	NA	NA	NA	NA	NA	NA	NA	NA	NA	NA	NA	NA	NA	NA	NA	NA	NA	NA
hsa-mir-4474	MI0016826	9	-	20502263	20502340	rs74428911	20502274	G/T	2	132	133	GRCh37.p5	VT=SNP;SNPSOURCE=LOWCOV;AVGPOST=0.9814;RSQ=0.6008;AN=2184;AA=G;ERATE=0.0032;LDAF=0.0177;SNPSOURCE=LOWCOV;THETA=0.0007;AC=25;AF=0.01;ASN_AF=0.01;AMR_AF=0.01;AFR_AF=0.01;EUR_AF=0.02	NA	NA	NA	NA	NA	NA	NA	NA	NA	NA	NA	NA	NA	NA	NA	NA	NA	NA	NA	NA	NA	NA	NA	NA	NA	NA	NA	NA	NA	NA	NA	NA	NA	NA	NA	NA
hsa-mir-4475	MI0016827	9	-	36823536	36823596	rs73446996	36823543	C/T	3	130	133	GRCh37.p5	VT=SNP;SNPSOURCE=LOWCOV;AN=2184;AA=T;THETA=0.0027;AVGPOST=0.9998;AC=38;RSQ=0.9949;SNPSOURCE=LOWCOV;LDAF=0.0175;ERATE=0.0003;AF=0.02;AMR_AF=0.01;AFR_AF=0.07	NA	NA	NA	NA	NA	NA	NA	NA	NA	NA	NA	NA	NA	NA	NA	NA	NA	NA	NA	NA	NA	NA	NA	NA	NA	NA	NA	NA	NA	NA	NA	NA	NA	NA	NA	NA
hsa-mir-4476	MI0016828	9	-	36893459	36893528	rs188233723	36893504	A/G	0	135	135	GRCh37.p5	VT=SNP;SNPSOURCE=LOWCOV;THETA=0.0004;AN=2184;AA=G;LDAF=0.0014;SNPSOURCE=LOWCOV;ERATE=0.0003;AVGPOST=0.9995;RSQ=0.8496;AC=3;AF=0.00;EUR_AF=0.00	NA	NA	NA	NA	NA	NA	NA	NA	NA	NA	NA	NA	NA	NA	NA	NA	NA	NA	NA	NA	NA	NA	NA	NA	NA	NA	NA	NA	NA	NA	NA	NA	NA	NA	NA	NA
hsa-mir-4477a	MI0016829	9	-	68415308	68415388	rs71242635	68415353	G/T	1	130	134	GRCh37.p5	NA	NA	NA	NA	NA	NA	NA	NA	NA	NA	NA	NA	NA	NA	NA	NA	NA	NA	NA	NA	NA	NA	NA	NA	NA	NA	NA	NA	NA	NA	NA	NA	NA	NA	NA	NA	NA
hsa-mir-4477a	MI0016829	9	-	68415308	68415388	rs71224722	68415343	C/T	1	130	134	GRCh37.p5	NA	NA	NA	NA	NA	NA	NA	NA	NA	NA	NA	NA	NA	NA	NA	NA	NA	NA	NA	NA	NA	NA	NA	NA	NA	NA	NA	NA	NA	NA	NA	NA	NA	NA	NA	NA	NA
hsa-mir-4477a	MI0016829	9	-	68415308	68415388	rs1844035	68415386	C/T	3	92	134	GRCh37.p5	NA	NA	NA	NA	NA	NA	NA	NA	NA	NA	NA	NA	NA	NA	NA	NA	NA	NA	NA	NA	NA	NA	NA	NA	NA	NA	NA	NA	NA	NA	NA	NA	NA	NA	NA	NA	NA
hsa-mir-4477a	MI0016829	9	-	68415308	68415388	rs34026740	68415334	C/T	1	126	130	GRCh37.p5	NA	NA	NA	NA	NA	NA	NA	NA	NA	NA	NA	NA	NA	NA	NA	NA	NA	NA	NA	NA	NA	NA	NA	NA	NA	NA	NA	NA	NA	NA	NA	NA	NA	NA	NA	NA	NA
hsa-mir-4477a	MI0016829	9	-	68415308	68415388	rs146706865	68415366	A/T	0	134	134	GRCh37.p5	NA	NA	NA	NA	NA	NA	NA	NA	NA	NA	NA	NA	NA	NA	NA	NA	NA	NA	NA	NA	NA	NA	NA	NA	NA	NA	NA	NA	NA	NA	NA	NA	NA	NA	NA	NA	NA
hsa-mir-4477a	MI0016829	9	-	68415308	68415388	rs34249371	68415372	C/T	0	126	126	GRCh37.p5	NA	NA	NA	NA	NA	NA	NA	NA	NA	NA	NA	NA	NA	NA	NA	NA	NA	NA	NA	NA	NA	NA	NA	NA	NA	NA	NA	NA	NA	NA	NA	NA	NA	NA	NA	NA	NA
hsa-mir-4477a	MI0016829	9	-	68415308	68415388	rs4928837	68415388	A/T	3	111	134	GRCh37.p5	NA	NA	NA	NA	NA	NA	NA	NA	NA	NA	NA	NA	NA	NA	NA	NA	NA	NA	NA	NA	NA	NA	NA	NA	NA	NA	NA	NA	NA	NA	NA	NA	NA	NA	NA	NA	NA
hsa-mir-4477a	MI0016829	9	-	68415308	68415388	rs35282198	68415318	C/T	0	126	134	GRCh37.p5	NA	NA	NA	NA	NA	NA	NA	NA	NA	NA	NA	NA	NA	NA	NA	NA	NA	NA	NA	NA	NA	NA	NA	NA	NA	NA	NA	NA	NA	NA	NA	NA	NA	NA	NA	NA	NA
hsa-mir-4477a	MI0016829	9	-	68415308	68415388	rs75019967	68415338	A/C	0	131	134	GRCh37.p5	NA	NA	NA	NA	NA	NA	NA	NA	NA	NA	NA	NA	NA	NA	NA	NA	NA	NA	NA	NA	NA	NA	NA	NA	NA	NA	NA	NA	NA	NA	NA	NA	NA	NA	NA	NA	NA
hsa-mir-4477a	MI0016829	9	-	68415308	68415388	rs77109690	68415352	A/G	0	131	134	GRCh37.p5	NA	NA	NA	NA	NA	NA	NA	NA	NA	NA	NA	NA	NA	NA	NA	NA	NA	NA	NA	NA	NA	NA	NA	NA	NA	NA	NA	NA	NA	NA	NA	NA	NA	NA	NA	NA	NA
hsa-mir-4477a	MI0016829	9	-	68415308	68415388	rs71262206	68415332	A/G	0	130	130	GRCh37.p5	NA	NA	NA	NA	NA	NA	NA	NA	NA	NA	NA	NA	NA	NA	NA	NA	NA	NA	NA	NA	NA	NA	NA	NA	NA	NA	NA	NA	NA	NA	NA	NA	NA	NA	NA	NA	NA
hsa-mir-4477a	MI0016829	9	-	68415308	68415388	rs143791185	68415362	A/G	0	134	134	GRCh37.p5	NA	NA	NA	NA	NA	NA	NA	NA	NA	NA	NA	NA	NA	NA	NA	NA	NA	NA	NA	NA	NA	NA	NA	NA	NA	NA	NA	NA	NA	NA	NA	NA	NA	NA	NA	NA	NA
hsa-mir-4477a	MI0016829	9	-	68415308	68415388	rs146147878	68415354	G/T	0	134	134	GRCh37.p5	NA	NA	NA	NA	NA	NA	NA	NA	NA	NA	NA	NA	NA	NA	NA	NA	NA	NA	NA	NA	NA	NA	NA	NA	NA	NA	NA	NA	NA	NA	NA	NA	NA	NA	NA	NA	NA
hsa-mir-4477a	MI0016829	9	-	68415308	68415388	rs4452915	68415355	A/G	0	111	134	GRCh37.p5	NA	NA	NA	NA	NA	NA	NA	NA	NA	NA	NA	NA	NA	NA	NA	NA	NA	NA	NA	NA	NA	NA	NA	NA	NA	NA	NA	NA	NA	NA	NA	NA	NA	NA	NA	NA	NA
hsa-mir-4477a	MI0016829	9	-	68415308	68415388	rs35152011	68415370	-/C	0	126	126	GRCh37.p5	NA	NA	NA	NA	NA	NA	NA	NA	NA	NA	NA	NA	NA	NA	NA	NA	NA	NA	NA	NA	NA	NA	NA	NA	NA	NA	NA	NA	NA	NA	NA	NA	NA	NA	NA	NA	NA
hsa-mir-4477a	MI0016829	9	-	68415308	68415388	rs34379288	68415379	A/C/T	0	126	131	GRCh37.p5	NA	NA	NA	NA	NA	NA	NA	NA	NA	NA	NA	NA	NA	NA	NA	NA	NA	NA	NA	NA	NA	NA	NA	NA	NA	NA	NA	NA	NA	NA	NA	NA	NA	NA	NA	NA	NA
hsa-mir-4477a	MI0016829	9	-	68415308	68415388	rs139133717	68415322	A/G	0	134	134	GRCh37.p5	NA	NA	NA	NA	NA	NA	NA	NA	NA	NA	NA	NA	NA	NA	NA	NA	NA	NA	NA	NA	NA	NA	NA	NA	NA	NA	NA	NA	NA	NA	NA	NA	NA	NA	NA	NA	NA
hsa-mir-4477b	MI0016830	9	+	68415308	68415388	rs34379288	68415379	A/C/T	0	126	131	GRCh37.p5	NA	NA	NA	NA	NA	NA	NA	NA	NA	NA	NA	NA	NA	NA	NA	NA	NA	NA	NA	NA	NA	NA	NA	NA	NA	NA	NA	NA	NA	NA	NA	NA	NA	NA	NA	NA	NA
hsa-mir-4477b	MI0016830	9	+	68415308	68415388	rs34249371	68415372	C/T	0	126	126	GRCh37.p5	NA	NA	NA	NA	NA	NA	NA	NA	NA	NA	NA	NA	NA	NA	NA	NA	NA	NA	NA	NA	NA	NA	NA	NA	NA	NA	NA	NA	NA	NA	NA	NA	NA	NA	NA	NA	NA
hsa-mir-4477b	MI0016830	9	+	68415308	68415388	rs1844035	68415386	C/T	3	92	134	GRCh37.p5	NA	NA	NA	NA	NA	NA	NA	NA	NA	NA	NA	NA	NA	NA	NA	NA	NA	NA	NA	NA	NA	NA	NA	NA	NA	NA	NA	NA	NA	NA	NA	NA	NA	NA	NA	NA	NA
hsa-mir-4477b	MI0016830	9	+	68415308	68415388	rs146706865	68415366	A/T	0	134	134	GRCh37.p5	NA	NA	NA	NA	NA	NA	NA	NA	NA	NA	NA	NA	NA	NA	NA	NA	NA	NA	NA	NA	NA	NA	NA	NA	NA	NA	NA	NA	NA	NA	NA	NA	NA	NA	NA	NA	NA
hsa-mir-4477b	MI0016830	9	+	68415308	68415388	rs34026740	68415334	C/T	1	126	130	GRCh37.p5	NA	NA	NA	NA	NA	NA	NA	NA	NA	NA	NA	NA	NA	NA	NA	NA	NA	NA	NA	NA	NA	NA	NA	NA	NA	NA	NA	NA	NA	NA	NA	NA	NA	NA	NA	NA	NA
hsa-mir-4477b	MI0016830	9	+	68415308	68415388	rs71242635	68415353	G/T	1	130	134	GRCh37.p5	NA	NA	NA	NA	NA	NA	NA	NA	NA	NA	NA	NA	NA	NA	NA	NA	NA	NA	NA	NA	NA	NA	NA	NA	NA	NA	NA	NA	NA	NA	NA	NA	NA	NA	NA	NA	NA
hsa-mir-4477b	MI0016830	9	+	68415308	68415388	rs35282198	68415318	C/T	0	126	134	GRCh37.p5	NA	NA	NA	NA	NA	NA	NA	NA	NA	NA	NA	NA	NA	NA	NA	NA	NA	NA	NA	NA	NA	NA	NA	NA	NA	NA	NA	NA	NA	NA	NA	NA	NA	NA	NA	NA	NA
hsa-mir-4477b	MI0016830	9	+	68415308	68415388	rs35152011	68415370	-/C	0	126	126	GRCh37.p5	NA	NA	NA	NA	NA	NA	NA	NA	NA	NA	NA	NA	NA	NA	NA	NA	NA	NA	NA	NA	NA	NA	NA	NA	NA	NA	NA	NA	NA	NA	NA	NA	NA	NA	NA	NA	NA
hsa-mir-4477b	MI0016830	9	+	68415308	68415388	rs71224722	68415343	C/T	1	130	134	GRCh37.p5	NA	NA	NA	NA	NA	NA	NA	NA	NA	NA	NA	NA	NA	NA	NA	NA	NA	NA	NA	NA	NA	NA	NA	NA	NA	NA	NA	NA	NA	NA	NA	NA	NA	NA	NA	NA	NA
hsa-mir-4477b	MI0016830	9	+	68415308	68415388	rs146147878	68415354	G/T	0	134	134	GRCh37.p5	NA	NA	NA	NA	NA	NA	NA	NA	NA	NA	NA	NA	NA	NA	NA	NA	NA	NA	NA	NA	NA	NA	NA	NA	NA	NA	NA	NA	NA	NA	NA	NA	NA	NA	NA	NA	NA
hsa-mir-4477b	MI0016830	9	+	68415308	68415388	rs139133717	68415322	A/G	0	134	134	GRCh37.p5	NA	NA	NA	NA	NA	NA	NA	NA	NA	NA	NA	NA	NA	NA	NA	NA	NA	NA	NA	NA	NA	NA	NA	NA	NA	NA	NA	NA	NA	NA	NA	NA	NA	NA	NA	NA	NA
hsa-mir-4477b	MI0016830	9	+	68415308	68415388	rs75019967	68415338	A/C	0	131	134	GRCh37.p5	NA	NA	NA	NA	NA	NA	NA	NA	NA	NA	NA	NA	NA	NA	NA	NA	NA	NA	NA	NA	NA	NA	NA	NA	NA	NA	NA	NA	NA	NA	NA	NA	NA	NA	NA	NA	NA
hsa-mir-4477b	MI0016830	9	+	68415308	68415388	rs77109690	68415352	A/G	0	131	134	GRCh37.p5	NA	NA	NA	NA	NA	NA	NA	NA	NA	NA	NA	NA	NA	NA	NA	NA	NA	NA	NA	NA	NA	NA	NA	NA	NA	NA	NA	NA	NA	NA	NA	NA	NA	NA	NA	NA	NA
hsa-mir-4477b	MI0016830	9	+	68415308	68415388	rs4452915	68415355	A/G	0	111	134	GRCh37.p5	NA	NA	NA	NA	NA	NA	NA	NA	NA	NA	NA	NA	NA	NA	NA	NA	NA	NA	NA	NA	NA	NA	NA	NA	NA	NA	NA	NA	NA	NA	NA	NA	NA	NA	NA	NA	NA
hsa-mir-4477b	MI0016830	9	+	68415308	68415388	rs4928837	68415388	A/T	3	111	134	GRCh37.p5	NA	NA	NA	NA	NA	NA	NA	NA	NA	NA	NA	NA	NA	NA	NA	NA	NA	NA	NA	NA	NA	NA	NA	NA	NA	NA	NA	NA	NA	NA	NA	NA	NA	NA	NA	NA	NA
hsa-mir-4477b	MI0016830	9	+	68415308	68415388	rs71262206	68415332	A/G	0	130	130	GRCh37.p5	NA	NA	NA	NA	NA	NA	NA	NA	NA	NA	NA	NA	NA	NA	NA	NA	NA	NA	NA	NA	NA	NA	NA	NA	NA	NA	NA	NA	NA	NA	NA	NA	NA	NA	NA	NA	NA
hsa-mir-4477b	MI0016830	9	+	68415308	68415388	rs143791185	68415362	A/G	0	134	134	GRCh37.p5	NA	NA	NA	NA	NA	NA	NA	NA	NA	NA	NA	NA	NA	NA	NA	NA	NA	NA	NA	NA	NA	NA	NA	NA	NA	NA	NA	NA	NA	NA	NA	NA	NA	NA	NA	NA	NA
hsa-mir-4479	MI0016838	9	+	139781185	139781255	rs116932476	139781193	A/G	2	132	132	GRCh37.p5	VT=SNP;SNPSOURCE=LOWCOV;LDAF=0.0273;AN=2184;AA=G;RSQ=0.2664;AVGPOST=0.9529;AC=15;SNPSOURCE=LOWCOV;THETA=0.0007;ERATE=0.0022;AF=0.01;AFR_AF=0.00;EUR_AF=0.02	NA	NA	NA	NA	NA	NA	NA	NA	NA	NA	NA	NA	NA	NA	NA	NA	NA	NA	NA	NA	NA	NA	NA	NA	NA	NA	NA	NA	NA	NA	NA	NA	NA	NA	NA	NA
hsa-mir-4479	MI0016838	9	+	139781185	139781255	rs17250022	139781254	C/T	0	123	123	GRCh37.p5	NA	NA	NA	NA	NA	NA	NA	NA	NA	NA	NA	NA	NA	NA	NA	NA	NA	NA	NA	NA	NA	NA	NA	NA	NA	NA	NA	NA	NA	NA	NA	NA	NA	NA	NA	NA	NA
hsa-mir-4540	MI0016911	9	-	36864251	36864305	rs111756620	36864298	C/T	0	132	135	GRCh37.p5	VT=SNP;SNPSOURCE=LOWCOV;LDAF=0.0009;THETA=0.0180;AN=2184;AA=T;SNPSOURCE=LOWCOV;RSQ=0.9524;ERATE=0.0003;AVGPOST=0.9999;AC=2;AF=0.00;AFR_AF=0.00	NA	NA	NA	NA	NA	NA	NA	NA	NA	NA	NA	NA	NA	NA	NA	NA	NA	NA	NA	NA	NA	NA	NA	NA	NA	NA	NA	NA	NA	NA	NA	NA	NA	NA	NA	NA
hsa-mir-4540	MI0016911	9	-	36864251	36864305	rs143699849	36864265	A/G	0	134	134	GRCh37.p5	VT=SNP;SNPSOURCE=LOWCOV;ERATE=0.0004;RSQ=0.8172;AVGPOST=0.9983;AN=2184;AA=G;AC=6;THETA=0.0112;LDAF=0.0034;SNPSOURCE=LOWCOV;AF=0.00;AMR_AF=0.01;EUR_AF=0.01	NA	NA	NA	NA	NA	NA	NA	NA	NA	NA	NA	NA	NA	NA	NA	NA	NA	NA	NA	NA	NA	NA	NA	NA	NA	NA	NA	NA	NA	NA	NA	NA	NA	NA	NA	NA
hsa-mir-4540	MI0016911	9	-	36864251	36864305	rs141426259	36864289	-/C	0	134	134	GRCh37.p5	NA	NA	NA	NA	NA	NA	NA	NA	NA	NA	NA	NA	NA	NA	NA	NA	NA	NA	NA	NA	NA	NA	NA	NA	NA	NA	NA	NA	NA	NA	NA	NA	NA	NA	NA	NA	NA
hsa-mir-4668	MI0017298	9	+	114694380	114694449	rs62570278	114694395	A/G	0	129	129	GRCh37.p5	NA	NA	NA	NA	NA	NA	NA	NA	NA	NA	NA	NA	NA	NA	NA	NA	NA	NA	NA	NA	NA	NA	NA	NA	NA	NA	NA	NA	NA	NA	NA	NA	NA	NA	NA	NA	NA
hsa-mir-4668	MI0017298	9	+	114694380	114694449	rs74618603	114694393	A/G	0	131	131	GRCh37.p5	NA	NA	NA	NA	NA	NA	NA	NA	NA	NA	NA	NA	NA	NA	NA	NA	NA	NA	NA	NA	NA	NA	NA	NA	NA	NA	NA	NA	NA	NA	NA	NA	NA	NA	NA	NA	NA
hsa-mir-4669	MI0017300	9	+	137271257	137271318	rs149603368	137271302	A/G	0	134	134	GRCh37.p5	VT=SNP;SNPSOURCE=LOWCOV;THETA=0.0004;AVGPOST=0.9979;AN=2184;AA=G;LDAF=0.0015;SNPSOURCE=LOWCOV;AC=1;ERATE=0.0007;RSQ=0.3866;AF=0.00;ASN_AF=0.00	NA	NA	NA	NA	NA	NA	NA	NA	NA	NA	NA	NA	NA	NA	NA	NA	NA	NA	NA	NA	NA	NA	NA	NA	NA	NA	NA	NA	NA	NA	NA	NA	NA	NA	NA	NA
hsa-mir-4669	MI0017300	9	+	137271257	137271318	rs114178983	137271257	A/G	2	132	132	GRCh37.p5	VT=SNP;SNPSOURCE=LOWCOV;ERATE=0.0005;LDAF=0.0142;AN=2184;AA=G;AC=29;AVGPOST=0.9973;SNPSOURCE=LOWCOV;RSQ=0.9259;THETA=0.0007;AF=0.01;AMR_AF=0.00;AFR_AF=0.06	NA	NA	NA	NA	NA	NA	NA	NA	NA	NA	NA	NA	NA	NA	NA	NA	NA	NA	NA	NA	NA	NA	NA	NA	NA	NA	NA	NA	NA	NA	NA	NA	NA	NA	NA	NA
hsa-mir-4669	MI0017300	9	+	137271257	137271318	rs111496711	137271317	-/A	0	132	132	GRCh37.p5	NA	NA	NA	NA	NA	NA	NA	NA	NA	NA	NA	NA	NA	NA	NA	NA	NA	NA	NA	NA	NA	NA	NA	NA	NA	NA	NA	NA	NA	NA	NA	NA	NA	NA	NA	NA	NA
hsa-mir-4669	MI0017300	9	+	137271257	137271318	rs35196866	137271318	A/C	3	126	134	GRCh37.p5	VT=SNP;SNPSOURCE=LOWCOV;THETA=0.0014;ERATE=0.0042;AVGPOST=0.9735;AA=C;AN=2184;LDAF=0.6323;AC=1384;SNPSOURCE=LOWCOV;RSQ=0.9569;AF=0.63;ASN_AF=0.72;AMR_AF=0.56;AFR_AF=0.40;EUR_AF=0.76	NA	NA	NA	NA	NA	NA	NA	NA	NA	NA	NA	NA	NA	NA	NA	NA	NA	NA	NA	NA	NA	NA	NA	NA	NA	NA	NA	NA	NA	NA	NA	NA	NA	NA	NA	NA
hsa-mir-4670	MI0017301	9	-	95290266	95290340	rs112338596	95290277	A/G	0	132	132	GRCh37.p5	NA	NA	NA	NA	NA	NA	NA	NA	NA	NA	NA	NA	NA	NA	NA	NA	NA	NA	NA	NA	NA	NA	NA	NA	NA	NA	NA	NA	NA	NA	NA	NA	NA	NA	NA	NA	NA
hsa-mir-4672	MI0017303	9	-	130631694	130631774	rs3780662	130631702	A/G	3	107	135	GRCh37.p5	VT=SNP;SNPSOURCE=LOWCOV;RSQ=0.9454;AA=C;AC=94;AN=2184;LDAF=0.0444;AVGPOST=0.9938;SNPSOURCE=LOWCOV;THETA=0.0020;ERATE=0.0006;AF=0.04;ASN_AF=0.08;AMR_AF=0.01;AFR_AF=0.09;EUR_AF=0.00	NA	NA	NA	NA	NA	NA	NA	C	1	130	T	0	0	130	C	0.956	86	T	0.044	4	90	NA	NA	NA	NA	NA	NA	NA	NA	NA	NA	NA	NA	NA	NA	C
hsa-mir-491	MI0003126	9	+	20716104	20716187	rs140761798	20716104	C/T	0	134	134	GRCh37.p5	VT=SNP;SNPSOURCE=LOWCOV;LDAF=0.0009;AVGPOST=1.0000;AN=2184;AA=T;RSQ=1.0000;SNPSOURCE=LOWCOV;ERATE=0.0003;AC=2;THETA=0.0003;AF=0.00;AFR_AF=0.00	NA	NA	NA	NA	NA	NA	NA	NA	NA	NA	NA	NA	NA	NA	NA	NA	NA	NA	NA	NA	NA	NA	NA	NA	NA	NA	NA	NA	NA	NA	NA	NA	NA	NA	NA	NA
hsa-mir-548au	MI0019145	9	+	96357123	96357176	rs138894217	96357135	A/G	0	134	134	GRCh37.p5	VT=SNP;SNPSOURCE=LOWCOV;AN=2184;AA=G;AVGPOST=0.9996;RSQ=0.7533;THETA=0.0006;LDAF=0.0006;SNPSOURCE=LOWCOV;AC=1;ERATE=0.0002;AF=0.00;AFR_AF=0.00	NA	NA	NA	NA	NA	NA	NA	NA	NA	NA	NA	NA	NA	NA	NA	NA	NA	NA	NA	NA	NA	NA	NA	NA	NA	NA	NA	NA	NA	NA	NA	NA	NA	NA	NA	NA
hsa-mir-548aw	MI0019283	9	+	135821094	135821158	rs56195815	135821099	C/T	3	129	133	GRCh37.p5	VT=SNP;SNPSOURCE=LOWCOV;AC=417;LDAF=0.1925;AN=2184;AA=T;THETA=0.0005;AVGPOST=0.9988;SNPSOURCE=LOWCOV;ERATE=0.0003;RSQ=0.9968;AF=0.19;ASN_AF=0.09;AMR_AF=0.21;AFR_AF=0.27;EUR_AF=0.20	NA	NA	NA	NA	NA	NA	NA	NA	NA	NA	NA	NA	NA	NA	NA	NA	NA	NA	NA	NA	NA	NA	NA	NA	NA	NA	NA	NA	NA	NA	NA	NA	NA	NA	NA	NA
hsa-mir-548aw	MI0019283	9	+	135821094	135821158	rs73660564	135821135	C/T	1	130	134	GRCh37.p5	VT=SNP;SNPSOURCE=LOWCOV;AVGPOST=0.9977;AA=C;AN=2184;LDAF=0.0043;AC=8;THETA=0.0008;RSQ=0.7786;SNPSOURCE=LOWCOV;ERATE=0.0003;AF=0.00;AFR_AF=0.01;EUR_AF=0.00	NA	NA	NA	NA	NA	NA	NA	NA	NA	NA	NA	NA	NA	NA	NA	NA	NA	NA	NA	NA	NA	NA	NA	NA	NA	NA	NA	NA	NA	NA	NA	NA	NA	NA	NA	NA
hsa-mir-600	MI0003613	9	-	125873825	125873922	rs147291680	125873916	A/G	0	134	134	GRCh37.p5	VT=SNP;SNPSOURCE=LOWCOV;RSQ=0.9843;AN=2184;AA=G;AC=6;THETA=0.0011;LDAF=0.0028;SNPSOURCE=LOWCOV;ERATE=0.0006;AVGPOST=0.9999;AF=0.00;AFR_AF=0.00;EUR_AF=0.01	NA	NA	NA	NA	NA	NA	NA	NA	NA	NA	NA	NA	NA	NA	NA	NA	NA	NA	NA	NA	NA	NA	NA	NA	NA	NA	NA	NA	NA	NA	NA	NA	NA	NA	NA	NA
hsa-mir-600	MI0003613	9	-	125873825	125873922	rs181306653	125873826	A/G	0	135	135	GRCh37.p5	VT=SNP;SNPSOURCE=LOWCOV;AN=2184;AA=G;THETA=0.0005;RSQ=0.8890;SNPSOURCE=LOWCOV;AC=1;ERATE=0.0003;LDAF=0.0005;AVGPOST=0.9999;AF=0.00;AMR_AF=0.00	NA	NA	NA	NA	NA	NA	NA	NA	NA	NA	NA	NA	NA	NA	NA	NA	NA	NA	NA	NA	NA	NA	NA	NA	NA	NA	NA	NA	NA	NA	NA	NA	NA	NA	NA	NA
hsa-mir-601	MI0003614	9	-	126164804	126164882	rs184395895	126164871	C/T	0	135	135	GRCh37.p5	VT=SNP;SNPSOURCE=LOWCOV;AVGPOST=1.0000;LDAF=0.0004;RSQ=0.9500;AN=2184;AA=T;SNPSOURCE=LOWCOV;AC=1;ERATE=0.0003;THETA=0.0003;AF=0.00;ASN_AF=0.00	NA	NA	NA	NA	NA	NA	NA	NA	NA	NA	NA	NA	NA	NA	NA	NA	NA	NA	NA	NA	NA	NA	NA	NA	NA	NA	NA	NA	NA	NA	NA	NA	NA	NA	NA	NA
hsa-mir-602	MI0003615	9	+	140732871	140732968	rs116636751	140732963	C/T	3	132	135	GRCh37.p5	VT=SNP;SNPSOURCE=LOWCOV;RSQ=0.9280;AA=C;AN=2184;AC=6;LDAF=0.0030;SNPSOURCE=LOWCOV;ERATE=0.0012;THETA=0.0016;AVGPOST=0.9995;AF=0.00;AMR_AF=0.01;EUR_AF=0.01	NA	NA	NA	NA	NA	NA	NA	NA	NA	NA	NA	NA	NA	NA	NA	NA	NA	NA	NA	NA	NA	NA	NA	NA	NA	NA	NA	NA	NA	NA	NA	NA	NA	NA	NA	NA
hsa-mir-1254-1	MI0006388	10	+	70519075	70519171	rs138812323	70519093	A/G	0	134	134	GRCh37.p5	VT=SNP;SNPSOURCE=LOWCOV;THETA=0.0004;AN=2184;AA=G;LDAF=0.4671;AVGPOST=0.5329;SNPSOURCE=LOWCOV;AC=1;RSQ=0.0003;ERATE=0.0006;AF=0.00;EUR_AF=0.00	NA	NA	NA	NA	NA	NA	NA	NA	NA	NA	NA	NA	NA	NA	NA	NA	NA	NA	NA	NA	NA	NA	NA	NA	NA	NA	NA	NA	NA	NA	NA	NA	NA	NA	NA	NA
hsa-mir-1265	MI0006401	10	+	14478575	14478660	rs149384303	14478576	C/T	0	134	134	GRCh37.p5	VT=SNP;SNPSOURCE=LOWCOV;LDAF=0.0009;AVGPOST=1.0000;THETA=0.0002;AN=2184;SNPSOURCE=LOWCOV;RSQ=0.9841;ERATE=0.0002;AC=2;AA=t;AF=0.00;AFR_AF=0.00	NA	NA	NA	NA	NA	NA	NA	NA	NA	NA	NA	NA	NA	NA	NA	NA	NA	NA	NA	NA	NA	NA	NA	NA	NA	NA	NA	NA	NA	NA	NA	NA	NA	NA	NA	NA
hsa-mir-1287	MI0006349	10	-	100154975	100155064	rs151224081	100155013	A/G	0	134	134	GRCh37.p5	NA	NA	NA	NA	NA	NA	NA	NA	NA	NA	NA	NA	NA	NA	NA	NA	NA	NA	NA	NA	NA	NA	NA	NA	NA	NA	NA	NA	NA	NA	NA	NA	NA	NA	NA	NA	NA
hsa-mir-1287	MI0006349	10	-	100154975	100155064	rs78666598	100155019	A/T	0	131	133	GRCh37.p5	NA	NA	NA	NA	NA	NA	NA	NA	NA	NA	NA	NA	NA	NA	NA	NA	NA	NA	NA	NA	NA	NA	NA	NA	NA	NA	NA	NA	NA	NA	NA	NA	NA	NA	NA	NA	NA
hsa-mir-1287	MI0006349	10	-	100154975	100155064	rs142035464	100155011	C/T	0	134	134	GRCh37.p5	NA	NA	NA	NA	NA	NA	NA	NA	NA	NA	NA	NA	NA	NA	NA	NA	NA	NA	NA	NA	NA	NA	NA	NA	NA	NA	NA	NA	NA	NA	NA	NA	NA	NA	NA	NA	NA
hsa-mir-1307	MI0006444	10	-	105154010	105154158	rs147668271	105154013	A/G	0	134	134	GRCh37.p5	VT=SNP;SNPSOURCE=LOWCOV;AN=2184;RSQ=0.8901;AA=A;SNPSOURCE=LOWCOV;AC=1;ERATE=0.0003;LDAF=0.0005;AVGPOST=0.9999;THETA=0.0003;AF=0.00;AFR_AF=0.00	NA	NA	NA	NA	NA	NA	NA	NA	NA	NA	NA	NA	NA	NA	NA	NA	NA	NA	NA	NA	NA	NA	NA	NA	NA	NA	NA	NA	NA	NA	NA	NA	NA	NA	NA	NA
hsa-mir-146b	MI0003129	10	+	104196269	104196341	rs76149940	104196269	C/T	3	132	133	GRCh37.p5	VT=SNP;SNPSOURCE=LOWCOV;AVGPOST=1.0000;AA=C;AN=2184;AC=22;LDAF=0.0101;THETA=0.0019;SNPSOURCE=LOWCOV;RSQ=0.9985;ERATE=0.0002;AF=0.01;AMR_AF=0.01;AFR_AF=0.04	NA	NA	NA	NA	NA	NA	NA	NA	NA	NA	NA	NA	NA	NA	NA	NA	NA	NA	NA	NA	NA	NA	NA	NA	NA	NA	NA	NA	NA	NA	NA	NA	NA	NA	NA	NA
hsa-mir-202	MI0003130	10	-	135061015	135061124	rs142676430	135061109	A/G	0	134	134	GRCh37.p5	VT=SNP;SNPSOURCE=LOWCOV;RSQ=0.6246;AVGPOST=0.9994;AN=2184;AA=G;LDAF=0.0007;SNPSOURCE=LOWCOV;AC=1;ERATE=0.0003;THETA=0.0034;AF=0.00;ASN_AF=0.00	NA	NA	NA	NA	NA	NA	NA	NA	NA	NA	NA	NA	NA	NA	NA	NA	NA	NA	NA	NA	NA	NA	NA	NA	NA	NA	NA	NA	NA	NA	NA	NA	NA	NA	NA	NA
hsa-mir-202	MI0003130	10	-	135061015	135061124	rs12355840	135061112	C/T	11	120	134	GRCh37.p5	VT=SNP;SNPSOURCE=LOWCOV;AC=1559;AA=C;AVGPOST=0.9907;AN=2184;THETA=0.0005;ERATE=0.0030;SNPSOURCE=LOWCOV;RSQ=0.9854;LDAF=0.7139;AF=0.71;ASN_AF=0.90;AMR_AF=0.73;AFR_AF=0.27;EUR_AF=0.85	NA	NA	NA	NA	NA	NA	NA	NA	NA	NA	NA	NA	NA	NA	NA	NA	NA	NA	NA	NA	NA	NA	NA	NA	NA	NA	NA	NA	NA	NA	NA	NA	NA	NA	NA	NA
hsa-mir-2110	MI0010629	10	-	115933864	115933938	rs114530801	115933922	A/G	0	132	132	GRCh37.p5	VT=SNP;SNPSOURCE=LOWCOV;ERATE=0.0005;AVGPOST=0.9985;RSQ=0.4227;AN=2184;AA=G;THETA=0.0005;SNPSOURCE=LOWCOV;AC=1;LDAF=0.0012;AF=0.00;AFR_AF=0.00	NA	NA	NA	NA	NA	NA	NA	NA	NA	NA	NA	NA	NA	NA	NA	NA	NA	NA	NA	NA	NA	NA	NA	NA	NA	NA	NA	NA	NA	NA	NA	NA	NA	NA	NA	NA
hsa-mir-2110	MI0010629	10	-	115933864	115933938	rs192664871	115933913	G/T	0	135	135	GRCh37.p5	VT=SNP;SNPSOURCE=LOWCOV;ERATE=0.0005;THETA=0.0004;AN=2184;AA=T;RSQ=0.5128;LDAF=0.0010;AVGPOST=0.9990;SNPSOURCE=LOWCOV;AC=1;AF=0.00;AFR_AF=0.00	NA	NA	NA	NA	NA	NA	NA	NA	NA	NA	NA	NA	NA	NA	NA	NA	NA	NA	NA	NA	NA	NA	NA	NA	NA	NA	NA	NA	NA	NA	NA	NA	NA	NA	NA	NA
hsa-mir-2110	MI0010629	10	-	115933864	115933938	rs75407574	115933876	A/G	2	132	133	GRCh37.p5	VT=SNP;SNPSOURCE=LOWCOV;THETA=0.0009;RSQ=0.9479;LDAF=0.0068;AN=2184;AA=G;AC=14;SNPSOURCE=LOWCOV;ERATE=0.0003;AVGPOST=0.9992;AF=0.01;AFR_AF=0.03	NA	NA	NA	NA	NA	NA	NA	NA	NA	NA	NA	NA	NA	NA	NA	NA	NA	NA	NA	NA	NA	NA	NA	NA	NA	NA	NA	NA	NA	NA	NA	NA	NA	NA	NA	NA
hsa-mir-3155a	MI0014183	10	+	6194159	6194240	rs140190031	6194231	C/G	0	134	134	GRCh37.p5	VT=SNP;SNPSOURCE=LOWCOV;THETA=0.0002;AA=g;AN=2184;RSQ=0.4980;LDAF=0.0010;AVGPOST=0.9990;SNPSOURCE=LOWCOV;AC=1;ERATE=0.0003;AF=0.00;EUR_AF=0.00	NA	NA	NA	NA	NA	NA	NA	NA	NA	NA	NA	NA	NA	NA	NA	NA	NA	NA	NA	NA	NA	NA	NA	NA	NA	NA	NA	NA	NA	NA	NA	NA	NA	NA	NA	NA
hsa-mir-3157	MI0014185	10	-	97824072	97824156	rs189826351	97824129	C/G	0	135	135	GRCh37.p5	VT=SNP;SNPSOURCE=LOWCOV;THETA=0.0009;AA=C;AN=2184;AVGPOST=0.9997;LDAF=0.0006;SNPSOURCE=LOWCOV;RSQ=0.7767;AC=1;ERATE=0.0003;AF=0.00;ASN_AF=0.00	NA	NA	NA	NA	NA	NA	NA	NA	NA	NA	NA	NA	NA	NA	NA	NA	NA	NA	NA	NA	NA	NA	NA	NA	NA	NA	NA	NA	NA	NA	NA	NA	NA	NA	NA	NA
hsa-mir-3157	MI0014185	10	-	97824072	97824156	rs141770574	97824145	A/G	0	134	134	GRCh37.p5	VT=SNP;SNPSOURCE=LOWCOV;AVGPOST=0.9986;THETA=0.0004;AN=2184;AA=G;LDAF=0.0015;SNPSOURCE=LOWCOV;RSQ=0.6203;ERATE=0.0006;AC=2;AF=0.00;AFR_AF=0.00	NA	NA	NA	NA	NA	NA	NA	NA	NA	NA	NA	NA	NA	NA	NA	NA	NA	NA	NA	NA	NA	NA	NA	NA	NA	NA	NA	NA	NA	NA	NA	NA	NA	NA	NA	NA
hsa-mir-3158-1	MI0014186	10	+	103361174	103361254	rs112037539	103361221	A/G	0	132	135	GRCh37.p5	VT=SNP;SNPSOURCE=LOWCOV;RSQ=0.7094;THETA=0.0004;AA=g;AN=2184;AVGPOST=0.9993;SNPSOURCE=LOWCOV;AC=1;ERATE=0.0003;LDAF=0.0008;AF=0.00;AFR_AF=0.00	NA	NA	NA	NA	NA	NA	NA	NA	NA	NA	NA	NA	NA	NA	NA	NA	NA	NA	NA	NA	NA	NA	NA	NA	NA	NA	NA	NA	NA	NA	NA	NA	NA	NA	NA	NA
hsa-mir-3158-2	MI0014187	10	-	103361174	103361254	rs112037539	103361221	A/G	0	132	135	GRCh37.p5	VT=SNP;SNPSOURCE=LOWCOV;RSQ=0.7094;THETA=0.0004;AA=g;AN=2184;AVGPOST=0.9993;SNPSOURCE=LOWCOV;AC=1;ERATE=0.0003;LDAF=0.0008;AF=0.00;AFR_AF=0.00	NA	NA	NA	NA	NA	NA	NA	NA	NA	NA	NA	NA	NA	NA	NA	NA	NA	NA	NA	NA	NA	NA	NA	NA	NA	NA	NA	NA	NA	NA	NA	NA	NA	NA	NA	NA
hsa-mir-3611	MI0016001	10	-	35368526	35368608	rs150577768	35368556	A/C	0	134	134	GRCh37.p5	VT=SNP;SNPSOURCE=LOWCOV;AVGPOST=0.9986;AN=2184;AA=A;RSQ=0.6102;LDAF=0.0011;SNPSOURCE=LOWCOV;AC=1;THETA=0.0016;ERATE=0.0003;AF=0.00;EUR_AF=0.00	NA	NA	NA	NA	NA	NA	NA	NA	NA	NA	NA	NA	NA	NA	NA	NA	NA	NA	NA	NA	NA	NA	NA	NA	NA	NA	NA	NA	NA	NA	NA	NA	NA	NA	NA	NA
hsa-mir-3611	MI0016001	10	-	35368526	35368608	rs139656481	35368561	A/C	0	134	134	GRCh37.p5	VT=SNP;SNPSOURCE=LOWCOV;THETA=0.0009;AA=C;AN=2184;AVGPOST=0.9996;LDAF=0.0006;SNPSOURCE=LOWCOV;AC=1;ERATE=0.0003;RSQ=0.7282;AF=0.00;AFR_AF=0.00	NA	NA	NA	NA	NA	NA	NA	NA	NA	NA	NA	NA	NA	NA	NA	NA	NA	NA	NA	NA	NA	NA	NA	NA	NA	NA	NA	NA	NA	NA	NA	NA	NA	NA	NA	NA
hsa-mir-3663	MI0016064	10	-	118927189	118927285	rs111525499	118927256	A/G	0	132	134	GRCh37.p5	VT=SNP;SNPSOURCE=LOWCOV;LDAF=0.0092;AA=g;AN=2184;THETA=0.0005;ERATE=0.0010;AC=15;SNPSOURCE=LOWCOV;RSQ=0.7155;AVGPOST=0.9937;AF=0.01;AFR_AF=0.03	NA	NA	NA	NA	NA	NA	NA	NA	NA	NA	NA	NA	NA	NA	NA	NA	NA	NA	NA	NA	NA	NA	NA	NA	NA	NA	NA	NA	NA	NA	NA	NA	NA	NA	NA	NA
hsa-mir-3663	MI0016064	10	-	118927189	118927285	rs192292550	118927237	G/T	0	135	135	GRCh37.p5	VT=SNP;SNPSOURCE=LOWCOV;AN=2184;AA=T;AVGPOST=0.9981;RSQ=0.3745;LDAF=0.0014;SNPSOURCE=LOWCOV;AC=1;THETA=0.0007;ERATE=0.0006;AF=0.00;EUR_AF=0.00	NA	NA	NA	NA	NA	NA	NA	NA	NA	NA	NA	NA	NA	NA	NA	NA	NA	NA	NA	NA	NA	NA	NA	NA	NA	NA	NA	NA	NA	NA	NA	NA	NA	NA	NA	NA
hsa-mir-3663	MI0016064	10	-	118927189	118927285	rs141296329	118927196	C/G	0	134	134	GRCh37.p5	VT=SNP;SNPSOURCE=LOWCOV;LDAF=0.0152;THETA=0.0002;AA=C;AN=2184;AVGPOST=0.9990;RSQ=0.9717;AC=33;SNPSOURCE=LOWCOV;ERATE=0.0003;AF=0.02;ASN_AF=0.06	NA	NA	NA	NA	NA	NA	NA	NA	NA	NA	NA	NA	NA	NA	NA	NA	NA	NA	NA	NA	NA	NA	NA	NA	NA	NA	NA	NA	NA	NA	NA	NA	NA	NA	NA	NA
hsa-mir-3924	MI0016432	10	-	59064239	59064319	rs77767763	59064260	C/G	0	131	131	GRCh37.p5	NA	NA	NA	NA	NA	NA	NA	NA	NA	NA	NA	NA	NA	NA	NA	NA	NA	NA	NA	NA	NA	NA	NA	NA	NA	NA	NA	NA	NA	NA	NA	NA	NA	NA	NA	NA	NA
hsa-mir-3924	MI0016432	10	-	59064239	59064319	rs187047691	59064243	C/T	0	135	135	GRCh37.p5	VT=SNP;SNPSOURCE=LOWCOV;ERATE=0.0004;RSQ=0.5980;AA=C;AN=2184;THETA=0.0005;LDAF=0.0019;SNPSOURCE=LOWCOV;AC=4;AVGPOST=0.9982;AF=0.00;AMR_AF=0.00;AFR_AF=0.01	NA	NA	NA	NA	NA	NA	NA	NA	NA	NA	NA	NA	NA	NA	NA	NA	NA	NA	NA	NA	NA	NA	NA	NA	NA	NA	NA	NA	NA	NA	NA	NA	NA	NA	NA	NA
hsa-mir-3944	MI0016601	10	-	135185060	135185167	rs187675382	135185128	C/T	0	135	135	GRCh37.p5	VT=SNP;SNPSOURCE=LOWCOV;ERATE=0.0005;AA=C;AN=2184;RSQ=0.3400;THETA=0.0076;LDAF=0.0022;SNPSOURCE=LOWCOV;AC=1;AVGPOST=0.9965;AF=0.00;AFR_AF=0.00	NA	NA	NA	NA	NA	NA	NA	NA	NA	NA	NA	NA	NA	NA	NA	NA	NA	NA	NA	NA	NA	NA	NA	NA	NA	NA	NA	NA	NA	NA	NA	NA	NA	NA	NA	NA
hsa-mir-4293	MI0015826	10	-	14425199	14425276	rs12220909	14425221	C/G	3	120	133	GRCh37.p5	VT=SNP;SNPSOURCE=LOWCOV;AC=88;AN=2184;AA=G;AVGPOST=0.9997;LDAF=0.0402;RSQ=0.9970;SNPSOURCE=LOWCOV;ERATE=0.0002;THETA=0.0003;AF=0.04;ASN_AF=0.13;AMR_AF=0.02;AFR_AF=0.00;EUR_AF=0.00	NA	NA	NA	NA	NA	NA	NA	G	1	130	C	0	0	130	G	0.789	71	C	0.211	19	90	NA	NA	NA	NA	NA	NA	NA	NA	NA	NA	NA	NA	NA	NA	G
hsa-mir-4294	MI0015827	10	-	50193557	50193632	rs12776349	50193625	A/G	0	121	121	GRCh37.p5	NA	NA	NA	NA	NA	NA	NA	NA	G	1	130	A	0	0	130	G	1	90	A	0	0	90	NA	NA	NA	NA	NA	NA	NA	NA	NA	NA	NA	NA	NA	NA	G
hsa-mir-4296	MI0015823	10	-	126721352	126721439	rs182347826	126721423	A/C	0	135	135	GRCh37.p5	VT=SNP;SNPSOURCE=LOWCOV;THETA=0.0002;AA=C;AVGPOST=0.9979;AN=2184;LDAF=0.0022;SNPSOURCE=LOWCOV;AC=4;RSQ=0.6178;ERATE=0.0007;AF=0.00;AMR_AF=0.00;AFR_AF=0.01	NA	NA	NA	NA	NA	NA	NA	NA	NA	NA	NA	NA	NA	NA	NA	NA	NA	NA	NA	NA	NA	NA	NA	NA	NA	NA	NA	NA	NA	NA	NA	NA	NA	NA	NA	NA
hsa-mir-4296	MI0015823	10	-	126721352	126721439	rs143020563	126721373	C/T	0	134	134	GRCh37.p5	VT=SNP;SNPSOURCE=LOWCOV;LDAF=0.0009;AA=C;THETA=0.0004;AN=2184;RSQ=0.9688;SNPSOURCE=LOWCOV;ERATE=0.0002;AVGPOST=0.9999;AC=2;AF=0.00;AFR_AF=0.00	NA	NA	NA	NA	NA	NA	NA	NA	NA	NA	NA	NA	NA	NA	NA	NA	NA	NA	NA	NA	NA	NA	NA	NA	NA	NA	NA	NA	NA	NA	NA	NA	NA	NA	NA	NA
hsa-mir-4296	MI0015823	10	-	126721352	126721439	rs115700299	126721357	A/G	2	132	132	GRCh37.p5	VT=SNP;SNPSOURCE=LOWCOV;AC=12;LDAF=0.0066;RSQ=0.8880;AVGPOST=0.9979;AN=2184;AA=G;SNPSOURCE=LOWCOV;ERATE=0.0003;THETA=0.0003;AF=0.01;AFR_AF=0.02	NA	NA	NA	NA	NA	NA	NA	NA	NA	NA	NA	NA	NA	NA	NA	NA	NA	NA	NA	NA	NA	NA	NA	NA	NA	NA	NA	NA	NA	NA	NA	NA	NA	NA	NA	NA
hsa-mir-4296	MI0015823	10	-	126721352	126721439	rs113642938	126721419	C/T	0	132	132	GRCh37.p5	NA	NA	NA	NA	NA	NA	NA	NA	NA	NA	NA	NA	NA	NA	NA	NA	NA	NA	NA	NA	NA	NA	NA	NA	NA	NA	NA	NA	NA	NA	NA	NA	NA	NA	NA	NA	NA
hsa-mir-4297	MI0015824	10	-	131641563	131641638	rs114362263	131641629	C/T	2	132	132	GRCh37.p5	VT=SNP;SNPSOURCE=LOWCOV;THETA=0.0014;AA=C;LDAF=0.0202;RSQ=0.9939;AN=2184;AVGPOST=0.9998;AC=44;SNPSOURCE=LOWCOV;ERATE=0.0003;AF=0.02;AMR_AF=0.01;AFR_AF=0.08	NA	NA	NA	NA	NA	NA	NA	NA	NA	NA	NA	NA	NA	NA	NA	NA	NA	NA	NA	NA	NA	NA	NA	NA	NA	NA	NA	NA	NA	NA	NA	NA	NA	NA	NA	NA
hsa-mir-4297	MI0015824	10	-	131641563	131641638	rs185516749	131641576	A/G	0	135	135	GRCh37.p5	VT=SNP;SNPSOURCE=LOWCOV;LDAF=0.0009;AN=2184;AA=G;AVGPOST=0.9991;SNPSOURCE=LOWCOV;AC=1;RSQ=0.5931;ERATE=0.0003;THETA=0.0003;AF=0.00;AMR_AF=0.00	NA	NA	NA	NA	NA	NA	NA	NA	NA	NA	NA	NA	NA	NA	NA	NA	NA	NA	NA	NA	NA	NA	NA	NA	NA	NA	NA	NA	NA	NA	NA	NA	NA	NA	NA	NA
hsa-mir-4480	MI0016841	10	+	12620752	12620822	rs7912031	12620763	G/T	9	116	133	GRCh37.p5	VT=SNP;SNPSOURCE=LOWCOV;AVGPOST=0.9985;THETA=0.0002;AN=2184;AA=G;LDAF=0.0420;RSQ=0.9856;SNPSOURCE=LOWCOV;ERATE=0.0003;AC=91;AF=0.04;ASN_AF=0.05;AMR_AF=0.02;AFR_AF=0.11;EUR_AF=0.00	NA	NA	NA	NA	NA	NA	NA	NA	NA	NA	NA	NA	NA	NA	NA	NA	NA	NA	NA	NA	NA	NA	NA	NA	NA	NA	NA	NA	NA	NA	NA	NA	NA	NA	NA	NA
hsa-mir-4481	MI0016842	10	-	12695137	12695196	rs7896283	12695177	A/G	27	116	134	GRCh37.p5	VT=SNP;SNPSOURCE=LOWCOV;ERATE=0.0004;AN=2184;AC=945;LDAF=0.4328;AA=A;RSQ=0.9940;SNPSOURCE=LOWCOV;THETA=0.0003;AVGPOST=0.9965;AF=0.43;ASN_AF=0.41;AMR_AF=0.47;AFR_AF=0.32;EUR_AF=0.50	NA	NA	NA	NA	NA	NA	NA	A	0.492	62	G	0.508	64	126	A	0.556	50	G	0.444	40	90	NA	NA	NA	NA	NA	NA	NA	NA	NA	NA	NA	NA	NA	NA	A
hsa-mir-4482-1	MI0016843	10	-	106028094	106028163	rs45596840	106028154	A/G	3	127	134	GRCh37.p5	VT=SNP;SNPSOURCE=LOWCOV;THETA=0.0004;AN=2184;AA=G;RSQ=0.9890;AC=456;SNPSOURCE=LOWCOV;AVGPOST=0.9955;LDAF=0.2097;ERATE=0.0003;AF=0.21;ASN_AF=0.15;AMR_AF=0.24;AFR_AF=0.07;EUR_AF=0.33	NA	NA	NA	NA	NA	NA	NA	NA	NA	NA	NA	NA	NA	NA	NA	NA	NA	NA	NA	NA	NA	NA	NA	NA	NA	NA	NA	NA	NA	NA	NA	NA	NA	NA	NA	NA
hsa-mir-4483	MI0016844	10	-	115537752	115537813	rs34129608	115537757	-/AAC	0	126	130	GRCh37.p5	VT=INDEL;AVGPOST=0.9888;AN=2184;AC=37;LDAF=0.0197;AA=A;RSQ=0.7668;ERATE=0.0007;THETA=0.0003;AF=0.02;ASN_AF=0.01;AMR_AF=0.00;AFR_AF=0.04;EUR_AF=0.01	NA	NA	NA	NA	NA	NA	NA	NA	NA	NA	NA	NA	NA	NA	NA	NA	NA	NA	NA	NA	NA	NA	NA	NA	NA	NA	NA	NA	NA	NA	NA	NA	NA	NA	NA	NA
hsa-mir-4483	MI0016844	10	-	115537752	115537813	rs144623052	115537757	-/AAC	0	134	134	GRCh37.p5	NA	NA	NA	NA	NA	NA	NA	NA	NA	NA	NA	NA	NA	NA	NA	NA	NA	NA	NA	NA	NA	NA	NA	NA	NA	NA	NA	NA	NA	NA	NA	NA	NA	NA	NA	NA	NA
hsa-mir-4484	MI0016845	10	+	127508309	127508391	rs141499067	127508356	G/T	0	134	134	GRCh37.p5	VT=SNP;SNPSOURCE=LOWCOV;AN=2184;AA=T;RSQ=0.8080;LDAF=0.0011;SNPSOURCE=LOWCOV;THETA=0.0010;AVGPOST=0.9995;ERATE=0.0002;AC=2;AF=0.00;AFR_AF=0.00	NA	NA	NA	NA	NA	NA	NA	NA	NA	NA	NA	NA	NA	NA	NA	NA	NA	NA	NA	NA	NA	NA	NA	NA	NA	NA	NA	NA	NA	NA	NA	NA	NA	NA	NA	NA
hsa-mir-4484	MI0016845	10	+	127508309	127508391	rs146182954	127508379	A/G	0	134	134	GRCh37.p5	VT=SNP;SNPSOURCE=LOWCOV;RSQ=0.6842;ERATE=0.0004;AN=2184;AA=G;LDAF=0.0030;SNPSOURCE=LOWCOV;AC=4;AVGPOST=0.9974;THETA=0.0003;AF=0.00;ASN_AF=0.01	NA	NA	NA	NA	NA	NA	NA	NA	NA	NA	NA	NA	NA	NA	NA	NA	NA	NA	NA	NA	NA	NA	NA	NA	NA	NA	NA	NA	NA	NA	NA	NA	NA	NA	NA	NA
hsa-mir-4675	MI0017306	10	+	20840899	20840975	rs146066828	20840924	C/T	0	134	134	GRCh37.p5	VT=SNP;SNPSOURCE=LOWCOV;RSQ=0.4427;AC=7;AN=2184;AA=T;ERATE=0.0009;LDAF=0.0064;SNPSOURCE=LOWCOV;AVGPOST=0.9906;THETA=0.0003;AF=0.00;AMR_AF=0.00;EUR_AF=0.01	NA	NA	NA	NA	NA	NA	NA	NA	NA	NA	NA	NA	NA	NA	NA	NA	NA	NA	NA	NA	NA	NA	NA	NA	NA	NA	NA	NA	NA	NA	NA	NA	NA	NA	NA	NA
hsa-mir-4675	MI0017306	10	+	20840899	20840975	rs139755219	20840944	A/G	0	134	134	GRCh37.p5	VT=SNP;SNPSOURCE=LOWCOV;LDAF=0.0009;THETA=0.0004;AA=g;AN=2184;AVGPOST=0.9993;RSQ=0.6894;SNPSOURCE=LOWCOV;ERATE=0.0003;AC=2;AF=0.00;AFR_AF=0.00	NA	NA	NA	NA	NA	NA	NA	NA	NA	NA	NA	NA	NA	NA	NA	NA	NA	NA	NA	NA	NA	NA	NA	NA	NA	NA	NA	NA	NA	NA	NA	NA	NA	NA	NA	NA
hsa-mir-4676	MI0017307	10	+	74480787	74480858	rs183259402	74480800	C/T	0	135	135	GRCh37.p5	VT=SNP;SNPSOURCE=LOWCOV;THETA=0.0009;RSQ=0.6998;AVGPOST=0.9983;AA=C;AN=2184;LDAF=0.0020;SNPSOURCE=LOWCOV;ERATE=0.0003;AC=3;AF=0.00;AMR_AF=0.01;EUR_AF=0.00	NA	NA	NA	NA	NA	NA	NA	NA	NA	NA	NA	NA	NA	NA	NA	NA	NA	NA	NA	NA	NA	NA	NA	NA	NA	NA	NA	NA	NA	NA	NA	NA	NA	NA	NA	NA
hsa-mir-4679-1	MI0017310	10	+	90823093	90823167	rs72810954	90823139	A/G	3	130	135	GRCh37.p5	VT=SNP;SNPSOURCE=LOWCOV;AVGPOST=0.9986;THETA=0.0002;LDAF=0.0132;AC=28;RSQ=0.9560;AN=2184;AA=G;SNPSOURCE=LOWCOV;ERATE=0.0003;AF=0.01;ASN_AF=0.02;AMR_AF=0.04;EUR_AF=0.01	NA	NA	NA	NA	NA	NA	NA	NA	NA	NA	NA	NA	NA	NA	NA	NA	NA	NA	NA	NA	NA	NA	NA	NA	NA	NA	NA	NA	NA	NA	NA	NA	NA	NA	NA	NA
hsa-mir-4679-2	MI0017311	10	-	90823092	90823168	rs72810954	90823139	A/G	3	130	135	GRCh37.p5	VT=SNP;SNPSOURCE=LOWCOV;AVGPOST=0.9986;THETA=0.0002;LDAF=0.0132;AC=28;RSQ=0.9560;AN=2184;AA=G;SNPSOURCE=LOWCOV;ERATE=0.0003;AF=0.01;ASN_AF=0.02;AMR_AF=0.04;EUR_AF=0.01	NA	NA	NA	NA	NA	NA	NA	NA	NA	NA	NA	NA	NA	NA	NA	NA	NA	NA	NA	NA	NA	NA	NA	NA	NA	NA	NA	NA	NA	NA	NA	NA	NA	NA	NA	NA
hsa-mir-4680	MI0017312	10	+	112657848	112657913	rs192041921	112657849	A/G	0	135	135	GRCh37.p5	VT=SNP;SNPSOURCE=LOWCOV,EXOME;AVGPOST=1.0000;LDAF=0.0004;SNPSOURCE=LOWCOV,EXOME;AN=2184;THETA=0.0006;AA=A;RSQ=0.9666;AC=1;ERATE=0.0002;AF=0.00;ASN_AF=0.00	NA	NA	NA	NA	NA	NA	NA	NA	NA	NA	NA	NA	NA	NA	NA	NA	NA	NA	NA	NA	NA	NA	NA	NA	NA	NA	NA	NA	NA	NA	NA	NA	NA	NA	NA	NA
hsa-mir-4680	MI0017312	10	+	112657848	112657913	rs12263197	112657881	A/T	2	120	134	GRCh37.p5	VT=SNP;SNPSOURCE=LOWCOV,EXOME;THETA=0.0002;SNPSOURCE=LOWCOV,EXOME;AN=2184;LDAF=0.0148;AVGPOST=0.9997;RSQ=0.9923;AA=A;AC=32;ERATE=0.0002;AF=0.01;AMR_AF=0.01;AFR_AF=0.06	NA	NA	NA	NA	NA	NA	NA	NA	NA	NA	NA	NA	NA	NA	NA	NA	NA	NA	NA	NA	NA	NA	NA	NA	NA	NA	NA	NA	NA	NA	NA	NA	NA	NA	NA	NA
hsa-mir-4683	MI0017315	10	-	35930100	35930180	rs151060225	35930124	G/T	2	134	134	GRCh37.p5	NA	NA	NA	NA	NA	NA	NA	NA	NA	NA	NA	NA	NA	NA	NA	NA	NA	NA	NA	NA	NA	NA	NA	NA	NA	NA	NA	NA	NA	NA	NA	NA	NA	NA	NA	NA	NA
hsa-mir-5100	MI0019116	10	+	43493011	43493129	rs193120735	43493050	C/T	0	135	135	GRCh37.p5	NA	NA	NA	NA	NA	NA	NA	NA	NA	NA	NA	NA	NA	NA	NA	NA	NA	NA	NA	NA	NA	NA	NA	NA	NA	NA	NA	NA	NA	NA	NA	NA	NA	NA	NA	NA	NA
hsa-mir-511-1	MI0003127	10	+	17887107	17887193	rs111329103	17887122	A/G	0	132	132	GRCh37.p5	NA	NA	NA	NA	NA	NA	NA	NA	NA	NA	NA	NA	NA	NA	NA	NA	NA	NA	NA	NA	NA	NA	NA	NA	NA	NA	NA	NA	NA	NA	NA	NA	NA	NA	NA	NA	NA
hsa-mir-511-2	MI0003128	10	+	18134036	18134122	rs111329103	18134051	A/G	0	132	132	GRCh37.p5	NA	NA	NA	NA	NA	NA	NA	NA	NA	NA	NA	NA	NA	NA	NA	NA	NA	NA	NA	NA	NA	NA	NA	NA	NA	NA	NA	NA	NA	NA	NA	NA	NA	NA	NA	NA	NA
hsa-mir-548ak	MI0016840	10	-	12172759	12172815	rs114111486	12172800	G/T	2	132	132	GRCh37.p5	VT=SNP;SNPSOURCE=LOWCOV;ERATE=0.0004;AC=12;THETA=0.0002;AN=2184;AA=G;LDAF=0.0059;RSQ=0.9357;SNPSOURCE=LOWCOV;AVGPOST=0.9992;AF=0.01;AMR_AF=0.00;AFR_AF=0.02	NA	NA	NA	NA	NA	NA	NA	NA	NA	NA	NA	NA	NA	NA	NA	NA	NA	NA	NA	NA	NA	NA	NA	NA	NA	NA	NA	NA	NA	NA	NA	NA	NA	NA	NA	NA
hsa-mir-548ak	MI0016840	10	-	12172759	12172815	rs7070684	12172775	A/G	27	116	134	GRCh37.p5	VT=SNP;SNPSOURCE=LOWCOV;THETA=0.0004;LDAF=0.3753;AN=2184;AA=G;AVGPOST=0.9953;AC=821;SNPSOURCE=LOWCOV;ERATE=0.0006;RSQ=0.9921;AF=0.38;ASN_AF=0.37;AMR_AF=0.41;AFR_AF=0.21;EUR_AF=0.47	NA	NA	NA	NA	NA	NA	NA	NA	NA	NA	NA	NA	NA	NA	NA	NA	NA	NA	NA	NA	NA	NA	NA	NA	NA	NA	NA	NA	NA	NA	NA	NA	NA	NA	NA	NA
hsa-mir-5686	MI0019290	10	+	98901440	98901521	rs74791535	98901459	G/T	1	131	135	GRCh37.p5	NA	NA	NA	NA	NA	NA	NA	NA	NA	NA	NA	NA	NA	NA	NA	NA	NA	NA	NA	NA	NA	NA	NA	NA	NA	NA	NA	NA	NA	NA	NA	NA	NA	NA	NA	NA	NA
hsa-mir-5686	MI0019290	10	+	98901440	98901521	rs75329695	98901475	C/G/T	1	131	135	GRCh37.p5	VT=SNP;SNPSOURCE=LOWCOV;RSQ=0.5813;THETA=0.0266;LDAF=0.0159;AN=2184;AA=T;AC=22;SNPSOURCE=LOWCOV;AVGPOST=0.9829;ERATE=0.0071;AF=0.01;ASN_AF=0.01;AMR_AF=0.01;AFR_AF=0.02;EUR_AF=0.01	NA	NA	NA	NA	NA	NA	NA	NA	NA	NA	NA	NA	NA	NA	NA	NA	NA	NA	NA	NA	NA	NA	NA	NA	NA	NA	NA	NA	NA	NA	NA	NA	NA	NA	NA	NA
hsa-mir-5686	MI0019290	10	+	98901440	98901521	rs142904229	98901457	-/TCGTA	0	134	134	GRCh37.p5	NA	NA	NA	NA	NA	NA	NA	NA	NA	NA	NA	NA	NA	NA	NA	NA	NA	NA	NA	NA	NA	NA	NA	NA	NA	NA	NA	NA	NA	NA	NA	NA	NA	NA	NA	NA	NA
hsa-mir-5686	MI0019290	10	+	98901440	98901521	rs11281876	98901447	-/CGTAT	0	120	120	GRCh37.p5	NA	NA	NA	NA	NA	NA	NA	NA	NA	NA	NA	NA	NA	NA	NA	NA	NA	NA	NA	NA	NA	NA	NA	NA	NA	NA	NA	NA	NA	NA	NA	NA	NA	NA	NA	NA	NA
hsa-mir-5686	MI0019290	10	+	98901440	98901521	rs72522057	98901513	-/CGTAT	0	130	130	GRCh37.p5	NA	NA	NA	NA	NA	NA	NA	NA	NA	NA	NA	NA	NA	NA	NA	NA	NA	NA	NA	NA	NA	NA	NA	NA	NA	NA	NA	NA	NA	NA	NA	NA	NA	NA	NA	NA	NA
hsa-mir-5686	MI0019290	10	+	98901440	98901521	rs79520008	98901476	A/G	0	131	131	GRCh37.p5	NA	NA	NA	NA	NA	NA	NA	NA	NA	NA	NA	NA	NA	NA	NA	NA	NA	NA	NA	NA	NA	NA	NA	NA	NA	NA	NA	NA	NA	NA	NA	NA	NA	NA	NA	NA	NA
hsa-mir-5686	MI0019290	10	+	98901440	98901521	rs111967065	98901444	C/G	0	132	132	GRCh37.p5	NA	NA	NA	NA	NA	NA	NA	NA	NA	NA	NA	NA	NA	NA	NA	NA	NA	NA	NA	NA	NA	NA	NA	NA	NA	NA	NA	NA	NA	NA	NA	NA	NA	NA	NA	NA	NA
hsa-mir-5686	MI0019290	10	+	98901440	98901521	rs71854706	98901508	-/CGTAT	0	130	130	GRCh37.p5	NA	NA	NA	NA	NA	NA	NA	NA	NA	NA	NA	NA	NA	NA	NA	NA	NA	NA	NA	NA	NA	NA	NA	NA	NA	NA	NA	NA	NA	NA	NA	NA	NA	NA	NA	NA	NA
hsa-mir-5686	MI0019290	10	+	98901440	98901521	rs78146078	98901472	A/C	1	131	135	GRCh37.p5	NA	NA	NA	NA	NA	NA	NA	NA	NA	NA	NA	NA	NA	NA	NA	NA	NA	NA	NA	NA	NA	NA	NA	NA	NA	NA	NA	NA	NA	NA	NA	NA	NA	NA	NA	NA	NA
hsa-mir-5686	MI0019290	10	+	98901440	98901521	rs77599433	98901443	C/T	1	131	135	GRCh37.p5	NA	NA	NA	NA	NA	NA	NA	NA	NA	NA	NA	NA	NA	NA	NA	NA	NA	NA	NA	NA	NA	NA	NA	NA	NA	NA	NA	NA	NA	NA	NA	NA	NA	NA	NA	NA	NA
hsa-mir-5686	MI0019290	10	+	98901440	98901521	rs113784245	98901498	C/T	0	132	135	GRCh37.p5	NA	NA	NA	NA	NA	NA	NA	NA	NA	NA	NA	NA	NA	NA	NA	NA	NA	NA	NA	NA	NA	NA	NA	NA	NA	NA	NA	NA	NA	NA	NA	NA	NA	NA	NA	NA	NA
hsa-mir-5686	MI0019290	10	+	98901440	98901521	rs56350712	98901463	C/T	2	129	135	GRCh37.p5	NA	NA	NA	NA	NA	NA	NA	NA	NA	NA	NA	NA	NA	NA	NA	NA	NA	NA	NA	NA	NA	NA	NA	NA	NA	NA	NA	NA	NA	NA	NA	NA	NA	NA	NA	NA	NA
hsa-mir-5686	MI0019290	10	+	98901440	98901521	rs67749421	98901463	-/CGTAT	0	130	130	GRCh37.p5	NA	NA	NA	NA	NA	NA	NA	NA	NA	NA	NA	NA	NA	NA	NA	NA	NA	NA	NA	NA	NA	NA	NA	NA	NA	NA	NA	NA	NA	NA	NA	NA	NA	NA	NA	NA	NA
hsa-mir-5686	MI0019290	10	+	98901440	98901521	rs112400908	98901468	C/T	0	132	135	GRCh37.p5	NA	NA	NA	NA	NA	NA	NA	NA	NA	NA	NA	NA	NA	NA	NA	NA	NA	NA	NA	NA	NA	NA	NA	NA	NA	NA	NA	NA	NA	NA	NA	NA	NA	NA	NA	NA	NA
hsa-mir-604	MI0003617	10	-	29833933	29834026	rs186844507	29833959	C/T	0	135	135	GRCh37.p5	VT=SNP;SNPSOURCE=LOWCOV;ERATE=0.0004;AVGPOST=1.0000;AA=C;AN=2184;THETA=0.0017;RSQ=0.9891;LDAF=0.0014;SNPSOURCE=LOWCOV;AC=3;AF=0.00;EUR_AF=0.00	NA	NA	NA	NA	NA	NA	NA	NA	NA	NA	NA	NA	NA	NA	NA	NA	NA	NA	NA	NA	NA	NA	NA	NA	NA	NA	NA	NA	NA	NA	NA	NA	NA	NA	NA	NA
hsa-mir-604	MI0003617	10	-	29833933	29834026	rs2368393	29833998	C/T	11	100	133	GRCh37.p5	VT=SNP;SNPSOURCE=LOWCOV;THETA=0.0002;AN=2184;AA=G;LDAF=0.3028;AVGPOST=0.9996;RSQ=0.9995;SNPSOURCE=LOWCOV;ERATE=0.0003;AC=662;AF=0.30;ASN_AF=0.33;AMR_AF=0.27;AFR_AF=0.38;EUR_AF=0.25	NA	NA	NA	NA	NA	NA	NA	NA	NA	NA	NA	NA	NA	NA	NA	NA	NA	NA	NA	NA	NA	NA	NA	NA	NA	NA	NA	NA	NA	NA	NA	NA	NA	NA	NA	NA
hsa-mir-604	MI0003617	10	-	29833933	29834026	rs2368392	29834003	C/T	3	100	133	GRCh37.p5	VT=SNP;SNPSOURCE=LOWCOV;AN=2184;AA=G;RSQ=0.9993;AC=650;LDAF=0.2973;SNPSOURCE=LOWCOV;ERATE=0.0003;AVGPOST=0.9995;THETA=0.0003;AF=0.30;ASN_AF=0.33;AMR_AF=0.27;AFR_AF=0.36;EUR_AF=0.25	NA	NA	NA	NA	NA	NA	NA	G	0.742	92	A	0.258	32	124	G	0.738	62	A	0.262	22	84	NA	NA	NA	NA	NA	NA	NA	NA	NA	NA	NA	NA	NA	NA	G
hsa-mir-605	MI0003618	10	+	53059333	53059415	rs76759855	53059356	A/G	0	131	131	GRCh37.p5	NA	NA	NA	NA	NA	NA	NA	NA	NA	NA	NA	NA	NA	NA	NA	NA	NA	NA	NA	NA	NA	NA	NA	NA	NA	NA	NA	NA	NA	NA	NA	NA	NA	NA	NA	NA	NA
hsa-mir-605	MI0003618	10	+	53059333	53059415	rs113212828	53059349	A/G	0	132	134	GRCh37.p5	VT=SNP;SNPSOURCE=LOWCOV;RSQ=0.9707;AN=2184;AVGPOST=0.9997;AC=8;LDAF=0.0038;AA=A;SNPSOURCE=LOWCOV;ERATE=0.0002;THETA=0.0003;AF=0.00;AFR_AF=0.02	NA	NA	NA	NA	NA	NA	NA	NA	NA	NA	NA	NA	NA	NA	NA	NA	NA	NA	NA	NA	NA	NA	NA	NA	NA	NA	NA	NA	NA	NA	NA	NA	NA	NA	NA	NA
hsa-mir-606	MI0003619	10	+	77312216	77312311	rs34610391	77312284	-/A	0	126	126	GRCh37.p5	NA	NA	NA	NA	NA	NA	NA	NA	NA	NA	NA	NA	NA	NA	NA	NA	NA	NA	NA	NA	NA	NA	NA	NA	NA	NA	NA	NA	NA	NA	NA	NA	NA	NA	NA	NA	NA
hsa-mir-607	MI0003620	10	-	98588426	98588521	rs12778876	98588495	A/T	0	121	121	GRCh37.p5	NA	NA	NA	NA	NA	NA	NA	NA	NA	NA	NA	NA	NA	NA	NA	NA	NA	NA	NA	NA	NA	NA	NA	NA	NA	NA	NA	NA	NA	NA	NA	NA	NA	NA	NA	NA	NA
hsa-mir-607	MI0003620	10	-	98588426	98588521	rs192456466	98588440	A/G	0	135	135	GRCh37.p5	VT=SNP;SNPSOURCE=LOWCOV;ERATE=0.0005;AVGPOST=1.0000;AN=2184;THETA=0.0055;AA=A;LDAF=0.0023;RSQ=1.0000;AC=5;SNPSOURCE=LOWCOV;AF=0.00;AFR_AF=0.01	NA	NA	NA	NA	NA	NA	NA	NA	NA	NA	NA	NA	NA	NA	NA	NA	NA	NA	NA	NA	NA	NA	NA	NA	NA	NA	NA	NA	NA	NA	NA	NA	NA	NA	NA	NA
hsa-mir-607	MI0003620	10	-	98588426	98588521	rs12780546	98588496	A/T	0	121	121	GRCh37.p5	NA	NA	NA	NA	NA	NA	NA	NA	NA	NA	NA	NA	NA	NA	NA	NA	NA	NA	NA	NA	NA	NA	NA	NA	NA	NA	NA	NA	NA	NA	NA	NA	NA	NA	NA	NA	NA
hsa-mir-609	MI0003622	10	-	105978547	105978641	rs74154754	105978581	C/G	1	130	133	GRCh37.p5	VT=SNP;SNPSOURCE=LOWCOV;AVGPOST=1.0000;AA=C;AN=2184;AC=13;SNPSOURCE=LOWCOV;RSQ=0.9975;ERATE=0.0002;THETA=0.0003;LDAF=0.0060;AF=0.01;AMR_AF=0.00;AFR_AF=0.02	NA	NA	NA	NA	NA	NA	NA	NA	NA	NA	NA	NA	NA	NA	NA	NA	NA	NA	NA	NA	NA	NA	NA	NA	NA	NA	NA	NA	NA	NA	NA	NA	NA	NA	NA	NA
hsa-mir-936	MI0005758	10	-	105807847	105807944	rs189063749	105807912	C/T	0	135	135	GRCh37.p5	VT=SNP;SNPSOURCE=LOWCOV,EXOME;AVGPOST=1.0000;AA=C;SNPSOURCE=LOWCOV,EXOME;AN=2184;RSQ=1.0000;AC=1;THETA=0.0016;LDAF=0.0005;ERATE=0.0002;AF=0.00;AFR_AF=0.00	NA	NA	NA	NA	NA	NA	NA	NA	NA	NA	NA	NA	NA	NA	NA	NA	NA	NA	NA	NA	NA	NA	NA	NA	NA	NA	NA	NA	NA	NA	NA	NA	NA	NA	NA	NA
hsa-mir-936	MI0005758	10	-	105807847	105807944	rs149841873	105807855	A/C	3	134	134	GRCh37.p5	VT=SNP;SNPSOURCE=LOWCOV,EXOME;LDAF=0.0009;AVGPOST=1.0000;THETA=0.0004;SNPSOURCE=LOWCOV,EXOME;AN=2184;AA=A;RSQ=0.9841;ERATE=0.0002;AC=2;AF=0.00;AFR_AF=0.00	NA	NA	NA	NA	NA	NA	NA	NA	NA	NA	NA	NA	NA	NA	NA	NA	NA	NA	NA	NA	NA	NA	NA	NA	NA	NA	NA	NA	NA	NA	NA	NA	NA	NA	NA	NA
hsa-mir-936	MI0005758	10	-	105807847	105807944	rs79924817	105807928	C/T	2	132	133	GRCh37.p5	VT=SNP;SNPSOURCE=LOWCOV;THETA=0.0014;AN=2184;AA=T;RSQ=0.9943;SNPSOURCE=LOWCOV;AC=11;LDAF=0.0050;ERATE=0.0002;AVGPOST=0.9999;AF=0.01;AMR_AF=0.01;AFR_AF=0.02	NA	NA	NA	NA	NA	NA	NA	NA	NA	NA	NA	NA	NA	NA	NA	NA	NA	NA	NA	NA	NA	NA	NA	NA	NA	NA	NA	NA	NA	NA	NA	NA	NA	NA	NA	NA
hsa-mir-936	MI0005758	10	-	105807847	105807944	rs140657237	105807909	C/T	0	134	134	GRCh37.p5	VT=SNP;SNPSOURCE=LOWCOV,EXOME;RSQ=0.9855;AA=C;SNPSOURCE=LOWCOV,EXOME;AN=2184;THETA=0.0006;AVGPOST=0.9998;LDAF=0.0051;ERATE=0.0003;AC=11;AF=0.01;AMR_AF=0.01;EUR_AF=0.01	NA	NA	NA	NA	NA	NA	NA	NA	NA	NA	NA	NA	NA	NA	NA	NA	NA	NA	NA	NA	NA	NA	NA	NA	NA	NA	NA	NA	NA	NA	NA	NA	NA	NA	NA	NA
hsa-mir-936	MI0005758	10	-	105807847	105807944	rs145823228	105807858	A/G	0	134	134	GRCh37.p5	VT=SNP;SNPSOURCE=LOWCOV,EXOME;AVGPOST=1.0000;SNPSOURCE=LOWCOV,EXOME;AN=2184;RSQ=0.9688;THETA=0.0008;AA=A;AC=1;LDAF=0.0005;ERATE=0.0002;AF=0.00;ASN_AF=0.00	NA	NA	NA	NA	NA	NA	NA	NA	NA	NA	NA	NA	NA	NA	NA	NA	NA	NA	NA	NA	NA	NA	NA	NA	NA	NA	NA	NA	NA	NA	NA	NA	NA	NA	NA	NA
hsa-mir-936	MI0005758	10	-	105807847	105807944	rs112526889	105807864	A/C/T	1	132	132	GRCh37.p5	NA	NA	NA	NA	NA	NA	NA	NA	NA	NA	NA	NA	NA	NA	NA	NA	NA	NA	NA	NA	NA	NA	NA	NA	NA	NA	NA	NA	NA	NA	NA	NA	NA	NA	NA	NA	NA
hsa-mir-938	MI0005760	10	-	29891193	29891275	rs12416605	29891260	C/T	19	120	134	GRCh37.p5	VT=SNP;SNPSOURCE=LOWCOV;ERATE=0.0004;AA=C;LDAF=0.1532;AC=334;AN=2184;AVGPOST=0.9997;SNPSOURCE=LOWCOV;RSQ=0.9990;THETA=0.0003;AF=0.15;ASN_AF=0.02;AMR_AF=0.23;AFR_AF=0.03;EUR_AF=0.29	NA	NA	NA	NA	NA	NA	NA	C	1	114	T	0	0	114	C	1	90	T	0	0	90	NA	NA	NA	NA	NA	NA	NA	NA	NA	NA	NA	NA	NA	NA	C
hsa-mir-1237	MI0006327	11	+	64136074	64136175	rs113909793	64136130	A/G	2	132	132	GRCh37.p5	NA	NA	NA	NA	NA	NA	NA	NA	NA	NA	NA	NA	NA	NA	NA	NA	NA	NA	NA	NA	NA	NA	NA	NA	NA	NA	NA	NA	NA	NA	NA	NA	NA	NA	NA	NA	NA
hsa-mir-1260b	MI0014197	11	+	96074602	96074690	rs34913856	96074649	-/G	0	126	126	GRCh37.p5	NA	NA	NA	NA	NA	NA	NA	NA	NA	NA	NA	NA	NA	NA	NA	NA	NA	NA	NA	NA	NA	NA	NA	NA	NA	NA	NA	NA	NA	NA	NA	NA	NA	NA	NA	NA	NA
hsa-mir-1261	MI0006396	11	-	90602289	90602370	rs139601788	90602296	C/T	0	134	134	GRCh37.p5	VT=SNP;SNPSOURCE=LOWCOV;LDAF=0.0042;AN=2184;AA=T;THETA=0.0005;AC=9;SNPSOURCE=LOWCOV;ERATE=0.0003;RSQ=0.9900;AVGPOST=0.9999;AF=0.00;AFR_AF=0.02	NA	NA	NA	NA	NA	NA	NA	NA	NA	NA	NA	NA	NA	NA	NA	NA	NA	NA	NA	NA	NA	NA	NA	NA	NA	NA	NA	NA	NA	NA	NA	NA	NA	NA	NA	NA
hsa-mir-129-2	MI0000473	11	+	43602944	43603033	rs189052513	43602984	A/G	0	135	135	GRCh37.p5	VT=SNP;SNPSOURCE=LOWCOV;AVGPOST=1.0000;AN=2184;AA=A;SNPSOURCE=LOWCOV;AC=1;THETA=0.0007;RSQ=0.9547;LDAF=0.0005;ERATE=0.0002;AF=0.00;AFR_AF=0.00	NA	NA	NA	NA	NA	NA	NA	NA	NA	NA	NA	NA	NA	NA	NA	NA	NA	NA	NA	NA	NA	NA	NA	NA	NA	NA	NA	NA	NA	NA	NA	NA	NA	NA	NA	NA
hsa-mir-1304	MI0006371	11	-	93466840	93466930	rs79462725	93466919	C/G	2	132	133	GRCh37.p5	VT=SNP;SNPSOURCE=LOWCOV;ERATE=0.0004;AVGPOST=0.9986;LDAF=0.0234;AN=2184;AA=G;THETA=0.0005;SNPSOURCE=LOWCOV;AC=50;RSQ=0.9766;AF=0.02;AMR_AF=0.00;AFR_AF=0.10	NA	NA	NA	NA	NA	NA	NA	NA	NA	NA	NA	NA	NA	NA	NA	NA	NA	NA	NA	NA	NA	NA	NA	NA	NA	NA	NA	NA	NA	NA	NA	NA	NA	NA	NA	NA
hsa-mir-1304	MI0006371	11	-	93466840	93466930	rs76857625	93466910	A/G	0	131	131	GRCh37.p5	NA	NA	NA	NA	NA	NA	NA	NA	NA	NA	NA	NA	NA	NA	NA	NA	NA	NA	NA	NA	NA	NA	NA	NA	NA	NA	NA	NA	NA	NA	NA	NA	NA	NA	NA	NA	NA
hsa-mir-1304	MI0006371	11	-	93466840	93466930	rs2155248	93466866	A/C	3	96	134	GRCh37.p5	VT=SNP;SNPSOURCE=LOWCOV;AVGPOST=0.9933;THETA=0.0002;AC=1945;AA=g;RSQ=0.9799;AN=2184;SNPSOURCE=LOWCOV;LDAF=0.8903;ERATE=0.0003;AF=0.89;ASN_AF=0.93;AMR_AF=0.95;AFR_AF=0.64;EUR_AF=0.99	NA	NA	NA	NA	NA	NA	NA	NA	NA	NA	NA	NA	NA	NA	NA	NA	NA	NA	NA	NA	NA	NA	NA	NA	NA	NA	NA	NA	NA	NA	NA	NA	NA	NA	NA	NA
hsa-mir-1304	MI0006371	11	-	93466840	93466930	rs79759099	93466909	A/G	2	132	133	GRCh37.p5	VT=SNP;SNPSOURCE=LOWCOV;RSQ=0.9389;AN=2184;AA=G;THETA=0.0006;AVGPOST=0.9971;ERATE=0.0008;SNPSOURCE=LOWCOV;LDAF=0.0195;AC=42;AF=0.02;ASN_AF=0.06;AMR_AF=0.00;AFR_AF=0.01	NA	NA	NA	NA	NA	NA	NA	NA	NA	NA	NA	NA	NA	NA	NA	NA	NA	NA	NA	NA	NA	NA	NA	NA	NA	NA	NA	NA	NA	NA	NA	NA	NA	NA	NA	NA
hsa-mir-1343	MI0017320	11	+	34963384	34963467	rs2986407	34963416	A/G	9	101	134	GRCh37.p5	VT=SNP;SNPSOURCE=LOWCOV;LDAF=0.7821;AA=C;AVGPOST=0.9946;AN=2184;THETA=0.0005;RSQ=0.9868;SNPSOURCE=LOWCOV;ERATE=0.0012;AC=1708;AF=0.78;ASN_AF=0.79;AMR_AF=0.69;AFR_AF=0.80;EUR_AF=0.81	NA	NA	NA	NA	NA	NA	NA	NA	NA	NA	NA	NA	NA	NA	NA	NA	NA	NA	NA	NA	NA	NA	NA	NA	NA	NA	NA	NA	NA	NA	NA	NA	NA	NA	NA	NA
hsa-mir-1343	MI0017320	11	+	34963384	34963467	rs11032942	34963459	C/T	3	120	133	GRCh37.p5	VT=SNP;SNPSOURCE=LOWCOV;AVGPOST=0.9963;AN=2184;ERATE=0.0009;RSQ=0.9891;SNPSOURCE=LOWCOV;THETA=0.0003;LDAF=0.1701;AC=371;AA=t;AF=0.17;ASN_AF=0.08;AMR_AF=0.11;AFR_AF=0.40;EUR_AF=0.12	NA	NA	NA	NA	NA	NA	NA	T	0.869	113	C	0.131	17	130	T	0.933	84	C	0.067	6	90	NA	NA	NA	NA	NA	NA	NA	NA	NA	NA	NA	NA	NA	NA	T
hsa-mir-1908	MI0008329	11	-	61582633	61582712	rs174561	61582708	A/C/G/T	1	79	135	GRCh37.p5	VT=SNP;SNPSOURCE=LOWCOV;ERATE=0.0005;AA=C;AN=2184;AVGPOST=0.9973;AC=673;SNPSOURCE=LOWCOV;RSQ=0.9951;LDAF=0.3090;THETA=0.0003;AF=0.31;ASN_AF=0.39;AMR_AF=0.52;AFR_AF=0.04;EUR_AF=0.32	NA	NA	NA	NA	NA	NA	NA	NA	NA	NA	NA	NA	NA	NA	NA	NA	NA	NA	NA	NA	NA	NA	NA	NA	NA	NA	NA	NA	NA	NA	NA	NA	NA	NA	NA	NA
hsa-mir-192	MI0000234	11	-	64658609	64658718	rs188630835	64658640	A/G	0	135	135	GRCh37.p5	VT=SNP;SNPSOURCE=LOWCOV;RSQ=0.8244;AN=2184;THETA=0.0005;AVGPOST=0.9993;AA=A;SNPSOURCE=LOWCOV;ERATE=0.0003;AC=3;LDAF=0.0017;AF=0.00;AMR_AF=0.01	NA	NA	NA	NA	NA	NA	NA	NA	NA	NA	NA	NA	NA	NA	NA	NA	NA	NA	NA	NA	NA	NA	NA	NA	NA	NA	NA	NA	NA	NA	NA	NA	NA	NA	NA	NA
hsa-mir-192	MI0000234	11	-	64658609	64658718	rs139493589	64658623	A/G	0	134	134	GRCh37.p5	VT=SNP;SNPSOURCE=LOWCOV;AVGPOST=1.0000;AN=2184;AA=G;THETA=0.0019;RSQ=1.0000;SNPSOURCE=LOWCOV;AC=1;ERATE=0.0003;LDAF=0.0005;AF=0.00;EUR_AF=0.00	NA	NA	NA	NA	NA	NA	NA	NA	NA	NA	NA	NA	NA	NA	NA	NA	NA	NA	NA	NA	NA	NA	NA	NA	NA	NA	NA	NA	NA	NA	NA	NA	NA	NA	NA	NA
hsa-mir-302e	MI0006417	11	+	7255997	7256068	rs143234363	7256057	C/G	0	134	134	GRCh37.p5	VT=SNP;SNPSOURCE=LOWCOV;RSQ=0.7113;AA=C;AN=2184;THETA=0.0059;LDAF=0.0023;SNPSOURCE=LOWCOV;AC=4;ERATE=0.0006;AVGPOST=0.9984;AF=0.00;AMR_AF=0.00;EUR_AF=0.00	NA	NA	NA	NA	NA	NA	NA	NA	NA	NA	NA	NA	NA	NA	NA	NA	NA	NA	NA	NA	NA	NA	NA	NA	NA	NA	NA	NA	NA	NA	NA	NA	NA	NA	NA	NA
hsa-mir-3159	MI0014188	11	+	18409334	18409407	rs79957895	18409354	A/G	0	132	133	GRCh37.p5	VT=SNP;SNPSOURCE=LOWCOV;RSQ=0.9885;AN=2184;AC=46;AA=G;LDAF=0.0212;SNPSOURCE=LOWCOV;THETA=0.0007;ERATE=0.0003;AVGPOST=0.9995;AF=0.02;AMR_AF=0.01;AFR_AF=0.09	NA	NA	NA	NA	NA	NA	NA	NA	NA	NA	NA	NA	NA	NA	NA	NA	NA	NA	NA	NA	NA	NA	NA	NA	NA	NA	NA	NA	NA	NA	NA	NA	NA	NA	NA	NA
hsa-mir-3161	MI0014191	11	+	48118334	48118410	rs11382316	48118349	-/A	1	120	135	GRCh37.p5	VT=INDEL;RSQ=0.9858;LDAF=0.7579;AN=2184;AA=T;ERATE=0.0010;THETA=0.0006;AC=1659;AVGPOST=0.9926;AF=0.76;ASN_AF=0.81;AMR_AF=0.82;AFR_AF=0.59;EUR_AF=0.80	NA	NA	NA	NA	NA	NA	NA	NA	NA	NA	NA	NA	NA	NA	NA	NA	NA	NA	NA	NA	NA	NA	NA	NA	NA	NA	NA	NA	NA	NA	NA	NA	NA	NA	NA	NA
hsa-mir-3161	MI0014191	11	+	48118334	48118410	rs139275508	48118348	-/A	0	134	134	GRCh37.p5	NA	NA	NA	NA	NA	NA	NA	NA	NA	NA	NA	NA	NA	NA	NA	NA	NA	NA	NA	NA	NA	NA	NA	NA	NA	NA	NA	NA	NA	NA	NA	NA	NA	NA	NA	NA	NA
hsa-mir-3161	MI0014191	11	+	48118334	48118410	rs113098367	48118347	-/A	1	132	135	GRCh37.p5	NA	NA	NA	NA	NA	NA	NA	NA	NA	NA	NA	NA	NA	NA	NA	NA	NA	NA	NA	NA	NA	NA	NA	NA	NA	NA	NA	NA	NA	NA	NA	NA	NA	NA	NA	NA	NA
hsa-mir-3161	MI0014191	11	+	48118334	48118410	rs73466882	48118374	A/T	1	130	132	GRCh37.p5	VT=SNP;SNPSOURCE=LOWCOV;AC=28;AN=2184;AVGPOST=0.9997;AA=A;SNPSOURCE=LOWCOV;THETA=0.0007;LDAF=0.0128;ERATE=0.0003;RSQ=0.9900;AF=0.01;AMR_AF=0.01;AFR_AF=0.05	NA	NA	NA	NA	NA	NA	NA	NA	NA	NA	NA	NA	NA	NA	NA	NA	NA	NA	NA	NA	NA	NA	NA	NA	NA	NA	NA	NA	NA	NA	NA	NA	NA	NA	NA	NA
hsa-mir-3161	MI0014191	11	+	48118334	48118410	rs35834266	48118350	-/A	0	126	130	GRCh37.p5	NA	NA	NA	NA	NA	NA	NA	NA	NA	NA	NA	NA	NA	NA	NA	NA	NA	NA	NA	NA	NA	NA	NA	NA	NA	NA	NA	NA	NA	NA	NA	NA	NA	NA	NA	NA	NA
hsa-mir-3161	MI0014191	11	+	48118334	48118410	rs190080389	48118365	C/T	0	135	135	GRCh37.p5	VT=SNP;SNPSOURCE=LOWCOV;AN=2184;AVGPOST=0.9993;LDAF=0.0011;SNPSOURCE=LOWCOV;THETA=0.0007;RSQ=0.7314;ERATE=0.0003;AC=2;AA=t;AF=0.00;EUR_AF=0.00	NA	NA	NA	NA	NA	NA	NA	NA	NA	NA	NA	NA	NA	NA	NA	NA	NA	NA	NA	NA	NA	NA	NA	NA	NA	NA	NA	NA	NA	NA	NA	NA	NA	NA	NA	NA
hsa-mir-3166	MI0014196	11	+	87909670	87909761	rs192612757	87909716	A/G	0	135	135	GRCh37.p5	VT=SNP;SNPSOURCE=LOWCOV;RSQ=0.3577;AN=2184;THETA=0.0001;AVGPOST=0.9934;AA=A;LDAF=0.0039;SNPSOURCE=LOWCOV;AC=4;ERATE=0.0006;AF=0.00;ASN_AF=0.01	NA	NA	NA	NA	NA	NA	NA	NA	NA	NA	NA	NA	NA	NA	NA	NA	NA	NA	NA	NA	NA	NA	NA	NA	NA	NA	NA	NA	NA	NA	NA	NA	NA	NA	NA	NA
hsa-mir-3166	MI0014196	11	+	87909670	87909761	rs183676851	87909731	C/T	0	135	135	GRCh37.p5	VT=SNP;SNPSOURCE=LOWCOV;ERATE=0.0005;AA=C;AN=2184;LDAF=0.0010;RSQ=0.4466;AVGPOST=0.9988;SNPSOURCE=LOWCOV;AC=1;THETA=0.0003;AF=0.00;EUR_AF=0.00	NA	NA	NA	NA	NA	NA	NA	NA	NA	NA	NA	NA	NA	NA	NA	NA	NA	NA	NA	NA	NA	NA	NA	NA	NA	NA	NA	NA	NA	NA	NA	NA	NA	NA	NA	NA
hsa-mir-3166	MI0014196	11	+	87909670	87909761	rs35854553	87909673	A/T	3	126	133	GRCh37.p5	VT=SNP;SNPSOURCE=LOWCOV;LDAF=0.0919;AN=2184;AA=T;RSQ=0.9587;ERATE=0.0009;THETA=0.0005;SNPSOURCE=LOWCOV;AC=195;AVGPOST=0.9906;AF=0.09;AMR_AF=0.07;AFR_AF=0.19;EUR_AF=0.10	NA	NA	NA	NA	NA	NA	NA	NA	NA	NA	NA	NA	NA	NA	NA	NA	NA	NA	NA	NA	NA	NA	NA	NA	NA	NA	NA	NA	NA	NA	NA	NA	NA	NA	NA	NA
hsa-mir-3167	MI0014198	11	-	126858354	126858438	rs634171	126858406	A/T	9	83	134	GRCh37.p5	VT=SNP;SNPSOURCE=LOWCOV;ERATE=0.0004;THETA=0.0002;AN=2184;AA=T;AVGPOST=0.9990;AC=410;SNPSOURCE=LOWCOV;RSQ=0.9974;LDAF=0.1886;AF=0.19;ASN_AF=0.05;AMR_AF=0.20;AFR_AF=0.29;EUR_AF=0.22	NA	NA	NA	NA	NA	NA	NA	NA	NA	NA	NA	NA	NA	NA	NA	NA	NA	NA	NA	NA	NA	NA	NA	NA	NA	NA	NA	NA	NA	NA	NA	NA	NA	NA	NA	NA
hsa-mir-3167	MI0014198	11	-	126858354	126858438	rs670637	126858392	C/T	11	83	134	GRCh37.p5	VT=SNP;SNPSOURCE=LOWCOV;LDAF=0.1885;AN=2184;THETA=0.0005;AC=410;AA=A;SNPSOURCE=LOWCOV;RSQ=0.9942;AVGPOST=0.9978;ERATE=0.0007;AF=0.19;ASN_AF=0.05;AMR_AF=0.20;AFR_AF=0.29;EUR_AF=0.22	NA	NA	NA	NA	NA	NA	NA	NA	NA	NA	NA	NA	NA	NA	NA	NA	NA	NA	NA	NA	NA	NA	NA	NA	NA	NA	NA	NA	NA	NA	NA	NA	NA	NA	NA	NA
hsa-mir-326	MI0000808	11	-	75046136	75046230	rs72561778	75046227	A/G	2	130	135	GRCh37.p5	VT=SNP;SNPSOURCE=LOWCOV;LDAF=0.0021;AN=2184;AA=T;RSQ=0.9203;AC=5;SNPSOURCE=LOWCOV;ERATE=0.0003;AVGPOST=0.9995;THETA=0.0003;AF=0.00;AFR_AF=0.01	NA	NA	NA	NA	NA	NA	NA	NA	NA	NA	NA	NA	NA	NA	NA	NA	NA	NA	NA	NA	NA	NA	NA	NA	NA	NA	NA	NA	NA	NA	NA	NA	NA	NA	NA	NA
hsa-mir-3656	MI0016056	11	+	118889654	118889722	rs144879223	118889713	A/G	2	134	134	GRCh37.p5	NA	NA	NA	NA	NA	NA	NA	NA	NA	NA	NA	NA	NA	NA	NA	NA	NA	NA	NA	NA	NA	NA	NA	NA	NA	NA	NA	NA	NA	NA	NA	NA	NA	NA	NA	NA	NA
hsa-mir-3656	MI0016056	11	+	118889654	118889722	rs149116095	118889714	A/G	0	134	134	GRCh37.p5	NA	NA	NA	NA	NA	NA	NA	NA	NA	NA	NA	NA	NA	NA	NA	NA	NA	NA	NA	NA	NA	NA	NA	NA	NA	NA	NA	NA	NA	NA	NA	NA	NA	NA	NA	NA	NA
hsa-mir-3656	MI0016056	11	+	118889654	118889722	rs143177856	118889715	A/G	2	134	134	GRCh37.p5	NA	NA	NA	NA	NA	NA	NA	NA	NA	NA	NA	NA	NA	NA	NA	NA	NA	NA	NA	NA	NA	NA	NA	NA	NA	NA	NA	NA	NA	NA	NA	NA	NA	NA	NA	NA	NA
hsa-mir-3656	MI0016056	11	+	118889654	118889722	rs142301628	118889678	A/G	0	134	134	GRCh37.p5	NA	NA	NA	NA	NA	NA	NA	NA	NA	NA	NA	NA	NA	NA	NA	NA	NA	NA	NA	NA	NA	NA	NA	NA	NA	NA	NA	NA	NA	NA	NA	NA	NA	NA	NA	NA	NA
hsa-mir-3664	MI0016065	11	-	70718375	70718473	rs75728268	70718466	G/T	0	131	131	GRCh37.p5	NA	NA	NA	NA	NA	NA	NA	NA	NA	NA	NA	NA	NA	NA	NA	NA	NA	NA	NA	NA	NA	NA	NA	NA	NA	NA	NA	NA	NA	NA	NA	NA	NA	NA	NA	NA	NA
hsa-mir-3920	MI0016427	11	-	101390551	101390636	rs140183909	101390610	C/T	0	134	134	GRCh37.p5	VT=SNP;SNPSOURCE=LOWCOV;LDAF=0.0009;ERATE=0.0004;THETA=0.0002;AA=C;AN=2184;AVGPOST=0.9991;SNPSOURCE=LOWCOV;AC=1;RSQ=0.6288;AF=0.00;EUR_AF=0.00	NA	NA	NA	NA	NA	NA	NA	NA	NA	NA	NA	NA	NA	NA	NA	NA	NA	NA	NA	NA	NA	NA	NA	NA	NA	NA	NA	NA	NA	NA	NA	NA	NA	NA	NA	NA
hsa-mir-3973	MI0016991	11	+	36031648	36031754	rs183016698	36031753	A/G	0	135	135	GRCh37.p5	VT=SNP;SNPSOURCE=LOWCOV;RSQ=0.7337;AN=2184;AA=G;AVGPOST=0.9997;LDAF=0.0006;SNPSOURCE=LOWCOV;AC=1;ERATE=0.0003;THETA=0.0003;AF=0.00;EUR_AF=0.00	NA	NA	NA	NA	NA	NA	NA	NA	NA	NA	NA	NA	NA	NA	NA	NA	NA	NA	NA	NA	NA	NA	NA	NA	NA	NA	NA	NA	NA	NA	NA	NA	NA	NA	NA	NA
hsa-mir-3973	MI0016991	11	+	36031648	36031754	rs144294597	36031695	C/T	0	134	134	GRCh37.p5	VT=SNP;SNPSOURCE=LOWCOV;LDAF=0.0009;AVGPOST=1.0000;RSQ=0.9768;AA=C;AN=2184;THETA=0.0005;SNPSOURCE=LOWCOV;ERATE=0.0003;AC=2;AF=0.00;AFR_AF=0.00	NA	NA	NA	NA	NA	NA	NA	NA	NA	NA	NA	NA	NA	NA	NA	NA	NA	NA	NA	NA	NA	NA	NA	NA	NA	NA	NA	NA	NA	NA	NA	NA	NA	NA	NA	NA
hsa-mir-3973	MI0016991	11	+	36031648	36031754	rs146564407	36031698	C/T	0	134	134	GRCh37.p5	VT=SNP;SNPSOURCE=LOWCOV;AA=C;AN=2184;AVGPOST=0.9997;THETA=0.0005;LDAF=0.0011;SNPSOURCE=LOWCOV;RSQ=0.8758;ERATE=0.0003;AC=2;AF=0.00;AFR_AF=0.00	NA	NA	NA	NA	NA	NA	NA	NA	NA	NA	NA	NA	NA	NA	NA	NA	NA	NA	NA	NA	NA	NA	NA	NA	NA	NA	NA	NA	NA	NA	NA	NA	NA	NA	NA	NA
hsa-mir-4298	MI0015830	11	-	1880694	1880766	rs112839927	1880764	A/C	0	132	132	GRCh37.p5	NA	NA	NA	NA	NA	NA	NA	NA	NA	NA	NA	NA	NA	NA	NA	NA	NA	NA	NA	NA	NA	NA	NA	NA	NA	NA	NA	NA	NA	NA	NA	NA	NA	NA	NA	NA	NA
hsa-mir-4298	MI0015830	11	-	1880694	1880766	rs187068517	1880710	C/T	0	135	135	GRCh37.p5	VT=SNP;SNPSOURCE=LOWCOV;LDAF=0.0036;ERATE=0.0004;AC=7;THETA=0.0004;AN=2184;SNPSOURCE=LOWCOV;RSQ=0.8970;AVGPOST=0.9992;AA=t;AF=0.00;AFR_AF=0.01	NA	NA	NA	NA	NA	NA	NA	NA	NA	NA	NA	NA	NA	NA	NA	NA	NA	NA	NA	NA	NA	NA	NA	NA	NA	NA	NA	NA	NA	NA	NA	NA	NA	NA	NA	NA
hsa-mir-4298	MI0015830	11	-	1880694	1880766	rs75966923	1880730	A/C	2	132	133	GRCh37.p5	VT=SNP;SNPSOURCE=LOWCOV;THETA=0.0004;AN=2184;AC=77;LDAF=0.0352;AA=c;AVGPOST=0.9991;SNPSOURCE=LOWCOV;RSQ=0.9888;ERATE=0.0003;AF=0.04;ASN_AF=0.00;AMR_AF=0.06;AFR_AF=0.04;EUR_AF=0.05	NA	NA	NA	NA	NA	NA	NA	NA	NA	NA	NA	NA	NA	NA	NA	NA	NA	NA	NA	NA	NA	NA	NA	NA	NA	NA	NA	NA	NA	NA	NA	NA	NA	NA	NA	NA
hsa-mir-4299	MI0015829	11	-	11678198	11678269	rs142296776	11678210	C/T	0	134	134	GRCh37.p5	VT=SNP;SNPSOURCE=LOWCOV;LDAF=0.0009;AA=C;AN=2184;RSQ=0.8656;AVGPOST=0.9997;THETA=0.0005;SNPSOURCE=LOWCOV;ERATE=0.0003;AC=2;AF=0.00;ASN_AF=0.00	NA	NA	NA	NA	NA	NA	NA	NA	NA	NA	NA	NA	NA	NA	NA	NA	NA	NA	NA	NA	NA	NA	NA	NA	NA	NA	NA	NA	NA	NA	NA	NA	NA	NA	NA	NA
hsa-mir-4300	MI0015831	11	-	81601783	81601878	rs147006890	81601863	-/C	0	134	134	GRCh37.p5	NA	NA	NA	NA	NA	NA	NA	NA	NA	NA	NA	NA	NA	NA	NA	NA	NA	NA	NA	NA	NA	NA	NA	NA	NA	NA	NA	NA	NA	NA	NA	NA	NA	NA	NA	NA	NA
hsa-mir-4300	MI0015831	11	-	81601783	81601878	rs184272314	81601786	A/T	0	135	135	GRCh37.p5	VT=SNP;SNPSOURCE=LOWCOV;THETA=0.0004;AN=2184;AA=T;AC=6;RSQ=0.8192;LDAF=0.0028;SNPSOURCE=LOWCOV;ERATE=0.0003;AVGPOST=0.9987;AF=0.00;AMR_AF=0.01;EUR_AF=0.01	NA	NA	NA	NA	NA	NA	NA	NA	NA	NA	NA	NA	NA	NA	NA	NA	NA	NA	NA	NA	NA	NA	NA	NA	NA	NA	NA	NA	NA	NA	NA	NA	NA	NA	NA	NA
hsa-mir-4301	MI0015828	11	-	113320745	113320810	rs184176277	113320799	G/T	0	135	135	GRCh37.p5	VT=SNP;SNPSOURCE=LOWCOV;THETA=0.0004;AN=2184;AA=G;AVGPOST=0.9998;SNPSOURCE=LOWCOV;AC=1;RSQ=0.7784;LDAF=0.0005;ERATE=0.0002;AF=0.00;AFR_AF=0.00	NA	NA	NA	NA	NA	NA	NA	NA	NA	NA	NA	NA	NA	NA	NA	NA	NA	NA	NA	NA	NA	NA	NA	NA	NA	NA	NA	NA	NA	NA	NA	NA	NA	NA	NA	NA
hsa-mir-4301	MI0015828	11	-	113320745	113320810	rs113391897	113320747	C/G	0	132	132	GRCh37.p5	NA	NA	NA	NA	NA	NA	NA	NA	NA	NA	NA	NA	NA	NA	NA	NA	NA	NA	NA	NA	NA	NA	NA	NA	NA	NA	NA	NA	NA	NA	NA	NA	NA	NA	NA	NA	NA
hsa-mir-4485	MI0016846	11	-	10529817	10529873	rs7350542	10529822	A/G	11	116	134	GRCh37.p5	VT=SNP;SNPSOURCE=LOWCOV;AVGPOST=0.9412;AC=584;AN=2184;RSQ=0.8902;LDAF=0.2730;ERATE=0.0422;SNPSOURCE=LOWCOV;THETA=0.0051;AA=a;AF=0.27;ASN_AF=0.19;AMR_AF=0.21;AFR_AF=0.47;EUR_AF=0.22	NA	NA	NA	NA	NA	NA	NA	NA	NA	NA	NA	NA	NA	NA	NA	NA	NA	NA	NA	NA	NA	NA	NA	NA	NA	NA	NA	NA	NA	NA	NA	NA	NA	NA	NA	NA
hsa-mir-4485	MI0016846	11	-	10529817	10529873	rs76224031	10529849	A/G	1	131	134	GRCh37.p5	NA	NA	NA	NA	NA	NA	NA	NA	NA	NA	NA	NA	NA	NA	NA	NA	NA	NA	NA	NA	NA	NA	NA	NA	NA	NA	NA	NA	NA	NA	NA	NA	NA	NA	NA	NA	NA
hsa-mir-4485	MI0016846	11	-	10529817	10529873	rs77023256	10529847	A/G	1	131	134	GRCh37.p5	NA	NA	NA	NA	NA	NA	NA	NA	NA	NA	NA	NA	NA	NA	NA	NA	NA	NA	NA	NA	NA	NA	NA	NA	NA	NA	NA	NA	NA	NA	NA	NA	NA	NA	NA	NA	NA
hsa-mir-4485	MI0016846	11	-	10529817	10529873	rs74617425	10529848	C/T	1	131	134	GRCh37.p5	NA	NA	NA	NA	NA	NA	NA	NA	NA	NA	NA	NA	NA	NA	NA	NA	NA	NA	NA	NA	NA	NA	NA	NA	NA	NA	NA	NA	NA	NA	NA	NA	NA	NA	NA	NA	NA
hsa-mir-4487	MI0016848	11	+	47422521	47422593	rs113524130	47422587	A/G	0	132	132	GRCh37.p5	NA	NA	NA	NA	NA	NA	NA	NA	NA	NA	NA	NA	NA	NA	NA	NA	NA	NA	NA	NA	NA	NA	NA	NA	NA	NA	NA	NA	NA	NA	NA	NA	NA	NA	NA	NA	NA
hsa-mir-4490	MI0016852	11	-	90288942	90289025	rs112937431	90288972	A/G	0	132	132	GRCh37.p5	NA	NA	NA	NA	NA	NA	NA	NA	NA	NA	NA	NA	NA	NA	NA	NA	NA	NA	NA	NA	NA	NA	NA	NA	NA	NA	NA	NA	NA	NA	NA	NA	NA	NA	NA	NA	NA
hsa-mir-4686	MI0017318	11	+	2194293	2194368	rs145735836	2194357	A/G	0	134	134	GRCh37.p5	VT=SNP;SNPSOURCE=LOWCOV;RSQ=0.8402;ERATE=0.0004;AVGPOST=0.9957;LDAF=0.0102;AN=2184;AA=G;THETA=0.0059;SNPSOURCE=LOWCOV;AC=21;AF=0.01;AMR_AF=0.01;AFR_AF=0.00;EUR_AF=0.02	NA	NA	NA	NA	NA	NA	NA	NA	NA	NA	NA	NA	NA	NA	NA	NA	NA	NA	NA	NA	NA	NA	NA	NA	NA	NA	NA	NA	NA	NA	NA	NA	NA	NA	NA	NA
hsa-mir-4690	MI0017323	11	+	65403781	65403840	rs71470434	65403835	C/T	0	130	130	GRCh37.p5	NA	NA	NA	NA	NA	NA	NA	NA	NA	NA	NA	NA	NA	NA	NA	NA	NA	NA	NA	NA	NA	NA	NA	NA	NA	NA	NA	NA	NA	NA	NA	NA	NA	NA	NA	NA	NA
hsa-mir-4691	MI0017324	11	+	67801364	67801448	rs139012228	67801447	C/T	0	134	134	GRCh37.p5	VT=SNP;SNPSOURCE=LOWCOV;LDAF=0.0013;ERATE=0.0005;AA=C;AN=2184;THETA=0.0041;AVGPOST=0.9993;SNPSOURCE=LOWCOV;RSQ=0.7726;AC=2;AF=0.00;ASN_AF=0.00	NA	NA	NA	NA	NA	NA	NA	NA	NA	NA	NA	NA	NA	NA	NA	NA	NA	NA	NA	NA	NA	NA	NA	NA	NA	NA	NA	NA	NA	NA	NA	NA	NA	NA	NA	NA
hsa-mir-4691	MI0017324	11	+	67801364	67801448	rs114255089	67801414	C/T	0	132	132	GRCh37.p5	VT=SNP;SNPSOURCE=LOWCOV;AA=C;AN=2184;THETA=0.0006;AVGPOST=0.9991;SNPSOURCE=LOWCOV;AC=1;ERATE=0.0003;RSQ=0.5411;LDAF=0.0008;AF=0.00;AFR_AF=0.00	NA	NA	NA	NA	NA	NA	NA	NA	NA	NA	NA	NA	NA	NA	NA	NA	NA	NA	NA	NA	NA	NA	NA	NA	NA	NA	NA	NA	NA	NA	NA	NA	NA	NA	NA	NA
hsa-mir-4691	MI0017324	11	+	67801364	67801448	rs181585480	67801420	C/T	0	135	135	GRCh37.p5	VT=SNP;SNPSOURCE=LOWCOV;AA=C;RSQ=0.6204;AN=2184;AVGPOST=0.9981;LDAF=0.0020;SNPSOURCE=LOWCOV;AC=4;THETA=0.0063;ERATE=0.0006;AF=0.00;AFR_AF=0.01	NA	NA	NA	NA	NA	NA	NA	NA	NA	NA	NA	NA	NA	NA	NA	NA	NA	NA	NA	NA	NA	NA	NA	NA	NA	NA	NA	NA	NA	NA	NA	NA	NA	NA	NA	NA
hsa-mir-4692	MI0017325	11	+	72494575	72494637	rs116829289	72494584	C/G	2	132	132	GRCh37.p5	VT=SNP;SNPSOURCE=LOWCOV;AVGPOST=0.9985;AN=2184;AA=G;RSQ=0.8343;THETA=0.0006;AC=5;SNPSOURCE=LOWCOV;ERATE=0.0003;LDAF=0.0031;AF=0.00;AFR_AF=0.01	NA	NA	NA	NA	NA	NA	NA	NA	NA	NA	NA	NA	NA	NA	NA	NA	NA	NA	NA	NA	NA	NA	NA	NA	NA	NA	NA	NA	NA	NA	NA	NA	NA	NA	NA	NA
hsa-mir-4694	MI0017327	11	-	19781550	19781629	rs73429757	19781622	C/T	3	130	132	GRCh37.p5	VT=SNP;SNPSOURCE=LOWCOV;ERATE=0.0005;AN=2184;AA=T;LDAF=0.0109;AC=22;THETA=0.0017;SNPSOURCE=LOWCOV;RSQ=0.9122;AVGPOST=0.9974;AF=0.01;AMR_AF=0.00;AFR_AF=0.04	NA	NA	NA	NA	NA	NA	NA	NA	NA	NA	NA	NA	NA	NA	NA	NA	NA	NA	NA	NA	NA	NA	NA	NA	NA	NA	NA	NA	NA	NA	NA	NA	NA	NA	NA	NA
hsa-mir-4694	MI0017327	11	-	19781550	19781629	rs77717467	19781594	A/G	2	132	133	GRCh37.p5	VT=SNP;SNPSOURCE=LOWCOV;ERATE=0.0005;RSQ=0.9632;AN=2184;THETA=0.0075;AC=81;AA=A;SNPSOURCE=LOWCOV;LDAF=0.0381;AVGPOST=0.9965;AF=0.04;AMR_AF=0.03;AFR_AF=0.12;EUR_AF=0.02	NA	NA	NA	NA	NA	NA	NA	NA	NA	NA	NA	NA	NA	NA	NA	NA	NA	NA	NA	NA	NA	NA	NA	NA	NA	NA	NA	NA	NA	NA	NA	NA	NA	NA	NA	NA
hsa-mir-4694	MI0017327	11	-	19781550	19781629	rs147146073	19781608	C/T	0	134	134	GRCh37.p5	VT=SNP;SNPSOURCE=LOWCOV;THETA=0.0228;AVGPOST=0.9977;AN=2184;AA=T;ERATE=0.0009;LDAF=0.0030;AC=5;SNPSOURCE=LOWCOV;RSQ=0.6673;AF=0.00;ASN_AF=0.01	NA	NA	NA	NA	NA	NA	NA	NA	NA	NA	NA	NA	NA	NA	NA	NA	NA	NA	NA	NA	NA	NA	NA	NA	NA	NA	NA	NA	NA	NA	NA	NA	NA	NA	NA	NA
hsa-mir-4696	MI0017329	11	-	74431313	74431382	rs190821107	74431316	A/G	0	135	135	GRCh37.p5	VT=SNP;SNPSOURCE=LOWCOV;AVGPOST=0.9986;AN=2184;LDAF=0.0018;THETA=0.0005;AA=A;SNPSOURCE=LOWCOV;RSQ=0.6964;ERATE=0.0003;AC=3;AF=0.00;EUR_AF=0.00	NA	NA	NA	NA	NA	NA	NA	NA	NA	NA	NA	NA	NA	NA	NA	NA	NA	NA	NA	NA	NA	NA	NA	NA	NA	NA	NA	NA	NA	NA	NA	NA	NA	NA	NA	NA
hsa-mir-4697	MI0017330	11	-	133768399	133768476	rs3802919	133768448	A/G	0	107	107	GRCh37.p5	NA	NA	NA	NA	NA	NA	NA	NA	C	1	130	T	0	0	130	C	1	90	T	0	0	90	NA	NA	NA	NA	NA	NA	NA	NA	NA	NA	NA	NA	NA	NA	C
hsa-mir-4697	MI0017330	11	-	133768399	133768476	rs148840460	133768476	C/G	0	134	134	GRCh37.p5	VT=SNP;SNPSOURCE=LOWCOV;THETA=0.0035;LDAF=0.0016;AA=C;RSQ=0.8552;AN=2184;SNPSOURCE=LOWCOV;ERATE=0.0003;AVGPOST=0.9995;AC=3;AF=0.00;ASN_AF=0.01	NA	NA	NA	NA	NA	NA	NA	NA	NA	NA	NA	NA	NA	NA	NA	NA	NA	NA	NA	NA	NA	NA	NA	NA	NA	NA	NA	NA	NA	NA	NA	NA	NA	NA	NA	NA
hsa-mir-548al	MI0016851	11	+	74110282	74110378	rs145394973	74110358	A/T	0	134	134	GRCh37.p5	VT=SNP;SNPSOURCE=LOWCOV;LDAF=0.0009;AN=2184;AA=T;RSQ=0.8656;AVGPOST=0.9997;THETA=0.0027;SNPSOURCE=LOWCOV;ERATE=0.0002;AC=2;AF=0.00;AFR_AF=0.00	NA	NA	NA	NA	NA	NA	NA	NA	NA	NA	NA	NA	NA	NA	NA	NA	NA	NA	NA	NA	NA	NA	NA	NA	NA	NA	NA	NA	NA	NA	NA	NA	NA	NA	NA	NA
hsa-mir-548al	MI0016851	11	+	74110282	74110378	rs60917039	74110335	A/G	3	129	132	GRCh37.p5	VT=SNP;SNPSOURCE=LOWCOV;LDAF=0.0173;AN=2184;AA=G;AC=38;SNPSOURCE=LOWCOV;THETA=0.0013;RSQ=0.9872;AVGPOST=0.9995;ERATE=0.0002;AF=0.02;AMR_AF=0.01;AFR_AF=0.07;EUR_AF=0.00	NA	NA	NA	NA	NA	NA	NA	NA	NA	NA	NA	NA	NA	NA	NA	NA	NA	NA	NA	NA	NA	NA	NA	NA	NA	NA	NA	NA	NA	NA	NA	NA	NA	NA	NA	NA
hsa-mir-548al	MI0016851	11	+	74110282	74110378	rs10437738	74110328	A/G	1	119	133	GRCh37.p5	VT=SNP;SNPSOURCE=LOWCOV;THETA=0.0004;AN=2184;RSQ=0.9905;AC=55;AVGPOST=0.9993;LDAF=0.0249;AA=A;SNPSOURCE=LOWCOV;ERATE=0.0002;AF=0.03;AMR_AF=0.01;AFR_AF=0.11	NA	NA	NA	NA	NA	NA	NA	NA	NA	NA	NA	NA	NA	NA	NA	NA	NA	NA	NA	NA	NA	NA	NA	NA	NA	NA	NA	NA	NA	NA	NA	NA	NA	NA	NA	NA
hsa-mir-548k	MI0006354	11	+	70130061	70130176	rs191249039	70130159	C/T	0	135	135	GRCh37.p5	VT=SNP;SNPSOURCE=LOWCOV;AVGPOST=1.0000;AN=2184;AA=T;THETA=0.0005;SNPSOURCE=LOWCOV;AC=1;ERATE=0.0003;RSQ=0.9547;LDAF=0.0005;AF=0.00;AMR_AF=0.00	NA	NA	NA	NA	NA	NA	NA	NA	NA	NA	NA	NA	NA	NA	NA	NA	NA	NA	NA	NA	NA	NA	NA	NA	NA	NA	NA	NA	NA	NA	NA	NA	NA	NA	NA	NA
hsa-mir-548l	MI0006361	11	-	94199661	94199746	rs13447640	94199721	C/T	3	121	133	GRCh37.p5	VT=SNP;SNPSOURCE=LOWCOV;AVGPOST=1.0000;AC=88;THETA=0.0004;AN=2184;AA=G;RSQ=0.9995;LDAF=0.0402;SNPSOURCE=LOWCOV;ERATE=0.0002;AF=0.04;ASN_AF=0.00;AMR_AF=0.02;AFR_AF=0.15;EUR_AF=0.01	NA	NA	NA	NA	NA	NA	NA	G	0.992	129	A	0.008	1	130	G	1	90	A	0	0	90	NA	NA	NA	NA	NA	NA	NA	NA	NA	NA	NA	NA	NA	NA	G
hsa-mir-548l	MI0006361	11	-	94199661	94199746	rs143312616	94199735	A/T	0	134	134	GRCh37.p5	VT=SNP;SNPSOURCE=LOWCOV;RSQ=0.8160;AN=2184;AVGPOST=0.9990;LDAF=0.0019;ERATE=0.0017;AA=A;SNPSOURCE=LOWCOV;AC=3;THETA=0.0003;AF=0.00;AFR_AF=0.00;EUR_AF=0.00	NA	NA	NA	NA	NA	NA	NA	NA	NA	NA	NA	NA	NA	NA	NA	NA	NA	NA	NA	NA	NA	NA	NA	NA	NA	NA	NA	NA	NA	NA	NA	NA	NA	NA	NA	NA
hsa-mir-548l	MI0006361	11	-	94199661	94199746	rs191135297	94199696	A/G	0	135	135	GRCh37.p5	VT=SNP;SNPSOURCE=LOWCOV;AN=2184;AA=G;AVGPOST=0.9997;THETA=0.0005;RSQ=0.7756;LDAF=0.0006;SNPSOURCE=LOWCOV;AC=1;ERATE=0.0002;AF=0.00;AMR_AF=0.00	NA	NA	NA	NA	NA	NA	NA	NA	NA	NA	NA	NA	NA	NA	NA	NA	NA	NA	NA	NA	NA	NA	NA	NA	NA	NA	NA	NA	NA	NA	NA	NA	NA	NA	NA	NA
hsa-mir-548l	MI0006361	11	-	94199661	94199746	rs186423401	94199691	C/T	0	135	135	GRCh37.p5	VT=SNP;SNPSOURCE=LOWCOV;RSQ=0.8338;AN=2184;AA=T;THETA=0.0005;AVGPOST=0.9998;LDAF=0.0006;SNPSOURCE=LOWCOV;AC=1;ERATE=0.0002;AF=0.00;AMR_AF=0.00	NA	NA	NA	NA	NA	NA	NA	NA	NA	NA	NA	NA	NA	NA	NA	NA	NA	NA	NA	NA	NA	NA	NA	NA	NA	NA	NA	NA	NA	NA	NA	NA	NA	NA	NA	NA
hsa-mir-548l	MI0006361	11	-	94199661	94199746	rs11020790	94199710	C/T	11	120	134	GRCh37.p5	VT=SNP;SNPSOURCE=LOWCOV;AVGPOST=1.0000;LDAF=0.0412;THETA=0.0004;AN=2184;AA=T;RSQ=0.9995;SNPSOURCE=LOWCOV;AC=90;ERATE=0.0002;AF=0.04;ASN_AF=0.00;AMR_AF=0.02;AFR_AF=0.15;EUR_AF=0.01	NA	NA	NA	NA	NA	NA	NA	C	0.992	129	T	0.008	1	130	C	1	90	T	0	0	90	NA	NA	NA	NA	NA	NA	NA	NA	NA	NA	NA	NA	NA	NA	C
hsa-mir-548l	MI0006361	11	-	94199661	94199746	rs148377174	94199711	A/G	0	134	134	GRCh37.p5	VT=SNP;SNPSOURCE=LOWCOV;AN=2184;AA=G;RSQ=0.9135;SNPSOURCE=LOWCOV;AC=1;LDAF=0.0005;ERATE=0.0002;AVGPOST=0.9999;THETA=0.0003;AF=0.00;EUR_AF=0.00	NA	NA	NA	NA	NA	NA	NA	NA	NA	NA	NA	NA	NA	NA	NA	NA	NA	NA	NA	NA	NA	NA	NA	NA	NA	NA	NA	NA	NA	NA	NA	NA	NA	NA	NA	NA
hsa-mir-5579	MI0019133	11	-	79133213	79133270	rs191025460	79133239	A/G	0	135	135	GRCh37.p5	VT=SNP;SNPSOURCE=LOWCOV;THETA=0.0002;RSQ=0.8333;AN=2184;AA=G;AVGPOST=0.9996;LDAF=0.0011;SNPSOURCE=LOWCOV;ERATE=0.0003;AC=2;AF=0.00;AMR_AF=0.01	NA	NA	NA	NA	NA	NA	NA	NA	NA	NA	NA	NA	NA	NA	NA	NA	NA	NA	NA	NA	NA	NA	NA	NA	NA	NA	NA	NA	NA	NA	NA	NA	NA	NA	NA	NA
hsa-mir-5582	MI0019138	11	-	46774675	46774742	rs144359837	46774687	-/A	0	134	134	GRCh37.p5	NA	NA	NA	NA	NA	NA	NA	NA	NA	NA	NA	NA	NA	NA	NA	NA	NA	NA	NA	NA	NA	NA	NA	NA	NA	NA	NA	NA	NA	NA	NA	NA	NA	NA	NA	NA	NA
hsa-mir-5691	MI0019296	11	-	9111859	9111926	rs112511786	9111905	C/G	0	132	134	GRCh37.p5	VT=SNP;SNPSOURCE=LOWCOV;ERATE=0.0005;RSQ=0.8820;AN=2184;AA=G;THETA=0.0127;AC=23;LDAF=0.0107;SNPSOURCE=LOWCOV;AVGPOST=0.9968;AF=0.01;AFR_AF=0.05	NA	NA	NA	NA	NA	NA	NA	NA	NA	NA	NA	NA	NA	NA	NA	NA	NA	NA	NA	NA	NA	NA	NA	NA	NA	NA	NA	NA	NA	NA	NA	NA	NA	NA	NA	NA
hsa-mir-611	MI0003624	11	-	61559967	61560033	rs187944546	61559981	C/T	0	135	135	GRCh37.p5	VT=SNP;SNPSOURCE=LOWCOV,EXOME;AVGPOST=1.0000;LDAF=0.0004;AA=C;SNPSOURCE=LOWCOV,EXOME;RSQ=0.9500;AN=2184;THETA=0.0005;AC=1;ERATE=0.0003;AF=0.00;ASN_AF=0.00	NA	NA	NA	NA	NA	NA	NA	NA	NA	NA	NA	NA	NA	NA	NA	NA	NA	NA	NA	NA	NA	NA	NA	NA	NA	NA	NA	NA	NA	NA	NA	NA	NA	NA	NA	NA
hsa-mir-611	MI0003624	11	-	61559967	61560033	rs111585800	61560026	A/T	1	132	132	GRCh37.p5	NA	NA	NA	NA	NA	NA	NA	NA	NA	NA	NA	NA	NA	NA	NA	NA	NA	NA	NA	NA	NA	NA	NA	NA	NA	NA	NA	NA	NA	NA	NA	NA	NA	NA	NA	NA	NA
hsa-mir-611	MI0003624	11	-	61559967	61560033	rs144890118	61560031	C/T	3	134	135	GRCh37.p5	VT=SNP;SNPSOURCE=LOWCOV,EXOME;AVGPOST=1.0000;SNPSOURCE=LOWCOV,EXOME;AN=2184;AA=T;RSQ=0.9844;THETA=0.0055;LDAF=0.0014;ERATE=0.0006;AC=3;AF=0.00;AFR_AF=0.00;EUR_AF=0.00	NA	NA	NA	NA	NA	NA	NA	NA	NA	NA	NA	NA	NA	NA	NA	NA	NA	NA	NA	NA	NA	NA	NA	NA	NA	NA	NA	NA	NA	NA	NA	NA	NA	NA	NA	NA
hsa-mir-612	MI0003625	11	+	65211929	65212028	rs12803915	65211979	A/G	3	121	134	GRCh37.p5	VT=SNP;SNPSOURCE=LOWCOV;AN=2184;AA=G;THETA=0.0005;AVGPOST=0.9990;RSQ=0.9972;AC=361;LDAF=0.1652;SNPSOURCE=LOWCOV;ERATE=0.0003;AF=0.17;ASN_AF=0.15;AMR_AF=0.15;AFR_AF=0.11;EUR_AF=0.21	NA	NA	NA	NA	NA	NA	NA	NA	NA	NA	NA	NA	NA	NA	NA	NA	NA	NA	NA	NA	NA	NA	NA	NA	NA	NA	NA	NA	NA	NA	NA	NA	NA	NA	NA	NA
hsa-mir-612	MI0003625	11	+	65211929	65212028	rs550894	65211940	G/T	11	83	132	GRCh37.p5	VT=SNP;SNPSOURCE=LOWCOV;ERATE=0.0004;AA=C;LDAF=0.1755;AN=2184;AC=382;THETA=0.0011;AVGPOST=0.9988;SNPSOURCE=LOWCOV;RSQ=0.9967;AF=0.17;ASN_AF=0.26;AMR_AF=0.31;AFR_AF=0.11;EUR_AF=0.09	NA	NA	NA	NA	NA	NA	NA	NA	NA	NA	NA	NA	NA	NA	NA	NA	NA	NA	NA	NA	NA	NA	NA	NA	NA	NA	NA	NA	NA	NA	NA	NA	NA	NA	NA	NA
hsa-mir-670	MI0003933	11	+	43581206	43581303	rs185097505	43581287	G/T	0	135	135	GRCh37.p5	VT=SNP;SNPSOURCE=LOWCOV;LDAF=0.0016;AN=2184;AA=G;THETA=0.0005;AVGPOST=0.9996;RSQ=0.8975;SNPSOURCE=LOWCOV;ERATE=0.0003;AC=3;AF=0.00;AMR_AF=0.01	NA	NA	NA	NA	NA	NA	NA	NA	NA	NA	NA	NA	NA	NA	NA	NA	NA	NA	NA	NA	NA	NA	NA	NA	NA	NA	NA	NA	NA	NA	NA	NA	NA	NA	NA	NA
hsa-mir-670	MI0003933	11	+	43581206	43581303	rs189046245	43581303	C/T	0	135	135	GRCh37.p5	VT=SNP;SNPSOURCE=LOWCOV;AA=C;RSQ=0.8760;AN=2184;THETA=0.0008;SNPSOURCE=LOWCOV;AC=1;ERATE=0.0003;LDAF=0.0005;AVGPOST=0.9999;AF=0.00;AFR_AF=0.00	NA	NA	NA	NA	NA	NA	NA	NA	NA	NA	NA	NA	NA	NA	NA	NA	NA	NA	NA	NA	NA	NA	NA	NA	NA	NA	NA	NA	NA	NA	NA	NA	NA	NA	NA	NA
hsa-mir-1178	MI0006271	12	-	120151439	120151529	rs141225976	120151527	C/T	0	134	134	GRCh37.p5	VT=SNP;SNPSOURCE=LOWCOV;AA=C;AN=2184;RSQ=0.8890;SNPSOURCE=LOWCOV;AC=1;THETA=0.0007;ERATE=0.0003;LDAF=0.0005;AVGPOST=0.9999;AF=0.00;EUR_AF=0.00	NA	NA	NA	NA	NA	NA	NA	NA	NA	NA	NA	NA	NA	NA	NA	NA	NA	NA	NA	NA	NA	NA	NA	NA	NA	NA	NA	NA	NA	NA	NA	NA	NA	NA	NA	NA
hsa-mir-1178	MI0006271	12	-	120151439	120151529	rs74614893	120151501	A/G	2	132	133	GRCh37.p5	VT=SNP;SNPSOURCE=LOWCOV,EXOME;THETA=0.0009;AVGPOST=1.0000;SNPSOURCE=LOWCOV,EXOME;LDAF=0.0105;AN=2184;AA=G;AC=23;RSQ=1.0000;ERATE=0.0003;AF=0.01;AMR_AF=0.00;EUR_AF=0.03	NA	NA	NA	NA	NA	NA	NA	NA	NA	NA	NA	NA	NA	NA	NA	NA	NA	NA	NA	NA	NA	NA	NA	NA	NA	NA	NA	NA	NA	NA	NA	NA	NA	NA	NA	NA
hsa-mir-1178	MI0006271	12	-	120151439	120151529	rs7311975	120151493	C/T	11	116	134	GRCh37.p5	VT=SNP;SNPSOURCE=LOWCOV,EXOME;AVGPOST=0.9985;THETA=0.0014;AA=C;SNPSOURCE=LOWCOV,EXOME;AN=2184;AC=274;RSQ=0.9956;LDAF=0.1255;ERATE=0.0003;AF=0.13;ASN_AF=0.03;AMR_AF=0.07;AFR_AF=0.42;EUR_AF=0.04	NA	NA	NA	NA	NA	NA	NA	T	0.984	124	C	0.016	2	126	T	0.967	87	C	0.033	3	90	NA	NA	NA	NA	NA	NA	NA	NA	NA	NA	NA	NA	NA	NA	T
hsa-mir-1228	MI0006318	12	+	57588287	57588359	rs139262076	57588323	C/T	0	134	134	GRCh37.p5	VT=SNP;SNPSOURCE=LOWCOV,EXOME;SNPSOURCE=LOWCOV,EXOME;AN=2184;LDAF=0.0037;AC=8;THETA=0.0008;AA=c;RSQ=0.9824;ERATE=0.0006;AVGPOST=0.9999;AF=0.00;AMR_AF=0.00;AFR_AF=0.01	NA	NA	NA	NA	NA	NA	NA	NA	NA	NA	NA	NA	NA	NA	NA	NA	NA	NA	NA	NA	NA	NA	NA	NA	NA	NA	NA	NA	NA	NA	NA	NA	NA	NA	NA	NA
hsa-mir-1252	MI0006434	12	+	79813037	79813101	rs115256251	79813049	A/G	0	132	132	GRCh37.p5	VT=SNP;SNPSOURCE=LOWCOV;THETA=0.0004;LDAF=0.0042;AN=2184;AA=G;AVGPOST=0.9998;AC=9;RSQ=0.9797;SNPSOURCE=LOWCOV;ERATE=0.0003;AF=0.00;AMR_AF=0.01;AFR_AF=0.01	NA	NA	NA	NA	NA	NA	NA	NA	NA	NA	NA	NA	NA	NA	NA	NA	NA	NA	NA	NA	NA	NA	NA	NA	NA	NA	NA	NA	NA	NA	NA	NA	NA	NA	NA	NA
hsa-mir-1291	MI0006353	12	-	49048227	49048313	rs148107920	49048259	-/C	0	134	134	GRCh37.p5	NA	NA	NA	NA	NA	NA	NA	NA	NA	NA	NA	NA	NA	NA	NA	NA	NA	NA	NA	NA	NA	NA	NA	NA	NA	NA	NA	NA	NA	NA	NA	NA	NA	NA	NA	NA	NA
hsa-mir-1293	MI0006355	12	-	50627925	50627995	rs189740304	50627935	A/G	0	135	135	GRCh37.p5	VT=SNP;SNPSOURCE=LOWCOV;ERATE=0.0004;RSQ=0.8504;AN=2184;AA=G;THETA=0.0005;AVGPOST=0.9991;LDAF=0.0022;AC=5;SNPSOURCE=LOWCOV;AF=0.00;ASN_AF=0.00;AFR_AF=0.01	NA	NA	NA	NA	NA	NA	NA	NA	NA	NA	NA	NA	NA	NA	NA	NA	NA	NA	NA	NA	NA	NA	NA	NA	NA	NA	NA	NA	NA	NA	NA	NA	NA	NA	NA	NA
hsa-mir-1293	MI0006355	12	-	50627925	50627995	rs113699072	50627942	A/G	0	132	132	GRCh37.p5	VT=SNP;SNPSOURCE=LOWCOV;LDAF=0.0370;AN=2184;AA=G;RSQ=0.9717;AVGPOST=0.9971;AC=79;SNPSOURCE=LOWCOV;THETA=0.0007;ERATE=0.0003;AF=0.04;AMR_AF=0.01;AFR_AF=0.15;EUR_AF=0.00	NA	NA	NA	NA	NA	NA	NA	NA	NA	NA	NA	NA	NA	NA	NA	NA	NA	NA	NA	NA	NA	NA	NA	NA	NA	NA	NA	NA	NA	NA	NA	NA	NA	NA	NA	NA
hsa-mir-1302-1	MI0006362	12	-	113132839	113132981	rs191263402	113132857	A/G	0	135	135	GRCh37.p5	VT=SNP;SNPSOURCE=LOWCOV;AN=2184;THETA=0.0033;AVGPOST=0.9993;RSQ=0.8810;AA=A;LDAF=0.0020;SNPSOURCE=LOWCOV;AC=4;ERATE=0.0003;AF=0.00;AFR_AF=0.01	NA	NA	NA	NA	NA	NA	NA	NA	NA	NA	NA	NA	NA	NA	NA	NA	NA	NA	NA	NA	NA	NA	NA	NA	NA	NA	NA	NA	NA	NA	NA	NA	NA	NA	NA	NA
hsa-mir-1302-1	MI0006362	12	-	113132839	113132981	rs74647838	113132901	A/G	1	131	132	GRCh37.p5	VT=SNP;SNPSOURCE=LOWCOV;RSQ=0.9752;AN=2184;AA=G;THETA=0.0006;AVGPOST=0.9980;AC=56;LDAF=0.0258;SNPSOURCE=LOWCOV;ERATE=0.0003;AF=0.03;AMR_AF=0.01;AFR_AF=0.10;EUR_AF=0.00	NA	NA	NA	NA	NA	NA	NA	NA	NA	NA	NA	NA	NA	NA	NA	NA	NA	NA	NA	NA	NA	NA	NA	NA	NA	NA	NA	NA	NA	NA	NA	NA	NA	NA	NA	NA
hsa-mir-135a-2	MI0000453	12	+	97957590	97957689	rs113322127	97957646	C/T	0	132	132	GRCh37.p5	NA	NA	NA	NA	NA	NA	NA	NA	NA	NA	NA	NA	NA	NA	NA	NA	NA	NA	NA	NA	NA	NA	NA	NA	NA	NA	NA	NA	NA	NA	NA	NA	NA	NA	NA	NA	NA
hsa-mir-141	MI0000457	12	+	7073260	7073354	rs111718468	7073301	C/T	0	132	132	GRCh37.p5	NA	NA	NA	NA	NA	NA	NA	NA	NA	NA	NA	NA	NA	NA	NA	NA	NA	NA	NA	NA	NA	NA	NA	NA	NA	NA	NA	NA	NA	NA	NA	NA	NA	NA	NA	NA	NA
hsa-mir-141	MI0000457	12	+	7073260	7073354	rs34385807	7073344	-/C	0	126	126	GRCh37.p5	NA	NA	NA	NA	NA	NA	NA	NA	NA	NA	NA	NA	NA	NA	NA	NA	NA	NA	NA	NA	NA	NA	NA	NA	NA	NA	NA	NA	NA	NA	NA	NA	NA	NA	NA	NA	NA
hsa-mir-148b	MI0000811	12	+	54731000	54731098	rs74878365	54731071	A/C	0	131	131	GRCh37.p5	NA	NA	NA	NA	NA	NA	NA	NA	NA	NA	NA	NA	NA	NA	NA	NA	NA	NA	NA	NA	NA	NA	NA	NA	NA	NA	NA	NA	NA	NA	NA	NA	NA	NA	NA	NA	NA
hsa-mir-148b	MI0000811	12	+	54731000	54731098	rs185315720	54731000	C/T	0	135	135	GRCh37.p5	VT=SNP;SNPSOURCE=LOWCOV;AVGPOST=1.0000;LDAF=0.0004;AA=C;RSQ=0.9500;AN=2184;SNPSOURCE=LOWCOV;THETA=0.0010;AC=1;ERATE=0.0003;AF=0.00;EUR_AF=0.00	NA	NA	NA	NA	NA	NA	NA	NA	NA	NA	NA	NA	NA	NA	NA	NA	NA	NA	NA	NA	NA	NA	NA	NA	NA	NA	NA	NA	NA	NA	NA	NA	NA	NA	NA	NA
hsa-mir-196a-2	MI0000279	12	+	54385522	54385631	rs185070757	54385558	G/T	0	135	135	GRCh37.p5	VT=SNP;SNPSOURCE=LOWCOV;AVGPOST=1.0000;AN=2184;AA=T;THETA=0.0011;RSQ=1.0000;SNPSOURCE=LOWCOV;AC=1;ERATE=0.0003;LDAF=0.0005;AF=0.00;ASN_AF=0.00	NA	NA	NA	NA	NA	NA	NA	NA	NA	NA	NA	NA	NA	NA	NA	NA	NA	NA	NA	NA	NA	NA	NA	NA	NA	NA	NA	NA	NA	NA	NA	NA	NA	NA	NA	NA
hsa-mir-3612	MI0016002	12	+	128778637	128778723	rs184405709	128778686	A/C	0	135	135	GRCh37.p5	VT=SNP;SNPSOURCE=LOWCOV;LDAF=0.0024;ERATE=0.0005;AA=C;AN=2184;AVGPOST=0.9997;AC=5;SNPSOURCE=LOWCOV;RSQ=0.9376;THETA=0.0003;AF=0.00;AFR_AF=0.01	NA	NA	NA	NA	NA	NA	NA	NA	NA	NA	NA	NA	NA	NA	NA	NA	NA	NA	NA	NA	NA	NA	NA	NA	NA	NA	NA	NA	NA	NA	NA	NA	NA	NA	NA	NA
hsa-mir-3649	MI0016049	12	-	1769481	1769546	rs117723462	1769533	G/T	2	132	132	GRCh37.p5	VT=SNP;SNPSOURCE=LOWCOV;AN=2184;AA=T;THETA=0.0005;LDAF=0.0118;AVGPOST=0.9980;SNPSOURCE=LOWCOV;RSQ=0.9283;ERATE=0.0003;AC=25;AF=0.01;AMR_AF=0.01;EUR_AF=0.03	NA	NA	NA	NA	NA	NA	NA	NA	NA	NA	NA	NA	NA	NA	NA	NA	NA	NA	NA	NA	NA	NA	NA	NA	NA	NA	NA	NA	NA	NA	NA	NA	NA	NA	NA	NA
hsa-mir-3652	MI0016052	12	+	104324203	104324333	rs71440517	104324238	-/GGGGTGG	0	130	130	GRCh37.p5	VT=INDEL;ERATE=0.0014;AVGPOST=0.9900;LDAF=0.0831;AN=2184;THETA=0.0006;RSQ=0.9511;AA=A;AC=175;AF=0.08;ASN_AF=0.01;AMR_AF=0.17;AFR_AF=0.01;EUR_AF=0.13	NA	NA	NA	NA	NA	NA	NA	NA	NA	NA	NA	NA	NA	NA	NA	NA	NA	NA	NA	NA	NA	NA	NA	NA	NA	NA	NA	NA	NA	NA	NA	NA	NA	NA	NA	NA
hsa-mir-3652	MI0016052	12	+	104324203	104324333	rs62747560	104324231	-/GGGGTGG	0	130	130	GRCh37.p5	NA	NA	NA	NA	NA	NA	NA	NA	NA	NA	NA	NA	NA	NA	NA	NA	NA	NA	NA	NA	NA	NA	NA	NA	NA	NA	NA	NA	NA	NA	NA	NA	NA	NA	NA	NA	NA
hsa-mir-3652	MI0016052	12	+	104324203	104324333	rs150776423	104324231	-/GGGGTGG	0	134	134	GRCh37.p5	NA	NA	NA	NA	NA	NA	NA	NA	NA	NA	NA	NA	NA	NA	NA	NA	NA	NA	NA	NA	NA	NA	NA	NA	NA	NA	NA	NA	NA	NA	NA	NA	NA	NA	NA	NA	NA
hsa-mir-3652	MI0016052	12	+	104324203	104324333	rs149528402	104324309	G/T	2	134	134	GRCh37.p5	NA	NA	NA	NA	NA	NA	NA	NA	NA	NA	NA	NA	NA	NA	NA	NA	NA	NA	NA	NA	NA	NA	NA	NA	NA	NA	NA	NA	NA	NA	NA	NA	NA	NA	NA	NA	NA
hsa-mir-3657	MI0016057	12	-	112475403	112475519	rs71083196	112475427	-/C	0	130	130	GRCh37.p5	NA	NA	NA	NA	NA	NA	NA	NA	NA	NA	NA	NA	NA	NA	NA	NA	NA	NA	NA	NA	NA	NA	NA	NA	NA	NA	NA	NA	NA	NA	NA	NA	NA	NA	NA	NA	NA
hsa-mir-3657	MI0016057	12	-	112475403	112475519	rs77419179	112475403	C/T	3	131	135	GRCh37.p5	VT=SNP;SNPSOURCE=LOWCOV;ERATE=0.0004;AC=72;THETA=0.0004;AVGPOST=0.9907;AN=2184;AA=T;RSQ=0.8946;SNPSOURCE=LOWCOV;LDAF=0.0345;AF=0.03;ASN_AF=0.12;AFR_AF=0.01	NA	NA	NA	NA	NA	NA	NA	NA	NA	NA	NA	NA	NA	NA	NA	NA	NA	NA	NA	NA	NA	NA	NA	NA	NA	NA	NA	NA	NA	NA	NA	NA	NA	NA	NA	NA
hsa-mir-3657	MI0016057	12	-	112475403	112475519	rs71083197	112475429	-/G	0	130	130	GRCh37.p5	NA	NA	NA	NA	NA	NA	NA	NA	NA	NA	NA	NA	NA	NA	NA	NA	NA	NA	NA	NA	NA	NA	NA	NA	NA	NA	NA	NA	NA	NA	NA	NA	NA	NA	NA	NA	NA
hsa-mir-3908	MI0016412	12	+	124020956	124021081	rs61953551	124021054	G/T	0	129	129	GRCh37.p5	NA	NA	NA	NA	NA	NA	NA	NA	NA	NA	NA	NA	NA	NA	NA	NA	NA	NA	NA	NA	NA	NA	NA	NA	NA	NA	NA	NA	NA	NA	NA	NA	NA	NA	NA	NA	NA
hsa-mir-3908	MI0016412	12	+	124020956	124021081	rs111803974	124021017	C/T	0	132	132	GRCh37.p5	VT=SNP;SNPSOURCE=LOWCOV;THETA=0.0009;ERATE=0.0005;LDAF=0.0071;AA=C;AN=2184;RSQ=0.8901;AC=14;SNPSOURCE=LOWCOV;AVGPOST=0.9982;AF=0.01;AMR_AF=0.00;AFR_AF=0.02;EUR_AF=0.00	NA	NA	NA	NA	NA	NA	NA	NA	NA	NA	NA	NA	NA	NA	NA	NA	NA	NA	NA	NA	NA	NA	NA	NA	NA	NA	NA	NA	NA	NA	NA	NA	NA	NA	NA	NA
hsa-mir-3908	MI0016412	12	+	124020956	124021081	rs74446573	124021052	G/T	0	131	131	GRCh37.p5	NA	NA	NA	NA	NA	NA	NA	NA	NA	NA	NA	NA	NA	NA	NA	NA	NA	NA	NA	NA	NA	NA	NA	NA	NA	NA	NA	NA	NA	NA	NA	NA	NA	NA	NA	NA	NA
hsa-mir-3922	MI0016429	12	+	104985411	104985494	rs61938575	104985443	A/G	3	129	133	GRCh37.p5	VT=SNP;SNPSOURCE=LOWCOV;THETA=0.0002;RSQ=0.9881;LDAF=0.2528;AA=g;AN=2184;AC=553;AVGPOST=0.9942;ERATE=0.0008;SNPSOURCE=LOWCOV;AF=0.25;ASN_AF=0.22;AMR_AF=0.19;AFR_AF=0.32;EUR_AF=0.27	NA	NA	NA	NA	NA	NA	NA	NA	NA	NA	NA	NA	NA	NA	NA	NA	NA	NA	NA	NA	NA	NA	NA	NA	NA	NA	NA	NA	NA	NA	NA	NA	NA	NA	NA	NA
hsa-mir-3974	MI0016992	12	+	17826233	17826328	rs193018263	17826293	A/G	0	135	135	GRCh37.p5	VT=SNP;SNPSOURCE=LOWCOV;AN=2184;AVGPOST=0.9997;AA=A;LDAF=0.0006;SNPSOURCE=LOWCOV;RSQ=0.7844;AC=1;THETA=0.0007;ERATE=0.0003;AF=0.00;AFR_AF=0.00	NA	NA	NA	NA	NA	NA	NA	NA	NA	NA	NA	NA	NA	NA	NA	NA	NA	NA	NA	NA	NA	NA	NA	NA	NA	NA	NA	NA	NA	NA	NA	NA	NA	NA	NA	NA
hsa-mir-3974	MI0016992	12	+	17826233	17826328	rs183480735	17826313	A/G	0	135	135	GRCh37.p5	VT=SNP;SNPSOURCE=LOWCOV;RSQ=0.6872;AN=2184;AA=G;AVGPOST=0.9996;SNPSOURCE=LOWCOV;AC=1;THETA=0.0007;ERATE=0.0003;LDAF=0.0005;AF=0.00;ASN_AF=0.00	NA	NA	NA	NA	NA	NA	NA	NA	NA	NA	NA	NA	NA	NA	NA	NA	NA	NA	NA	NA	NA	NA	NA	NA	NA	NA	NA	NA	NA	NA	NA	NA	NA	NA	NA	NA
hsa-mir-4302	MI0015833	12	-	26026953	26027012	rs141960509	26026997	C/T	0	134	134	GRCh37.p5	VT=SNP;SNPSOURCE=LOWCOV;ERATE=0.0004;AA=C;THETA=0.0004;AN=2184;SNPSOURCE=LOWCOV;RSQ=0.8162;LDAF=0.0012;AVGPOST=0.9995;AC=2;AF=0.00;AFR_AF=0.00	NA	NA	NA	NA	NA	NA	NA	NA	NA	NA	NA	NA	NA	NA	NA	NA	NA	NA	NA	NA	NA	NA	NA	NA	NA	NA	NA	NA	NA	NA	NA	NA	NA	NA	NA	NA
hsa-mir-4302	MI0015833	12	-	26026953	26027012	rs11048315	26026988	A/G/T	3	120	133	GRCh37.p5	VT=SNP;SNPSOURCE=LOWCOV;AN=2184;AA=G;AVGPOST=0.9997;THETA=0.0005;RSQ=0.9983;SNPSOURCE=LOWCOV;ERATE=0.0003;AC=217;LDAF=0.0997;AF=0.10;ASN_AF=0.00;AMR_AF=0.10;AFR_AF=0.15;EUR_AF=0.14	NA	NA	NA	NA	NA	NA	NA	NA	NA	NA	NA	NA	NA	NA	NA	NA	NA	NA	NA	NA	NA	NA	NA	NA	NA	NA	NA	NA	NA	NA	NA	NA	NA	NA	NA	NA
hsa-mir-4303	MI0015834	12	-	98389161	98389226	rs146169041	98389204	C/T	0	134	134	GRCh37.p5	VT=SNP;SNPSOURCE=LOWCOV;RSQ=0.9632;AA=C;AN=2184;LDAF=0.0046;AVGPOST=0.9996;AC=10;SNPSOURCE=LOWCOV;ERATE=0.0003;THETA=0.0003;AF=0.00;AMR_AF=0.01;AFR_AF=0.00;EUR_AF=0.01	NA	NA	NA	NA	NA	NA	NA	NA	NA	NA	NA	NA	NA	NA	NA	NA	NA	NA	NA	NA	NA	NA	NA	NA	NA	NA	NA	NA	NA	NA	NA	NA	NA	NA	NA	NA
hsa-mir-4472-2	MI0016824	12	-	116866057	116866123	rs57833593	116866114	-/A/C	1	129	134	GRCh37.p5	VT=INDEL;LDAF=0.5612;AVGPOST=0.9368;AN=2184;AC=1248;RSQ=0.9120;AA=c;ERATE=0.0039;THETA=0.0013;AF=0.57;ASN_AF=0.60;AMR_AF=0.62;AFR_AF=0.41;EUR_AF=0.63	NA	NA	NA	NA	NA	NA	NA	NA	NA	NA	NA	NA	NA	NA	NA	NA	NA	NA	NA	NA	NA	NA	NA	NA	NA	NA	NA	NA	NA	NA	NA	NA	NA	NA	NA	NA
hsa-mir-4472-2	MI0016824	12	-	116866057	116866123	rs80196785	116866114	-/AC	0	131	131	GRCh37.p5	NA	NA	NA	NA	NA	NA	NA	NA	NA	NA	NA	NA	NA	NA	NA	NA	NA	NA	NA	NA	NA	NA	NA	NA	NA	NA	NA	NA	NA	NA	NA	NA	NA	NA	NA	NA	NA
hsa-mir-4472-2	MI0016824	12	-	116866057	116866123	rs11068023	116866114	A/C	0	120	134	GRCh37.p5	NA	NA	NA	NA	NA	NA	NA	NA	NA	NA	NA	NA	NA	NA	NA	NA	NA	NA	NA	NA	NA	NA	NA	NA	NA	NA	NA	NA	NA	NA	NA	NA	NA	NA	NA	NA	NA
hsa-mir-4472-2	MI0016824	12	-	116866057	116866123	rs138762363	116866114	-/A	1	134	134	GRCh37.p5	NA	NA	NA	NA	NA	NA	NA	NA	NA	NA	NA	NA	NA	NA	NA	NA	NA	NA	NA	NA	NA	NA	NA	NA	NA	NA	NA	NA	NA	NA	NA	NA	NA	NA	NA	NA	NA
hsa-mir-4494	MI0016856	12	-	47757969	47758052	rs215383	47758032	A/G	11	79	134	GRCh37.p5	VT=SNP;SNPSOURCE=LOWCOV;RSQ=0.9795;AC=1962;AN=2184;AA=G;THETA=0.0008;SNPSOURCE=LOWCOV;AVGPOST=0.9955;LDAF=0.8981;ERATE=0.0007;AF=0.90;ASN_AF=0.98;AMR_AF=0.80;AFR_AF=0.96;EUR_AF=0.85	NA	NA	NA	NA	NA	NA	NA	A	0.123	16	G	0.877	114	130	A	0	0	G	1	90	90	NA	NA	NA	NA	NA	NA	NA	NA	NA	NA	NA	NA	NA	NA	A
hsa-mir-4496	MI0016858	12	+	109029586	109029646	rs145628574	109029607	A/G	0	134	134	GRCh37.p5	VT=SNP;SNPSOURCE=LOWCOV;AVGPOST=0.9994;THETA=0.0040;AN=2184;AA=G;AC=6;LDAF=0.0030;SNPSOURCE=LOWCOV;RSQ=0.9411;ERATE=0.0003;AF=0.00;AFR_AF=0.00;EUR_AF=0.01	NA	NA	NA	NA	NA	NA	NA	NA	NA	NA	NA	NA	NA	NA	NA	NA	NA	NA	NA	NA	NA	NA	NA	NA	NA	NA	NA	NA	NA	NA	NA	NA	NA	NA	NA	NA
hsa-mir-4497	MI0016859	12	+	110271153	110271241	rs56079803	110271218	C/T	1	129	131	GRCh37.p5	NA	NA	NA	NA	NA	NA	NA	NA	NA	NA	NA	NA	NA	NA	NA	NA	NA	NA	NA	NA	NA	NA	NA	NA	NA	NA	NA	NA	NA	NA	NA	NA	NA	NA	NA	NA	NA
hsa-mir-4698	MI0017331	12	+	47581595	47581674	rs71437789	47581606	GG/TT	0	130	130	GRCh37.p5	NA	NA	NA	NA	NA	NA	NA	NA	NA	NA	NA	NA	NA	NA	NA	NA	NA	NA	NA	NA	NA	NA	NA	NA	NA	NA	NA	NA	NA	NA	NA	NA	NA	NA	NA	NA	NA
hsa-mir-4698	MI0017331	12	+	47581595	47581674	rs185381854	47581639	G/T	0	135	135	GRCh37.p5	VT=SNP;SNPSOURCE=LOWCOV;RSQ=0.6776;AN=2184;AC=13;AA=T;ERATE=0.0008;SNPSOURCE=LOWCOV;AVGPOST=0.9931;THETA=0.0003;LDAF=0.0080;AF=0.01;ASN_AF=0.01;AMR_AF=0.01;AFR_AF=0.00;EUR_AF=0.00	NA	NA	NA	NA	NA	NA	NA	NA	NA	NA	NA	NA	NA	NA	NA	NA	NA	NA	NA	NA	NA	NA	NA	NA	NA	NA	NA	NA	NA	NA	NA	NA	NA	NA	NA	NA
hsa-mir-4698	MI0017331	12	+	47581595	47581674	rs832733	47581629	A/G	7	86	134	GRCh37.p5	VT=SNP;SNPSOURCE=LOWCOV;AC=1597;AA=C;AN=2184;RSQ=0.9767;LDAF=0.7307;SNPSOURCE=LOWCOV;AVGPOST=0.9875;THETA=0.0007;ERATE=0.0006;AF=0.73;ASN_AF=0.76;AMR_AF=0.58;AFR_AF=0.93;EUR_AF=0.66	NA	NA	NA	NA	NA	NA	NA	T	0.338	44	C	0.662	86	130	T	0.233	21	C	0.767	69	90	NA	NA	NA	NA	NA	NA	NA	NA	NA	NA	NA	NA	NA	NA	T
hsa-mir-4700	MI0017333	12	+	121160996	121161069	rs1055070	121161048	G/T	1	86	135	GRCh37.p5	VT=SNP;SNPSOURCE=LOWCOV;AC=73;AN=2184;AA=T;THETA=0.0005;AVGPOST=0.9998;SNPSOURCE=LOWCOV;LDAF=0.0334;ERATE=0.0003;RSQ=0.9968;AF=0.03;AMR_AF=0.09;AFR_AF=0.01;EUR_AF=0.05	NA	NA	NA	NA	NA	NA	NA	NA	NA	NA	NA	NA	NA	NA	NA	NA	NA	NA	NA	NA	NA	NA	NA	NA	NA	NA	NA	NA	NA	NA	NA	NA	NA	NA	NA	NA
hsa-mir-492	MI0003131	12	+	95228174	95228289	rs2289030	95228286	C/G	3	100	134	GRCh37.p5	VT=SNP;SNPSOURCE=LOWCOV;AC=257;AN=2184;AA=G;THETA=0.0005;LDAF=0.1175;AVGPOST=0.9998;SNPSOURCE=LOWCOV;RSQ=0.9991;ERATE=0.0002;AF=0.12;ASN_AF=0.26;AMR_AF=0.15;AFR_AF=0.01;EUR_AF=0.06	NA	NA	NA	NA	NA	NA	NA	G	0.907	98	C	0.093	10	108	G	0.761	67	C	0.239	21	88	NA	NA	NA	NA	NA	NA	NA	NA	NA	NA	NA	NA	NA	NA	G
hsa-mir-5188	MI0018167	12	+	125400093	125400205	rs187042858	125400181	A/T	0	135	135	GRCh37.p5	VT=SNP;SNPSOURCE=LOWCOV;AVGPOST=1.0000;THETA=0.0004;AN=2184;AA=T;RSQ=1.0000;SNPSOURCE=LOWCOV;ERATE=0.0003;AC=11;LDAF=0.0050;AF=0.01;AFR_AF=0.02	NA	NA	NA	NA	NA	NA	NA	NA	NA	NA	NA	NA	NA	NA	NA	NA	NA	NA	NA	NA	NA	NA	NA	NA	NA	NA	NA	NA	NA	NA	NA	NA	NA	NA	NA	NA
hsa-mir-5188	MI0018167	12	+	125400093	125400205	rs189847300	125400183	C/T	0	135	135	GRCh37.p5	VT=SNP;SNPSOURCE=LOWCOV;ERATE=0.0005;THETA=0.0002;AN=2184;AA=T;LDAF=0.0029;SNPSOURCE=LOWCOV;RSQ=0.4122;AVGPOST=0.9958;AC=2;AF=0.00;AFR_AF=0.00	NA	NA	NA	NA	NA	NA	NA	NA	NA	NA	NA	NA	NA	NA	NA	NA	NA	NA	NA	NA	NA	NA	NA	NA	NA	NA	NA	NA	NA	NA	NA	NA	NA	NA	NA	NA
hsa-mir-548c	MI0003630	12	+	65016289	65016385	rs17120527	65016300	A/G	3	123	133	GRCh37.p5	VT=SNP;SNPSOURCE=LOWCOV;AVGPOST=1.0000;AN=2184;AC=123;AA=A;SNPSOURCE=LOWCOV;RSQ=0.9997;ERATE=0.0002;THETA=0.0003;LDAF=0.0562;AF=0.06;AMR_AF=0.02;AFR_AF=0.24	NA	NA	NA	NA	NA	NA	NA	A	1	130	G	0	0	130	A	1	90	G	0	0	90	NA	NA	NA	NA	NA	NA	NA	NA	NA	NA	NA	NA	NA	NA	A
hsa-mir-548z	MI0016688	12	-	65016289	65016385	rs17120527	65016300	A/G	3	123	133	GRCh37.p5	VT=SNP;SNPSOURCE=LOWCOV;AVGPOST=1.0000;AN=2184;AC=123;AA=A;SNPSOURCE=LOWCOV;RSQ=0.9997;ERATE=0.0002;THETA=0.0003;LDAF=0.0562;AF=0.06;AMR_AF=0.02;AFR_AF=0.24	NA	NA	NA	NA	NA	NA	NA	A	1	130	G	0	0	130	A	1	90	G	0	0	90	NA	NA	NA	NA	NA	NA	NA	NA	NA	NA	NA	NA	NA	NA	A
hsa-mir-5700	MI0019307	12	+	94955565	94955635	rs12314280	94955585	C/T	2	120	133	GRCh37.p5	VT=SNP;SNPSOURCE=LOWCOV;ERATE=0.0005;AN=2184;AA=T;THETA=0.0001;LDAF=0.0628;AC=137;RSQ=0.9853;SNPSOURCE=LOWCOV;AVGPOST=0.9978;AF=0.06;ASN_AF=0.07;AMR_AF=0.04;AFR_AF=0.03;EUR_AF=0.09	NA	NA	NA	NA	NA	NA	NA	T	0.922	118	C	0.078	10	128	T	0.922	83	C	0.078	7	90	NA	NA	NA	NA	NA	NA	NA	NA	NA	NA	NA	NA	NA	NA	T
hsa-mir-5700	MI0019307	12	+	94955565	94955635	rs151238394	94955623	A/T	0	134	134	GRCh37.p5	VT=SNP;SNPSOURCE=LOWCOV;RSQ=0.8312;AN=2184;THETA=0.0005;AC=6;LDAF=0.0034;AA=A;SNPSOURCE=LOWCOV;ERATE=0.0003;AVGPOST=0.9987;AF=0.00;AMR_AF=0.00;AFR_AF=0.00;EUR_AF=0.01	NA	NA	NA	NA	NA	NA	NA	NA	NA	NA	NA	NA	NA	NA	NA	NA	NA	NA	NA	NA	NA	NA	NA	NA	NA	NA	NA	NA	NA	NA	NA	NA	NA	NA	NA	NA
hsa-mir-5700	MI0019307	12	+	94955565	94955635	rs75258105	94955607	G/T	2	132	133	GRCh37.p5	VT=SNP;SNPSOURCE=LOWCOV;ERATE=0.0005;RSQ=0.9759;AN=2184;AA=G;THETA=0.0005;LDAF=0.0538;AVGPOST=0.9971;AC=117;SNPSOURCE=LOWCOV;AF=0.05;ASN_AF=0.07;AMR_AF=0.03;AFR_AF=0.02;EUR_AF=0.08	NA	NA	NA	NA	NA	NA	NA	NA	NA	NA	NA	NA	NA	NA	NA	NA	NA	NA	NA	NA	NA	NA	NA	NA	NA	NA	NA	NA	NA	NA	NA	NA	NA	NA	NA	NA
hsa-mir-613	MI0003626	12	+	12917583	12917677	rs147268651	12917608	A/G	0	134	134	GRCh37.p5	VT=SNP;SNPSOURCE=LOWCOV;LDAF=0.0024;AN=2184;AA=G;ERATE=0.0009;AVGPOST=0.9997;THETA=0.0008;RSQ=0.9420;AC=5;SNPSOURCE=LOWCOV;AF=0.00;EUR_AF=0.01	NA	NA	NA	NA	NA	NA	NA	NA	NA	NA	NA	NA	NA	NA	NA	NA	NA	NA	NA	NA	NA	NA	NA	NA	NA	NA	NA	NA	NA	NA	NA	NA	NA	NA	NA	NA
hsa-mir-617	MI0003631	12	-	81226312	81226408	rs113739044	81226358	A/G	2	132	132	GRCh37.p5	NA	NA	NA	NA	NA	NA	NA	NA	NA	NA	NA	NA	NA	NA	NA	NA	NA	NA	NA	NA	NA	NA	NA	NA	NA	NA	NA	NA	NA	NA	NA	NA	NA	NA	NA	NA	NA
hsa-mir-617	MI0003631	12	-	81226312	81226408	rs12815353	81226326	C/G	0	121	121	GRCh37.p5	NA	NA	NA	NA	NA	NA	NA	NA	G	1	130	C	0	0	130	G	1	90	C	0	0	90	NA	NA	NA	NA	NA	NA	NA	NA	NA	NA	NA	NA	NA	NA	G
hsa-mir-618	MI0003632	12	-	81329515	81329612	rs145551269	81329527	A/G	0	134	134	GRCh37.p5	VT=SNP;SNPSOURCE=LOWCOV;LDAF=0.0004;AN=2184;THETA=0.0005;RSQ=0.8999;AA=A;SNPSOURCE=LOWCOV;AC=1;ERATE=0.0002;AVGPOST=0.9999;AF=0.00;AFR_AF=0.00	NA	NA	NA	NA	NA	NA	NA	NA	NA	NA	NA	NA	NA	NA	NA	NA	NA	NA	NA	NA	NA	NA	NA	NA	NA	NA	NA	NA	NA	NA	NA	NA	NA	NA	NA	NA
hsa-mir-618	MI0003632	12	-	81329515	81329612	rs2682818	81329536	A/C	27	100	134	GRCh37.p5	VT=SNP;SNPSOURCE=LOWCOV;THETA=0.0002;AC=1678;AA=C;AN=2184;LDAF=0.7687;RSQ=0.9998;SNPSOURCE=LOWCOV;ERATE=0.0003;AVGPOST=0.9999;AF=0.77;ASN_AF=0.73;AMR_AF=0.85;AFR_AF=0.60;EUR_AF=0.86	NA	NA	NA	NA	NA	NA	NA	NA	NA	NA	NA	NA	NA	NA	NA	NA	NA	NA	NA	NA	NA	NA	NA	NA	NA	NA	NA	NA	NA	NA	NA	NA	NA	NA	NA	NA
hsa-mir-619	MI0003633	12	-	109230684	109230782	rs34651680	109230732	-/G	0	126	126	GRCh37.p5	NA	NA	NA	NA	NA	NA	NA	NA	NA	NA	NA	NA	NA	NA	NA	NA	NA	NA	NA	NA	NA	NA	NA	NA	NA	NA	NA	NA	NA	NA	NA	NA	NA	NA	NA	NA	NA
hsa-mir-619	MI0003633	12	-	109230684	109230782	rs189214156	109230729	A/G	0	135	135	GRCh37.p5	VT=SNP;SNPSOURCE=LOWCOV;AVGPOST=1.0000;AN=2184;AA=G;THETA=0.0005;RSQ=1.0000;SNPSOURCE=LOWCOV;AC=1;ERATE=0.0003;LDAF=0.0005;AF=0.00;ASN_AF=0.00	NA	NA	NA	NA	NA	NA	NA	NA	NA	NA	NA	NA	NA	NA	NA	NA	NA	NA	NA	NA	NA	NA	NA	NA	NA	NA	NA	NA	NA	NA	NA	NA	NA	NA	NA	NA
hsa-mir-620	MI0003634	12	-	116586365	116586459	rs140957424	116586415	-/TATA	0	134	134	GRCh37.p5	NA	NA	NA	NA	NA	NA	NA	NA	NA	NA	NA	NA	NA	NA	NA	NA	NA	NA	NA	NA	NA	NA	NA	NA	NA	NA	NA	NA	NA	NA	NA	NA	NA	NA	NA	NA	NA
hsa-mir-620	MI0003634	12	-	116586365	116586459	rs113328518	116586433	-/TATA	0	132	132	GRCh37.p5	NA	NA	NA	NA	NA	NA	NA	NA	NA	NA	NA	NA	NA	NA	NA	NA	NA	NA	NA	NA	NA	NA	NA	NA	NA	NA	NA	NA	NA	NA	NA	NA	NA	NA	NA	NA	NA
hsa-mir-620	MI0003634	12	-	116586365	116586459	rs10549054	116586415	-/TA	1	119	135	GRCh37.p5	NA	NA	NA	NA	NA	NA	NA	NA	NA	NA	NA	NA	NA	NA	NA	NA	NA	NA	NA	NA	NA	NA	NA	NA	NA	NA	NA	NA	NA	NA	NA	NA	NA	NA	NA	NA	NA
hsa-mir-620	MI0003634	12	-	116586365	116586459	rs139328587	116586405	C/T	0	134	134	GRCh37.p5	VT=SNP;SNPSOURCE=LOWCOV;ERATE=0.0005;AN=2184;AA=T;RSQ=0.5857;AVGPOST=0.9993;THETA=0.0006;SNPSOURCE=LOWCOV;AC=1;LDAF=0.0008;AF=0.00;ASN_AF=0.00	NA	NA	NA	NA	NA	NA	NA	NA	NA	NA	NA	NA	NA	NA	NA	NA	NA	NA	NA	NA	NA	NA	NA	NA	NA	NA	NA	NA	NA	NA	NA	NA	NA	NA	NA	NA
hsa-mir-620	MI0003634	12	-	116586365	116586459	rs5801168	116586426	-/AT	0	114	130	GRCh37.p5	NA	NA	NA	NA	NA	NA	NA	NA	NA	NA	NA	NA	NA	NA	NA	NA	NA	NA	NA	NA	NA	NA	NA	NA	NA	NA	NA	NA	NA	NA	NA	NA	NA	NA	NA	NA	NA
hsa-mir-620	MI0003634	12	-	116586365	116586459	rs77703604	116586414	A/C	0	131	131	GRCh37.p5	NA	NA	NA	NA	NA	NA	NA	NA	NA	NA	NA	NA	NA	NA	NA	NA	NA	NA	NA	NA	NA	NA	NA	NA	NA	NA	NA	NA	NA	NA	NA	NA	NA	NA	NA	NA	NA
hsa-mir-620	MI0003634	12	-	116586365	116586459	rs3043743	116586435	-/T/TA	0	102	130	GRCh37.p5	NA	NA	NA	NA	NA	NA	NA	NA	NA	NA	NA	NA	NA	NA	NA	NA	NA	NA	NA	NA	NA	NA	NA	NA	NA	NA	NA	NA	NA	NA	NA	NA	NA	NA	NA	NA	NA
hsa-mir-620	MI0003634	12	-	116586365	116586459	rs34380284	116586436	-/C	0	126	126	GRCh37.p5	NA	NA	NA	NA	NA	NA	NA	NA	NA	NA	NA	NA	NA	NA	NA	NA	NA	NA	NA	NA	NA	NA	NA	NA	NA	NA	NA	NA	NA	NA	NA	NA	NA	NA	NA	NA	NA
hsa-mir-620	MI0003634	12	-	116586365	116586459	rs34551929	116586436	-/A	0	126	126	GRCh37.p5	NA	NA	NA	NA	NA	NA	NA	NA	NA	NA	NA	NA	NA	NA	NA	NA	NA	NA	NA	NA	NA	NA	NA	NA	NA	NA	NA	NA	NA	NA	NA	NA	NA	NA	NA	NA	NA
hsa-mir-920	MI0005712	12	+	24365355	24365429	rs66686007	24365358	-/GTTGT	0	130	130	GRCh37.p5	VT=INDEL;LDAF=0.0325;AN=2184;THETA=0.0008;AA=A;AC=66;ERATE=0.0003;RSQ=0.8931;AVGPOST=0.9910;AF=0.03;ASN_AF=0.00;AMR_AF=0.04;AFR_AF=0.03;EUR_AF=0.05	NA	NA	NA	NA	NA	NA	NA	NA	NA	NA	NA	NA	NA	NA	NA	NA	NA	NA	NA	NA	NA	NA	NA	NA	NA	NA	NA	NA	NA	NA	NA	NA	NA	NA	NA	NA
hsa-mir-920	MI0005712	12	+	24365355	24365429	rs138509294	24365358	-/GTTGT	1	134	134	GRCh37.p5	NA	NA	NA	NA	NA	NA	NA	NA	NA	NA	NA	NA	NA	NA	NA	NA	NA	NA	NA	NA	NA	NA	NA	NA	NA	NA	NA	NA	NA	NA	NA	NA	NA	NA	NA	NA	NA
hsa-mir-1267	MI0006404	13	-	108183519	108183596	rs76080861	108183538	C/T	0	131	131	GRCh37.p5	NA	NA	NA	NA	NA	NA	NA	NA	NA	NA	NA	NA	NA	NA	NA	NA	NA	NA	NA	NA	NA	NA	NA	NA	NA	NA	NA	NA	NA	NA	NA	NA	NA	NA	NA	NA	NA
hsa-mir-16-1	MI0000070	13	-	50623109	50623197	rs72631826	50623143	C/T	3	130	132	GRCh37.p5	VT=SNP;SNPSOURCE=LOWCOV;AVGPOST=1.0000;AN=2184;AC=16;THETA=0.0006;AA=A;RSQ=0.9970;SNPSOURCE=LOWCOV;ERATE=0.0002;LDAF=0.0073;AF=0.01;AMR_AF=0.00;AFR_AF=0.03	NA	NA	NA	NA	NA	NA	NA	NA	NA	NA	NA	NA	NA	NA	NA	NA	NA	NA	NA	NA	NA	NA	NA	NA	NA	NA	NA	NA	NA	NA	NA	NA	NA	NA	NA	NA
hsa-mir-18a	MI0000072	13	+	92003005	92003075	rs41275866	92003009	C/G	0	127	127	GRCh37.p5	NA	NA	NA	NA	NA	NA	NA	NA	NA	NA	NA	NA	NA	NA	NA	NA	NA	NA	NA	NA	NA	NA	NA	NA	NA	NA	NA	NA	NA	NA	NA	NA	NA	NA	NA	NA	NA
hsa-mir-20a	MI0000076	13	+	92003319	92003389	rs185831554	92003356	G/T	0	135	135	GRCh37.p5	VT=SNP;SNPSOURCE=LOWCOV;AVGPOST=1.0000;THETA=0.0004;AN=2184;AA=T;RSQ=1.0000;SNPSOURCE=LOWCOV;AC=1;LDAF=0.0005;ERATE=0.0002;AF=0.00;AFR_AF=0.00	NA	NA	NA	NA	NA	NA	NA	NA	NA	NA	NA	NA	NA	NA	NA	NA	NA	NA	NA	NA	NA	NA	NA	NA	NA	NA	NA	NA	NA	NA	NA	NA	NA	NA	NA	NA
hsa-mir-2276	MI0011282	13	+	24736555	24736643	rs139581948	24736590	C/T	0	134	134	GRCh37.p5	VT=SNP;SNPSOURCE=LOWCOV;AA=C;AN=2184;THETA=0.0011;RSQ=0.8098;AVGPOST=0.9998;LDAF=0.0006;SNPSOURCE=LOWCOV;AC=1;ERATE=0.0003;AF=0.00;EUR_AF=0.00	NA	NA	NA	NA	NA	NA	NA	NA	NA	NA	NA	NA	NA	NA	NA	NA	NA	NA	NA	NA	NA	NA	NA	NA	NA	NA	NA	NA	NA	NA	NA	NA	NA	NA	NA	NA
hsa-mir-2681	MI0012062	13	-	102619992	102620096	rs180991645	102619995	A/G	0	135	135	GRCh37.p5	VT=SNP;SNPSOURCE=LOWCOV;ERATE=0.0004;AN=2184;AA=G;THETA=0.0005;AVGPOST=0.9996;RSQ=0.7048;LDAF=0.0007;SNPSOURCE=LOWCOV;AC=1;AF=0.00;EUR_AF=0.00	NA	NA	NA	NA	NA	NA	NA	NA	NA	NA	NA	NA	NA	NA	NA	NA	NA	NA	NA	NA	NA	NA	NA	NA	NA	NA	NA	NA	NA	NA	NA	NA	NA	NA	NA	NA
hsa-mir-3168	MI0014199	13	-	41675155	41675236	rs114586251	41675171	A/G	2	132	132	GRCh37.p5	VT=SNP;SNPSOURCE=LOWCOV;AN=2184;AA=G;AVGPOST=0.9996;RSQ=0.8313;LDAF=0.0011;SNPSOURCE=LOWCOV;ERATE=0.0003;AC=2;THETA=0.0003;AF=0.00;AFR_AF=0.00	NA	NA	NA	NA	NA	NA	NA	NA	NA	NA	NA	NA	NA	NA	NA	NA	NA	NA	NA	NA	NA	NA	NA	NA	NA	NA	NA	NA	NA	NA	NA	NA	NA	NA	NA	NA
hsa-mir-3170	MI0014201	13	+	98860778	98860854	rs147240207	98860808	C/T	0	134	134	GRCh37.p5	VT=SNP;SNPSOURCE=LOWCOV;LDAF=0.0052;ERATE=0.0005;THETA=0.0004;AN=2184;AA=T;AC=10;SNPSOURCE=LOWCOV;AVGPOST=0.9987;RSQ=0.8837;AF=0.00;ASN_AF=0.02	NA	NA	NA	NA	NA	NA	NA	NA	NA	NA	NA	NA	NA	NA	NA	NA	NA	NA	NA	NA	NA	NA	NA	NA	NA	NA	NA	NA	NA	NA	NA	NA	NA	NA	NA	NA
hsa-mir-3170	MI0014201	13	+	98860778	98860854	rs139676422	98860816	C/G	0	134	134	GRCh37.p5	VT=SNP;SNPSOURCE=LOWCOV;AC=18;AA=C;AN=2184;LDAF=0.0087;AVGPOST=0.9991;SNPSOURCE=LOWCOV;RSQ=0.9598;THETA=0.0007;ERATE=0.0003;AF=0.01;AMR_AF=0.01;AFR_AF=0.03	NA	NA	NA	NA	NA	NA	NA	NA	NA	NA	NA	NA	NA	NA	NA	NA	NA	NA	NA	NA	NA	NA	NA	NA	NA	NA	NA	NA	NA	NA	NA	NA	NA	NA	NA	NA
hsa-mir-3170	MI0014201	13	+	98860778	98860854	rs76289985	98860827	C/G	2	133	134	GRCh37.p5	VT=SNP;SNPSOURCE=LOWCOV;ERATE=0.0004;LDAF=0.0088;THETA=0.0002;AC=18;AN=2184;AA=G;RSQ=0.9433;AVGPOST=0.9988;SNPSOURCE=LOWCOV;AF=0.01;AMR_AF=0.01;AFR_AF=0.03	NA	NA	NA	NA	NA	NA	NA	NA	NA	NA	NA	NA	NA	NA	NA	NA	NA	NA	NA	NA	NA	NA	NA	NA	NA	NA	NA	NA	NA	NA	NA	NA	NA	NA	NA	NA
hsa-mir-320d-1	MI0008190	13	-	41301964	41302011	rs74826059	41301987	A/G	0	131	131	GRCh37.p5	NA	NA	NA	NA	NA	NA	NA	NA	NA	NA	NA	NA	NA	NA	NA	NA	NA	NA	NA	NA	NA	NA	NA	NA	NA	NA	NA	NA	NA	NA	NA	NA	NA	NA	NA	NA	NA
hsa-mir-320d-1	MI0008190	13	-	41301964	41302011	rs181368210	41302007	A/G	0	135	135	GRCh37.p5	VT=SNP;SNPSOURCE=LOWCOV;RSQ=0.9655;AN=2184;AA=G;THETA=0.0005;LDAF=0.0019;SNPSOURCE=LOWCOV;AC=4;ERATE=0.0003;AVGPOST=0.9999;AF=0.00;AFR_AF=0.01	NA	NA	NA	NA	NA	NA	NA	NA	NA	NA	NA	NA	NA	NA	NA	NA	NA	NA	NA	NA	NA	NA	NA	NA	NA	NA	NA	NA	NA	NA	NA	NA	NA	NA	NA	NA
hsa-mir-4305	MI0015835	13	-	40238171	40238272	rs149597993	40238257	C/T	0	134	134	GRCh37.p5	VT=SNP;SNPSOURCE=LOWCOV;AN=2184;AA=T;RSQ=0.9082;AC=22;LDAF=0.0107;AVGPOST=0.9973;SNPSOURCE=LOWCOV;THETA=0.0007;ERATE=0.0003;AF=0.01;AMR_AF=0.05;EUR_AF=0.00	NA	NA	NA	NA	NA	NA	NA	NA	NA	NA	NA	NA	NA	NA	NA	NA	NA	NA	NA	NA	NA	NA	NA	NA	NA	NA	NA	NA	NA	NA	NA	NA	NA	NA	NA	NA
hsa-mir-4305	MI0015835	13	-	40238171	40238272	rs138201016	40238256	G/T	0	134	134	GRCh37.p5	VT=SNP;SNPSOURCE=LOWCOV;AC=30;AN=2184;AA=G;AVGPOST=0.9996;THETA=0.0006;SNPSOURCE=LOWCOV;RSQ=0.9860;LDAF=0.0139;ERATE=0.0003;AF=0.01;AMR_AF=0.05;EUR_AF=0.02	NA	NA	NA	NA	NA	NA	NA	NA	NA	NA	NA	NA	NA	NA	NA	NA	NA	NA	NA	NA	NA	NA	NA	NA	NA	NA	NA	NA	NA	NA	NA	NA	NA	NA	NA	NA
hsa-mir-4305	MI0015835	13	-	40238171	40238272	rs4636784	40238258	C/G	0	111	126	GRCh37.p5	NA	NA	NA	NA	NA	NA	NA	NA	NA	NA	NA	NA	NA	NA	NA	NA	NA	NA	NA	NA	NA	NA	NA	NA	NA	NA	NA	NA	NA	NA	NA	NA	NA	NA	NA	NA	NA
hsa-mir-4305	MI0015835	13	-	40238171	40238272	rs67976778	40238175	C/T	3	130	133	GRCh37.p5	VT=SNP;SNPSOURCE=LOWCOV;ERATE=0.0004;AVGPOST=0.9985;AA=C;THETA=0.0004;LDAF=0.4462;AN=2184;AC=975;RSQ=0.9973;SNPSOURCE=LOWCOV;AF=0.45;ASN_AF=0.46;AMR_AF=0.57;AFR_AF=0.43;EUR_AF=0.39	NA	NA	NA	NA	NA	NA	NA	NA	NA	NA	NA	NA	NA	NA	NA	NA	NA	NA	NA	NA	NA	NA	NA	NA	NA	NA	NA	NA	NA	NA	NA	NA	NA	NA	NA	NA
hsa-mir-4502	MI0016865	13	+	115039303	115039383	rs12854357	115039326	C/T	0	121	121	GRCh37.p5	NA	NA	NA	NA	NA	NA	NA	NA	NA	NA	NA	NA	NA	NA	NA	NA	NA	NA	NA	NA	NA	NA	NA	NA	NA	NA	NA	NA	NA	NA	NA	NA	NA	NA	NA	NA	NA
hsa-mir-4502	MI0016865	13	+	115039303	115039383	rs17338452	115039377	C/T	3	123	133	GRCh37.p5	VT=SNP;SNPSOURCE=LOWCOV;AC=47;AN=2184;AA=T;THETA=0.0006;LDAF=0.0214;AVGPOST=0.9998;SNPSOURCE=LOWCOV;RSQ=0.9967;ERATE=0.0002;AF=0.02;AMR_AF=0.01;AFR_AF=0.09	NA	NA	NA	NA	NA	NA	NA	NA	NA	NA	NA	NA	NA	NA	NA	NA	NA	NA	NA	NA	NA	NA	NA	NA	NA	NA	NA	NA	NA	NA	NA	NA	NA	NA	NA	NA
hsa-mir-4502	MI0016865	13	+	115039303	115039383	rs12870836	115039329	G/T	0	121	121	GRCh37.p5	NA	NA	NA	NA	NA	NA	NA	NA	G	1	130	T	0	0	130	G	1	90	T	0	0	90	NA	NA	NA	NA	NA	NA	NA	NA	NA	NA	NA	NA	NA	NA	G
hsa-mir-4703	MI0017336	13	+	52126725	52126803	rs183065075	52126771	A/G	0	135	135	GRCh37.p5	VT=SNP;SNPSOURCE=LOWCOV;AN=2184;RSQ=0.9546;AA=A;LDAF=0.0014;SNPSOURCE=LOWCOV;THETA=0.0013;ERATE=0.0003;AVGPOST=0.9999;AC=3;AF=0.00;AMR_AF=0.01;EUR_AF=0.00	NA	NA	NA	NA	NA	NA	NA	NA	NA	NA	NA	NA	NA	NA	NA	NA	NA	NA	NA	NA	NA	NA	NA	NA	NA	NA	NA	NA	NA	NA	NA	NA	NA	NA	NA	NA
hsa-mir-4703	MI0017336	13	+	52126725	52126803	rs190526380	52126730	C/T	0	135	135	GRCh37.p5	VT=SNP;SNPSOURCE=LOWCOV;AA=C;RSQ=0.6190;AN=2184;LDAF=0.0010;THETA=0.0011;AVGPOST=0.9989;SNPSOURCE=LOWCOV;AC=1;ERATE=0.0003;AF=0.00;EUR_AF=0.00	NA	NA	NA	NA	NA	NA	NA	NA	NA	NA	NA	NA	NA	NA	NA	NA	NA	NA	NA	NA	NA	NA	NA	NA	NA	NA	NA	NA	NA	NA	NA	NA	NA	NA	NA	NA
hsa-mir-4704	MI0017337	13	+	66792382	66792456	rs76595065	66792439	C/T	2	132	133	GRCh37.p5	VT=SNP;SNPSOURCE=LOWCOV;AC=61;RSQ=0.9821;THETA=0.0002;AN=2184;AA=T;AVGPOST=0.9989;SNPSOURCE=LOWCOV;LDAF=0.0279;ERATE=0.0003;AF=0.03;ASN_AF=0.07;AMR_AF=0.01;AFR_AF=0.01;EUR_AF=0.02	NA	NA	NA	NA	NA	NA	NA	NA	NA	NA	NA	NA	NA	NA	NA	NA	NA	NA	NA	NA	NA	NA	NA	NA	NA	NA	NA	NA	NA	NA	NA	NA	NA	NA	NA	NA
hsa-mir-4705	MI0017338	13	-	102698284	102698354	rs7332448	102698296	A/G	3	116	133	GRCh37.p5	VT=SNP;SNPSOURCE=LOWCOV;RSQ=0.9914;AVGPOST=0.9994;AN=2184;LDAF=0.0292;AA=A;AC=64;SNPSOURCE=LOWCOV;ERATE=0.0003;THETA=0.0003;AF=0.03;AMR_AF=0.01;AFR_AF=0.12;EUR_AF=0.00	NA	NA	NA	NA	NA	NA	NA	NA	NA	NA	NA	NA	NA	NA	NA	NA	NA	NA	NA	NA	NA	NA	NA	NA	NA	NA	NA	NA	NA	NA	NA	NA	NA	NA	NA	NA
hsa-mir-5007	MI0017874	13	+	55748589	55748683	rs1572687	55748673	C/T	11	88	134	GRCh37.p5	VT=SNP;SNPSOURCE=LOWCOV;ERATE=0.0004;AA=C;AN=2184;AVGPOST=0.9972;LDAF=0.6785;SNPSOURCE=LOWCOV;THETA=0.0007;RSQ=0.9955;AC=1483;AF=0.68;ASN_AF=0.72;AMR_AF=0.60;AFR_AF=0.92;EUR_AF=0.53	NA	NA	NA	NA	NA	NA	NA	NA	NA	NA	NA	NA	NA	NA	NA	NA	NA	NA	NA	NA	NA	NA	NA	NA	NA	NA	NA	NA	NA	NA	NA	NA	NA	NA	NA	NA
hsa-mir-5007	MI0017874	13	+	55748589	55748683	rs12865044	55748651	C/G	0	121	121	GRCh37.p5	NA	NA	NA	NA	NA	NA	NA	NA	G	1	130	C	0	0	130	G	1	90	C	0	0	90	NA	NA	NA	NA	NA	NA	NA	NA	NA	NA	NA	NA	NA	NA	G
hsa-mir-5007	MI0017874	13	+	55748589	55748683	rs191336981	55748610	A/G	0	135	135	GRCh37.p5	VT=SNP;SNPSOURCE=LOWCOV;THETA=0.0002;RSQ=0.6437;AN=2184;LDAF=0.0018;AVGPOST=0.9981;AA=A;SNPSOURCE=LOWCOV;ERATE=0.0002;AC=3;AF=0.00;AMR_AF=0.01;EUR_AF=0.00	NA	NA	NA	NA	NA	NA	NA	NA	NA	NA	NA	NA	NA	NA	NA	NA	NA	NA	NA	NA	NA	NA	NA	NA	NA	NA	NA	NA	NA	NA	NA	NA	NA	NA	NA	NA
hsa-mir-5007	MI0017874	13	+	55748589	55748683	rs190647137	55748666	A/T	0	135	135	GRCh37.p5	VT=SNP;SNPSOURCE=LOWCOV;AVGPOST=0.9979;AN=2184;AA=T;AC=6;RSQ=0.6638;LDAF=0.0022;SNPSOURCE=LOWCOV;ERATE=0.0003;THETA=0.0003;AF=0.00;AMR_AF=0.00;AFR_AF=0.00;EUR_AF=0.00	NA	NA	NA	NA	NA	NA	NA	NA	NA	NA	NA	NA	NA	NA	NA	NA	NA	NA	NA	NA	NA	NA	NA	NA	NA	NA	NA	NA	NA	NA	NA	NA	NA	NA	NA	NA
hsa-mir-5007	MI0017874	13	+	55748589	55748683	rs184597603	55748649	A/G	0	135	135	GRCh37.p5	VT=SNP;SNPSOURCE=LOWCOV;AVGPOST=0.9985;THETA=0.0004;AN=2184;RSQ=0.5610;AA=A;LDAF=0.0011;SNPSOURCE=LOWCOV;AC=1;ERATE=0.0003;AF=0.00;EUR_AF=0.00	NA	NA	NA	NA	NA	NA	NA	NA	NA	NA	NA	NA	NA	NA	NA	NA	NA	NA	NA	NA	NA	NA	NA	NA	NA	NA	NA	NA	NA	NA	NA	NA	NA	NA	NA	NA
hsa-mir-548ar	MI0019131	13	+	115009980	115010036	rs141659366	115010026	A/G	0	134	134	GRCh37.p5	VT=SNP;SNPSOURCE=LOWCOV;AC=12;RSQ=0.9843;AN=2184;THETA=0.0005;LDAF=0.0056;AVGPOST=0.9998;AA=A;SNPSOURCE=LOWCOV;ERATE=0.0003;AF=0.01;AMR_AF=0.00;AFR_AF=0.02	NA	NA	NA	NA	NA	NA	NA	NA	NA	NA	NA	NA	NA	NA	NA	NA	NA	NA	NA	NA	NA	NA	NA	NA	NA	NA	NA	NA	NA	NA	NA	NA	NA	NA	NA	NA
hsa-mir-548as	MI0019132	13	+	93142416	93142473	rs112416833	93142427	C/T	0	132	132	GRCh37.p5	NA	NA	NA	NA	NA	NA	NA	NA	NA	NA	NA	NA	NA	NA	NA	NA	NA	NA	NA	NA	NA	NA	NA	NA	NA	NA	NA	NA	NA	NA	NA	NA	NA	NA	NA	NA	NA
hsa-mir-548x-2	MI0016833	13	-	66540462	66540561	rs187794270	66540539	C/T	0	135	135	GRCh37.p5	VT=SNP;SNPSOURCE=LOWCOV;ERATE=0.0004;THETA=0.0004;AN=2184;AA=T;RSQ=0.7478;AVGPOST=0.9990;SNPSOURCE=LOWCOV;AC=3;LDAF=0.0017;AF=0.00;ASN_AF=0.01	NA	NA	NA	NA	NA	NA	NA	NA	NA	NA	NA	NA	NA	NA	NA	NA	NA	NA	NA	NA	NA	NA	NA	NA	NA	NA	NA	NA	NA	NA	NA	NA	NA	NA	NA	NA
hsa-mir-621	MI0003635	13	+	41384902	41384997	rs138641855	41384940	A/G	0	134	134	GRCh37.p5	VT=SNP;SNPSOURCE=LOWCOV;ERATE=0.0005;AVGPOST=1.0000;THETA=0.0004;AN=2184;AA=G;RSQ=1.0000;LDAF=0.0014;SNPSOURCE=LOWCOV;AC=3;AF=0.00;AFR_AF=0.01	NA	NA	NA	NA	NA	NA	NA	NA	NA	NA	NA	NA	NA	NA	NA	NA	NA	NA	NA	NA	NA	NA	NA	NA	NA	NA	NA	NA	NA	NA	NA	NA	NA	NA	NA	NA
hsa-mir-621	MI0003635	13	+	41384902	41384997	rs181274589	41384997	C/G	0	135	135	GRCh37.p5	VT=SNP;SNPSOURCE=LOWCOV;AVGPOST=1.0000;THETA=0.0002;AA=C;AN=2184;RSQ=1.0000;LDAF=0.0014;SNPSOURCE=LOWCOV;ERATE=0.0003;AC=3;AF=0.00;AFR_AF=0.01	NA	NA	NA	NA	NA	NA	NA	NA	NA	NA	NA	NA	NA	NA	NA	NA	NA	NA	NA	NA	NA	NA	NA	NA	NA	NA	NA	NA	NA	NA	NA	NA	NA	NA	NA	NA
hsa-mir-621	MI0003635	13	+	41384902	41384997	rs188415420	41384931	A/G	0	135	135	GRCh37.p5	VT=SNP;SNPSOURCE=LOWCOV;AVGPOST=1.0000;LDAF=0.0004;RSQ=0.9500;AN=2184;AA=G;SNPSOURCE=LOWCOV;AC=1;ERATE=0.0003;THETA=0.0003;AF=0.00;ASN_AF=0.00	NA	NA	NA	NA	NA	NA	NA	NA	NA	NA	NA	NA	NA	NA	NA	NA	NA	NA	NA	NA	NA	NA	NA	NA	NA	NA	NA	NA	NA	NA	NA	NA	NA	NA	NA	NA
hsa-mir-622	MI0003636	13	+	90883436	90883531	rs111371406	90883517	C/T	0	132	135	GRCh37.p5	VT=SNP;SNPSOURCE=LOWCOV;AVGPOST=1.0000;AC=7;LDAF=0.0032;AN=2184;AA=T;THETA=0.0008;RSQ=1.0000;SNPSOURCE=LOWCOV;ERATE=0.0002;AF=0.00;AMR_AF=0.00;AFR_AF=0.01	NA	NA	NA	NA	NA	NA	NA	NA	NA	NA	NA	NA	NA	NA	NA	NA	NA	NA	NA	NA	NA	NA	NA	NA	NA	NA	NA	NA	NA	NA	NA	NA	NA	NA	NA	NA
hsa-mir-623	MI0003637	13	+	100008385	100008482	rs192917405	100008451	G/T	0	135	135	GRCh37.p5	VT=SNP;SNPSOURCE=LOWCOV;AVGPOST=1.0000;THETA=0.0004;AN=2184;AA=G;SNPSOURCE=LOWCOV;AC=1;RSQ=0.9547;LDAF=0.0005;ERATE=0.0002;AF=0.00;EUR_AF=0.00	NA	NA	NA	NA	NA	NA	NA	NA	NA	NA	NA	NA	NA	NA	NA	NA	NA	NA	NA	NA	NA	NA	NA	NA	NA	NA	NA	NA	NA	NA	NA	NA	NA	NA	NA	NA
hsa-mir-759	MI0004065	13	+	53384185	53384275	rs144233096	53384209	C/G	0	134	134	GRCh37.p5	VT=SNP;SNPSOURCE=LOWCOV;AA=C;AN=2184;RSQ=0.9767;LDAF=0.0019;THETA=0.0012;SNPSOURCE=LOWCOV;AC=4;ERATE=0.0003;AVGPOST=0.9999;AF=0.00;AFR_AF=0.01	NA	NA	NA	NA	NA	NA	NA	NA	NA	NA	NA	NA	NA	NA	NA	NA	NA	NA	NA	NA	NA	NA	NA	NA	NA	NA	NA	NA	NA	NA	NA	NA	NA	NA	NA	NA
hsa-mir-92a-1	MI0000093	13	+	92003568	92003645	rs72631821	92003588	C/T	0	130	130	GRCh37.p5	NA	NA	NA	NA	NA	NA	NA	NA	NA	NA	NA	NA	NA	NA	NA	NA	NA	NA	NA	NA	NA	NA	NA	NA	NA	NA	NA	NA	NA	NA	NA	NA	NA	NA	NA	NA	NA
hsa-mir-1197	MI0006656	14	+	101491901	101491988	rs141611518	101491923	G/T	0	134	134	GRCh37.p5	VT=SNP;SNPSOURCE=LOWCOV;AVGPOST=1.0000;THETA=0.0004;AN=2184;AA=G;RSQ=1.0000;SNPSOURCE=LOWCOV;AC=1;ERATE=0.0003;LDAF=0.0005;AF=0.00;AFR_AF=0.00	NA	NA	NA	NA	NA	NA	NA	NA	NA	NA	NA	NA	NA	NA	NA	NA	NA	NA	NA	NA	NA	NA	NA	NA	NA	NA	NA	NA	NA	NA	NA	NA	NA	NA	NA	NA
hsa-mir-1197	MI0006656	14	+	101491901	101491988	rs185946570	101491965	A/G	0	135	135	GRCh37.p5	VT=SNP;SNPSOURCE=LOWCOV;AVGPOST=1.0000;AN=2184;AA=A;RSQ=1.0000;SNPSOURCE=LOWCOV;AC=1;ERATE=0.0003;LDAF=0.0005;THETA=0.0003;AF=0.00;EUR_AF=0.00	NA	NA	NA	NA	NA	NA	NA	NA	NA	NA	NA	NA	NA	NA	NA	NA	NA	NA	NA	NA	NA	NA	NA	NA	NA	NA	NA	NA	NA	NA	NA	NA	NA	NA	NA	NA
hsa-mir-1260a	MI0006394	14	+	77732561	77732633	rs138683246	77732623	-/A	0	134	134	GRCh37.p5	NA	NA	NA	NA	NA	NA	NA	NA	NA	NA	NA	NA	NA	NA	NA	NA	NA	NA	NA	NA	NA	NA	NA	NA	NA	NA	NA	NA	NA	NA	NA	NA	NA	NA	NA	NA	NA
hsa-mir-136	MI0000475	14	+	101351039	101351120	rs189881142	101351048	A/G	0	135	135	GRCh37.p5	VT=SNP;SNPSOURCE=LOWCOV;THETA=0.0004;AN=2184;AA=G;RSQ=0.9135;SNPSOURCE=LOWCOV;AC=1;ERATE=0.0003;LDAF=0.0005;AVGPOST=0.9999;AF=0.00;AFR_AF=0.00	NA	NA	NA	NA	NA	NA	NA	NA	NA	NA	NA	NA	NA	NA	NA	NA	NA	NA	NA	NA	NA	NA	NA	NA	NA	NA	NA	NA	NA	NA	NA	NA	NA	NA	NA	NA
hsa-mir-136	MI0000475	14	+	101351039	101351120	rs147448304	101351088	A/C	0	134	134	GRCh37.p5	VT=SNP;SNPSOURCE=LOWCOV;RSQ=0.5509;AVGPOST=0.9986;AN=2184;THETA=0.0001;AA=A;SNPSOURCE=LOWCOV;AC=1;LDAF=0.0012;ERATE=0.0006;AF=0.00;ASN_AF=0.00	NA	NA	NA	NA	NA	NA	NA	NA	NA	NA	NA	NA	NA	NA	NA	NA	NA	NA	NA	NA	NA	NA	NA	NA	NA	NA	NA	NA	NA	NA	NA	NA	NA	NA	NA	NA
hsa-mir-151b	MI0003772	14	-	100575756	100575851	rs189669291	100575761	G/T	0	135	135	GRCh37.p5	VT=SNP;SNPSOURCE=LOWCOV;AN=2184;AA=G;THETA=0.0005;RSQ=0.8540;AVGPOST=0.9998;SNPSOURCE=LOWCOV;AC=1;ERATE=0.0003;LDAF=0.0005;AF=0.00;AFR_AF=0.00	NA	NA	NA	NA	NA	NA	NA	NA	NA	NA	NA	NA	NA	NA	NA	NA	NA	NA	NA	NA	NA	NA	NA	NA	NA	NA	NA	NA	NA	NA	NA	NA	NA	NA	NA	NA
hsa-mir-154	MI0000480	14	+	101526092	101526175	rs41286570	101526127	A/G	2	127	133	GRCh37.p5	VT=SNP;SNPSOURCE=LOWCOV;LDAF=0.0009;AN=2184;AA=G;THETA=0.0008;SNPSOURCE=LOWCOV;RSQ=0.9524;ERATE=0.0003;AVGPOST=0.9999;AC=2;AF=0.00;EUR_AF=0.00	NA	NA	NA	NA	NA	NA	NA	NA	NA	NA	NA	NA	NA	NA	NA	NA	NA	NA	NA	NA	NA	NA	NA	NA	NA	NA	NA	NA	NA	NA	NA	NA	NA	NA	NA	NA
hsa-mir-208b	MI0005570	14	-	23887196	23887272	rs2754157	23887219	A/T	1	100	131	GRCh37.p5	NA	NA	NA	NA	NA	NA	NA	NA	T	1	130	A	0	0	130	T	1	90	A	0	0	90	NA	NA	NA	NA	NA	NA	NA	NA	NA	NA	NA	NA	NA	NA	T
hsa-mir-2392	MI0016870	14	+	101280828	101280911	rs118055959	101280892	A/G	0	132	132	GRCh37.p5	VT=SNP;SNPSOURCE=LOWCOV;LDAF=0.0067;RSQ=0.7127;AVGPOST=0.9952;AN=2184;AC=10;AA=A;SNPSOURCE=LOWCOV;ERATE=0.0007;THETA=0.0003;AF=0.00;AMR_AF=0.01;AFR_AF=0.00;EUR_AF=0.01	NA	NA	NA	NA	NA	NA	NA	NA	NA	NA	NA	NA	NA	NA	NA	NA	NA	NA	NA	NA	NA	NA	NA	NA	NA	NA	NA	NA	NA	NA	NA	NA	NA	NA	NA	NA
hsa-mir-2392	MI0016870	14	+	101280828	101280911	rs73347569	101280856	A/G	1	130	133	GRCh37.p5	VT=SNP;SNPSOURCE=LOWCOV;RSQ=0.9882;ERATE=0.0004;THETA=0.0004;AN=2184;AC=89;AA=G;LDAF=0.0411;SNPSOURCE=LOWCOV;AVGPOST=0.9987;AF=0.04;ASN_AF=0.01;AMR_AF=0.06;AFR_AF=0.10;EUR_AF=0.02	NA	NA	NA	NA	NA	NA	NA	NA	NA	NA	NA	NA	NA	NA	NA	NA	NA	NA	NA	NA	NA	NA	NA	NA	NA	NA	NA	NA	NA	NA	NA	NA	NA	NA	NA	NA
hsa-mir-2392	MI0016870	14	+	101280828	101280911	rs182974078	101280841	A/G	0	135	135	GRCh37.p5	VT=SNP;SNPSOURCE=LOWCOV;RSQ=0.8085;LDAF=0.0016;AN=2184;AVGPOST=0.9993;AA=A;SNPSOURCE=LOWCOV;ERATE=0.0003;AC=3;THETA=0.0003;AF=0.00;AMR_AF=0.00;AFR_AF=0.00	NA	NA	NA	NA	NA	NA	NA	NA	NA	NA	NA	NA	NA	NA	NA	NA	NA	NA	NA	NA	NA	NA	NA	NA	NA	NA	NA	NA	NA	NA	NA	NA	NA	NA	NA	NA
hsa-mir-299	MI0000744	14	+	101490131	101490193	rs41286566	101490145	C/T	0	127	127	GRCh37.p5	NA	NA	NA	NA	NA	NA	NA	NA	NA	NA	NA	NA	NA	NA	NA	NA	NA	NA	NA	NA	NA	NA	NA	NA	NA	NA	NA	NA	NA	NA	NA	NA	NA	NA	NA	NA	NA
hsa-mir-300	MI0005525	14	+	101507700	101507782	rs12894467	101507727	C/T	3	121	134	GRCh37.p5	VT=SNP;SNPSOURCE=LOWCOV;RSQ=0.9996;LDAF=0.5723;AN=2184;AA=T;AC=1252;AVGPOST=0.9998;SNPSOURCE=LOWCOV;ERATE=0.0040;THETA=0.0016;AF=0.57;ASN_AF=0.77;AMR_AF=0.58;AFR_AF=0.57;EUR_AF=0.42	NA	NA	NA	NA	NA	NA	NA	NA	NA	NA	NA	NA	NA	NA	NA	NA	NA	NA	NA	NA	NA	NA	NA	NA	NA	NA	NA	NA	NA	NA	NA	NA	NA	NA	NA	NA
hsa-mir-3171	MI0014202	14	-	28102411	28102484	rs61972532	28102427	A/G	0	129	135	GRCh37.p5	VT=SNP;SNPSOURCE=LOWCOV;AVGPOST=0.9921;RSQ=0.4629;LDAF=0.0058;THETA=0.0004;AN=2184;AA=G;ERATE=0.0008;SNPSOURCE=LOWCOV;AC=11;AF=0.01;ASN_AF=0.01;AFR_AF=0.01;EUR_AF=0.01	NA	NA	NA	NA	NA	NA	NA	NA	NA	NA	NA	NA	NA	NA	NA	NA	NA	NA	NA	NA	NA	NA	NA	NA	NA	NA	NA	NA	NA	NA	NA	NA	NA	NA	NA	NA
hsa-mir-3171	MI0014202	14	-	28102411	28102484	rs35803920	28102484	-/A/G	0	126	126	GRCh37.p5	NA	NA	NA	NA	NA	NA	NA	NA	NA	NA	NA	NA	NA	NA	NA	NA	NA	NA	NA	NA	NA	NA	NA	NA	NA	NA	NA	NA	NA	NA	NA	NA	NA	NA	NA	NA	NA
hsa-mir-3171	MI0014202	14	-	28102411	28102484	rs35170395	28102477	-/TA	1	126	135	GRCh37.p5	NA	NA	NA	NA	NA	NA	NA	NA	NA	NA	NA	NA	NA	NA	NA	NA	NA	NA	NA	NA	NA	NA	NA	NA	NA	NA	NA	NA	NA	NA	NA	NA	NA	NA	NA	NA	NA
hsa-mir-3171	MI0014202	14	-	28102411	28102484	rs67062245	28102484	-/AT	1	130	135	GRCh37.p5	VT=INDEL;AA=C;AN=2184;LDAF=0.1978;ERATE=0.0022;AC=419;RSQ=0.9314;AVGPOST=0.9706;THETA=0.0003;AF=0.19;ASN_AF=0.21;AMR_AF=0.13;AFR_AF=0.23;EUR_AF=0.18	NA	NA	NA	NA	NA	NA	NA	NA	NA	NA	NA	NA	NA	NA	NA	NA	NA	NA	NA	NA	NA	NA	NA	NA	NA	NA	NA	NA	NA	NA	NA	NA	NA	NA	NA	NA
hsa-mir-323b	MI0014206	14	+	101522556	101522637	rs75330474	101522589	C/T	2	132	133	GRCh37.p5	VT=SNP;SNPSOURCE=LOWCOV;AVGPOST=1.0000;AA=C;AN=2184;RSQ=0.9993;AC=65;LDAF=0.0297;SNPSOURCE=LOWCOV;ERATE=0.0003;THETA=0.0003;AF=0.03;ASN_AF=0.06;AMR_AF=0.01;AFR_AF=0.05;EUR_AF=0.00	NA	NA	NA	NA	NA	NA	NA	NA	NA	NA	NA	NA	NA	NA	NA	NA	NA	NA	NA	NA	NA	NA	NA	NA	NA	NA	NA	NA	NA	NA	NA	NA	NA	NA	NA	NA
hsa-mir-323b	MI0014206	14	+	101522556	101522637	rs117380662	101522582	C/G	2	132	132	GRCh37.p5	VT=SNP;SNPSOURCE=LOWCOV;LDAF=0.0042;RSQ=0.9895;AN=2184;AA=G;AC=9;SNPSOURCE=LOWCOV;ERATE=0.0003;AVGPOST=0.9999;THETA=0.0003;AF=0.00;ASN_AF=0.01;EUR_AF=0.00	NA	NA	NA	NA	NA	NA	NA	NA	NA	NA	NA	NA	NA	NA	NA	NA	NA	NA	NA	NA	NA	NA	NA	NA	NA	NA	NA	NA	NA	NA	NA	NA	NA	NA	NA	NA
[truncated: 670 more rows]
[truncated: 151 more columns]

## Sheet: column_names
Column_name	Detailed_column_name
Name	The name of the pre-miRNA
ACC	The accession number of the pre-miRNA
Chr	The chromosome in which the pre-miRNA locate
Strand	The strand of the chromosome in which the pre-miRNA locate
Start	The start site of the pre-miRNA
End	The end site of the pre-miRNA
Rs	RefSNP id
[truncated: 49 more rows]
