# Supplementary material for: Comprehensive Analysis of Single Nucleotide Polymorphisms in Human MicroRNAs
Source: PLoS One. 2013 Nov 5;8(11):e78028. doi: 10.1371/journal.pone.0078028 (PMC3818353; doi:10.1371/journal.pone.0078028)
Supplement: Table S2 — Summary of SNPs in mature miRNAs. The information of the columns is given in the second sheet. (XLS) [file pone.0078028.s004.xls]

## Sheet: SNPs_in_mature_miR
Table S2. Summary of SNPs in mature miRNA regions of human miRNAs. The information of the columns is given in the second sheet.
Pre_miRNA_name	Pre_miRNA_ACC	Chr	Strand	Pre_miRNA_start	Pre_miRNA_end	Mature_miRNA_Name	Mature_miRNA_ACC	Mature_miRNA_seq	Mature_miRNA_start	Mature_miRNA_end	Rs	Chrpos	Snp_loc_in_mature_miRNA	Alleles
hsa-mir-608	MI0003621	10	+	102734742	102734841	hsa-miR-608	MIMAT0003276	AGGGGUGGUGUUGGGACAGCUCCGU	102734757	102734781	rs4919510	102734778	22	C/G
hsa-mir-4513	MI0016879	15	-	75081013	75081098	hsa-miR-4513	MIMAT0019050	AGACUGACGGCUGGAGGCCCAU	75081064	75081085	rs2168518	75081078	8	A/C/G/T
hsa-mir-449b	MI0003673	5	-	54466474	54466570	hsa-miR-449b-5p	MIMAT0003327	AGGCAGUGUAUUGUUAGCUGGC	54466534	54466555	rs10061133	54466544	12	A/G
hsa-mir-548u	MI0014168	6	+	57254930	57255010	hsa-miR-548u	MIMAT0015013	CAAAGACUGCAAUUACUUUUGCG	57254978	57255000	rs2397267	57254986	9	A/G
hsa-mir-548ap	MI0017875	15	+	86368866	86368961	hsa-miR-548ap-5p	MIMAT0021037	AAAAGUAAUUGCGGUCUUU	86368886	86368904	rs4414449	86368898	13	C/T
hsa-mir-548at	MI0019137	17	+	40646791	40646848	hsa-miR-548at-5p	MIMAT0022277	AAAAGUUAUUGCGGUUUUGGCU	40646791	40646812	rs11651671	40646803	13	A/G
hsa-mir-941-4	MI0005766	20	+	62551197	62551313	hsa-miR-941	MIMAT0004984	CACCCGGCUGUGUGCACAUGUGC	62551267	62551289	rs12625454	62551281	15	C/G
hsa-mir-5692b	MI0019311	21	-	44371038	44371124	hsa-miR-5692b	MIMAT0022497	AAUAAUAUCACAGUAGGUGU	44371096	44371115	rs451887	44371114	2	A/G
hsa-mir-4745	MI0017384	19	+	804940	805001	hsa-miR-4745-5p	MIMAT0019878	UGAGUGGGGCUCCCGGGACGGCG	804941	804963	rs10422347	804959	19	C/T
hsa-mir-196a-2	MI0000279	12	+	54385522	54385631	hsa-miR-196a-3p	MIMAT0004562	CGGCAACAAGAAACUGCCUGAG	54385583	54385604	rs11614913	54385599	17	C/T
hsa-mir-3117	MI0014130	1	+	67094123	67094200	hsa-miR-3117-3p	MIMAT0014979	AUAGGACUCAUAUAGUGCCAG	67094168	67094188	rs12402181	67094171	4	A/G
hsa-mir-4284	MI0015893	7	+	73125647	73125727	hsa-miR-4284	MIMAT0016915	GGGCUCACAUCACCCCAU	73125657	73125674	rs11973069	73125664	8	A/C/G/T
hsa-mir-938	MI0005760	10	-	29891193	29891275	hsa-miR-938	MIMAT0004981	UGCCCUUAAAGGUGAACCCAGU	29891240	29891261	rs12416605	29891260	2	C/T
hsa-mir-1269b	MI0016888	17	-	12820585	12820659	hsa-miR-1269b	MIMAT0019059	CUGGACUGAGCCAUGCUACUGG	12820630	12820651	rs12451747	12820632	20	A/C
hsa-mir-4433	MI0016773	2	+	64567893	64567973	hsa-miR-4433-5p	MIMAT0020956	CGUCCCACCCCCCACUCCUGU	64567904	64567924	rs12473206	64567916	13	C/G
hsa-mir-4655	MI0017283	7	-	1883816	1883889	hsa-miR-4655-3p	MIMAT0019722	ACCCUCGUCAGGUCCCCGGGG	1883825	1883845	rs11978748	1883829	17	A/G
hsa-mir-548al	MI0016851	11	+	74110282	74110378	hsa-miR-548al	MIMAT0019024	AACGGCAAUGACUUUUGUACCA	74110346	74110367	rs515924	74110353	8	A/G
hsa-mir-4741	MI0017379	18	+	20513312	20513401	hsa-miR-4741	MIMAT0019871	CGGGCUGUCCGGAGGGGUCGGCU	20513370	20513392	rs7227168	20513374	5	C/T
hsa-mir-4804	MI0017452	5	+	72174418	72174490	hsa-miR-4804-5p	MIMAT0019984	UUGGACGGUAAGGUUAAGCAA	72174427	72174447	rs266435	72174432	6	C/G
hsa-mir-1269b	MI0016888	17	-	12820585	12820659	hsa-miR-1269b	MIMAT0019059	CUGGACUGAGCCAUGCUACUGG	12820630	12820651	rs7210937	12820646	6	C/G
hsa-mir-4520b	MI0017358	17	+	6558768	6558821	hsa-miR-4520b-5p	MIMAT0020299	CCUGCGUGUUUUCUGUCCAA	6558768	6558787	rs8078913	6558768	1	C/T
hsa-mir-646	MI0003661	20	+	58883532	58883625	hsa-miR-646	MIMAT0003316	AAGCAGCUGCCUCUGAGGC	58883592	58883610	rs6513497	58883605	14	G/T
hsa-mir-5689	MI0019294	6	+	10439950	10440027	hsa-miR-5689	MIMAT0022481	AGCAUACACCUGUAGUCCUAGA	10439958	10439979	rs9295535	10439968	11	C/T
hsa-mir-4520a	MI0016886	17	-	6558759	6558828	hsa-miR-4520a-3p	MIMAT0019057	UUGGACAGAAAACACGCAGGAA	6558766	6558787	rs8078913	6558768	20	C/T
hsa-mir-570	MI0003577	3	+	195426272	195426368	hsa-miR-570-5p	MIMAT0022707	AAAGGUAAUUGCAGUUUUUCCC	195426296	195426317	rs9860655	195426305	10	C/T
hsa-mir-1255b-1	MI0006435	4	-	36427988	36428050	hsa-miR-1255b-5p	MIMAT0005945	CGGAUGAGCAAAGAAAGUGGUU	36428027	36428048	rs6841938	36428048	1	A/G
hsa-mir-146a	MI0000477	5	+	159912359	159912457	hsa-miR-146a-3p	MIMAT0004608	CCUCUGAAAUUCAGUUCUUCAG	159912415	159912436	rs2910164	159912418	4	C/G
hsa-mir-5087	MI0017976	1	-	147806603	147806678	hsa-miR-5087	MIMAT0021079	GGGUUUGUAGCUUUGCUGGCAUG	147806646	147806668	rs2992458	147806652	17	A/G
hsa-mir-92a-1	MI0000093	13	+	92003568	92003645	hsa-miR-92a-1-5p	MIMAT0004507	AGGUUGGGAUCGGUUGCAAUGCU	92003578	92003600	rs9589207	92003589	12	A/G
hsa-mir-1231	MI0006321	1	+	201777739	201777830	hsa-miR-1231	MIMAT0005586	GUGUCUGGGCGGACAGCUGC	201777743	201777762	rs116338160	201777751	9	A/G
hsa-mir-5095	MI0018001	1	+	53400602	53400689	hsa-miR-5095	MIMAT0020600	UUACAGGCGUGAACCACCGCG	53400608	53400628	rs111258468	53400625	18	C/T
hsa-mir-557	MI0003563	1	+	168344762	168344859	hsa-miR-557	MIMAT0003221	GUUUGCACGGGUGGGCCUUGUCU	168344822	168344844	rs78825966	168344829	8	C/T
hsa-mir-4771-1	MI0017412	2	+	87421909	87421982	hsa-miR-4771	MIMAT0019925	AGCAGACUUGACCUACAAUUA	87421953	87421973	rs71267705	87421971	19	A/G
hsa-mir-4771-2	MI0017413	2	-	112528638	112528711	hsa-miR-4771	MIMAT0019925	AGCAGACUUGACCUACAAUUA	112528647	112528667	rs71267705	112528649	19	A/G
hsa-mir-4772	MI0017414	2	+	103048749	103048826	hsa-miR-4772-5p	MIMAT0019926	UGAUCAGGCAAAAUUGCAGACU	103048760	103048781	rs62154973	103048780	21	C/T
hsa-mir-4459	MI0016805	5	-	53371348	53371413	hsa-miR-4459	MIMAT0018981	CCAGGAGGCGGAGGAGGUGGAG	53371390	53371411	rs73112689	53371399	13	C/T
hsa-mir-585	MI0003592	5	-	168690605	168690698	hsa-miR-585	MIMAT0003250	UGGGCGUAUCUGUAUGCUA	168690620	168690638	rs62376935	168690635	4	C/T
hsa-mir-4467	MI0016818	7	+	102111916	102111978	hsa-miR-4467	MIMAT0018994	UGGCGGCGGUAGUUAUGGGCUU	102111919	102111940	rs60871950	102111936	18	A/G
hsa-mir-4655	MI0017283	7	-	1883816	1883889	hsa-miR-4655-5p	MIMAT0019721	CACCGGGGAUGGCAGAGGGUCG	1883859	1883880	rs78996026	1883863	18	C/T
hsa-mir-1322	MI0006653	8	-	10682883	10682953	hsa-miR-1322	MIMAT0005953	GAUGAUGCUGCUGAUGCUG	10682885	10682903	rs59878596	10682894	10	C/T
hsa-mir-3622a	MI0016013	8	+	27559194	27559276	hsa-miR-3622a-5p	MIMAT0018003	CAGGCACGGGAGCUCAGGUGAG	27559207	27559228	rs66683138	27559214	8	A/G
hsa-mir-4472-1	MI0016823	8	+	143257700	143257779	hsa-miR-4472	MIMAT0018999	GGUGGGGGGUGUUGUUUU	143257757	143257774	rs28655823	143257760	4	C/G
hsa-mir-596	MI0003608	8	+	1765397	1765473	hsa-miR-596	MIMAT0003264	AAGCCUGCCCGGCUCCUCGGG	1765412	1765432	rs61388742	1765425	14	C/T
hsa-mir-3152	MI0014179	9	+	18573304	18573377	hsa-miR-3152-3p	MIMAT0015025	UGUGUUAGAAUAGGGGCAAUAA	18573348	18573369	rs13299349	18573360	13	A/G
hsa-mir-4475	MI0016827	9	-	36823536	36823596	hsa-miR-4475	MIMAT0019002	CAAGGGACCAAGCAUUCAUUAU	36823539	36823560	rs73446996	36823543	18	C/T
hsa-mir-4293	MI0015826	10	-	14425199	14425276	hsa-miR-4293	MIMAT0016848	CAGCCUGACAGGAACAG	14425209	14425225	rs12220909	14425221	5	C/G
hsa-mir-4482-1	MI0016843	10	-	106028094	106028163	hsa-miR-4482-5p	MIMAT0019016	AACCCAGUGGGCUAUGGAAAUG	106028135	106028156	rs45596840	106028154	3	A/G
hsa-mir-4679-2	MI0017311	10	-	90823092	90823168	hsa-miR-4679	MIMAT0019763	UCUGUGAUAGAGAUUCUUUGCU	90823138	90823159	rs72810954	90823139	21	A/G
hsa-mir-548l	MI0006361	11	-	94199661	94199746	hsa-miR-548l	MIMAT0005889	AAAAGUAUUUGCGGGUUUUGUC	94199711	94199732	rs13447640	94199721	12	C/T
hsa-mir-4302	MI0015833	12	-	26026953	26027012	hsa-miR-4302	MIMAT0016855	CCAGUGUGGCUCAGCGAG	26026985	26027002	rs11048315	26026988	15	A/G/T
hsa-mir-4502	MI0016865	13	+	115039303	115039383	hsa-miR-4502	MIMAT0019038	GCUGAUGAUGAUGGUGCUGAAG	115039360	115039381	rs17338452	115039377	18	C/T
hsa-mir-412	MI0002464	14	+	101531784	101531874	hsa-miR-412	MIMAT0002170	ACUUCACCUGGUCCACUAGCCGU	101531837	101531859	rs61992671	101531854	18	A/G
hsa-mir-4706	MI0017339	14	+	65511406	65511487	hsa-miR-4706	MIMAT0019806	AGCGGGGAGGAAGUGGGCGCUGCUU	65511415	65511439	rs72728267	65511421	7	G/T
hsa-mir-5694	MI0019301	14	-	67908572	67908647	hsa-miR-5694	MIMAT0022487	CAGAUCAUGGGACUGUCUCAG	67908619	67908639	rs115811718	67908631	9	C/T
hsa-mir-1268a	MI0006405	15	-	22513229	22513280	hsa-miR-1268a	MIMAT0005922	CGGGCGUGGUGGUGGGGG	22513259	22513276	rs28599926	22513271	6	C/T
hsa-mir-3118-4	MI0014207	15	+	21038124	21038198	hsa-miR-3118	MIMAT0014980	UGUGACUGCAUUAUGAAAAUUCU	21038167	21038189	rs7167371	21038172	6	C/G
hsa-mir-3118-6	MI0015981	15	+	22049274	22049348	hsa-miR-3118	MIMAT0014980	UGUGACUGCAUUAUGAAAAUUCU	22049317	22049339	rs7167371	22049322	6	C/G
hsa-mir-629	MI0003643	15	-	70371711	70371807	hsa-miR-629-5p	MIMAT0004810	UGGGUUUACGUUGGGAGAACU	70371766	70371786	rs78212770	70371777	10	C/G
hsa-mir-662	MI0003670	16	+	820183	820277	hsa-miR-662	MIMAT0003325	UCCCACGUUGUGGCCCAGCAG	820243	820263	rs9745376	820249	7	A/G
hsa-mir-4739	MI0017377	17	-	77680985	77681058	hsa-miR-4739	MIMAT0019868	AAGGGAGGAGGAGCGGAGGGGCCCU	77681025	77681049	rs73410309	77681036	14	C/G
hsa-mir-548h-3	MI0006413	17	-	13446846	13446963	hsa-miR-548h-5p	MIMAT0005928	AAAAGUAAUCGCGGUUUUUGUC	13446914	13446935	rs9913045	13446924	12	A/G
hsa-mir-4999	MI0017865	19	-	8454174	8454264	hsa-miR-4999-5p	MIMAT0021017	UGCUGUAUUGUCAGGUAGUGA	8454224	8454244	rs72996752	8454236	9	A/G
hsa-mir-3196	MI0014241	20	+	61870131	61870194	hsa-miR-3196	MIMAT0015080	CGGGGCGGCAGGGGCCUC	61870140	61870157	rs113297757	61870141	2	A/G
hsa-mir-4532	MI0016899	20	+	56470450	56470500	hsa-miR-4532	MIMAT0019071	CCCCGGGGAGCCCGGCG	56470455	56470471	rs73177830	56470471	17	A/G
hsa-mir-499b	MI0017396	20	-	33578203	33578275	hsa-miR-499b-5p	MIMAT0019897	ACAGACUUGCUGUGAUGUUCA	33578246	33578266	rs3746444	33578251	16	C/T
hsa-mir-941-4	MI0005766	20	+	62551197	62551313	hsa-miR-941	MIMAT0004984	CACCCGGCUGUGUGCACAUGUGC	62551267	62551289	rs35544770	62551272	6	A/G
hsa-mir-4762	MI0017403	22	+	46156404	46156478	hsa-miR-4762-5p	MIMAT0019910	CCAAAUCUUGAUCAGAAGCCU	46156412	46156432	rs41524547	46156412	1	C/G
hsa-mir-590	MI0003602	7	+	73605528	73605624	hsa-miR-590-3p	MIMAT0004801	UAAUUUUAUGUAUAAGCUAGU	73605583	73605603	rs6971711	73605599	17	C/T
hsa-mir-4661	MI0017289	8	+	92217713	92217787	hsa-miR-4661-3p	MIMAT0019730	CAGGAUCCACAGAGCUAGUCCA	92217759	92217780	rs12335005	92217762	4	G/T
hsa-mir-4781	MI0017426	1	+	54519752	54519827	hsa-miR-4781-3p	MIMAT0019943	AAUGUUGGAAUCCUCGCUAGAG	54519797	54519818	rs74085143	54519800	4	A/G
hsa-mir-3130-1	MI0014147	2	-	207647958	207648032	hsa-miR-3130-3p	MIMAT0014994	GCUGCACCGGAGACUGGGUAA	207647969	207647989	rs2241347	207647981	9	A/G
hsa-mir-449c	MI0003823	5	-	54468090	54468181	hsa-miR-449c-3p	MIMAT0013771	UUGCUAGUUGCACUCCUCUCUGU	54468103	54468125	rs35770269	54468124	2	A/T
hsa-mir-3622b	MI0016014	8	-	27559190	27559284	hsa-miR-3622b-3p	MIMAT0018006	UCACCUGAGCUCCCGUGCCUG	27559207	27559227	rs66683138	27559214	14	A/G
hsa-mir-548h-4	MI0006414	8	-	26906370	26906480	hsa-miR-548h-3p	MIMAT0022723	CAAAAACCGCAAUUACUUUUGCA	26906388	26906410	rs73235381	26906402	9	C/T
hsa-mir-1304	MI0006371	11	-	93466840	93466930	hsa-miR-1304-3p	MIMAT0022720	UCUCACUGUAGCCUCGAACCCC	93466857	93466878	rs2155248	93466866	13	A/C
hsa-mir-3922	MI0016429	12	+	104985411	104985494	hsa-miR-3922-5p	MIMAT0019227	UCAAGGCCAGAGGUCCCACAGCA	104985423	104985445	rs61938575	104985443	21	A/G
hsa-mir-4707	MI0017340	14	-	23426159	23426238	hsa-miR-4707-3p	MIMAT0019808	AGCCCGCCCCAGCCGAGGUUCU	23426166	23426187	rs2273626	23426182	6	A/C
hsa-mir-4725	MI0017362	17	+	29902288	29902377	hsa-miR-4725-3p	MIMAT0019844	UGGGGAAGGCGUCAGUGUCGGG	29902345	29902366	rs72817738	29902356	12	C/T
hsa-mir-4731	MI0017368	17	-	15154944	15155013	hsa-miR-4731-3p	MIMAT0019854	CACACAAGUGGCCCCCAACACU	15154951	15154972	rs66507245	15154966	7	A/T
hsa-mir-5579	MI0019133	11	-	79133213	79133270	hsa-miR-5579-3p	MIMAT0022270	UUAGCUUAAGGAGUACCAGAUC	79133213	79133234	rs11237828	79133220	15	C/T
hsa-mir-3130-2	MI0014148	2	+	207647958	207648032	hsa-miR-3130-5p	MIMAT0014995	UACCCAGUCUCCGGUGCAGCC	207647970	207647990	rs2241347	207647981	12	A/G
hsa-mir-593	MI0003605	7	+	127721913	127722012	hsa-miR-593-5p	MIMAT0003261	AGGCACCAGCCAGGCAUUGCUCAGC	127721928	127721952	rs73721294	127721934	7	C/T
hsa-mir-1255b-2	MI0006436	1	+	167967898	167967964	hsa-miR-1255b-2-3p	MIMAT0022725	AACCACUUUCUUUGCUCAUCCA	167967937	167967958	rs79639536	167967958	22	A/G
hsa-mir-3144	MI0014169	6	+	120336325	120336403	hsa-miR-3144-3p	MIMAT0015015	AUAUACCUGUUCGGUCUCUUUA	120336372	120336393	rs67106263	120336384	13	A/G
hsa-mir-499a	MI0003183	20	+	33578179	33578300	hsa-miR-499a-3p	MIMAT0004772	AACAUCACAGCAAGUCUGUGCU	33578248	33578269	rs3746444	33578251	4	C/T
hsa-mir-3124	MI0014140	1	+	249120576	249120642	hsa-miR-3124-5p	MIMAT0014986	UUCGCGGGCGAAGGCAAAGUC	249120582	249120602	rs12081872	249120584	3	C/T
hsa-mir-34a	MI0000268	1	-	9211727	9211836	hsa-miR-34a-5p	MIMAT0000255	UGGCAGUGUCUUAGCUGGUUGU	9211794	9211815	rs35301225	9211802	14	A/C/T
hsa-mir-4257	MI0015856	1	+	150524405	150524490	hsa-miR-4257	MIMAT0016878	CCAGAGGUGGGGACUGAG	150524463	150524480	rs74743733	150524468	6	A/G
hsa-mir-4417	MI0016753	1	+	5624131	5624203	hsa-miR-4417	MIMAT0018929	GGUGGGCUUCCCGGAGGG	5624142	5624159	rs57878391	5624154	13	A/G
hsa-mir-4695	MI0017328	1	-	19209696	19209769	hsa-miR-4695-5p	MIMAT0019788	CAGGAGGCAGUGGGCGAGCAGG	19209744	19209765	rs79637190	19209759	7	C/T
hsa-mir-4269	MI0015875	2	+	240227157	240227240	hsa-miR-4269	MIMAT0016897	GCAGGCACAGACAGCCCUGGC	240227167	240227187	rs112544913	240227178	12	C/T
hsa-mir-4786	MI0017433	2	-	240882432	240882511	hsa-miR-4786-5p	MIMAT0019954	UGAGACCAGGACUGGAUGCACC	240882480	240882501	rs115063401	240882481	21	A/G
hsa-mir-548ad	MI0016770	2	+	35696471	35696552	hsa-miR-548ad	MIMAT0018946	GAAAACGACAAUGACUUUUGCA	35696519	35696540	rs115818870	35696532	14	A/G
hsa-mir-5702	MI0019309	2	-	227523426	227523509	hsa-miR-5702	MIMAT0022495	UGAGUCAGCAACAUAUCCCAUG	227523436	227523457	rs74949342	227523436	22	C/G
hsa-mir-466	MI0014157	3	-	31203196	31203279	hsa-miR-466	MIMAT0015002	AUACACAUACACGCAACACACAU	31203206	31203228	rs116476604	31203221	8	A/G
hsa-mir-944	MI0005769	3	+	189547711	189547798	hsa-miR-944	MIMAT0004987	AAAUUAUUGUACAUCGGAUGAG	189547764	189547785	rs77473380	189547778	15	C/T
hsa-mir-4457	MI0016803	5	-	1309425	1309492	hsa-miR-4457	MIMAT0018979	UCACAAGGUAUUGACUGGCGUA	1309429	1309450	rs115769169	1309434	17	C/T
hsa-mir-4641	MI0017268	6	+	41566461	41566526	hsa-miR-4641	MIMAT0019701	UGCCCAUGCCAUACUUUUGCCUCA	41566502	41566525	rs77674981	41566509	8	A/G
hsa-mir-4467	MI0016818	7	+	102111916	102111978	hsa-miR-4467	MIMAT0018994	UGGCGGCGGUAGUUAUGGGCUU	102111919	102111940	rs115101071	102111923	5	A/G
hsa-mir-4663	MI0017292	8	-	124228028	124228103	hsa-miR-4663	MIMAT0019735	AGCUGAGCUCCAUGGACGUGCAGU	124228071	124228094	rs116015399	124228077	18	C/T
hsa-mir-3689f	MI0016837	9	-	137742588	137742653	hsa-miR-3689f	MIMAT0019010	UGUGAUAUCGUGCUUCCUGGGA	137742629	137742650	rs35883507	137742642	9	A/G
hsa-mir-4683	MI0017315	10	-	35930100	35930180	hsa-miR-4683	MIMAT0019768	UGGAGAUCCAGUGCUCGCCCGAU	35930109	35930131	rs151060225	35930124	8	G/T
hsa-mir-548ak	MI0016840	10	-	12172759	12172815	hsa-miR-548ak	MIMAT0019013	AAAAGUAACUGCGGUUUUUGA	12172791	12172811	rs114111486	12172800	12	G/T
hsa-mir-5686	MI0019290	10	+	98901440	98901521	hsa-miR-5686	MIMAT0022477	UAUCGUAUCGUAUUGUAUUGU	98901450	98901470	rs56350712	98901463	14	C/T
hsa-mir-936	MI0005758	10	-	105807847	105807944	hsa-miR-936	MIMAT0004979	ACAGUAGAGGGAGGAAUCGCAG	105807909	105807930	rs79924817	105807928	3	C/T
hsa-mir-1304	MI0006371	11	-	93466840	93466930	hsa-miR-1304-5p	MIMAT0005892	UUUGAGGCUACAGUGAGAUGUG	93466890	93466911	rs79759099	93466909	3	A/G
hsa-mir-3656	MI0016056	11	+	118889654	118889722	hsa-miR-3656	MIMAT0018076	GGCGGGUGCGGGGGUGG	118889702	118889718	rs144879223	118889713	12	A/G
hsa-mir-3656	MI0016056	11	+	118889654	118889722	hsa-miR-3656	MIMAT0018076	GGCGGGUGCGGGGGUGG	118889702	118889718	rs143177856	118889715	14	A/G
hsa-mir-5700	MI0019307	12	+	94955565	94955635	hsa-miR-5700	MIMAT0022493	UAAUGCAUUAAAUUAUUGAAGG	94955570	94955591	rs12314280	94955585	16	C/T
hsa-mir-154	MI0000480	14	+	101526092	101526175	hsa-miR-154-5p	MIMAT0000452	UAGGUUAUCCGUGUUGCCUUCG	101526106	101526127	rs41286570	101526127	22	A/G
hsa-mir-323b	MI0014206	14	+	101522556	101522637	hsa-miR-323b-5p	MIMAT0001630	AGGUUGUCCGUGGUGAGUUCGCA	101522570	101522592	rs75330474	101522589	20	C/T
hsa-mir-323b	MI0014206	14	+	101522556	101522637	hsa-miR-323b-5p	MIMAT0001630	AGGUUGUCCGUGGUGAGUUCGCA	101522570	101522592	rs117380662	101522582	13	C/G
hsa-mir-4312	MI0015842	15	-	69094189	69094264	hsa-miR-4312	MIMAT0016864	GGCCUUGUUCCUGUCCCCA	69094199	69094217	rs115780816	69094207	11	A/G
hsa-mir-4514	MI0016880	15	-	81289758	81289814	hsa-miR-4514	MIMAT0019051	ACAGGCAGGAUUGGGGAA	81289791	81289808	rs116034786	81289798	11	A/G
hsa-mir-4516	MI0016882	16	+	2183120	2183205	hsa-miR-4516	MIMAT0019053	GGGAGAAGGGUCGGGGC	2183121	2183137	rs115749935	2183130	10	A/G
hsa-mir-5587	MI0019144	16	+	585316	585368	hsa-miR-5587-5p	MIMAT0022289	AUGGUCACCUCCGGGACU	585316	585333	rs114481679	585328	13	A/G
hsa-mir-4315-1	MI0015844	17	-	43552729	43552801	hsa-miR-4315	MIMAT0016866	CCGCUUUCUGAGCUGGAC	43552774	43552791	rs143523766	43552789	3	C/T
hsa-mir-3591	MI0017383	18	-	56118312	56118384	hsa-miR-3591-5p	MIMAT0019876	UUUAGUGUGAUAAUGGCGUUUGA	56118353	56118375	rs41292412	56118358	18	C/T
hsa-mir-4741	MI0017379	18	+	20513312	20513401	hsa-miR-4741	MIMAT0019871	CGGGCUGUCCGGAGGGGUCGGCU	20513370	20513392	rs115479920	20513376	7	A/G
hsa-mir-4322	MI0015851	19	+	10341089	10341161	hsa-miR-4322	MIMAT0016873	CUGUGGGCUCAGCGCGUGGGG	10341131	10341151	rs114399468	10341137	7	A/G
hsa-mir-642b	MI0016685	19	-	46178190	46178266	hsa-miR-642b-3p	MIMAT0018444	AGACACAUUUGGAGAGGGACCC	46178199	46178220	rs111664333	46178217	4	A/G
hsa-mir-3195	MI0014240	20	+	60639858	60639941	hsa-miR-3195	MIMAT0015079	CGCGCCGGGCCCGGGUU	60639868	60639884	rs1886009	60639883	16	C/T
hsa-mir-4532	MI0016899	20	+	56470450	56470500	hsa-miR-4532	MIMAT0019071	CCCCGGGGAGCCCGGCG	56470455	56470471	rs115773106	56470468	14	A/G
hsa-mir-4327	MI0015867	21	-	31747612	31747696	hsa-miR-4327	MIMAT0016889	GGCUUGCAUGGGGGACUGG	31747668	31747686	rs115477019	31747678	9	A/C
hsa-mir-3198-1	MI0014246	22	-	18246946	18247025	hsa-miR-3198	MIMAT0015083	GUGGAGUCCUGGGGAAUGGAGA	18246956	18246977	rs56660112	18246960	18	C/G
hsa-mir-105-2	MI0000112	X	-	151562884	151562964	hsa-miR-105-5p	MIMAT0000102	UCAAAUGCUCAGACUCCUGUGGU	151562930	151562952	rs72631816	151562938	15	A/T
hsa-mir-2682	MI0012063	1	-	98510798	98510907	hsa-miR-2682-3p	MIMAT0013518	CGCCUCUUCAGCGCUGUCUUCC	98510827	98510848	rs74904371	98510847	2	C/T
hsa-mir-3130-2	MI0014148	2	+	207647958	207648032	hsa-miR-3130-3p	MIMAT0014994	GCUGCACCGGAGACUGGGUAA	207648001	207648021	rs115772313	207648009	9	A/G
hsa-mir-3682	MI0016083	2	-	54076259	54076342	hsa-miR-3682-5p	MIMAT0019222	CUACUUCUACCUGUGUUAUCAU	54076307	54076328	rs116380885	54076326	3	C/T
hsa-mir-4783	MI0017428	2	-	128181113	128181194	hsa-miR-4783-3p	MIMAT0019947	CCCCGGUGUUGGGGCGCGUCUGC	128181122	128181144	rs117721121	128181122	23	A/G
hsa-mir-28	MI0000086	3	+	188406569	188406654	hsa-miR-28-3p	MIMAT0004502	CACUAGAUUGUGAGCUCCUGGA	188406622	188406643	rs78547906	188406636	15	C/T
hsa-mir-548ao	MI0017871	8	-	41128567	41128662	hsa-miR-548ao-3p	MIMAT0021030	AAAGACCGUGACUACUUUUGCA	41128584	41128605	rs79091838	41128599	7	A/G
hsa-mir-4704	MI0017337	13	+	66792382	66792456	hsa-miR-4704-3p	MIMAT0019804	UCAGUCACAUAUCUAGUGUCUA	66792428	66792449	rs76595065	66792439	12	C/T
hsa-mir-5589	MI0019148	19	+	10149030	10149089	hsa-miR-5589-3p	MIMAT0022298	UGCACAUGGCAACCUAGCUCCCA	10149067	10149089	rs116796353	10149072	6	A/G
hsa-mir-296	MI0000747	20	-	57392670	57392749	hsa-miR-296-3p	MIMAT0004679	GAGGGUUGGGUGGAGGCUCUCC	57392681	57392702	rs117258475	57392686	17	A/G
hsa-mir-4756	MI0017397	20	-	52684947	52685024	hsa-miR-4756-3p	MIMAT0019900	CCAGAGAUGGUUGCCUUCCUAU	52684957	52684978	rs209426	52684971	8	A/T
hsa-mir-3130-1	MI0014147	2	-	207647958	207648032	hsa-miR-3130-5p	MIMAT0014995	UACCCAGUCUCCGGUGCAGCC	207648000	207648020	rs115772313	207648009	12	A/G
hsa-mir-642a	MI0003657	19	+	46178186	46178282	hsa-miR-642a-5p	MIMAT0003312	GUCCCUCUCCAAAUGUGUCUUG	46178201	46178222	rs111664333	46178217	17	A/G
hsa-mir-3124	MI0014140	1	+	249120576	249120642	hsa-miR-3124-3p	MIMAT0019200	ACUUUCCUCACUCCCGUGAAGU	249120617	249120638	rs115160731	249120631	15	A/C
hsa-mir-122	MI0000442	18	+	56118306	56118390	hsa-miR-122-3p	MIMAT0004590	AACGCCAUUAUCACACUAAAUA	56118356	56118377	rs41292412	56118358	3	C/T
hsa-mir-516b-1	MI0003172	19	+	54240099	54240188	hsa-miR-516b-3p	MIMAT0002860	UGCUUCCUUUCAGAGGGU	54240159	54240176	rs78861479	54240174	16	A/G
hsa-mir-1231	MI0006321	1	+	201777739	201777830	hsa-miR-1231	MIMAT0005586	GUGUCUGGGCGGACAGCUGC	201777743	201777762	rs112032363	201777752	10	A/C/T
hsa-mir-3118-2	MI0014132	1	+	143163750	143163822	hsa-miR-3118	MIMAT0014980	UGUGACUGCAUUAUGAAAAUUCU	143163792	143163814	rs61786895	143163799	8	A/G
hsa-mir-4254	MI0015862	1	-	32224261	32224336	hsa-miR-4254	MIMAT0016884	GCCUGGAGCUACUCCACCAUCUC	32224271	32224293	rs12731294	32224285	9	G/T
hsa-mir-4782	MI0017427	2	-	114478867	114478945	hsa-miR-4782-5p	MIMAT0019944	UUCUGGAUAUGAAGACAAUCAA	114478915	114478936	rs113469098	114478923	14	C/T
hsa-mir-4784	MI0017429	2	-	132248733	132248809	hsa-miR-4784	MIMAT0019948	UGAGGAGAUGCUGGGACUGA	132248781	132248800	rs78382545	132248791	10	G/T
hsa-mir-548ad	MI0016770	2	+	35696471	35696552	hsa-miR-548ad	MIMAT0018946	GAAAACGACAAUGACUUUUGCA	35696519	35696540	rs62143301	35696519	1	A/G
hsa-mir-933	MI0005755	2	-	176032361	176032437	hsa-miR-933	MIMAT0004976	UGUGCGCAGGGAGACCUCUCCC	176032370	176032391	rs79402775	176032376	16	A/G
hsa-mir-4445	MI0016788	3	+	109321675	109321744	hsa-miR-4445-5p	MIMAT0018963	AGAUUGUUUCUUUUGCCGUGCA	109321682	109321703	rs76069948	109321699	18	G/T
hsa-mir-1269a	MI0006406	4	+	67142542	67142646	hsa-miR-1269a	MIMAT0005923	CUGGACUGAGCCGUGCUACUGG	67142608	67142629	rs73239138	67142620	13	A/G
hsa-mir-4274	MI0015884	4	+	7461755	7461845	hsa-miR-4274	MIMAT0016906	CAGCAGUCCCUCCCCCUG	7461818	7461835	rs112314115	7461826	9	-/CCA
hsa-mir-4274	MI0015884	4	+	7461755	7461845	hsa-miR-4274	MIMAT0016906	CAGCAGUCCCUCCCCCUG	7461818	7461835	rs35245133	7461827	10	-/C/CAC/CCA
hsa-mir-4799	MI0017446	4	+	148703746	148703819	hsa-miR-4799-5p	MIMAT0019976	AUCUAAAUGCAGCAUGCCAGUC	148703755	148703776	rs72955519	148703770	16	A/G
hsa-mir-4638	MI0017265	5	-	180649566	180649633	hsa-miR-4638-5p	MIMAT0019695	ACUCGGCUGCGGUGGACAAGU	180649612	180649632	rs73814538	180649632	1	G/T
hsa-mir-3939	MI0016596	6	-	167411295	167411400	hsa-miR-3939	MIMAT0018355	UACGCGCAGACCACAGGAUGUC	167411318	167411339	rs73024232	167411337	3	A/G
hsa-mir-3939	MI0016596	6	-	167411295	167411400	hsa-miR-3939	MIMAT0018355	UACGCGCAGACCACAGGAUGUC	167411318	167411339	rs75823810	167411334	6	C/T
hsa-mir-586	MI0003594	6	-	45165411	45165507	hsa-miR-586	MIMAT0003252	UAUGCAUUGUAUUUUUAGGUCC	45165471	45165492	rs73735310	45165473	20	A/G
hsa-mir-4657	MI0017285	7	-	44921347	44921399	hsa-miR-4657	MIMAT0019724	AAUGUGGAAGUGGUCUGAGGCAU	44921377	44921399	rs112908972	44921387	13	A/C
hsa-mir-5090	MI0017979	7	+	102106189	102106273	hsa-miR-5090	MIMAT0021082	CCGGGGCAGAUUGGUGUAGGGUG	102106199	102106221	rs3823658	102106201	3	A/G
hsa-mir-3689f	MI0016837	9	-	137742588	137742653	hsa-miR-3689f	MIMAT0019010	UGUGAUAUCGUGCUUCCUGGGA	137742629	137742650	rs73664170	137742646	5	C/T
hsa-mir-4477a	MI0016829	9	-	68415308	68415388	hsa-miR-4477a	MIMAT0019004	CUAUUAAGGACAUUUGUGAUUC	68415320	68415341	rs34026740	68415334	8	C/T
hsa-mir-5686	MI0019290	10	+	98901440	98901521	hsa-miR-5686	MIMAT0022477	UAUCGUAUCGUAUUGUAUUGU	98901450	98901470	rs74791535	98901459	10	G/T
hsa-mir-3161	MI0014191	11	+	48118334	48118410	hsa-miR-3161	MIMAT0015035	CUGAUAAGAACAGAGGCCCAGAU	48118343	48118365	rs11382316	48118349	7	-/A
hsa-mir-3161	MI0014191	11	+	48118334	48118410	hsa-miR-3161	MIMAT0015035	CUGAUAAGAACAGAGGCCCAGAU	48118343	48118365	rs113098367	48118347	5	-/A
hsa-mir-1302-1	MI0006362	12	-	113132839	113132981	hsa-miR-1302	MIMAT0005890	UUGGGACAUACUUAUGCUAAA	113132887	113132907	rs74647838	113132901	7	A/G
hsa-mir-4472-2	MI0016824	12	-	116866057	116866123	hsa-miR-4472	MIMAT0018999	GGUGGGGGGUGUUGUUUU	116866099	116866116	rs57833593	116866114	3	-/A/C
hsa-mir-4472-2	MI0016824	12	-	116866057	116866123	hsa-miR-4472	MIMAT0018999	GGUGGGGGGUGUUGUUUU	116866099	116866116	rs138762363	116866114	3	-/A
hsa-mir-208b	MI0005570	14	-	23887196	23887272	hsa-miR-208b	MIMAT0004960	AUAAGACGAACAAAAGGUUUGU	23887206	23887227	rs2754157	23887219	9	A/T
hsa-mir-4706	MI0017339	14	+	65511406	65511487	hsa-miR-4706	MIMAT0019806	AGCGGGGAGGAAGUGGGCGCUGCUU	65511415	65511439	rs2296320	65511418	4	C/T
hsa-mir-4706	MI0017339	14	+	65511406	65511487	hsa-miR-4706	MIMAT0019806	AGCGGGGAGGAAGUGGGCGCUGCUU	65511415	65511439	rs2296319	65511429	15	C/T
hsa-mir-627	MI0003641	15	-	42491768	42491864	hsa-miR-627	MIMAT0003296	GUGAGUCUCUAAGAAAAGAGGA	42491828	42491849	rs2620381	42491848	2	A/C
hsa-mir-4727	MI0017364	17	+	36982091	36982145	hsa-miR-4727-5p	MIMAT0019847	AUCUGCCAGCUUCCACAGUGG	36982092	36982112	rs73295187	36982108	17	A/C
hsa-mir-4737	MI0017374	17	-	58120386	58120466	hsa-miR-4737	MIMAT0019863	AUGCGAGGAUGCUGACAGUG	58120438	58120457	rs111365058	58120456	2	A/G
hsa-mir-125a	MI0000469	19	+	52196507	52196592	hsa-miR-125a-5p	MIMAT0000443	UCCCUGAGACCCUUUAACCUGUGA	52196521	52196544	rs12975333	52196528	8	G/T
hsa-mir-4532	MI0016899	20	+	56470450	56470500	hsa-miR-4532	MIMAT0019071	CCCCGGGGAGCCCGGCG	56470455	56470471	rs113808830	56470456	2	C/T
hsa-mir-4532	MI0016899	20	+	56470450	56470500	hsa-miR-4532	MIMAT0019071	CCCCGGGGAGCCCGGCG	56470455	56470471	rs60432575	56470459	5	A/G
hsa-mir-941-3	MI0005765	20	+	62551085	62551201	hsa-miR-941	MIMAT0004984	CACCCGGCUGUGUGCACAUGUGC	62551155	62551177	rs34604519	62551169	15	C/G
hsa-mir-3199-1	MI0014247	22	-	28316513	28316600	hsa-miR-3199	MIMAT0015084	AGGGACUGCCUUAGGAGAAAGUU	28316569	28316591	rs80166589	28316591	1	-/G
hsa-mir-4789	MI0017436	3	+	175087329	175087410	hsa-miR-4789-3p	MIMAT0019960	CACACAUAGCAGGUGUAUAUA	175087379	175087399	rs56064143	175087390	12	A/G
hsa-mir-548t	MI0014164	4	+	174189311	174189384	hsa-miR-548t-3p	MIMAT0022730	AAAAACCACAAUUACUUUUGCACCA	174189356	174189380	rs73872515	174189360	5	A/C
hsa-mir-2277	MI0011284	5	-	92956402	92956494	hsa-miR-2277-3p	MIMAT0011777	UGACAGCGCCCUGCCUGGCUC	92956416	92956436	rs73772915	92956422	15	C/G
hsa-mir-4640	MI0017267	6	+	30858660	30858749	hsa-miR-4640-3p	MIMAT0019700	CACCCCCUGUUUCCUGGCCCAC	30858726	30858747	rs150797141	30858732	7	-/CT
hsa-mir-339	MI0000815	7	-	1062569	1062662	hsa-miR-339-3p	MIMAT0004702	UGAGCGCCUCGACGACAGAGCCG	1062591	1062613	rs72631820	1062599	15	A/G
hsa-mir-4649	MI0017276	7	+	44150448	44150511	hsa-miR-4649-3p	MIMAT0019712	UCUGAGGCCUGCCUCUCCCCA	44150490	44150510	rs113545244	44150510	21	A/T
hsa-mir-3689b	MI0016411	9	-	137741971	137742118	hsa-miR-3689b-3p	MIMAT0018181	CUGGGAGGUGUGAUAUUGUGGU	137742012	137742033	rs71483239	137742013	21	C/G
hsa-mir-4700	MI0017333	12	+	121160996	121161069	hsa-miR-4700-3p	MIMAT0019797	CACAGGACUGACUCCUCACCCCAGUG	121161036	121161061	rs1055070	121161048	13	G/T
hsa-mir-4714	MI0017348	15	+	99327655	99327731	hsa-miR-4714-3p	MIMAT0019823	CCAACCUAGGUGGUCAGAGUUG	99327702	99327723	rs74034203	99327711	10	A/G
hsa-mir-4529	MI0016896	18	+	53146452	53146529	hsa-miR-4529-3p	MIMAT0019068	AUUGGACUGCUGAUGGCCCGU	53146501	53146521	rs73479287	53146519	19	C/T
hsa-mir-518d	MI0003171	19	+	54238131	54238217	hsa-miR-518d-3p	MIMAT0002864	CAAAGCGCUUCCCUUUGGAGC	54238183	54238203	rs73602910	54238189	7	A/G
hsa-mir-501	MI0003185	X	+	49774330	49774413	hsa-miR-501-3p	MIMAT0004774	AAUGCACCCGGGCAAGGAUUCU	49774380	49774401	rs112489955	49774389	10	A/G
hsa-mir-624	MI0003638	14	-	31483852	31483948	hsa-miR-624-3p	MIMAT0004807	CACAAGGUAUUGGUAUUACCU	31483875	31483895	rs73251987	31483883	13	C/G
hsa-mir-1255b-2	MI0006436	1	+	167967898	167967964	hsa-miR-1255b-5p	MIMAT0005945	CGGAUGAGCAAAGAAAGUGGUU	167967903	167967924	rs189709980	167967904	2	C/G
hsa-mir-1537	MI0007258	1	-	236016300	236016360	hsa-miR-1537	MIMAT0007399	AAAACCGUCUAGUUACAGUUGU	236016300	236016321	rs113301642	236016301	21	C/T
hsa-mir-197	MI0000239	1	+	110141515	110141589	hsa-miR-197-3p	MIMAT0000227	UUCACCACCUUCUCCACCCAGC	110141562	110141583	rs142872331	110141578	17	C/T
hsa-mir-2682	MI0012063	1	-	98510798	98510907	hsa-miR-2682-5p	MIMAT0013517	CAGGCAGUGACUGUUCAGACGUC	98510863	98510885	rs80017247	98510864	22	A/T
hsa-mir-3116-1	MI0014128	1	+	62544458	62544531	hsa-miR-3116	MIMAT0014978	UGCCUGGAACAUAGUAGGGACU	62544502	62544523	rs192207383	62544503	2	A/G
hsa-mir-3118-3	MI0014133	1	-	143424141	143424215	hsa-miR-3118	MIMAT0014980	UGUGACUGCAUUAUGAAAAUUCU	143424150	143424172	rs11488501	143424165	8	C/T
hsa-mir-3972	MI0016990	1	+	17604384	17604470	hsa-miR-3972	MIMAT0019357	CUGCCAGCCCCGUUCCAGGGCA	17604443	17604464	rs187818130	17604454	12	A/G
hsa-mir-4252	MI0015864	1	-	6489894	6489956	hsa-miR-4252	MIMAT0016886	GGCCACUGAGUCAGCACCA	6489904	6489922	rs3982072	6489910	13	C/T
hsa-mir-4252	MI0015864	1	-	6489894	6489956	hsa-miR-4252	MIMAT0016886	GGCCACUGAGUCAGCACCA	6489904	6489922	rs3982073	6489914	9	C/T
hsa-mir-4253	MI0015860	1	-	23189652	23189719	hsa-miR-4253	MIMAT0016882	AGGGCAUGUCCAGGGGGU	23189662	23189679	rs150415344	23189667	13	C/G
hsa-mir-4258	MI0015857	1	+	154948169	154948259	hsa-miR-4258	MIMAT0016879	CCCCGCCACCGCCUUGG	154948179	154948195	rs113220875	154948195	17	C/G
hsa-mir-4258	MI0015857	1	+	154948169	154948259	hsa-miR-4258	MIMAT0016879	CCCCGCCACCGCCUUGG	154948179	154948195	rs139782760	154948192	14	C/T
hsa-mir-4423	MI0016760	1	+	85599477	85599556	hsa-miR-4423-5p	MIMAT0019232	AGUUGCCUUUUUGUUCCCAUGC	85599489	85599510	rs34868728	85599500	12	-/T
hsa-mir-4423	MI0016760	1	+	85599477	85599556	hsa-miR-4423-5p	MIMAT0019232	AGUUGCCUUUUUGUUCCCAUGC	85599489	85599510	rs190535180	85599509	21	A/G
hsa-mir-4711	MI0017345	1	-	60198899	60198968	hsa-miR-4711-5p	MIMAT0019816	UGCAUCAGGCCAGAAGACAUGAG	60198941	60198963	rs111566161	60198944	20	A/G
hsa-mir-4794	MI0017441	1	+	65045530	65045606	hsa-miR-4794	MIMAT0019967	UCUGGCUAUCUCACGAGACUGU	65045538	65045559	rs191156964	65045551	14	C/T
hsa-mir-488	MI0003123	1	-	176998499	176998581	hsa-miR-488-5p	MIMAT0002804	CCCAGAUAAUGGCACUCUCAA	176998548	176998568	rs181176070	176998548	21	C/T
hsa-mir-488	MI0003123	1	-	176998499	176998581	hsa-miR-488-5p	MIMAT0002804	CCCAGAUAAUGGCACUCUCAA	176998548	176998568	rs186200318	176998565	4	C/T
hsa-mir-551a	MI0003556	1	-	3477259	3477354	hsa-miR-551a	MIMAT0003214	GCGACCCACUCUUGGUUUCCA	3477274	3477294	rs187195064	3477292	3	C/T
hsa-mir-553	MI0003558	1	+	100746797	100746864	hsa-miR-553	MIMAT0003216	AAAACGGUGAGAUUUUGUUUU	100746812	100746832	rs190622705	100746814	3	A/G
hsa-mir-664	MI0006442	1	-	220373880	220373961	hsa-miR-664-5p	MIMAT0005948	ACUGGCUAGGGAAAAUGAUUGGAU	220373928	220373951	rs113256801	220373943	9	C/G
hsa-mir-217	MI0000293	2	-	56210102	56210211	hsa-miR-217	MIMAT0000274	UACUGCAUCAGGAACUGAUUGGA	56210155	56210177	rs140509279	56210168	10	C/T
hsa-mir-3125	MI0014142	2	+	12877493	12877570	hsa-miR-3125	MIMAT0014988	UAGAGGAAGCUGUGGAGAGA	12877502	12877521	rs33977954	12877502	1	-/A
hsa-mir-3126	MI0014143	2	+	69330814	69330887	hsa-miR-3126-5p	MIMAT0014989	UGAGGGACAGAUGCCAGAAGCA	69330823	69330844	rs182148652	69330824	2	A/G
hsa-mir-3126	MI0014143	2	+	69330814	69330887	hsa-miR-3126-5p	MIMAT0014989	UGAGGGACAGAUGCCAGAAGCA	69330823	69330844	rs187256070	69330825	3	A/T
hsa-mir-3129	MI0014146	2	-	189997762	189997837	hsa-miR-3129-5p	MIMAT0014992	GCAGUAGUGUAGAGAUUGGUUU	189997808	189997829	rs192364638	189997816	14	C/G
hsa-mir-3682	MI0016083	2	-	54076259	54076342	hsa-miR-3682-3p	MIMAT0018110	UGAUGAUACAGGUGGAGGUAG	54076273	54076293	rs184679526	54076276	18	C/T
hsa-mir-4261	MI0015868	2	-	10332740	10332797	hsa-miR-4261	MIMAT0016890	AGGAAACAGGGACCCA	10332750	10332765	rs192288636	10332755	11	C/G
hsa-mir-4265	MI0015869	2	-	109757946	109758044	hsa-miR-4265	MIMAT0016891	CUGUGGGCUCAGCUCUGGG	109757956	109757974	rs4676066	109757963	12	C/T
hsa-mir-4430	MI0016769	2	+	33643583	33643631	hsa-miR-4430	MIMAT0018945	AGGCUGGAGUGAGCGGAG	33643586	33643603	rs13016168	33643601	16	C/G
hsa-mir-4430	MI0016769	2	+	33643583	33643631	hsa-miR-4430	MIMAT0018945	AGGCUGGAGUGAGCGGAG	33643586	33643603	rs149455080	33643600	15	A/G
hsa-mir-4440	MI0016783	2	-	239990513	239990610	hsa-miR-4440	MIMAT0018958	UGUCGUGGGGCUUGCUGGCUUG	239990525	239990546	rs149465275	239990528	19	G/T
hsa-mir-4441	MI0016784	2	-	240007523	240007622	hsa-miR-4441	MIMAT0018959	ACAGGGAGGAGAUUGUA	240007524	240007540	rs190192929	240007528	13	A/G
hsa-mir-4775	MI0017418	2	+	208619531	208619605	hsa-miR-4775	MIMAT0019931	UUAAUUUUUUGUUUCGGUCACU	208619540	208619561	rs190673341	208619553	14	C/T
hsa-mir-4775	MI0017418	2	+	208619531	208619605	hsa-miR-4775	MIMAT0019931	UUAAUUUUUUGUUUCGGUCACU	208619540	208619561	rs138558471	208619555	16	A/G
hsa-mir-559	MI0003565	2	+	47604814	47604909	hsa-miR-559	MIMAT0003223	UAAAGUAAAUAUGCACCAAAA	47604829	47604849	rs138461304	47604829	1	-/TAAAG
hsa-mir-562	MI0003568	2	+	233037363	233037457	hsa-miR-562	MIMAT0003226	AAAGUAGCUGUACCAUUUGC	233037423	233037442	rs140596642	233037430	8	-/CTGTACCATTTGCACTCC
hsa-mir-5702	MI0019309	2	-	227523426	227523509	hsa-miR-5702	MIMAT0022495	UGAGUCAGCAACAUAUCCCAUG	227523436	227523457	rs186688157	227523438	20	A/T
hsa-mir-933	MI0005755	2	-	176032361	176032437	hsa-miR-933	MIMAT0004976	UGUGCGCAGGGAGACCUCUCCC	176032370	176032391	rs139770589	176032384	8	C/T
hsa-mir-1226	MI0006313	3	+	47891045	47891119	hsa-miR-1226-5p	MIMAT0005576	GUGAGGGCAUGCAGGCCUGGAUGGGG	47891045	47891070	rs181697923	47891069	25	A/G
hsa-mir-198	MI0000240	3	-	120114515	120114576	hsa-miR-198	MIMAT0000228	GGUCCAGAGGGGAGAUAGGUUC	120114550	120114571	rs142303836	120114558	14	C/T
hsa-mir-4271	MI0015879	3	+	49311553	49311619	hsa-miR-4271	MIMAT0016901	GGGGGAAGAAAAGGUGGGG	49311591	49311609	rs189148716	49311593	3	C/G
hsa-mir-4273	MI0015881	3	+	75787431	75787514	hsa-miR-4273	MIMAT0016903	GUGUUCUCUGAUGGACAG	75787441	75787458	rs76333414	75787458	18	A/G
hsa-mir-4444-2	MI0019111	3	+	75263627	75263700	hsa-miR-4444	MIMAT0018962	CUCGAGUUGGAAGAGGCG	75263669	75263686	rs142357696	75263682	14	A/G
hsa-mir-466	MI0014157	3	-	31203196	31203279	hsa-miR-466	MIMAT0015002	AUACACAUACACGCAACACACAU	31203206	31203228	rs148367480	31203207	22	G/T
hsa-mir-4788	MI0017435	3	+	134156669	134156748	hsa-miR-4788	MIMAT0019958	UUACGGACCAGCUAAGGGAGGC	134156678	134156699	rs187884409	134156682	5	A/G
hsa-mir-4793	MI0017440	3	-	48681627	48681713	hsa-miR-4793-5p	MIMAT0019965	ACAUCCUGCUCCACAGGGCAGAGG	48681672	48681695	rs138052127	48681684	12	A/G
hsa-mir-5002	MI0017868	3	+	123851776	123851872	hsa-miR-5002-5p	MIMAT0021023	AAUUUGGUUUCUGAGGCACUUAGU	123851796	123851819	rs139319878	123851818	23	A/G
hsa-mir-548ab	MI0016752	3	-	103242877	103242960	hsa-miR-548ab	MIMAT0018928	AAAAGUAAUUGUGGAUUUUGCU	103242929	103242950	rs59323834	103242937	14	C/T
hsa-mir-548aq	MI0019130	3	-	185485635	185485692	hsa-miR-548aq-5p	MIMAT0022263	GAAAGUAAUUGCUGUUUUUGCC	185485671	185485692	rs148741643	185485689	4	C/T
hsa-mir-567	MI0003573	3	+	111831648	111831745	hsa-miR-567	MIMAT0003231	AGUAUGUUCUUCCAGGACAGAAC	111831663	111831685	rs146499813	111831684	22	A/C
hsa-mir-568	MI0003574	3	-	114035322	114035416	hsa-miR-568	MIMAT0003232	AUGUAUAAAUGUAUACACAC	114035382	114035401	rs149509568	114035388	14	A/G
hsa-mir-568	MI0003574	3	-	114035322	114035416	hsa-miR-568	MIMAT0003232	AUGUAUAAAUGUAUACACAC	114035382	114035401	rs28632138	114035387	15	G/T
hsa-mir-5688	MI0019292	3	+	85434860	85434942	hsa-miR-5688	MIMAT0022479	UAACAAACACCUGUAAAACAGC	85434911	85434932	rs193065146	85434930	20	A/G
hsa-mir-720	MI0006654	3	+	164059129	164059238	hsa-miR-720	MIMAT0005954	UCUCGCUGGGGCCUCCA	164059155	164059171	rs182926610	164059159	5	A/G
hsa-mir-922	MI0005714	3	-	197401367	197401447	hsa-miR-922	MIMAT0004972	GCAGCAGAGAAUAGGACUACGUC	197401369	197401391	rs140463854	197401371	21	C/T
hsa-mir-922	MI0005714	3	-	197401367	197401447	hsa-miR-922	MIMAT0004972	GCAGCAGAGAAUAGGACUACGUC	197401369	197401391	rs182056447	197401372	20	A/G
hsa-mir-944	MI0005769	3	+	189547711	189547798	hsa-miR-944	MIMAT0004987	AAAUUAUUGUACAUCGGAUGAG	189547764	189547785	rs190786647	189547779	16	C/G
hsa-mir-1255a	MI0006389	4	-	102251459	102251571	hsa-miR-1255a	MIMAT0005906	AGGAUGAGCAAAGAAAGUAGAUU	102251522	102251544	rs192307370	102251532	13	A/C
hsa-mir-1255b-1	MI0006435	4	-	36427988	36428050	hsa-miR-1255b-5p	MIMAT0005945	CGGAUGAGCAAAGAAAGUGGUU	36428027	36428048	rs139535532	36428046	3	A/C
hsa-mir-1305	MI0006372	4	+	183090446	183090531	hsa-miR-1305	MIMAT0005893	UUUUCAACUCUAAUGGGAGAGA	183090496	183090517	rs190183451	183090511	16	A/G
hsa-mir-1973	MI0009983	4	+	117220881	117220924	hsa-miR-1973	MIMAT0009448	ACCGUGCAAAGGUAGCAUA	117220906	117220924	rs183399490	117220909	4	A/G
hsa-mir-297	MI0005775	4	-	111781738	111781803	hsa-miR-297	MIMAT0004450	AUGUAUGUGUGCAUGUGCAUG	111781780	111781800	rs112636147	111781785	16	A/G
hsa-mir-367	MI0000775	4	-	113569030	113569097	hsa-miR-367-5p	MIMAT0004686	ACUGUUGCUAAUAUGCAACUCU	113569071	113569092	rs150161032	113569088	5	A/G
hsa-mir-3945	MI0016602	4	-	185772167	185772264	hsa-miR-3945	MIMAT0018361	AGGGCAUAGGAGAGGGUUGAUAU	185772220	185772242	rs145931056	185772233	10	-/CCTATGCCCTCC
hsa-mir-4274	MI0015884	4	+	7461755	7461845	hsa-miR-4274	MIMAT0016906	CAGCAGUCCCUCCCCCUG	7461818	7461835	rs66511565	7461828	11	-/AC/CAC
hsa-mir-4274	MI0015884	4	+	7461755	7461845	hsa-miR-4274	MIMAT0016906	CAGCAGUCCCUCCCCCUG	7461818	7461835	rs10655902	7461826	9	-/A/C/CCA
hsa-mir-4274	MI0015884	4	+	7461755	7461845	hsa-miR-4274	MIMAT0016906	CAGCAGUCCCUCCCCCUG	7461818	7461835	rs141916455	7461825	8	-/CAC
hsa-mir-4452	MI0016798	4	-	87463635	87463705	hsa-miR-4452	MIMAT0018974	UUGAAUUCUUGGCCUUAAGUGAU	87463638	87463660	rs192770687	87463641	20	A/G
hsa-mir-4454	MI0016800	4	-	164014726	164014780	hsa-miR-4454	MIMAT0018976	GGAUCCGAGUCACGGCACCA	164014759	164014778	rs186486512	164014773	6	A/G
hsa-mir-4802	MI0017450	4	-	40504057	40504136	hsa-miR-4802-5p	MIMAT0019981	UAUGGAGGUUCUAGACCAUGUU	40504103	40504124	rs112628148	40504123	2	C/T
hsa-mir-5091	MI0017980	4	+	13629489	13629581	hsa-miR-5091	MIMAT0021083	ACGGAGACGACAAGACUGUGCUG	13629499	13629521	rs150952964	13629518	20	A/G
hsa-mir-548i-2	MI0006422	4	-	9557789	9557937	hsa-miR-548i	MIMAT0005935	AAAAGUAAUUGCGGAUUUUGCC	9557878	9557899	rs113384898	9557888	12	A/G
hsa-mir-548t	MI0014164	4	+	174189311	174189384	hsa-miR-548t-5p	MIMAT0015009	CAAAAGUGAUCGUGGUUUUUG	174189320	174189340	rs185250675	174189331	12	A/G
hsa-mir-5591	MI0019151	4	+	39413530	39413594	hsa-miR-5591-5p	MIMAT0022301	UGGGAGCUAAGCUAUGGGUAU	39413530	39413550	rs182360991	39413540	11	A/G
hsa-mir-574	MI0003581	4	+	38869653	38869748	hsa-miR-574-5p	MIMAT0004795	UGAGUGUGUGUGUGUGAGUGUGU	38869677	38869699	rs147472159	38869680	4	-/GT
hsa-mir-575	MI0003582	4	-	83674490	83674583	hsa-miR-575	MIMAT0003240	GAGCCAGUUGGACAGGAGC	83674505	83674523	rs149186367	83674520	4	A/G
hsa-mir-943	MI0005768	4	-	1988111	1988204	hsa-miR-943	MIMAT0004986	CUGACUGUUGCCGUCCUCCAG	1988130	1988150	rs186568343	1988144	7	A/C
hsa-mir-1294	MI0006356	5	+	153726666	153726807	hsa-miR-1294	MIMAT0005884	UGUGAGGUUGGCAUUGUUGUCU	153726713	153726734	rs189565536	153726728	16	G/T
hsa-mir-218-2	MI0000295	5	-	168195151	168195260	hsa-miR-218-2-3p	MIMAT0004566	CAUGGUUCUGUCAAGCACCGCG	168195173	168195194	rs140638702	168195174	21	A/G
hsa-mir-3655	MI0016055	5	+	140027429	140027511	hsa-miR-3655	MIMAT0018075	GCUUGUCGCUGCGGUGUUGCU	140027429	140027449	rs139482464	140027448	20	C/T
hsa-mir-3655	MI0016055	5	+	140027429	140027511	hsa-miR-3655	MIMAT0018075	GCUUGUCGCUGCGGUGUUGCU	140027429	140027449	rs146400503	140027435	7	C/T
hsa-mir-3661	MI0016062	5	+	133561448	133561543	hsa-miR-3661	MIMAT0018082	UGACCUGGGACUCGGACAGCUG	133561468	133561489	rs147683316	133561486	19	A/G
hsa-mir-3912	MI0016416	5	-	170813660	170813764	hsa-miR-3912	MIMAT0018186	UAACGCAUAAUAUGGACAUGU	170813682	170813702	rs34887287	170813684	19	-/A
hsa-mir-4460	MI0016806	5	-	128732755	128732840	hsa-miR-4460	MIMAT0018982	AUAGUGGUUGUGAAUUUACCUU	128732808	128732829	rs190094721	128732824	6	A/C
hsa-mir-449c	MI0003823	5	-	54468090	54468181	hsa-miR-449c-5p	MIMAT0010251	UAGGCAGUGUAUUGCUAGCGGCUGU	54468141	54468165	rs146466616	54468150	16	A/G
hsa-mir-4638	MI0017265	5	-	180649566	180649633	hsa-miR-4638-5p	MIMAT0019695	ACUCGGCUGCGGUGGACAAGU	180649612	180649632	rs146528803	180649616	17	A/G
hsa-mir-5706	MI0019314	5	+	118490332	118490411	hsa-miR-5706	MIMAT0022500	UUCUGGAUAACAUGCUGAAGCU	118490341	118490362	rs182917299	118490354	14	A/G
hsa-mir-581	MI0003588	5	-	53247334	53247429	hsa-miR-581	MIMAT0003246	UCUUGUGUUCUCUAGAUCAGU	53247394	53247414	rs1694089	53247394	21	G/T
hsa-mir-581	MI0003588	5	-	53247334	53247429	hsa-miR-581	MIMAT0003246	UCUUGUGUUCUCUAGAUCAGU	53247394	53247414	rs810917	53247400	15	A/G
hsa-mir-1202	MI0006334	6	+	156267931	156268013	hsa-miR-1202	MIMAT0005865	GUGCCAGCUGCAGUGGGGGAG	156267943	156267963	rs112508646	156267955	13	A/G
hsa-mir-1236	MI0006326	6	-	31924616	31924717	hsa-miR-1236	MIMAT0005591	CCUCUUCCCCUUGUCUCUCCAG	31924616	31924637	rs185147690	31924631	7	C/G
hsa-mir-1273c	MI0014171	6	+	155174494	155174570	hsa-miR-1273c	MIMAT0015017	GGCGACAAAACGAGACCCUGUC	155174503	155174524	rs111252952	155174524	22	-/T
hsa-mir-1913	MI0008334	6	-	166922842	166922921	hsa-miR-1913	MIMAT0007888	UCUGCCCCCUCCGCUGCUGCCA	166922852	166922873	rs143896961	166922862	12	A/G
hsa-mir-30a	MI0000088	6	-	72113254	72113324	hsa-miR-30a-5p	MIMAT0000087	UGUAAACAUCCUCGACUGGAAG	72113298	72113319	rs190842689	72113306	14	C/G
hsa-mir-30c-2	MI0000254	6	-	72086663	72086734	hsa-miR-30c-5p	MIMAT0000244	UGUAAACAUCCUACACUCUCAGC	72086706	72086728	rs113749278	72086720	9	A/G
hsa-mir-3692	MI0016093	6	+	157950164	157950232	hsa-miR-3692-5p	MIMAT0018121	CCUGCUGGUCAGGAGUGGAUACUG	157950169	157950192	rs185691679	157950175	7	A/G
hsa-mir-3939	MI0016596	6	-	167411295	167411400	hsa-miR-3939	MIMAT0018355	UACGCGCAGACCACAGGAUGUC	167411318	167411339	rs76608449	167411333	7	C/G
hsa-mir-4464	MI0016812	6	+	91022461	91022552	hsa-miR-4464	MIMAT0018988	AAGGUUUGGAUAGAUGCAAUA	91022472	91022492	rs34899210	91022475	4	-/G
hsa-mir-4640	MI0017267	6	+	30858660	30858749	hsa-miR-4640-5p	MIMAT0019699	UGGGCCAGGGAGCAGCUGGUGGG	30858668	30858690	rs71552023	30858687	20	-/G
hsa-mir-4642	MI0017269	6	+	44403378	44403459	hsa-miR-4642	MIMAT0019702	AUGGCAUCGUCCCCUGGUGGCU	44403387	44403408	rs111880021	44403399	13	A/C
hsa-mir-548b	MI0003596	6	-	119390212	119390308	hsa-miR-548b-5p	MIMAT0004798	AAAAGUAAUUGUGGUUUUGGCC	119390263	119390284	rs188182113	119390263	22	C/G
hsa-mir-5690	MI0019295	6	-	35632494	35632566	hsa-miR-5690	MIMAT0022482	UCAGCUACUACCUCUAUUAGG	35632537	35632557	rs191554501	35632542	16	C/T
hsa-mir-1200	MI0006332	7	-	36958962	36959037	hsa-miR-1200	MIMAT0005863	CUCCUGAGCCAUUCUGAGCCUC	36959008	36959029	rs77814495	36959015	15	A/G
hsa-mir-339	MI0000815	7	-	1062569	1062662	hsa-miR-339-5p	MIMAT0000764	UCCCUGUCCUCCAGGAGCUCACG	1062626	1062648	rs145196722	1062626	23	C/T
hsa-mir-3666	MI0016067	7	+	114293400	114293510	hsa-miR-3666	MIMAT0018088	CAGUGCAAGUGUAGAUGCCGA	114293428	114293448	rs186005043	114293431	4	C/T
hsa-mir-3943	MI0016600	7	+	43190494	43190593	hsa-miR-3943	MIMAT0018359	UAGCCCCCAGGCUUCACUUGGCG	43190516	43190538	rs148859333	43190538	23	A/G
hsa-mir-4651	MI0017279	7	+	75544515	75544587	hsa-miR-4651	MIMAT0019715	CGGGGUGGGUGAGGUCGGGC	75544524	75544543	rs72553979	75544542	19	-/TCGGG
hsa-mir-4656	MI0017284	7	-	4828196	4828270	hsa-miR-4656	MIMAT0019723	UGGGCUGAGGGCAGGAGGCCUGU	4828239	4828261	rs71535143	4828258	4	-/C
hsa-mir-550b-1	MI0016686	7	-	30329410	30329506	hsa-miR-550b-3p	MIMAT0018445	UCUUACUCCCUCAGGCACUG	30329430	30329449	rs187080847	30329444	6	A/G
hsa-mir-590	MI0003602	7	+	73605528	73605624	hsa-miR-590-5p	MIMAT0003258	GAGCUUAUUCAUAAAAGUGCAG	73605543	73605564	rs189727189	73605546	4	C/T
hsa-mir-590	MI0003602	7	+	73605528	73605624	hsa-miR-590-5p	MIMAT0003258	GAGCUUAUUCAUAAAAGUGCAG	73605543	73605564	rs192756765	73605551	9	A/T
hsa-mir-1207	MI0006340	8	+	129061398	129061484	hsa-miR-1207-5p	MIMAT0005871	UGGCAGGGAGGCUGGGAGGGG	129061405	129061425	rs191866221	129061422	18	A/G
hsa-mir-1322	MI0006653	8	-	10682883	10682953	hsa-miR-1322	MIMAT0005953	GAUGAUGCUGCUGAUGCUG	10682885	10682903	rs189895541	10682898	6	A/G
hsa-mir-3610	MI0016000	8	-	117886967	117887039	hsa-miR-3610	MIMAT0017987	GAAUCGGAAAGGAGGCGCCG	117886979	117886998	rs112072631	117886991	8	G/T
hsa-mir-3610	MI0016000	8	-	117886967	117887039	hsa-miR-3610	MIMAT0017987	GAAUCGGAAAGGAGGCGCCG	117886979	117886998	rs10094194	117886982	17	C/G
hsa-mir-3622b	MI0016014	8	-	27559190	27559284	hsa-miR-3622b-5p	MIMAT0018005	AGGCAUGGGAGGUCAGGUGA	27559243	27559262	rs13276615	27559261	2	A/C
hsa-mir-3669	MI0016070	8	-	130509594	130509674	hsa-miR-3669	MIMAT0018092	ACGGAAUAUGUAUACGGAAUAUA	130509599	130509621	rs186981495	130509601	21	C/T
hsa-mir-3669	MI0016070	8	-	130509594	130509674	hsa-miR-3669	MIMAT0018092	ACGGAAUAUGUAUACGGAAUAUA	130509599	130509621	rs191756002	130509604	18	A/T
hsa-mir-3674	MI0016075	8	+	1749291	1749358	hsa-miR-3674	MIMAT0018097	AUUGUAGAACCUAAGAUUGGCC	1749299	1749320	rs192186660	1749320	22	C/T
hsa-mir-3686	MI0016087	8	-	130496303	130496388	hsa-miR-3686	MIMAT0018114	AUCUGUAAGAGAAAGUAAAUGA	130496313	130496334	rs190173637	130496320	15	C/T
hsa-mir-383	MI0000791	8	-	14710947	14711019	hsa-miR-383	MIMAT0000738	AGAUCAGAAGGUGAUUGUGGCU	14710992	14711013	rs184836993	14710999	15	A/G
hsa-mir-383	MI0000791	8	-	14710947	14711019	hsa-miR-383	MIMAT0000738	AGAUCAGAAGGUGAUUGUGGCU	14710992	14711013	rs112302475	14711013	1	G/T
hsa-mir-4662a	MI0017290	8	+	125834227	125834293	hsa-miR-4662a-5p	MIMAT0019731	UUAGCCAAUUGUCCAUCUUUAG	125834232	125834253	rs193002095	125834239	8	A/G
hsa-mir-4662b	MI0017293	8	-	125834220	125834300	hsa-miR-4662b	MIMAT0019736	AAAGAUGGACAAUUGGCUAAAU	125834230	125834251	rs193002095	125834239	13	A/G
hsa-mir-4664	MI0017294	8	-	144815253	144815323	hsa-miR-4664-5p	MIMAT0019737	UGGGGUGCCCACUCCGCAAGUU	144815293	144815314	rs185781090	144815301	14	C/G
hsa-mir-5194	MI0018173	8	-	131020580	131020699	hsa-miR-5194	MIMAT0021125	UGAGGGGUUUGGAAUGGGAUGG	131020606	131020627	rs35804210	131020624	4	-/C
hsa-mir-597	MI0003609	8	+	9599182	9599278	hsa-miR-597	MIMAT0003265	UGUGUCACUCGAUGACCACUGU	9599197	9599218	rs112056940	9599212	16	C/T
hsa-mir-204	MI0000284	9	-	73424891	73425000	hsa-miR-204-5p	MIMAT0000265	UUCCCUUUGUCAUCCUAUGCCU	73424947	73424968	rs112062096	73424956	13	A/G
hsa-mir-3689c	MI0016832	9	-	137741144	137741215	hsa-miR-3689c	MIMAT0019007	CUGGGAGGUGUGAUAUUGUGGU	137741148	137741169	rs71499201	137741148	22	CCACAAT/GCACAGG
hsa-mir-3689d-2	MI0016835	9	-	137742123	137742202	hsa-miR-3689d	MIMAT0019008	GGGAGGUGUGAUCUCACACUCG	137742178	137742199	rs143142996	137742192	8	C/T
hsa-mir-3689e	MI0016836	9	-	137742416	137742487	hsa-miR-3689e	MIMAT0019009	UGUGAUAUCAUGGUUCCUGGGA	137742460	137742481	rs72360796	137742475	7	(LARGEDELETION)/-
hsa-mir-3910-2	MI0016431	9	-	94398546	94398627	hsa-miR-3910	MIMAT0018184	AAAGGCAUAAAACCAAGACA	94398559	94398578	rs149611497	94398571	8	-/ATGCC
hsa-mir-4290	MI0015899	9	-	92785723	92785817	hsa-miR-4290	MIMAT0016921	UGCCCUCCUUUCUUCCCUC	92785733	92785751	rs182483446	92785749	3	A/G
hsa-mir-4473	MI0016825	9	-	20411146	20411236	hsa-miR-4473	MIMAT0019000	CUAGUGCUCUCCGUUACAAGUA	20411159	20411180	rs182397728	20411169	12	A/G
hsa-mir-4477a	MI0016829	9	-	68415308	68415388	hsa-miR-4477a	MIMAT0019004	CUAUUAAGGACAUUUGUGAUUC	68415320	68415341	rs75019967	68415338	4	A/C
hsa-mir-4477a	MI0016829	9	-	68415308	68415388	hsa-miR-4477a	MIMAT0019004	CUAUUAAGGACAUUUGUGAUUC	68415320	68415341	rs71262206	68415332	10	A/G
hsa-mir-4477a	MI0016829	9	-	68415308	68415388	hsa-miR-4477a	MIMAT0019004	CUAUUAAGGACAUUUGUGAUUC	68415320	68415341	rs139133717	68415322	20	A/G
hsa-mir-4477b	MI0016830	9	+	68415308	68415388	hsa-miR-4477b	MIMAT0019005	AUUAAGGACAUUUGUGAUUGAU	68415357	68415378	rs34249371	68415372	16	C/T
hsa-mir-4477b	MI0016830	9	+	68415308	68415388	hsa-miR-4477b	MIMAT0019005	AUUAAGGACAUUUGUGAUUGAU	68415357	68415378	rs146706865	68415366	10	A/T
hsa-mir-4477b	MI0016830	9	+	68415308	68415388	hsa-miR-4477b	MIMAT0019005	AUUAAGGACAUUUGUGAUUGAU	68415357	68415378	rs35152011	68415370	14	-/C
hsa-mir-4477b	MI0016830	9	+	68415308	68415388	hsa-miR-4477b	MIMAT0019005	AUUAAGGACAUUUGUGAUUGAU	68415357	68415378	rs143791185	68415362	6	A/G
hsa-mir-4540	MI0016911	9	-	36864251	36864305	hsa-miR-4540	MIMAT0019083	UUAGUCCUGCCUGUAGGUUUA	36864251	36864271	rs143699849	36864265	7	A/G
hsa-mir-4668	MI0017298	9	+	114694380	114694449	hsa-miR-4668-5p	MIMAT0019745	AGGGAAAAAAAAAAGGAUUUGUC	114694380	114694402	rs62570278	114694395	16	A/G
hsa-mir-4668	MI0017298	9	+	114694380	114694449	hsa-miR-4668-5p	MIMAT0019745	AGGGAAAAAAAAAAGGAUUUGUC	114694380	114694402	rs74618603	114694393	14	A/G
hsa-mir-4669	MI0017300	9	+	137271257	137271318	hsa-miR-4669	MIMAT0019749	UGUGUCCGGGAAGUGGAGGAGG	137271295	137271316	rs149603368	137271302	8	A/G
hsa-mir-548au	MI0019145	9	+	96357123	96357176	hsa-miR-548au-5p	MIMAT0022291	AAAAGUAAUUGCGGUUUUUGC	96357123	96357143	rs138894217	96357135	13	A/G
hsa-mir-1254-1	MI0006388	10	+	70519075	70519171	hsa-miR-1254	MIMAT0005905	AGCCUGGAAGCUGGAGCCUGCAGU	70519092	70519115	rs138812323	70519093	2	A/G
hsa-mir-2110	MI0010629	10	-	115933864	115933938	hsa-miR-2110	MIMAT0010133	UUGGGGAAACGGCCGCUGAGUG	115933910	115933931	rs114530801	115933922	10	A/G
hsa-mir-2110	MI0010629	10	-	115933864	115933938	hsa-miR-2110	MIMAT0010133	UUGGGGAAACGGCCGCUGAGUG	115933910	115933931	rs192664871	115933913	19	G/T
hsa-mir-3157	MI0014185	10	-	97824072	97824156	hsa-miR-3157-5p	MIMAT0015031	UUCAGCCAGGCUAGUGCAGUCU	97824126	97824147	rs189826351	97824129	19	C/G
hsa-mir-3157	MI0014185	10	-	97824072	97824156	hsa-miR-3157-5p	MIMAT0015031	UUCAGCCAGGCUAGUGCAGUCU	97824126	97824147	rs141770574	97824145	3	A/G
hsa-mir-3611	MI0016001	10	-	35368526	35368608	hsa-miR-3611	MIMAT0017988	UUGUGAAGAAAGAAAUUCUUA	35368537	35368557	rs150577768	35368556	2	A/C
hsa-mir-3663	MI0016064	10	-	118927189	118927285	hsa-miR-3663-5p	MIMAT0018084	GCUGGUCUGCGUGGUGCUCGG	118927245	118927265	rs111525499	118927256	10	A/G
hsa-mir-3924	MI0016432	10	-	59064239	59064319	hsa-miR-3924	MIMAT0018199	AUAUGUAUAUGUGACUGCUACU	59064249	59064270	rs77767763	59064260	11	C/G
hsa-mir-4296	MI0015823	10	-	126721352	126721439	hsa-miR-4296	MIMAT0016845	AUGUGGGCUCAGGCUCA	126721413	126721429	rs182347826	126721423	7	A/C
hsa-mir-4296	MI0015823	10	-	126721352	126721439	hsa-miR-4296	MIMAT0016845	AUGUGGGCUCAGGCUCA	126721413	126721429	rs113642938	126721419	11	C/T
hsa-mir-4484	MI0016845	10	+	127508309	127508391	hsa-miR-4484	MIMAT0019018	AAAAGGCGGGAGAAGCCCCA	127508372	127508391	rs146182954	127508379	8	A/G
hsa-mir-4675	MI0017306	10	+	20840899	20840975	hsa-miR-4675	MIMAT0019757	GGGGCUGUGAUUGACCAGCAGG	20840944	20840965	rs139755219	20840944	1	A/G
hsa-mir-4676	MI0017307	10	+	74480787	74480858	hsa-miR-4676-5p	MIMAT0019758	GAGCCAGUGGUGAGACAGUGA	74480796	74480816	rs183259402	74480800	5	C/T
hsa-mir-511-1	MI0003127	10	+	17887107	17887193	hsa-miR-511	MIMAT0002808	GUGUCUUUUGCUCUGCAGUCA	17887122	17887142	rs111329103	17887122	1	A/G
hsa-mir-511-2	MI0003128	10	+	18134036	18134122	hsa-miR-511	MIMAT0002808	GUGUCUUUUGCUCUGCAGUCA	18134051	18134071	rs111329103	18134051	1	A/G
hsa-mir-5686	MI0019290	10	+	98901440	98901521	hsa-miR-5686	MIMAT0022477	UAUCGUAUCGUAUUGUAUUGU	98901450	98901470	rs142904229	98901457	8	-/TCGTA
hsa-mir-5686	MI0019290	10	+	98901440	98901521	hsa-miR-5686	MIMAT0022477	UAUCGUAUCGUAUUGUAUUGU	98901450	98901470	rs67749421	98901463	14	-/CGTAT
hsa-mir-5686	MI0019290	10	+	98901440	98901521	hsa-miR-5686	MIMAT0022477	UAUCGUAUCGUAUUGUAUUGU	98901450	98901470	rs112400908	98901468	19	C/T
hsa-mir-604	MI0003617	10	-	29833933	29834026	hsa-miR-604	MIMAT0003272	AGGCUGCGGAAUUCAGGAC	29833948	29833966	rs186844507	29833959	8	C/T
hsa-mir-605	MI0003618	10	+	53059333	53059415	hsa-miR-605	MIMAT0003273	UAAAUCCCAUGGUGCCUUCUCCU	53059348	53059370	rs76759855	53059356	9	A/G
hsa-mir-605	MI0003618	10	+	53059333	53059415	hsa-miR-605	MIMAT0003273	UAAAUCCCAUGGUGCCUUCUCCU	53059348	53059370	rs113212828	53059349	2	A/G
hsa-mir-606	MI0003619	10	+	77312216	77312311	hsa-miR-606	MIMAT0003274	AAACUACUGAAAAUCAAAGAU	77312276	77312296	rs34610391	77312284	9	-/A
hsa-mir-936	MI0005758	10	-	105807847	105807944	hsa-miR-936	MIMAT0004979	ACAGUAGAGGGAGGAAUCGCAG	105807909	105807930	rs189063749	105807912	19	C/T
hsa-mir-936	MI0005758	10	-	105807847	105807944	hsa-miR-936	MIMAT0004979	ACAGUAGAGGGAGGAAUCGCAG	105807909	105807930	rs140657237	105807909	22	C/T
hsa-mir-1304	MI0006371	11	-	93466840	93466930	hsa-miR-1304-5p	MIMAT0005892	UUUGAGGCUACAGUGAGAUGUG	93466890	93466911	rs76857625	93466910	2	A/G
hsa-mir-3159	MI0014188	11	+	18409334	18409407	hsa-miR-3159	MIMAT0015033	UAGGAUUACAAGUGUCGGCCAC	18409343	18409364	rs79957895	18409354	12	A/G
hsa-mir-3161	MI0014191	11	+	48118334	48118410	hsa-miR-3161	MIMAT0015035	CUGAUAAGAACAGAGGCCCAGAU	48118343	48118365	rs139275508	48118348	6	-/A
hsa-mir-3161	MI0014191	11	+	48118334	48118410	hsa-miR-3161	MIMAT0015035	CUGAUAAGAACAGAGGCCCAGAU	48118343	48118365	rs35834266	48118350	8	-/A
hsa-mir-3161	MI0014191	11	+	48118334	48118410	hsa-miR-3161	MIMAT0015035	CUGAUAAGAACAGAGGCCCAGAU	48118343	48118365	rs190080389	48118365	23	C/T
hsa-mir-3166	MI0014196	11	+	87909670	87909761	hsa-miR-3166	MIMAT0015040	CGCAGACAAUGCCUACUGGCCUA	87909729	87909751	rs183676851	87909731	3	C/T
hsa-mir-3656	MI0016056	11	+	118889654	118889722	hsa-miR-3656	MIMAT0018076	GGCGGGUGCGGGGGUGG	118889702	118889718	rs149116095	118889714	13	A/G
hsa-mir-3973	MI0016991	11	+	36031648	36031754	hsa-miR-3973	MIMAT0019358	ACAAAGUACAGCAUUAGCCUUAG	36031731	36031753	rs183016698	36031753	23	A/G
hsa-mir-4299	MI0015829	11	-	11678198	11678269	hsa-miR-4299	MIMAT0016851	GCUGGUGACAUGAGAGGC	11678208	11678225	rs142296776	11678210	16	C/T
hsa-mir-4301	MI0015828	11	-	113320745	113320810	hsa-miR-4301	MIMAT0016850	UCCCACUACUUCACUUGUGA	113320781	113320800	rs184176277	113320799	2	G/T
hsa-mir-4487	MI0016848	11	+	47422521	47422593	hsa-miR-4487	MIMAT0019021	AGAGCUGGCUGAAGGGCAG	47422574	47422592	rs113524130	47422587	14	A/G
hsa-mir-4490	MI0016852	11	-	90288942	90289025	hsa-miR-4490	MIMAT0019025	UCUGGUAAGAGAUUUGGGCAUA	90288953	90288974	rs112937431	90288972	3	A/G
hsa-mir-4694	MI0017327	11	-	19781550	19781629	hsa-miR-4694-5p	MIMAT0019786	AGGUGUUAUCCUAUCCAUUUGC	19781599	19781620	rs147146073	19781608	13	C/T
hsa-mir-4697	MI0017330	11	-	133768399	133768476	hsa-miR-4697-5p	MIMAT0019791	AGGGGGCGCAGUCACUGACGUG	133768446	133768467	rs3802919	133768448	20	A/G
hsa-mir-548al	MI0016851	11	+	74110282	74110378	hsa-miR-548al	MIMAT0019024	AACGGCAAUGACUUUUGUACCA	74110346	74110367	rs145394973	74110358	13	A/T
hsa-mir-548l	MI0006361	11	-	94199661	94199746	hsa-miR-548l	MIMAT0005889	AAAAGUAUUUGCGGGUUUUGUC	94199711	94199732	rs148377174	94199711	22	A/G
hsa-mir-5691	MI0019296	11	-	9111859	9111926	hsa-miR-5691	MIMAT0022483	UUGCUCUGAGCUCCGAGAAAGC	9111897	9111918	rs112511786	9111905	14	C/G
hsa-mir-611	MI0003624	11	-	61559967	61560033	hsa-miR-611	MIMAT0003279	GCGAGGACCCCUCGGGGUCUGAC	61559972	61559994	rs187944546	61559981	14	C/T
hsa-mir-1252	MI0006434	12	+	79813037	79813101	hsa-miR-1252	MIMAT0005944	AGAAGGAAAUUGAAUUCAUUUA	79813041	79813062	rs115256251	79813049	9	A/G
hsa-mir-4302	MI0015833	12	-	26026953	26027012	hsa-miR-4302	MIMAT0016855	CCAGUGUGGCUCAGCGAG	26026985	26027002	rs141960509	26026997	6	C/T
hsa-mir-4303	MI0015834	12	-	98389161	98389226	hsa-miR-4303	MIMAT0016856	UUCUGAGCUGAGGACAG	98389200	98389216	rs146169041	98389204	13	C/T
hsa-mir-4472-2	MI0016824	12	-	116866057	116866123	hsa-miR-4472	MIMAT0018999	GGUGGGGGGUGUUGUUUU	116866099	116866116	rs80196785	116866114	3	-/AC
hsa-mir-4472-2	MI0016824	12	-	116866057	116866123	hsa-miR-4472	MIMAT0018999	GGUGGGGGGUGUUGUUUU	116866099	116866116	rs11068023	116866114	3	A/C
hsa-mir-3170	MI0014201	13	+	98860778	98860854	hsa-miR-3170	MIMAT0015045	CUGGGGUUCUGAGACAGACAGU	98860787	98860808	rs147240207	98860808	22	C/T
hsa-mir-4305	MI0015835	13	-	40238171	40238272	hsa-miR-4305	MIMAT0016857	CCUAGACACCUCCAGUUC	40238245	40238262	rs149597993	40238257	6	C/T
hsa-mir-4305	MI0015835	13	-	40238171	40238272	hsa-miR-4305	MIMAT0016857	CCUAGACACCUCCAGUUC	40238245	40238262	rs138201016	40238256	7	G/T
hsa-mir-4305	MI0015835	13	-	40238171	40238272	hsa-miR-4305	MIMAT0016857	CCUAGACACCUCCAGUUC	40238245	40238262	rs4636784	40238258	5	C/G
hsa-mir-5007	MI0017874	13	+	55748589	55748683	hsa-miR-5007-5p	MIMAT0021035	UAGAGUCUGGCUGAUAUGGUUU	55748609	55748630	rs191336981	55748610	2	A/G
hsa-mir-548as	MI0019132	13	+	93142416	93142473	hsa-miR-548as-5p	MIMAT0022267	AAAAGUAAUUGCGGGUUUUGCC	93142416	93142437	rs112416833	93142427	12	C/T
hsa-mir-759	MI0004065	13	+	53384185	53384275	hsa-miR-759	MIMAT0010497	GCAGAGUGCAAACAAUUUUGAC	53384208	53384229	rs144233096	53384209	2	C/G
hsa-mir-92a-1	MI0000093	13	+	92003568	92003645	hsa-miR-92a-1-5p	MIMAT0004507	AGGUUGGGAUCGGUUGCAAUGCU	92003578	92003600	rs72631821	92003588	11	C/T
hsa-mir-1197	MI0006656	14	+	101491901	101491988	hsa-miR-1197	MIMAT0005955	UAGGACACAUGGUCUACUUCU	101491957	101491977	rs185946570	101491965	9	A/G
hsa-mir-2392	MI0016870	14	+	101280828	101280911	hsa-miR-2392	MIMAT0019043	UAGGAUGGGGGUGAGAGGUG	101280888	101280907	rs118055959	101280892	5	A/G
hsa-mir-299	MI0000744	14	+	101490131	101490193	hsa-miR-299-5p	MIMAT0002890	UGGUUUACCGUCCCACAUACAU	101490137	101490158	rs41286566	101490145	9	C/T
hsa-mir-323b	MI0014206	14	+	101522556	101522637	hsa-miR-323b-5p	MIMAT0001630	AGGUUGUCCGUGGUGAGUUCGCA	101522570	101522592	rs181310917	101522578	9	C/T
hsa-mir-377	MI0000785	14	+	101528387	101528455	hsa-miR-377-5p	MIMAT0004689	AGAGGUUGCCCUUGGUGAAUUC	101528393	101528414	rs189165474	101528401	9	C/T
hsa-mir-379	MI0000787	14	+	101488403	101488469	hsa-miR-379-5p	MIMAT0000733	UGGUAGACUAUGGAACGUAGG	101488408	101488428	rs72631818	101488424	17	A/G
hsa-mir-379	MI0000787	14	+	101488403	101488469	hsa-miR-379-5p	MIMAT0000733	UGGUAGACUAUGGAACGUAGG	101488408	101488428	rs61991156	101488414	7	A/G
hsa-mir-382	MI0000790	14	+	101520643	101520718	hsa-miR-382-5p	MIMAT0000737	GAAGUUGUUCGUGGUGGAUUCG	101520653	101520674	rs192719529	101520657	5	C/T
hsa-mir-412	MI0002464	14	+	101531784	101531874	hsa-miR-412	MIMAT0002170	ACUUCACCUGGUCCACUAGCCGU	101531837	101531859	rs139967426	101531857	21	C/T
hsa-mir-4307	MI0015838	14	+	27377848	27377931	hsa-miR-4307	MIMAT0016860	AAUGUUUUUUCCUGUUUCC	27377903	27377921	rs191460273	27377915	13	C/T
hsa-mir-4537	MI0016908	14	-	106325653	106325722	hsa-miR-4537	MIMAT0019080	UGAGCCGAGCUGAGCUUAGCUG	106325701	106325722	rs140174493	106325713	10	A/G
hsa-mir-4538	MI0016909	14	-	106324334	106324411	hsa-miR-4538	MIMAT0019081	GAGCUUGGAUGAGCUGGGCUGA	106324390	106324411	rs187724662	106324409	3	C/G
hsa-mir-485	MI0002469	14	+	101521756	101521828	hsa-miR-485-5p	MIMAT0002175	AGAGGCUGGCCGUGAUGAAUUC	101521764	101521785	rs112982830	101521764	1	A/G
hsa-mir-548h-1	MI0006411	14	-	64561742	64561843	hsa-miR-548h-5p	MIMAT0005928	AAAAGUAAUCGCGGUUUUUGUC	64561802	64561823	rs144194694	64561812	12	A/G
hsa-mir-5694	MI0019301	14	-	67908572	67908647	hsa-miR-5694	MIMAT0022487	CAGAUCAUGGGACUGUCUCAG	67908619	67908639	rs186792979	67908630	10	C/T
hsa-mir-656	MI0003678	14	+	101533061	101533138	hsa-miR-656	MIMAT0003332	AAUAUUAUACAGUCAACCUCU	101533103	101533123	rs185468172	101533123	21	C/T
hsa-mir-1276	MI0006416	15	-	86313727	86313809	hsa-miR-1276	MIMAT0005930	UAAAGAGCCCUGUGGAGACA	86313779	86313798	rs34381260	86313794	5	-/T
hsa-mir-211	MI0000287	15	-	31357235	31357344	hsa-miR-211-5p	MIMAT0000268	UUCCCUUUGUCAUCCUUCGCCU	31357298	31357319	rs187960998	31357301	19	C/T
hsa-mir-3118-6	MI0015981	15	+	22049274	22049348	hsa-miR-3118	MIMAT0014980	UGUGACUGCAUUAUGAAAAUUCU	22049317	22049339	rs148391979	22049322	6	C/G
hsa-mir-3175	MI0014209	15	+	93447629	93447705	hsa-miR-3175	MIMAT0015052	CGGGGAGAGAACGCAGUGACGU	93447638	93447659	rs72647784	93447646	9	-/GA
hsa-mir-4311	MI0015841	15	+	66332571	66332670	hsa-miR-4311	MIMAT0016863	GAAAGAGAGCUGAGUGUG	66332581	66332598	rs142080198	66332584	4	-/AG
hsa-mir-4510	MI0016876	15	+	36219057	36219124	hsa-miR-4510	MIMAT0019047	UGAGGGAGUAGGAUGUAUGGUU	36219064	36219085	rs5811878	36219080	17	-/A
hsa-mir-4512	MI0016878	15	-	66789296	66789372	hsa-miR-4512	MIMAT0019049	CAGGGCCUCACUGUAUCGCCCA	66789303	66789324	rs34775443	66789308	17	A/G
hsa-mir-4716	MI0017350	15	-	49461267	49461350	hsa-miR-4716-5p	MIMAT0019826	UCCAUGUUUCCUUCCCCCUUCU	49461318	49461339	rs187781917	49461330	10	A/G
hsa-mir-548ap	MI0017875	15	+	86368866	86368961	hsa-miR-548ap-5p	MIMAT0021037	AAAAGUAAUUGCGGUCUUU	86368886	86368904	rs186097449	86368890	5	C/G
hsa-mir-549	MI0003679	15	-	81134319	81134414	hsa-miR-549	MIMAT0003333	UGACAACUAUGGAUGAGCUCU	81134334	81134354	rs141006148	81134346	9	C/T
hsa-mir-629	MI0003643	15	-	70371711	70371807	hsa-miR-629-5p	MIMAT0004810	UGGGUUUACGUUGGGAGAACU	70371766	70371786	rs111899904	70371772	15	C/T
hsa-mir-1910	MI0008331	16	-	85775227	85775306	hsa-miR-1910	MIMAT0007884	CCAGUCCUGUGCCUGCCGCCU	85775275	85775295	rs183226620	85775275	21	A/G
hsa-mir-3677	MI0016078	16	+	2320714	2320773	hsa-miR-3677-3p	MIMAT0018101	CUCGUGGGCUCUGGCCACGGCC	2320752	2320773	rs138871259	2320755	4	A/G
hsa-mir-4517	MI0016883	16	+	28969904	28969982	hsa-miR-4517	MIMAT0019054	AAAUAUGAUGAAACUCACAGCUGAG	28969908	28969932	rs151214931	28969913	6	C/T
hsa-mir-4517	MI0016883	16	+	28969904	28969982	hsa-miR-4517	MIMAT0019054	AAAUAUGAUGAAACUCACAGCUGAG	28969908	28969932	rs689516	28969914	7	-/ATG
hsa-mir-5189	MI0018168	16	+	88535326	88535439	hsa-miR-5189	MIMAT0021120	UCUGGGCACAGGCGGAUGGACAGG	88535351	88535374	rs188172752	88535359	9	C/T
hsa-mir-548h-2	MI0006412	16	-	11400297	11400384	hsa-miR-548h-5p	MIMAT0005928	AAAAGUAAUCGCGGUUUUUGUC	11400348	11400369	rs149601213	11400356	14	C/T
hsa-mir-940	MI0005762	16	+	2321748	2321841	hsa-miR-940	MIMAT0004983	AAGGCAGGGCCCCCGCUCCCC	2321807	2321827	rs35356504	2321820	14	-/C
hsa-mir-940	MI0005762	16	+	2321748	2321841	hsa-miR-940	MIMAT0004983	AAGGCAGGGCCCCCGCUCCCC	2321807	2321827	rs149527765	2321809	3	A/G
hsa-mir-1268b	MI0016748	17	+	78072627	78072676	hsa-miR-1268b	MIMAT0018925	CGGGCGUGGUGGUGGGGGUG	78072630	78072649	rs148335705	78072642	13	-/G
hsa-mir-196a-1	MI0000238	17	-	46709852	46709921	hsa-miR-196a-5p	MIMAT0000226	UAGGUAGUUUCAUGUUGUUGGG	46709894	46709915	rs190478598	46709899	17	A/C
hsa-mir-2909	MI0013083	17	+	35391042	35391110	hsa-miR-2909	MIMAT0013863	GUUAGGGCCAACAUCUCUUGG	35391045	35391065	rs187707102	35391051	7	A/G
hsa-mir-3183	MI0014225	17	-	925716	925799	hsa-miR-3183	MIMAT0015063	GCCUCUCUCGGAGUCGCUCGGA	925769	925790	rs111737188	925776	15	A/G
hsa-mir-3186	MI0014229	17	-	79418130	79418214	hsa-miR-3186-5p	MIMAT0015067	CAGGCGUCUGUCUACGUGGCUU	79418178	79418199	rs190096201	79418184	16	C/T
hsa-mir-3615	MI0016005	17	+	72744752	72744838	hsa-miR-3615	MIMAT0017994	UCUCUCGGCUCCUCGCGGCUC	72744802	72744822	rs112977728	72744805	4	C/T
hsa-mir-3676	MI0016077	17	+	8090493	8090577	hsa-miR-3676-3p	MIMAT0018100	CCGUGUUUCCCCCACGCUUU	8090552	8090571	rs143784404	8090564	13	C/T
hsa-mir-3676	MI0016077	17	+	8090493	8090577	hsa-miR-3676-3p	MIMAT0018100	CCGUGUUUCCCCCACGCUUU	8090552	8090571	rs192993858	8090563	12	C/T
hsa-mir-4315-1	MI0015844	17	-	43552729	43552801	hsa-miR-4315	MIMAT0016866	CCGCUUUCUGAGCUGGAC	43552774	43552791	rs147167801	43552790	2	A/G
hsa-mir-4525	MI0016892	17	-	80626109	80626183	hsa-miR-4525	MIMAT0019064	GGGGGGAUGUGCAUGCUGGUU	80626157	80626177	rs34711227	80626171	7	-/C
hsa-mir-4724	MI0017361	17	+	29861901	29861989	hsa-miR-4724-5p	MIMAT0019841	AACUGAACCAGGAGUGAGCUUCG	29861911	29861933	rs144274743	29861933	23	A/G
hsa-mir-4728	MI0017365	17	+	37882748	37882814	hsa-miR-4728-5p	MIMAT0019849	UGGGAGGGGAGAGGCAGCAAGCA	37882749	37882771	rs67715606	37882765	17	-/G
hsa-mir-4733	MI0017370	17	-	29421368	29421443	hsa-miR-4733-5p	MIMAT0019857	AAUCCCAAUGCUAGACCCGGUG	29421413	29421434	rs186738884	29421417	18	A/G
hsa-mir-548aa-2	MI0016690	17	+	65467605	65467701	hsa-miR-548aa	MIMAT0018447	AAAAACCACAAUUACUUUUGCACCA	65467659	65467683	rs149172942	65467665	7	C/T
hsa-mir-548d-2	MI0003671	17	-	65467605	65467701	hsa-miR-548d-5p	MIMAT0004812	AAAAGUAAUUGUGGUUUUUGCC	65467656	65467677	rs149172942	65467665	13	C/T
hsa-mir-133a-1	MI0000450	18	-	19405659	19405746	hsa-miR-133a	MIMAT0000427	UUUGGUCCCCUUCAACCAGCUG	19405673	19405694	rs182673735	19405676	19	C/T
hsa-mir-1539	MI0007260	18	+	47013743	47013792	hsa-miR-1539	MIMAT0007401	UCCUGCGCGUCCCAGAUGCCC	47013772	47013792	rs111715115	47013790	19	C/T
hsa-mir-4528	MI0016895	18	+	50763471	50763560	hsa-miR-4528	MIMAT0019067	UCAUUAUAUGUAUGAUCUGGAC	50763526	50763547	rs139052256	50763542	17	A/C
hsa-mir-4528	MI0016895	18	+	50763471	50763560	hsa-miR-4528	MIMAT0019067	UCAUUAUAUGUAUGAUCUGGAC	50763526	50763547	rs193204575	50763539	14	A/G
hsa-mir-4741	MI0017379	18	+	20513312	20513401	hsa-miR-4741	MIMAT0019871	CGGGCUGUCCGGAGGGGUCGGCU	20513370	20513392	rs11543178	20513374	5	C/T
hsa-mir-4743	MI0017381	18	+	46196971	46197039	hsa-miR-4743	MIMAT0019874	UGGCCGGAUGGGACAGGAGGCAU	46196973	46196995	rs141766192	46196977	5	C/T
hsa-mir-548av	MI0019152	18	-	70520556	70520617	hsa-miR-548av-5p	MIMAT0022303	AAAAGUACUUGCGGAUUU	70520600	70520617	rs138070126	70520606	12	A/G
hsa-mir-1227	MI0006316	19	-	2234061	2234148	hsa-miR-1227	MIMAT0005580	CGUGCCACCCUUUUCCCCAG	2234061	2234080	rs139405773	2234080	1	A/G
hsa-mir-3940	MI0016597	19	-	6416421	6416522	hsa-miR-3940-3p	MIMAT0018356	CAGCCCGGAUCCCAGCCCACUU	6416445	6416466	rs187508006	6416447	20	A/G
hsa-mir-4745	MI0017384	19	+	804940	805001	hsa-miR-4745-5p	MIMAT0019878	UGAGUGGGGCUCCCGGGACGGCG	804941	804963	rs147466582	804962	22	C/T
hsa-mir-4745	MI0017384	19	+	804940	805001	hsa-miR-4745-5p	MIMAT0019878	UGAGUGGGGCUCCCGGGACGGCG	804941	804963	rs139864698	804963	23	A/G
hsa-mir-518e	MI0003169	19	+	54233092	54233179	hsa-miR-518e-5p	MIMAT0005450	CUCUAGAGGGAAGCGCUUUCUG	54233107	54233128	rs74177813	54233109	3	-/C
hsa-mir-518e	MI0003169	19	+	54233092	54233179	hsa-miR-518e-5p	MIMAT0005450	CUCUAGAGGGAAGCGCUUUCUG	54233107	54233128	rs74177814	54233113	7	-/G
hsa-mir-518e	MI0003169	19	+	54233092	54233179	hsa-miR-518e-5p	MIMAT0005450	CUCUAGAGGGAAGCGCUUUCUG	54233107	54233128	rs34416818	54233112	6	-/A
hsa-mir-519a-1	MI0003178	19	+	54255651	54255735	hsa-miR-519a-5p	MIMAT0005452	CUCUAGAGGGAAGCGCUUUCUG	54255665	54255686	rs191444009	54255679	15	A/G
hsa-mir-519d	MI0003162	19	+	54216601	54216688	hsa-miR-519d	MIMAT0002853	CAAAGUGCCUCCCUUUAGAGUG	54216654	54216675	rs116796400	54216670	17	A/G
hsa-mir-520c	MI0003158	19	+	54210707	54210793	hsa-miR-520c-5p	MIMAT0005455	CUCUAGAGGGAAGCACUUUCUG	54210722	54210743	rs151188894	54210736	15	A/G
hsa-mir-520c	MI0003158	19	+	54210707	54210793	hsa-miR-520c-5p	MIMAT0005455	CUCUAGAGGGAAGCACUUUCUG	54210722	54210743	rs7255628	54210734	13	C/G
hsa-mir-520h	MI0003175	19	+	54245766	54245853	hsa-miR-520h	MIMAT0002867	ACAAAGUGCUUCCCUUUAGAGU	54245820	54245841	rs111745142	54245841	22	-/GT
hsa-mir-522	MI0003177	19	+	54254465	54254551	hsa-miR-522-5p	MIMAT0005451	CUCUAGAGGGAAGCGCUUUCUG	54254480	54254501	rs146976572	54254494	15	A/G
hsa-mir-527	MI0003179	19	+	54257272	54257356	hsa-miR-527	MIMAT0002862	CUGCAAAGGGAAGCCCUUUC	54257285	54257304	rs186554893	54257304	20	C/T
hsa-mir-5589	MI0019148	19	+	10149030	10149089	hsa-miR-5589-5p	MIMAT0022297	GGCUGGGUGCUCUUGUGCAGU	10149030	10149050	rs189695543	10149044	15	A/G
hsa-mir-637	MI0003652	19	-	3961412	3961510	hsa-miR-637	MIMAT0003307	ACUGGGGGCUUUCGGGCUCUGCGU	3961427	3961450	rs149472696	3961431	20	A/G
hsa-mir-640	MI0003655	19	+	19545872	19545967	hsa-miR-640	MIMAT0003310	AUGAUCCAGGAACCUGCCUCU	19545932	19545952	rs111726405	19545932	1	A/G
hsa-mir-642b	MI0016685	19	-	46178190	46178266	hsa-miR-642b-3p	MIMAT0018444	AGACACAUUUGGAGAGGGACCC	46178199	46178220	rs78902025	46178206	15	G/T
hsa-mir-3196	MI0014241	20	+	61870131	61870194	hsa-miR-3196	MIMAT0015080	CGGGGCGGCAGGGGCCUC	61870140	61870157	rs2273488	61870140	1	C/T
hsa-mir-4533	MI0016900	20	+	59053169	59053239	hsa-miR-4533	MIMAT0019072	UGGAAGGAGGUUGCCGGACGCU	59053177	59053198	rs188371115	59053192	16	A/G
hsa-mir-499b	MI0017396	20	-	33578203	33578275	hsa-miR-499b-5p	MIMAT0019897	ACAGACUUGCUGUGAUGUUCA	33578246	33578266	rs150018420	33578255	12	C/T
hsa-mir-646	MI0003661	20	+	58883532	58883625	hsa-miR-646	MIMAT0003316	AAGCAGCUGCCUCUGAGGC	58883592	58883610	rs112880289	58883601	10	C/T
hsa-mir-941-1	MI0005763	20	+	62550778	62550894	hsa-miR-941	MIMAT0004984	CACCCGGCUGUGUGCACAUGUGC	62550848	62550870	rs113698386	62550862	15	C/G
hsa-mir-941-1	MI0005763	20	+	62550778	62550894	hsa-miR-941	MIMAT0004984	CACCCGGCUGUGUGCACAUGUGC	62550848	62550870	rs113283070	62550854	7	C/G
hsa-mir-941-1	MI0005763	20	+	62550778	62550894	hsa-miR-941	MIMAT0004984	CACCCGGCUGUGUGCACAUGUGC	62550848	62550870	rs111479365	62550859	12	A/G
hsa-mir-941-3	MI0005765	20	+	62551085	62551201	hsa-miR-941	MIMAT0004984	CACCCGGCUGUGUGCACAUGUGC	62551155	62551177	rs111993072	62551166	12	A/G
hsa-mir-941-3	MI0005765	20	+	62551085	62551201	hsa-miR-941	MIMAT0004984	CACCCGGCUGUGUGCACAUGUGC	62551155	62551177	rs113672516	62551160	6	A/G
hsa-mir-941-4	MI0005766	20	+	62551197	62551313	hsa-miR-941	MIMAT0004984	CACCCGGCUGUGUGCACAUGUGC	62551267	62551289	rs111586745	62551278	12	A/G
hsa-mir-3118-5	MI0014243	21	-	15017096	15017171	hsa-miR-3118	MIMAT0014980	UGUGACUGCAUUAUGAAAAUUCU	15017105	15017127	rs4046830	15017120	8	C/T
hsa-mir-4327	MI0015867	21	-	31747612	31747696	hsa-miR-4327	MIMAT0016889	GGCUUGCAUGGGGGACUGG	31747668	31747686	rs150625541	31747671	16	A/G
hsa-mir-4327	MI0015867	21	-	31747612	31747696	hsa-miR-4327	MIMAT0016889	GGCUUGCAUGGGGGACUGG	31747668	31747686	rs184673159	31747670	17	A/C
hsa-mir-4759	MI0017400	21	+	28326280	28326362	hsa-miR-4759	MIMAT0019905	UAGGACUAGAUGUUGGAAUUA	28326284	28326304	rs140724460	28326286	3	A/G
hsa-mir-3199-1	MI0014247	22	-	28316513	28316600	hsa-miR-3199	MIMAT0015084	AGGGACUGCCUUAGGAGAAAGUU	28316569	28316591	rs78805657	28316591	1	G/T
hsa-mir-3618	MI0016008	22	+	20073269	20073356	hsa-miR-3618	MIMAT0017998	UGUCUACAUUAAUGAAAAGAGC	20073320	20073341	rs12159555	20073323	4	C/G
hsa-mir-3667	MI0016068	22	-	49937041	49937114	hsa-miR-3667-5p	MIMAT0018089	AAAGACCCAUUGAGGAGAAGGU	49937085	49937106	rs113384782	49937087	20	C/T
hsa-mir-378i	MI0016902	22	-	42319226	42319301	hsa-miR-378i	MIMAT0019074	ACUGGACUAGGAGUCAGAAGG	42319275	42319295	rs9607855	42319276	20	C/T
hsa-mir-3909	MI0016413	22	+	35731633	35731751	hsa-miR-3909	MIMAT0018183	UGUCCUCUAGGGCCUGCAGUCU	35731703	35731724	rs34874675	35731712	10	-/G
hsa-mir-3928	MI0016438	22	-	31556048	31556105	hsa-miR-3928	MIMAT0018205	GGAGGAACCUUGGAGCUUCGGC	31556048	31556069	rs72358191	31556058	12	-/TTTGAAAAGCTGCCGAAGCTC
hsa-mir-3928	MI0016438	22	-	31556048	31556105	hsa-miR-3928	MIMAT0018205	GGAGGAACCUUGGAGCUUCGGC	31556048	31556069	rs60197191	31556050	20	-/AAAGCTCTTTGAAAAGCTGCC
hsa-mir-4535	MI0016903	22	+	49176107	49176165	hsa-miR-4535	MIMAT0019075	GUGGACCUGGCUGGGAC	49176143	49176159	rs36104419	49176154	12	-/G
hsa-mir-1321	MI0006652	X	+	85090785	85090863	hsa-miR-1321	MIMAT0005952	CAGGGAGGUGAAUGUGAU	85090837	85090854	rs36100620	85090852	16	-/G
hsa-mir-188	MI0000484	X	+	49768109	49768194	hsa-miR-188-5p	MIMAT0000457	CAUCCCUUGCAUGGUGGAGGG	49768123	49768143	rs186369276	49768141	19	G/T
hsa-mir-1911	MI0008332	X	+	113997744	113997823	hsa-miR-1911-5p	MIMAT0007885	UGAGUACCGCCAUGUCUGUUGGG	113997755	113997777	rs79202905	113997768	14	A/G
hsa-mir-221	MI0000298	X	-	45605585	45605694	hsa-miR-221-5p	MIMAT0004568	ACCUGGCAUACAAUGUAGAUUU	45605649	45605670	rs113054794	45605666	5	A/C
hsa-mir-3690	MI0016091	X	+	1412811	1412885	hsa-miR-3690	MIMAT0018119	ACCUGGACCCAGCGUAGACAAAG	1412820	1412842	rs138226357	1412833	14	A/G
hsa-mir-3690	MI0016091	X	+	1412811	1412885	hsa-miR-3690	MIMAT0018119	ACCUGGACCCAGCGUAGACAAAG	1412820	1412842	rs183044496	1412821	2	C/G
hsa-mir-450a-2	MI0003187	X	-	133674538	133674637	hsa-miR-450a-5p	MIMAT0001545	UUUUGCGAUGUGUUCCUAAUAU	133674594	133674615	rs141784874	133674612	4	A/G
hsa-mir-4666b	MI0019299	X	+	29592395	29592475	hsa-miR-4666b	MIMAT0022485	UUGCAUGUCAGAUUGUAAUUCCC	29592403	29592425	rs140631495	29592425	23	C/G
hsa-mir-509-2	MI0005530	X	-	146340278	146340368	hsa-miR-509-5p	MIMAT0004779	UACUGCAGACAGUGGCAAUCA	146340329	146340349	rs36092315	146340339	11	-/T
hsa-mir-513a-1	MI0003191	X	-	146294981	146295109	hsa-miR-513a-5p	MIMAT0002877	UUCACAGGGAGGUGUCAU	146295056	146295073	rs35027589	146295067	7	-/C
hsa-mir-644b	MI0019134	X	+	153996871	153996931	hsa-miR-644b-5p	MIMAT0022271	UGGGCUAAGGGAGAUGAUUGGGUA	153996871	153996894	rs112768342	153996893	23	C/T
hsa-mir-651	MI0003666	X	+	8095006	8095102	hsa-miR-651	MIMAT0003321	UUUAGGAUAAGCUUGACUUUUG	8095021	8095042	rs111336920	8095036	16	A/G
hsa-mir-888	MI0005537	X	-	145076302	145076378	hsa-miR-888-5p	MIMAT0004916	UACUCAAAAAGCUGUCAGUCA	145076348	145076368	rs112850228	145076356	13	A/G
hsa-mir-888	MI0005537	X	-	145076302	145076378	hsa-miR-888-5p	MIMAT0004916	UACUCAAAAAGCUGUCAGUCA	145076348	145076368	rs143634721	145076355	14	A/C
hsa-mir-892b	MI0005538	X	-	145078716	145078792	hsa-miR-892b	MIMAT0004918	CACUGGCUCCUUUCUGGGUAGA	145078726	145078747	rs146806052	145078733	15	A/G
hsa-mir-1295b	MI0019146	1	+	171070880	171070939	hsa-miR-1295b-3p	MIMAT0022294	AAUAGGCCACGGAUCUGGGCAA	171070918	171070939	rs191927458	171070937	20	A/C
hsa-mir-4423	MI0016760	1	+	85599477	85599556	hsa-miR-4423-3p	MIMAT0018936	AUAGGCACCAAAAAGCAACAA	85599525	85599545	rs144289108	85599526	2	C/T
hsa-mir-5008	MI0017876	1	-	228129291	228129384	hsa-miR-5008-3p	MIMAT0021040	CCUGUGCUCCCAGGGCCUCGC	228129311	228129331	rs35369290	228129317	15	-/C
hsa-mir-5581	MI0019136	1	-	37966536	37966595	hsa-miR-5581-3p	MIMAT0022276	UUCCAUGCCUCCUAGAAGUUCC	37966536	37966557	rs146107804	37966542	16	C/T
hsa-mir-5585	MI0019142	1	+	32552550	32552608	hsa-miR-5585-3p	MIMAT0022286	CUGAAUAGCUGGGACUACAGGU	32552587	32552608	rs141449846	32552592	6	G/T
hsa-mir-92b	MI0003560	1	+	155164968	155165063	hsa-miR-92b-3p	MIMAT0003218	UAUUGCACUCGUCCCGGCCUCC	155165028	155165049	rs12759620	155165044	17	C/G
hsa-mir-3679	MI0016080	2	+	134884696	134884763	hsa-miR-3679-3p	MIMAT0018105	CUUCCCCCCAGUAAUCUUCAUC	134884739	134884760	rs139701217	134884753	15	A/T
hsa-mir-3679	MI0016080	2	+	134884696	134884763	hsa-miR-3679-3p	MIMAT0018105	CUUCCCCCCAGUAAUCUUCAUC	134884739	134884760	rs189786001	134884754	16	A/C
hsa-mir-4433	MI0016773	2	+	64567893	64567973	hsa-miR-4433-5p	MIMAT0020956	CGUCCCACCCCCCACUCCUGU	64567904	64567924	rs148211570	64567909	6	-/C
hsa-mir-4778	MI0017422	2	-	66585381	66585460	hsa-miR-4778-3p	MIMAT0019937	UCUUCUUCCUUUGCAGAGUUGA	66585389	66585410	rs184768286	66585403	8	A/G
hsa-mir-4778	MI0017422	2	-	66585381	66585460	hsa-miR-4778-3p	MIMAT0019937	UCUUCUUCCUUUGCAGAGUUGA	66585389	66585410	rs192300002	66585393	18	C/T
hsa-mir-4786	MI0017433	2	-	240882432	240882511	hsa-miR-4786-3p	MIMAT0019955	UGAAGCCAGCUCUGGUCUGGGC	240882440	240882461	rs188625223	240882441	21	C/T
hsa-mir-561	MI0003567	2	+	189162219	189162315	hsa-miR-561-5p	MIMAT0022706	AUCAAGGAUCUUAAACUUUGCC	189162244	189162265	rs112456539	189162257	14	A/G
hsa-mir-1226	MI0006313	3	+	47891045	47891119	hsa-miR-1226-3p	MIMAT0005577	UCACCAGCCCUGUGUUCCCUAG	47891098	47891119	rs141645399	47891117	20	C/T
hsa-mir-15b	MI0000438	3	+	160122376	160122473	hsa-miR-15b-3p	MIMAT0004586	CGAAUCAUUAUUUGCUGCUCUA	160122433	160122454	rs192595529	160122434	2	A/G
hsa-mir-4445	MI0016788	3	+	109321675	109321744	hsa-miR-4445-3p	MIMAT0018964	CACGGCAAAAGAAACAAUCCA	109321718	109321738	rs185664152	109321729	12	A/G
hsa-mir-4790	MI0017437	3	-	5291862	5291940	hsa-miR-4790-3p	MIMAT0019962	UGAAUGGUAAAGCGAUGUCACA	5291865	5291886	rs78698745	5291866	21	A/G
hsa-mir-4796	MI0017443	3	-	114462292	114462372	hsa-miR-4796-3p	MIMAT0019971	UAAAGUGGCAGAGUAUAGACAC	114462299	114462320	rs185555286	114462303	18	A/C
hsa-mir-548aq	MI0019130	3	-	185485635	185485692	hsa-miR-548aq-3p	MIMAT0022264	CAAAAACUGCAAUUACUUUUGC	185485635	185485656	rs144265760	185485646	11	C/T
hsa-mir-885	MI0005560	3	-	10436173	10436246	hsa-miR-885-3p	MIMAT0004948	AGGCAGCGGGGUGUAGUGGAUA	10436183	10436204	rs189766364	10436194	11	C/G
hsa-mir-3688-1	MI0016089	4	-	160049954	160050046	hsa-miR-3688-5p	MIMAT0019223	AGUGGCAAAGUCUUUCCAUAU	160050012	160050032	rs70962655	160050031	2	-/C
hsa-mir-3688-2	MI0017447	4	+	160049957	160050043	hsa-miR-3688-3p	MIMAT0018116	UAUGGAAAGACUUUGCCACUCU	160050013	160050034	rs70962655	160050031	19	-/C
hsa-mir-4802	MI0017450	4	-	40504057	40504136	hsa-miR-4802-3p	MIMAT0019982	UACAUGGAUGGAAACCUUCAAGC	40504068	40504090	rs190144655	40504072	19	A/G
hsa-mir-5591	MI0019151	4	+	39413530	39413594	hsa-miR-5591-3p	MIMAT0022302	AUACCCAUAGCUUAGCUCCCA	39413574	39413594	rs76193438	39413585	12	C/T
hsa-mir-576	MI0003583	4	+	110409854	110409951	hsa-miR-576-3p	MIMAT0004796	AAGAUGUGGAAAAAUUGGAAUC	110409908	110409929	rs71603032	110409923	16	G/T
hsa-mir-145	MI0000461	5	+	148810209	148810296	hsa-miR-145-3p	MIMAT0004601	GGAUUCCUGGAAAUACUGUUCU	148810262	148810283	rs190323149	148810267	6	C/T
hsa-mir-2277	MI0011284	5	-	92956402	92956494	hsa-miR-2277-3p	MIMAT0011777	UGACAGCGCCCUGCCUGGCUC	92956416	92956436	rs181040414	92956420	17	C/T
hsa-mir-5197	MI0018176	5	+	143059425	143059536	hsa-miR-5197-3p	MIMAT0021131	AAGAAGAGACUGAGUCAUCGAAU	143059488	143059510	rs77549240	143059495	8	G/T
hsa-mir-30a	MI0000088	6	-	72113254	72113324	hsa-miR-30a-3p	MIMAT0000088	CUUUCAGUCGGAUGUUUGCAGC	72113257	72113278	rs149150037	72113270	9	A/G
hsa-mir-4640	MI0017267	6	+	30858660	30858749	hsa-miR-4640-3p	MIMAT0019700	CACCCCCUGUUUCCUGGCCCAC	30858726	30858747	rs61596908	30858733	8	-/CT
hsa-mir-25	MI0000082	7	-	99691183	99691266	hsa-miR-25-3p	MIMAT0000081	CAUUGCACUUGUCUCGGUCUGA	99691194	99691215	rs41274221	99691200	16	C/T
hsa-mir-4649	MI0017276	7	+	44150448	44150511	hsa-miR-4649-3p	MIMAT0019712	UCUGAGGCCUGCCUCUCCCCA	44150490	44150510	rs138524537	44150504	15	C/G
hsa-mir-30d	MI0000255	8	-	135817119	135817188	hsa-miR-30d-3p	MIMAT0004551	CUUUCAGUCAGAUGUUUGCUGC	135817122	135817143	rs185802410	135817129	15	A/G
hsa-mir-3622a	MI0016013	8	+	27559194	27559276	hsa-miR-3622a-3p	MIMAT0018004	UCACCUGACCUCCCAUGCCUGU	27559243	27559264	rs13276615	27559261	19	A/C
hsa-mir-548ao	MI0017871	8	-	41128567	41128662	hsa-miR-548ao-3p	MIMAT0021030	AAAGACCGUGACUACUUUUGCA	41128584	41128605	rs13272265	41128605	1	C/T
hsa-mir-27b	MI0000440	9	+	97847727	97847823	hsa-miR-27b-3p	MIMAT0000419	UUCACAGUGGCUAAGUUCUGC	97847787	97847807	rs192552111	97847807	21	C/T
hsa-mir-3689a	MI0016090	9	-	137741333	137741410	hsa-miR-3689a-3p	MIMAT0018118	CUGGGAGGUGUGAUAUCGUGGU	137741340	137741361	rs183874429	137741347	15	A/T
hsa-mir-3689a	MI0016090	9	-	137741333	137741410	hsa-miR-3689a-3p	MIMAT0018118	CUGGGAGGUGUGAUAUCGUGGU	137741340	137741361	rs188536781	137741341	21	C/G
hsa-mir-3689a	MI0016090	9	-	137741333	137741410	hsa-miR-3689a-3p	MIMAT0018118	CUGGGAGGUGUGAUAUCGUGGU	137741340	137741361	rs149892846	137741344	18	C/T
hsa-mir-3689b	MI0016411	9	-	137741971	137742118	hsa-miR-3689b-3p	MIMAT0018181	CUGGGAGGUGUGAUAUUGUGGU	137742012	137742033	rs76578598	137742017	17	A/G
hsa-mir-3689b	MI0016411	9	-	137741971	137742118	hsa-miR-3689b-3p	MIMAT0018181	CUGGGAGGUGUGAUAUUGUGGU	137742012	137742033	rs79438120	137742018	16	A/G
hsa-mir-4670	MI0017301	9	-	95290266	95290340	hsa-miR-4670-3p	MIMAT0019751	UGAAGUUACAUCAUGGUCGCUU	95290273	95290294	rs112338596	95290277	18	A/G
hsa-mir-3944	MI0016601	10	-	135185060	135185167	hsa-miR-3944-5p	MIMAT0019231	UGUGCAGCAGGCCAACCGAGA	135185125	135185145	rs187675382	135185128	18	C/T
hsa-mir-4690	MI0017323	11	+	65403781	65403840	hsa-miR-4690-3p	MIMAT0019780	GCAGCCCAGCUGAGGCCUCUG	65403819	65403839	rs71470434	65403835	17	C/T
hsa-mir-4691	MI0017324	11	+	67801364	67801448	hsa-miR-4691-3p	MIMAT0019782	CCAGCCACGGACUGAGAGUGCAU	67801416	67801438	rs181585480	67801420	5	C/T
hsa-mir-5582	MI0019138	11	-	46774675	46774742	hsa-miR-5582-3p	MIMAT0022280	UAAAACUUUAAGUGUGCCUAGG	46774675	46774696	rs144359837	46774687	10	-/A
hsa-mir-148b	MI0000811	12	+	54731000	54731098	hsa-miR-148b-3p	MIMAT0000759	UCAGUGCAUCACAGAACUUUGU	54731062	54731083	rs74878365	54731071	10	A/C
hsa-mir-196a-2	MI0000279	12	+	54385522	54385631	hsa-miR-196a-5p	MIMAT0000226	UAGGUAGUUUCAUGUUGUUGGG	54385546	54385567	rs185070757	54385558	13	G/T
hsa-mir-5007	MI0017874	13	+	55748589	55748683	hsa-miR-5007-3p	MIMAT0021036	AUCAUAUGAACCAAACUCUAAU	55748644	55748665	rs12865044	55748651	8	C/G
hsa-mir-5007	MI0017874	13	+	55748589	55748683	hsa-miR-5007-3p	MIMAT0021036	AUCAUAUGAACCAAACUCUAAU	55748644	55748665	rs184597603	55748649	6	A/G
hsa-mir-548ar	MI0019131	13	+	115009980	115010036	hsa-miR-548ar-3p	MIMAT0022266	UAAAACUGCAGUUAUUUUUGC	115010016	115010036	rs141659366	115010026	11	A/G
hsa-mir-136	MI0000475	14	+	101351039	101351120	hsa-miR-136-3p	MIMAT0004606	CAUCAUCGUCUCAAAUGAGUCU	101351087	101351108	rs147448304	101351088	2	A/C
hsa-mir-411	MI0003675	14	+	101489662	101489757	hsa-miR-411-3p	MIMAT0004813	UAUGUAACACGGUCCACUAACC	101489712	101489733	rs111835650	101489714	3	C/T
hsa-mir-431	MI0001721	14	+	101347344	101347457	hsa-miR-431-3p	MIMAT0004757	CAGGUCGUCUUGCAGGGCUUCU	101347406	101347427	rs12884005	101347408	3	A/G
hsa-mir-4708	MI0017341	14	-	65801835	65801901	hsa-miR-4708-3p	MIMAT0019810	AGCAAGGCGGCAUCUCUCUGAU	65801841	65801862	rs114153530	65801854	9	C/T
hsa-mir-5586	MI0019143	14	-	60113680	60113738	hsa-miR-5586-3p	MIMAT0022288	CAGAGUGACAAGCUGGUUAAAG	60113680	60113701	rs139409739	60113692	10	A/T
hsa-mir-625	MI0003639	14	+	65937820	65937904	hsa-miR-625-3p	MIMAT0004808	GACUAUAGAACUUUCCCCCUCA	65937871	65937892	rs12894182	65937889	19	A/C
hsa-mir-4714	MI0017348	15	+	99327655	99327731	hsa-miR-4714-3p	MIMAT0019823	CCAACCUAGGUGGUCAGAGUUG	99327702	99327723	rs188800267	99327719	18	A/G
hsa-mir-548ap	MI0017875	15	+	86368866	86368961	hsa-miR-548ap-3p	MIMAT0021038	AAAAACCACAAUUACUUUU	86368923	86368941	rs150751643	86368929	7	A/C
hsa-mir-140	MI0000456	16	+	69966984	69967083	hsa-miR-140-3p	MIMAT0004597	UACCACAGGGUAGAACCACGG	69967045	69967065	rs111366342	69967062	18	A/G
hsa-mir-3177	MI0014211	16	+	1784986	1785067	hsa-miR-3177-5p	MIMAT0019215	UGUGUACACACGUGCCAGGCGCU	1784996	1785018	rs145083637	1785015	20	C/T
hsa-mir-3186	MI0014229	17	-	79418130	79418214	hsa-miR-3186-3p	MIMAT0015068	UCACGCGGAGAGAUGGCUUUG	79418142	79418162	rs185669377	79418149	14	A/G
hsa-mir-4738	MI0017376	17	-	73780602	73780688	hsa-miR-4738-3p	MIMAT0019867	UGAAACUGGAGCGCCUGGAGGA	73780611	73780632	rs144216044	73780627	6	A/G
hsa-mir-548at	MI0019137	17	+	40646791	40646848	hsa-miR-548at-3p	MIMAT0022278	CAAAACCGCAGUAACUUUUGU	40646828	40646848	rs71359574	40646841	14	-/A
hsa-mir-4529	MI0016896	18	+	53146452	53146529	hsa-miR-4529-3p	MIMAT0019068	AUUGGACUGCUGAUGGCCCGU	53146501	53146521	rs111734691	53146505	5	A/G
hsa-mir-199a-1	MI0000242	19	-	10928102	10928172	hsa-miR-199a-3p	MIMAT0000232	ACAGUAGUCUGCACAUUGGUUA	10928105	10928126	rs183664554	10928119	8	A/G
hsa-mir-373	MI0000781	19	+	54291959	54292027	hsa-miR-373-3p	MIMAT0000726	GAAGUGCUUCGAUUUUGGGGUGU	54292002	54292024	rs182623921	54292016	15	C/T
hsa-mir-4747	MI0017386	19	+	4932699	4932752	hsa-miR-4747-3p	MIMAT0019883	AAGGCCCGGGCUUUCCUCCCAG	4932731	4932752	rs77046863	4932737	7	C/T
hsa-mir-4749	MI0017388	19	+	50357848	50357908	hsa-miR-4749-3p	MIMAT0019886	CGCCCCUCCUGCCCCCACAG	50357889	50357908	rs147943327	50357889	1	C/T
hsa-mir-4749	MI0017388	19	+	50357848	50357908	hsa-miR-4749-3p	MIMAT0019886	CGCCCCUCCUGCCCCCACAG	50357889	50357908	rs148982635	50357890	2	A/G
hsa-mir-517a	MI0003161	19	+	54215522	54215608	hsa-miR-517a-3p	MIMAT0002852	AUCGUGCAUCCCUUUAGAGUGU	54215575	54215596	rs188936188	54215584	10	A/C
hsa-mir-518a-1	MI0003170	19	+	54234260	54234344	hsa-miR-518a-3p	MIMAT0002863	GAAAGCGCUUCCCUUUGCUGGA	54234310	54234331	rs182656460	54234330	21	A/G
hsa-mir-518d	MI0003171	19	+	54238131	54238217	hsa-miR-518d-3p	MIMAT0002864	CAAAGCGCUUCCCUUUGGAGC	54238183	54238203	rs151129856	54238203	21	C/T
hsa-mir-5196	MI0018175	19	+	35836416	35836530	hsa-miR-5196-3p	MIMAT0021129	UCAUCCUCGUCUCCCUCCCAG	35836484	35836504	rs139502169	35836492	9	A/G
hsa-mir-5196	MI0018175	19	+	35836416	35836530	hsa-miR-5196-3p	MIMAT0021129	UCAUCCUCGUCUCCCUCCCAG	35836484	35836504	rs181810297	35836497	14	C/T
hsa-mir-523	MI0003153	19	+	54201639	54201725	hsa-miR-523-3p	MIMAT0002840	GAACGCGCUUCCCUAUAGAGGGU	54201691	54201713	rs191624794	54201692	2	A/C
hsa-mir-525	MI0003152	19	+	54200787	54200871	hsa-miR-525-3p	MIMAT0002839	GAAGGCGCUUCCCUUUAGAGCG	54200838	54200859	rs190453265	54200843	6	C/T
hsa-mir-124-3	MI0000445	20	+	61809852	61809938	hsa-miR-124-3p	MIMAT0000422	UAAGGCACGCGGUGAAUGCC	61809904	61809923	rs34059726	61809907	4	G/T
hsa-mir-130b	MI0000748	22	+	22007593	22007674	hsa-miR-130b-3p	MIMAT0000691	CAGUGCAAUGAUGAAAGGGCAU	22007643	22007664	rs140403670	22007661	19	A/G
hsa-mir-33a	MI0000091	22	+	42296948	42297016	hsa-miR-33a-3p	MIMAT0004506	CAAUGUUUCCACAGUGCAUCAC	42296993	42297014	rs77809319	42296995	3	A/G
hsa-mir-3619	MI0016009	22	+	46486924	46487006	hsa-miR-3619-3p	MIMAT0019219	GGGACCAUCCUGCCUGCUGUGG	46486970	46486991	rs150279879	46486983	14	C/T
hsa-mir-4761	MI0017402	22	+	19951276	19951357	hsa-miR-4761-3p	MIMAT0019909	GAGGGCAUGCGCACUUUGUCC	19951337	19951357	rs11569721	19951351	15	G/T
hsa-mir-4763	MI0017404	22	+	46509446	46509537	hsa-miR-4763-3p	MIMAT0019913	AGGCAGGGGCUGGUGCUGGGCGGG	46509504	46509527	rs111509618	46509524	21	-/G
hsa-mir-4768	MI0017409	X	+	17444004	17444077	hsa-miR-4768-3p	MIMAT0019921	CCAGGAGAUCCAGAGAGAAU	17444050	17444069	rs186480864	17444062	13	A/G
hsa-mir-501	MI0003185	X	+	49774330	49774413	hsa-miR-501-3p	MIMAT0004774	AAUGCACCCGGGCAAGGAUUCU	49774380	49774401	rs149912461	49774381	2	A/G
hsa-mir-505	MI0003190	X	-	139006307	139006390	hsa-miR-505-3p	MIMAT0002876	CGUCAACACUUGCUGGUUUCCU	139006319	139006340	rs143213653	139006339	2	C/T
hsa-mir-514a-1	MI0003198	X	-	146360765	146360862	hsa-miR-514a-5p	MIMAT0022702	UACUCUGGAGAGUGACAAUCAUG	146360819	146360841	rs183412647	146360826	16	A/G
hsa-mir-548aj-2	MI0016815	X	-	37883148	37883239	hsa-miR-548aj-3p	MIMAT0018990	UAAAAACUGCAAUUACUUUUA	37883165	37883185	rs35468989	37883170	16	-/GTAA
hsa-mir-548aj-2	MI0016815	X	-	37883148	37883239	hsa-miR-548aj-3p	MIMAT0018990	UAAAAACUGCAAUUACUUUUA	37883165	37883185	rs113330267	37883165	21	C/T
hsa-mir-548aj-2	MI0016815	X	-	37883148	37883239	hsa-miR-548aj-3p	MIMAT0018990	UAAAAACUGCAAUUACUUUUA	37883165	37883185	rs145326096	37883168	18	-/AAGT
hsa-mir-548am	MI0016904	X	-	16645135	16645208	hsa-miR-548am-5p	MIMAT0022740	AAAAGUAAUUGCGGUUUUUGCC	16645178	16645199	rs181147953	16645199	1	G/T
hsa-mir-660	MI0003684	X	+	49777849	49777945	hsa-miR-660-3p	MIMAT0022711	ACCUCCUGUGUGCAUGGAUUA	49777900	49777920	rs180785970	49777907	8	C/G
hsa-mir-302b	MI0000772	4	-	113569641	113569713	hsa-miR-302b-5p	MIMAT0000714	ACUUUAACAUGGAAGUGCUUUC	113569682	113569703	rs183105707	113569692	12	A/C
hsa-mir-302b	MI0000772	4	-	113569641	113569713	hsa-miR-302b-5p	MIMAT0000714	ACUUUAACAUGGAAGUGCUUUC	113569682	113569703	rs114318553	113569695	9	G/T
hsa-mir-302d	MI0000774	4	-	113569160	113569227	hsa-miR-302d-5p	MIMAT0004685	ACUUUAACAUGGAGGCACUUGC	113569201	113569222	rs138673224	113569207	16	G/T
hsa-mir-550a-1	MI0003600	7	+	30329410	30329506	hsa-miR-550a-5p	MIMAT0004800	AGUGCCUGAGGGAGUAAGAGCCC	30329431	30329453	rs74864340	30329451	21	A/G
hsa-mir-550a-1	MI0003600	7	+	30329410	30329506	hsa-miR-550a-5p	MIMAT0004800	AGUGCCUGAGGGAGUAAGAGCCC	30329431	30329453	rs187080847	30329444	14	A/G
hsa-mir-4709	MI0017342	14	-	74946836	74946907	hsa-miR-4709-5p	MIMAT0019811	ACAACAGUGACUUGCUCUCCAA	74946878	74946899	rs146900446	74946891	9	C/T
hsa-mir-523	MI0003153	19	+	54201639	54201725	hsa-miR-523-5p	MIMAT0005449	CUCUAGAGGGAAGCGCUUUCUG	54201654	54201675	rs112495387	54201668	15	A/G
hsa-mir-642a	MI0003657	19	+	46178186	46178282	hsa-miR-642a-5p	MIMAT0003312	GUCCCUCUCCAAAUGUGUCUUG	46178201	46178222	rs78902025	46178206	6	G/T
hsa-mir-19b-2	MI0000075	X	-	133303701	133303796	hsa-miR-19b-2-5p	MIMAT0004492	AGUUUUGCAGGUUUGCAUUUCA	133303757	133303778	rs193073651	133303758	21	A/G
hsa-mir-3121	MI0014137	1	-	180407449	180407525	hsa-miR-3121-5p	MIMAT0019199	UCCUUUGCCUAUUCUAUUUAAG	180407493	180407514	rs138979245	180407505	10	A/G
hsa-mir-3605	MI0015995	1	-	33797994	33798093	hsa-miR-3605-3p	MIMAT0017982	CCUCCGUGUUACCUGUCCUCUAG	33798006	33798028	rs112435318	33798007	22	G/T
hsa-mir-26a-1	MI0000083	3	+	38010895	38010971	hsa-miR-26a-1-3p	MIMAT0004499	CCUAUUCUUGGUUACUUGCACG	38010943	38010964	rs182070256	38010964	22	A/G
hsa-mir-1207	MI0006340	8	+	129061398	129061484	hsa-miR-1207-3p	MIMAT0005872	UCAGCUGGCCCUCAUUUC	129061449	129061466	rs148236411	129061462	14	A/G
hsa-mir-192	MI0000234	11	-	64658609	64658718	hsa-miR-192-3p	MIMAT0004543	CUGCCAAUUCCAUAGGUCACAG	64658631	64658652	rs188630835	64658640	13	A/G
hsa-mir-3156-2	MI0014230	18	+	14830165	14830241	hsa-miR-3156-3p	MIMAT0019209	CUCCCACUUCCAGAUCUUUCU	14830214	14830234	rs113478966	14830215	2	C/T
hsa-mir-3156-2	MI0014230	18	+	14830165	14830241	hsa-miR-3156-3p	MIMAT0019209	CUCCCACUUCCAGAUCUUUCU	14830214	14830234	rs112428304	14830216	3	C/T
hsa-mir-125a	MI0000469	19	+	52196507	52196592	hsa-miR-125a-3p	MIMAT0004602	ACAGGUGAGGUUCUUGGGAGCC	52196559	52196580	rs143525573	52196574	16	A/G
hsa-mir-499a	MI0003183	20	+	33578179	33578300	hsa-miR-499a-3p	MIMAT0004772	AACAUCACAGCAAGUCUGUGCU	33578248	33578269	rs150018420	33578255	8	C/T
hsa-mir-188	MI0000484	X	+	49768109	49768194	hsa-miR-188-3p	MIMAT0004613	CUCCCACAUGCAGGGUUUGCA	49768162	49768182	rs191840972	49768168	7	C/T
hsa-mir-450a-2	MI0003187	X	-	133674538	133674637	hsa-miR-450a-3p	MIMAT0022700	AUUGGGGACAUUUUGCAUUCAU	133674559	133674580	rs185256782	133674576	5	C/G
hsa-mir-644b	MI0019134	X	+	153996871	153996931	hsa-miR-644b-3p	MIMAT0022272	UUCAUUUGCCUCCCAGCCUACA	153996910	153996931	rs112159031	153996917	8	A/G

## Sheet: column_names
Column_name	Detailed_column_name
Pre_miRNA_name	The name of the pre-miRNA
Pre_miRNA_ACC	The accession number of the pre-miRNA
Chr	The chromosome in which the pre-miRNA locate
Strand	The strand of the chromosome in which the pre-miRNA locate
Pre_miRNA_start	The start site of the pre-miRNA
Pre_miRNA_end	The end site of the pre-miRNA
Mature_miRNA_Name	The name of the mature miRNA
Mature_miRNA_ACC	The accession number of the mature miRNA
Mature_miRNA_seq	The sequence of the mature miRNA
Mature_miRNA_start	The start site of the mature miRNA
Mature_miRNA_end	The end site of the mature miRNA
Rs	RefSNP id
Chrpos	The location of the SNP
Snp_loc_in_mature_miRNA	The location of the SNP in the mature miRNA
Alleles	The alleles of the SNP
