# Supplementary material for: Comprehensive Analysis of Single Nucleotide Polymorphisms in Human MicroRNAs
Source: PLoS One. 2013 Nov 5;8(11):e78028. doi: 10.1371/journal.pone.0078028 (PMC3818353; doi:10.1371/journal.pone.0078028)
Supplement: Table S3 — Summary of SNPs in seed regions of miRNAs. The information of the columns is given in the second sheet. (XLS) [file pone.0078028.s005.xls]

## Sheet: SNPs_in_seed
Table S3. Summary of SNPs in seed regions of human miRNAs. The information of the columns is given in the second sheet.
Pre_miRNA_name	Pre_miRNA_ACC	Chr	Strand	Pre_miRNA_start	Pre_miRNA_end	Mature_miRNA_Name	Mature_miRNA_ACC	Mature_miRNA_start	Mature_miRNA_end	Mature_miRNA_seq	Rs	Chrpos	Snp_loc_in_Seed	Alleles
hsa-mir-5692b	MI0019311	21	-	44371038	44371124	hsa-miR-5692b	MIMAT0022497	44371096	44371115	AAUAAUAUCACAGUAGGUGU	rs451887	44371114	2	A/G
hsa-mir-938	MI0005760	10	-	29891193	29891275	hsa-miR-938	MIMAT0004981	29891240	29891261	UGCCCUUAAAGGUGAACCCAGU	rs12416605	29891260	2	C/T
hsa-mir-3196	MI0014241	20	+	61870131	61870194	hsa-miR-3196	MIMAT0015080	61870140	61870157	CGGGGCGGCAGGGGCCUC	rs113297757	61870141	2	A/G
hsa-mir-449c	MI0003823	5	-	54468090	54468181	hsa-miR-449c-3p	MIMAT0013771	54468103	54468125	UUGCUAGUUGCACUCCUCUCUGU	rs35770269	54468124	2	A/T
hsa-mir-2682	MI0012063	1	-	98510798	98510907	hsa-miR-2682-3p	MIMAT0013518	98510827	98510848	CGCCUCUUCAGCGCUGUCUUCC	rs74904371	98510847	2	C/T
hsa-mir-627	MI0003641	15	-	42491768	42491864	hsa-miR-627	MIMAT0003296	42491828	42491849	GUGAGUCUCUAAGAAAAGAGGA	rs2620381	42491848	2	A/C
hsa-mir-4737	MI0017374	17	-	58120386	58120466	hsa-miR-4737	MIMAT0019863	58120438	58120457	AUGCGAGGAUGCUGACAGUG	rs111365058	58120456	2	A/G
hsa-mir-4532	MI0016899	20	+	56470450	56470500	hsa-miR-4532	MIMAT0019071	56470455	56470471	CCCCGGGGAGCCCGGCG	rs113808830	56470456	2	C/T
hsa-mir-1255b-2	MI0006436	1	+	167967898	167967964	hsa-miR-1255b-5p	MIMAT0005945	167967903	167967924	CGGAUGAGCAAAGAAAGUGGUU	rs189709980	167967904	2	C/G
hsa-mir-3116-1	MI0014128	1	+	62544458	62544531	hsa-miR-3116	MIMAT0014978	62544502	62544523	UGCCUGGAACAUAGUAGGGACU	rs192207383	62544503	2	A/G
hsa-mir-3126	MI0014143	2	+	69330814	69330887	hsa-miR-3126-5p	MIMAT0014989	69330823	69330844	UGAGGGACAGAUGCCAGAAGCA	rs182148652	69330824	2	A/G
hsa-mir-4802	MI0017450	4	-	40504057	40504136	hsa-miR-4802-5p	MIMAT0019981	40504103	40504124	UAUGGAGGUUCUAGACCAUGUU	rs112628148	40504123	2	C/T
hsa-mir-3622b	MI0016014	8	-	27559190	27559284	hsa-miR-3622b-5p	MIMAT0018005	27559243	27559262	AGGCAUGGGAGGUCAGGUGA	rs13276615	27559261	2	A/C
hsa-mir-1254-1	MI0006388	10	+	70519075	70519171	hsa-miR-1254	MIMAT0005905	70519092	70519115	AGCCUGGAAGCUGGAGCCUGCAGU	rs138812323	70519093	2	A/G
hsa-mir-3611	MI0016001	10	-	35368526	35368608	hsa-miR-3611	MIMAT0017988	35368537	35368557	UUGUGAAGAAAGAAAUUCUUA	rs150577768	35368556	2	A/C
hsa-mir-605	MI0003618	10	+	53059333	53059415	hsa-miR-605	MIMAT0003273	53059348	53059370	UAAAUCCCAUGGUGCCUUCUCCU	rs113212828	53059349	2	A/G
hsa-mir-1304	MI0006371	11	-	93466840	93466930	hsa-miR-1304-5p	MIMAT0005892	93466890	93466911	UUUGAGGCUACAGUGAGAUGUG	rs76857625	93466910	2	A/G
hsa-mir-4301	MI0015828	11	-	113320745	113320810	hsa-miR-4301	MIMAT0016850	113320781	113320800	UCCCACUACUUCACUUGUGA	rs184176277	113320799	2	G/T
hsa-mir-5007	MI0017874	13	+	55748589	55748683	hsa-miR-5007-5p	MIMAT0021035	55748609	55748630	UAGAGUCUGGCUGAUAUGGUUU	rs191336981	55748610	2	A/G
hsa-mir-759	MI0004065	13	+	53384185	53384275	hsa-miR-759	MIMAT0010497	53384208	53384229	GCAGAGUGCAAACAAUUUUGAC	rs144233096	53384209	2	C/G
hsa-mir-4315-1	MI0015844	17	-	43552729	43552801	hsa-miR-4315	MIMAT0016866	43552774	43552791	CCGCUUUCUGAGCUGGAC	rs147167801	43552790	2	A/G
hsa-mir-3690	MI0016091	X	+	1412811	1412885	hsa-miR-3690	MIMAT0018119	1412820	1412842	ACCUGGACCCAGCGUAGACAAAG	rs183044496	1412821	2	C/G
hsa-mir-4423	MI0016760	1	+	85599477	85599556	hsa-miR-4423-3p	MIMAT0018936	85599525	85599545	AUAGGCACCAAAAAGCAACAA	rs144289108	85599526	2	C/T
hsa-mir-15b	MI0000438	3	+	160122376	160122473	hsa-miR-15b-3p	MIMAT0004586	160122433	160122454	CGAAUCAUUAUUUGCUGCUCUA	rs192595529	160122434	2	A/G
hsa-mir-3688-1	MI0016089	4	-	160049954	160050046	hsa-miR-3688-5p	MIMAT0019223	160050012	160050032	AGUGGCAAAGUCUUUCCAUAU	rs70962655	160050031	2	-/C
hsa-mir-136	MI0000475	14	+	101351039	101351120	hsa-miR-136-3p	MIMAT0004606	101351087	101351108	CAUCAUCGUCUCAAAUGAGUCU	rs147448304	101351088	2	A/C
hsa-mir-4749	MI0017388	19	+	50357848	50357908	hsa-miR-4749-3p	MIMAT0019886	50357889	50357908	CGCCCCUCCUGCCCCCACAG	rs148982635	50357890	2	A/G
hsa-mir-523	MI0003153	19	+	54201639	54201725	hsa-miR-523-3p	MIMAT0002840	54201691	54201713	GAACGCGCUUCCCUAUAGAGGGU	rs191624794	54201692	2	A/C
hsa-mir-501	MI0003185	X	+	49774330	49774413	hsa-miR-501-3p	MIMAT0004774	49774380	49774401	AAUGCACCCGGGCAAGGAUUCU	rs149912461	49774381	2	A/G
hsa-mir-505	MI0003190	X	-	139006307	139006390	hsa-miR-505-3p	MIMAT0002876	139006319	139006340	CGUCAACACUUGCUGGUUUCCU	rs143213653	139006339	2	C/T
hsa-mir-3156-2	MI0014230	18	+	14830165	14830241	hsa-miR-3156-3p	MIMAT0019209	14830214	14830234	CUCCCACUUCCAGAUCUUUCU	rs113478966	14830215	2	C/T
hsa-mir-4482-1	MI0016843	10	-	106028094	106028163	hsa-miR-4482-5p	MIMAT0019016	106028135	106028156	AACCCAGUGGGCUAUGGAAAUG	rs45596840	106028154	3	A/G
hsa-mir-3124	MI0014140	1	+	249120576	249120642	hsa-miR-3124-5p	MIMAT0014986	249120582	249120602	UUCGCGGGCGAAGGCAAAGUC	rs12081872	249120584	3	C/T
hsa-mir-936	MI0005758	10	-	105807847	105807944	hsa-miR-936	MIMAT0004979	105807909	105807930	ACAGUAGAGGGAGGAAUCGCAG	rs79924817	105807928	3	C/T
hsa-mir-1304	MI0006371	11	-	93466840	93466930	hsa-miR-1304-5p	MIMAT0005892	93466890	93466911	UUUGAGGCUACAGUGAGAUGUG	rs79759099	93466909	3	A/G
hsa-mir-4315-1	MI0015844	17	-	43552729	43552801	hsa-miR-4315	MIMAT0016866	43552774	43552791	CCGCUUUCUGAGCUGGAC	rs143523766	43552789	3	C/T
hsa-mir-3682	MI0016083	2	-	54076259	54076342	hsa-miR-3682-5p	MIMAT0019222	54076307	54076328	CUACUUCUACCUGUGUUAUCAU	rs116380885	54076326	3	C/T
hsa-mir-122	MI0000442	18	+	56118306	56118390	hsa-miR-122-3p	MIMAT0004590	56118356	56118377	AACGCCAUUAUCACACUAAAUA	rs41292412	56118358	3	C/T
hsa-mir-3939	MI0016596	6	-	167411295	167411400	hsa-miR-3939	MIMAT0018355	167411318	167411339	UACGCGCAGACCACAGGAUGUC	rs73024232	167411337	3	A/G
hsa-mir-5090	MI0017979	7	+	102106189	102106273	hsa-miR-5090	MIMAT0021082	102106199	102106221	CCGGGGCAGAUUGGUGUAGGGUG	rs3823658	102106201	3	A/G
hsa-mir-4472-2	MI0016824	12	-	116866057	116866123	hsa-miR-4472	MIMAT0018999	116866099	116866116	GGUGGGGGGUGUUGUUUU	rs57833593	116866114	3	-/A/C
hsa-mir-4472-2	MI0016824	12	-	116866057	116866123	hsa-miR-4472	MIMAT0018999	116866099	116866116	GGUGGGGGGUGUUGUUUU	rs138762363	116866114	3	-/A
hsa-mir-551a	MI0003556	1	-	3477259	3477354	hsa-miR-551a	MIMAT0003214	3477274	3477294	GCGACCCACUCUUGGUUUCCA	rs187195064	3477292	3	C/T
hsa-mir-553	MI0003558	1	+	100746797	100746864	hsa-miR-553	MIMAT0003216	100746812	100746832	AAAACGGUGAGAUUUUGUUUU	rs190622705	100746814	3	A/G
hsa-mir-3126	MI0014143	2	+	69330814	69330887	hsa-miR-3126-5p	MIMAT0014989	69330823	69330844	UGAGGGACAGAUGCCAGAAGCA	rs187256070	69330825	3	A/T
hsa-mir-4271	MI0015879	3	+	49311553	49311619	hsa-miR-4271	MIMAT0016901	49311591	49311609	GGGGGAAGAAAAGGUGGGG	rs189148716	49311593	3	C/G
hsa-mir-1255b-1	MI0006435	4	-	36427988	36428050	hsa-miR-1255b-5p	MIMAT0005945	36428027	36428048	CGGAUGAGCAAAGAAAGUGGUU	rs139535532	36428046	3	A/C
hsa-mir-4290	MI0015899	9	-	92785723	92785817	hsa-miR-4290	MIMAT0016921	92785733	92785751	UGCCCUCCUUUCUUCCCUC	rs182483446	92785749	3	A/G
hsa-mir-3157	MI0014185	10	-	97824072	97824156	hsa-miR-3157-5p	MIMAT0015031	97824126	97824147	UUCAGCCAGGCUAGUGCAGUCU	rs141770574	97824145	3	A/G
hsa-mir-3166	MI0014196	11	+	87909670	87909761	hsa-miR-3166	MIMAT0015040	87909729	87909751	CGCAGACAAUGCCUACUGGCCUA	rs183676851	87909731	3	C/T
hsa-mir-4490	MI0016852	11	-	90288942	90289025	hsa-miR-4490	MIMAT0019025	90288953	90288974	UCUGGUAAGAGAUUUGGGCAUA	rs112937431	90288972	3	A/G
hsa-mir-4472-2	MI0016824	12	-	116866057	116866123	hsa-miR-4472	MIMAT0018999	116866099	116866116	GGUGGGGGGUGUUGUUUU	rs80196785	116866114	3	-/AC
hsa-mir-4472-2	MI0016824	12	-	116866057	116866123	hsa-miR-4472	MIMAT0018999	116866099	116866116	GGUGGGGGGUGUUGUUUU	rs11068023	116866114	3	A/C
hsa-mir-4538	MI0016909	14	-	106324334	106324411	hsa-miR-4538	MIMAT0019081	106324390	106324411	GAGCUUGGAUGAGCUGGGCUGA	rs187724662	106324409	3	C/G
hsa-mir-940	MI0005762	16	+	2321748	2321841	hsa-miR-940	MIMAT0004983	2321807	2321827	AAGGCAGGGCCCCCGCUCCCC	rs149527765	2321809	3	A/G
hsa-mir-518e	MI0003169	19	+	54233092	54233179	hsa-miR-518e-5p	MIMAT0005450	54233107	54233128	CUCUAGAGGGAAGCGCUUUCUG	rs74177813	54233109	3	-/C
hsa-mir-4759	MI0017400	21	+	28326280	28326362	hsa-miR-4759	MIMAT0019905	28326284	28326304	UAGGACUAGAUGUUGGAAUUA	rs140724460	28326286	3	A/G
hsa-mir-411	MI0003675	14	+	101489662	101489757	hsa-miR-411-3p	MIMAT0004813	101489712	101489733	UAUGUAACACGGUCCACUAACC	rs111835650	101489714	3	C/T
hsa-mir-431	MI0001721	14	+	101347344	101347457	hsa-miR-431-3p	MIMAT0004757	101347406	101347427	CAGGUCGUCUUGCAGGGCUUCU	rs12884005	101347408	3	A/G
hsa-mir-33a	MI0000091	22	+	42296948	42297016	hsa-miR-33a-3p	MIMAT0004506	42296993	42297014	CAAUGUUUCCACAGUGCAUCAC	rs77809319	42296995	3	A/G
hsa-mir-3156-2	MI0014230	18	+	14830165	14830241	hsa-miR-3156-3p	MIMAT0019209	14830214	14830234	CUCCCACUUCCAGAUCUUUCU	rs112428304	14830216	3	C/T
hsa-mir-3117	MI0014130	1	+	67094123	67094200	hsa-miR-3117-3p	MIMAT0014979	67094168	67094188	AUAGGACUCAUAUAGUGCCAG	rs12402181	67094171	4	A/G
hsa-mir-146a	MI0000477	5	+	159912359	159912457	hsa-miR-146a-3p	MIMAT0004608	159912415	159912436	CCUCUGAAAUUCAGUUCUUCAG	rs2910164	159912418	4	C/G
hsa-mir-585	MI0003592	5	-	168690605	168690698	hsa-miR-585	MIMAT0003250	168690620	168690638	UGGGCGUAUCUGUAUGCUA	rs62376935	168690635	4	C/T
hsa-mir-4472-1	MI0016823	8	+	143257700	143257779	hsa-miR-4472	MIMAT0018999	143257757	143257774	GGUGGGGGGUGUUGUUUU	rs28655823	143257760	4	C/G
hsa-mir-4661	MI0017289	8	+	92217713	92217787	hsa-miR-4661-3p	MIMAT0019730	92217759	92217780	CAGGAUCCACAGAGCUAGUCCA	rs12335005	92217762	4	G/T
hsa-mir-4781	MI0017426	1	+	54519752	54519827	hsa-miR-4781-3p	MIMAT0019943	54519797	54519818	AAUGUUGGAAUCCUCGCUAGAG	rs74085143	54519800	4	A/G
hsa-mir-499a	MI0003183	20	+	33578179	33578300	hsa-miR-499a-3p	MIMAT0004772	33578248	33578269	AACAUCACAGCAAGUCUGUGCU	rs3746444	33578251	4	C/T
hsa-mir-642b	MI0016685	19	-	46178190	46178266	hsa-miR-642b-3p	MIMAT0018444	46178199	46178220	AGACACAUUUGGAGAGGGACCC	rs111664333	46178217	4	A/G
hsa-mir-4706	MI0017339	14	+	65511406	65511487	hsa-miR-4706	MIMAT0019806	65511415	65511439	AGCGGGGAGGAAGUGGGCGCUGCUU	rs2296320	65511418	4	C/T
hsa-mir-488	MI0003123	1	-	176998499	176998581	hsa-miR-488-5p	MIMAT0002804	176998548	176998568	CCCAGAUAAUGGCACUCUCAA	rs186200318	176998565	4	C/T
hsa-mir-548aq	MI0019130	3	-	185485635	185485692	hsa-miR-548aq-5p	MIMAT0022263	185485671	185485692	GAAAGUAAUUGCUGUUUUUGCC	rs148741643	185485689	4	C/T
hsa-mir-1973	MI0009983	4	+	117220881	117220924	hsa-miR-1973	MIMAT0009448	117220906	117220924	ACCGUGCAAAGGUAGCAUA	rs183399490	117220909	4	A/G
hsa-mir-574	MI0003581	4	+	38869653	38869748	hsa-miR-574-5p	MIMAT0004795	38869677	38869699	UGAGUGUGUGUGUGUGAGUGUGU	rs147472159	38869680	4	-/GT
hsa-mir-575	MI0003582	4	-	83674490	83674583	hsa-miR-575	MIMAT0003240	83674505	83674523	GAGCCAGUUGGACAGGAGC	rs149186367	83674520	4	A/G
hsa-mir-4464	MI0016812	6	+	91022461	91022552	hsa-miR-4464	MIMAT0018988	91022472	91022492	AAGGUUUGGAUAGAUGCAAUA	rs34899210	91022475	4	-/G
hsa-mir-3666	MI0016067	7	+	114293400	114293510	hsa-miR-3666	MIMAT0018088	114293428	114293448	CAGUGCAAGUGUAGAUGCCGA	rs186005043	114293431	4	C/T
hsa-mir-4656	MI0017284	7	-	4828196	4828270	hsa-miR-4656	MIMAT0019723	4828239	4828261	UGGGCUGAGGGCAGGAGGCCUGU	rs71535143	4828258	4	-/C
hsa-mir-590	MI0003602	7	+	73605528	73605624	hsa-miR-590-5p	MIMAT0003258	73605543	73605564	GAGCUUAUUCAUAAAAGUGCAG	rs189727189	73605546	4	C/T
hsa-mir-5194	MI0018173	8	-	131020580	131020699	hsa-miR-5194	MIMAT0021125	131020606	131020627	UGAGGGGUUUGGAAUGGGAUGG	rs35804210	131020624	4	-/C
hsa-mir-4477a	MI0016829	9	-	68415308	68415388	hsa-miR-4477a	MIMAT0019004	68415320	68415341	CUAUUAAGGACAUUUGUGAUUC	rs75019967	68415338	4	A/C
hsa-mir-4311	MI0015841	15	+	66332571	66332670	hsa-miR-4311	MIMAT0016863	66332581	66332598	GAAAGAGAGCUGAGUGUG	rs142080198	66332584	4	-/AG
hsa-mir-3677	MI0016078	16	+	2320714	2320773	hsa-miR-3677-3p	MIMAT0018101	2320752	2320773	CUCGUGGGCUCUGGCCACGGCC	rs138871259	2320755	4	A/G
hsa-mir-3615	MI0016005	17	+	72744752	72744838	hsa-miR-3615	MIMAT0017994	72744802	72744822	UCUCUCGGCUCCUCGCGGCUC	rs112977728	72744805	4	C/T
hsa-mir-3618	MI0016008	22	+	20073269	20073356	hsa-miR-3618	MIMAT0017998	20073320	20073341	UGUCUACAUUAAUGAAAAGAGC	rs12159555	20073323	4	C/G
hsa-mir-450a-2	MI0003187	X	-	133674538	133674637	hsa-miR-450a-5p	MIMAT0001545	133674594	133674615	UUUUGCGAUGUGUUCCUAAUAU	rs141784874	133674612	4	A/G
hsa-mir-124-3	MI0000445	20	+	61809852	61809938	hsa-miR-124-3p	MIMAT0000422	61809904	61809923	UAAGGCACGCGGUGAAUGCC	rs34059726	61809907	4	G/T
hsa-mir-4741	MI0017379	18	+	20513312	20513401	hsa-miR-4741	MIMAT0019871	20513370	20513392	CGGGCUGUCCGGAGGGGUCGGCU	rs7227168	20513374	5	C/T
hsa-mir-4293	MI0015826	10	-	14425199	14425276	hsa-miR-4293	MIMAT0016848	14425209	14425225	CAGCCUGACAGGAACAG	rs12220909	14425221	5	C/G
hsa-mir-4467	MI0016818	7	+	102111916	102111978	hsa-miR-4467	MIMAT0018994	102111919	102111940	UGGCGGCGGUAGUUAUGGGCUU	rs115101071	102111923	5	A/G
hsa-mir-3689f	MI0016837	9	-	137742588	137742653	hsa-miR-3689f	MIMAT0019010	137742629	137742650	UGUGAUAUCGUGCUUCCUGGGA	rs73664170	137742646	5	C/T
hsa-mir-3161	MI0014191	11	+	48118334	48118410	hsa-miR-3161	MIMAT0015035	48118343	48118365	CUGAUAAGAACAGAGGCCCAGAU	rs113098367	48118347	5	-/A
hsa-mir-4532	MI0016899	20	+	56470450	56470500	hsa-miR-4532	MIMAT0019071	56470455	56470471	CCCCGGGGAGCCCGGCG	rs60432575	56470459	5	A/G
hsa-mir-548t	MI0014164	4	+	174189311	174189384	hsa-miR-548t-3p	MIMAT0022730	174189356	174189380	AAAAACCACAAUUACUUUUGCACCA	rs73872515	174189360	5	A/C
hsa-mir-4788	MI0017435	3	+	134156669	134156748	hsa-miR-4788	MIMAT0019958	134156678	134156699	UUACGGACCAGCUAAGGGAGGC	rs187884409	134156682	5	A/G
hsa-mir-720	MI0006654	3	+	164059129	164059238	hsa-miR-720	MIMAT0005954	164059155	164059171	UCUCGCUGGGGCCUCCA	rs182926610	164059159	5	A/G
hsa-mir-367	MI0000775	4	-	113569030	113569097	hsa-miR-367-5p	MIMAT0004686	113569071	113569092	ACUGUUGCUAAUAUGCAACUCU	rs150161032	113569088	5	A/G
hsa-mir-4676	MI0017307	10	+	74480787	74480858	hsa-miR-4676-5p	MIMAT0019758	74480796	74480816	GAGCCAGUGGUGAGACAGUGA	rs183259402	74480800	5	C/T
hsa-mir-4305	MI0015835	13	-	40238171	40238272	hsa-miR-4305	MIMAT0016857	40238245	40238262	CCUAGACACCUCCAGUUC	rs4636784	40238258	5	C/G
hsa-mir-2392	MI0016870	14	+	101280828	101280911	hsa-miR-2392	MIMAT0019043	101280888	101280907	UAGGAUGGGGGUGAGAGGUG	rs118055959	101280892	5	A/G
hsa-mir-382	MI0000790	14	+	101520643	101520718	hsa-miR-382-5p	MIMAT0000737	101520653	101520674	GAAGUUGUUCGUGGUGGAUUCG	rs192719529	101520657	5	C/T
hsa-mir-1276	MI0006416	15	-	86313727	86313809	hsa-miR-1276	MIMAT0005930	86313779	86313798	UAAAGAGCCCUGUGGAGACA	rs34381260	86313794	5	-/T
hsa-mir-548ap	MI0017875	15	+	86368866	86368961	hsa-miR-548ap-5p	MIMAT0021037	86368886	86368904	AAAAGUAAUUGCGGUCUUU	rs186097449	86368890	5	C/G
hsa-mir-4741	MI0017379	18	+	20513312	20513401	hsa-miR-4741	MIMAT0019871	20513370	20513392	CGGGCUGUCCGGAGGGGUCGGCU	rs11543178	20513374	5	C/T
hsa-mir-4743	MI0017381	18	+	46196971	46197039	hsa-miR-4743	MIMAT0019874	46196973	46196995	UGGCCGGAUGGGACAGGAGGCAU	rs141766192	46196977	5	C/T
hsa-mir-221	MI0000298	X	-	45605585	45605694	hsa-miR-221-5p	MIMAT0004568	45605649	45605670	ACCUGGCAUACAAUGUAGAUUU	rs113054794	45605666	5	A/C
hsa-mir-4691	MI0017324	11	+	67801364	67801448	hsa-miR-4691-3p	MIMAT0019782	67801416	67801438	CCAGCCACGGACUGAGAGUGCAU	rs181585480	67801420	5	C/T
hsa-mir-4529	MI0016896	18	+	53146452	53146529	hsa-miR-4529-3p	MIMAT0019068	53146501	53146521	AUUGGACUGCUGAUGGCCCGU	rs111734691	53146505	5	A/G
hsa-mir-450a-2	MI0003187	X	-	133674538	133674637	hsa-miR-450a-3p	MIMAT0022700	133674559	133674580	AUUGGGGACAUUUUGCAUUCAU	rs185256782	133674576	5	C/G
hsa-mir-4804	MI0017452	5	+	72174418	72174490	hsa-miR-4804-5p	MIMAT0019984	72174427	72174447	UUGGACGGUAAGGUUAAGCAA	rs266435	72174432	6	C/G
hsa-mir-1269b	MI0016888	17	-	12820585	12820659	hsa-miR-1269b	MIMAT0019059	12820630	12820651	CUGGACUGAGCCAUGCUACUGG	rs7210937	12820646	6	C/G
hsa-mir-1268a	MI0006405	15	-	22513229	22513280	hsa-miR-1268a	MIMAT0005922	22513259	22513276	CGGGCGUGGUGGUGGGGG	rs28599926	22513271	6	C/T
hsa-mir-3118-4	MI0014207	15	+	21038124	21038198	hsa-miR-3118	MIMAT0014980	21038167	21038189	UGUGACUGCAUUAUGAAAAUUCU	rs7167371	21038172	6	C/G
hsa-mir-3118-6	MI0015981	15	+	22049274	22049348	hsa-miR-3118	MIMAT0014980	22049317	22049339	UGUGACUGCAUUAUGAAAAUUCU	rs7167371	22049322	6	C/G
hsa-mir-941-4	MI0005766	20	+	62551197	62551313	hsa-miR-941	MIMAT0004984	62551267	62551289	CACCCGGCUGUGUGCACAUGUGC	rs35544770	62551272	6	A/G
hsa-mir-4707	MI0017340	14	-	23426159	23426238	hsa-miR-4707-3p	MIMAT0019808	23426166	23426187	AGCCCGCCCCAGCCGAGGUUCU	rs2273626	23426182	6	A/C
hsa-mir-4257	MI0015856	1	+	150524405	150524490	hsa-miR-4257	MIMAT0016878	150524463	150524480	CCAGAGGUGGGGACUGAG	rs74743733	150524468	6	A/G
hsa-mir-5589	MI0019148	19	+	10149030	10149089	hsa-miR-5589-3p	MIMAT0022298	10149067	10149089	UGCACAUGGCAACCUAGCUCCCA	rs116796353	10149072	6	A/G
hsa-mir-3939	MI0016596	6	-	167411295	167411400	hsa-miR-3939	MIMAT0018355	167411318	167411339	UACGCGCAGACCACAGGAUGUC	rs75823810	167411334	6	C/T
hsa-mir-4454	MI0016800	4	-	164014726	164014780	hsa-miR-4454	MIMAT0018976	164014759	164014778	GGAUCCGAGUCACGGCACCA	rs186486512	164014773	6	A/G
hsa-mir-4460	MI0016806	5	-	128732755	128732840	hsa-miR-4460	MIMAT0018982	128732808	128732829	AUAGUGGUUGUGAAUUUACCUU	rs190094721	128732824	6	A/C
hsa-mir-550b-1	MI0016686	7	-	30329410	30329506	hsa-miR-550b-3p	MIMAT0018445	30329430	30329449	UCUUACUCCCUCAGGCACUG	rs187080847	30329444	6	A/G
hsa-mir-1322	MI0006653	8	-	10682883	10682953	hsa-miR-1322	MIMAT0005953	10682885	10682903	GAUGAUGCUGCUGAUGCUG	rs189895541	10682898	6	A/G
hsa-mir-4477b	MI0016830	9	+	68415308	68415388	hsa-miR-4477b	MIMAT0019005	68415357	68415378	AUUAAGGACAUUUGUGAUUGAU	rs143791185	68415362	6	A/G
hsa-mir-3161	MI0014191	11	+	48118334	48118410	hsa-miR-3161	MIMAT0015035	48118343	48118365	CUGAUAAGAACAGAGGCCCAGAU	rs139275508	48118348	6	-/A
hsa-mir-4302	MI0015833	12	-	26026953	26027012	hsa-miR-4302	MIMAT0016855	26026985	26027002	CCAGUGUGGCUCAGCGAG	rs141960509	26026997	6	C/T
hsa-mir-4305	MI0015835	13	-	40238171	40238272	hsa-miR-4305	MIMAT0016857	40238245	40238262	CCUAGACACCUCCAGUUC	rs149597993	40238257	6	C/T
hsa-mir-3118-6	MI0015981	15	+	22049274	22049348	hsa-miR-3118	MIMAT0014980	22049317	22049339	UGUGACUGCAUUAUGAAAAUUCU	rs148391979	22049322	6	C/G
hsa-mir-4517	MI0016883	16	+	28969904	28969982	hsa-miR-4517	MIMAT0019054	28969908	28969932	AAAUAUGAUGAAACUCACAGCUGAG	rs151214931	28969913	6	C/T
hsa-mir-518e	MI0003169	19	+	54233092	54233179	hsa-miR-518e-5p	MIMAT0005450	54233107	54233128	CUCUAGAGGGAAGCGCUUUCUG	rs34416818	54233112	6	-/A
hsa-mir-941-3	MI0005765	20	+	62551085	62551201	hsa-miR-941	MIMAT0004984	62551155	62551177	CACCCGGCUGUGUGCACAUGUGC	rs113672516	62551160	6	A/G
hsa-mir-5585	MI0019142	1	+	32552550	32552608	hsa-miR-5585-3p	MIMAT0022286	32552587	32552608	CUGAAUAGCUGGGACUACAGGU	rs141449846	32552592	6	G/T
hsa-mir-4433	MI0016773	2	+	64567893	64567973	hsa-miR-4433-5p	MIMAT0020956	64567904	64567924	CGUCCCACCCCCCACUCCUGU	rs148211570	64567909	6	-/C
hsa-mir-145	MI0000461	5	+	148810209	148810296	hsa-miR-145-3p	MIMAT0004601	148810262	148810283	GGAUUCCUGGAAAUACUGUUCU	rs190323149	148810267	6	C/T
hsa-mir-5007	MI0017874	13	+	55748589	55748683	hsa-miR-5007-3p	MIMAT0021036	55748644	55748665	AUCAUAUGAACCAAACUCUAAU	rs184597603	55748649	6	A/G
hsa-mir-4738	MI0017376	17	-	73780602	73780688	hsa-miR-4738-3p	MIMAT0019867	73780611	73780632	UGAAACUGGAGCGCCUGGAGGA	rs144216044	73780627	6	A/G
hsa-mir-525	MI0003152	19	+	54200787	54200871	hsa-miR-525-3p	MIMAT0002839	54200838	54200859	GAAGGCGCUUCCCUUUAGAGCG	rs190453265	54200843	6	C/T
hsa-mir-642a	MI0003657	19	+	46178186	46178282	hsa-miR-642a-5p	MIMAT0003312	46178201	46178222	GUCCCUCUCCAAAUGUGUCUUG	rs78902025	46178206	6	G/T
hsa-mir-4706	MI0017339	14	+	65511406	65511487	hsa-miR-4706	MIMAT0019806	65511415	65511439	AGCGGGGAGGAAGUGGGCGCUGCUU	rs72728267	65511421	7	G/T
hsa-mir-662	MI0003670	16	+	820183	820277	hsa-miR-662	MIMAT0003325	820243	820263	UCCCACGUUGUGGCCCAGCAG	rs9745376	820249	7	A/G
hsa-mir-4731	MI0017368	17	-	15154944	15155013	hsa-miR-4731-3p	MIMAT0019854	15154951	15154972	CACACAAGUGGCCCCCAACACU	rs66507245	15154966	7	A/T
hsa-mir-593	MI0003605	7	+	127721913	127722012	hsa-miR-593-5p	MIMAT0003261	127721928	127721952	AGGCACCAGCCAGGCAUUGCUCAGC	rs73721294	127721934	7	C/T
hsa-mir-4695	MI0017328	1	-	19209696	19209769	hsa-miR-4695-5p	MIMAT0019788	19209744	19209765	CAGGAGGCAGUGGGCGAGCAGG	rs79637190	19209759	7	C/T
hsa-mir-4741	MI0017379	18	+	20513312	20513401	hsa-miR-4741	MIMAT0019871	20513370	20513392	CGGGCUGUCCGGAGGGGUCGGCU	rs115479920	20513376	7	A/G
hsa-mir-4322	MI0015851	19	+	10341089	10341161	hsa-miR-4322	MIMAT0016873	10341131	10341151	CUGUGGGCUCAGCGCGUGGGG	rs114399468	10341137	7	A/G
hsa-mir-548ao	MI0017871	8	-	41128567	41128662	hsa-miR-548ao-3p	MIMAT0021030	41128584	41128605	AAAGACCGUGACUACUUUUGCA	rs79091838	41128599	7	A/G
hsa-mir-3161	MI0014191	11	+	48118334	48118410	hsa-miR-3161	MIMAT0015035	48118343	48118365	CUGAUAAGAACAGAGGCCCAGAU	rs11382316	48118349	7	-/A
hsa-mir-1302-1	MI0006362	12	-	113132839	113132981	hsa-miR-1302	MIMAT0005890	113132887	113132907	UUGGGACAUACUUAUGCUAAA	rs74647838	113132901	7	A/G
hsa-mir-4640	MI0017267	6	+	30858660	30858749	hsa-miR-4640-3p	MIMAT0019700	30858726	30858747	CACCCCCUGUUUCCUGGCCCAC	rs150797141	30858732	7	-/CT
hsa-mir-518d	MI0003171	19	+	54238131	54238217	hsa-miR-518d-3p	MIMAT0002864	54238183	54238203	CAAAGCGCUUCCCUUUGGAGC	rs73602910	54238189	7	A/G
hsa-mir-943	MI0005768	4	-	1988111	1988204	hsa-miR-943	MIMAT0004986	1988130	1988150	CUGACUGUUGCCGUCCUCCAG	rs186568343	1988144	7	A/C
hsa-mir-3655	MI0016055	5	+	140027429	140027511	hsa-miR-3655	MIMAT0018075	140027429	140027449	GCUUGUCGCUGCGGUGUUGCU	rs146400503	140027435	7	C/T
hsa-mir-1236	MI0006326	6	-	31924616	31924717	hsa-miR-1236	MIMAT0005591	31924616	31924637	CCUCUUCCCCUUGUCUCUCCAG	rs185147690	31924631	7	C/G
hsa-mir-3692	MI0016093	6	+	157950164	157950232	hsa-miR-3692-5p	MIMAT0018121	157950169	157950192	CCUGCUGGUCAGGAGUGGAUACUG	rs185691679	157950175	7	A/G
hsa-mir-3939	MI0016596	6	-	167411295	167411400	hsa-miR-3939	MIMAT0018355	167411318	167411339	UACGCGCAGACCACAGGAUGUC	rs76608449	167411333	7	C/G
hsa-mir-3689e	MI0016836	9	-	137742416	137742487	hsa-miR-3689e	MIMAT0019009	137742460	137742481	UGUGAUAUCAUGGUUCCUGGGA	rs72360796	137742475	7	(LARGEDELETION)/-
hsa-mir-4540	MI0016911	9	-	36864251	36864305	hsa-miR-4540	MIMAT0019083	36864251	36864271	UUAGUCCUGCCUGUAGGUUUA	rs143699849	36864265	7	A/G
hsa-mir-4296	MI0015823	10	-	126721352	126721439	hsa-miR-4296	MIMAT0016845	126721413	126721429	AUGUGGGCUCAGGCUCA	rs182347826	126721423	7	A/C
hsa-mir-4305	MI0015835	13	-	40238171	40238272	hsa-miR-4305	MIMAT0016857	40238245	40238262	CCUAGACACCUCCAGUUC	rs138201016	40238256	7	G/T
hsa-mir-379	MI0000787	14	+	101488403	101488469	hsa-miR-379-5p	MIMAT0000733	101488408	101488428	UGGUAGACUAUGGAACGUAGG	rs61991156	101488414	7	A/G
hsa-mir-4517	MI0016883	16	+	28969904	28969982	hsa-miR-4517	MIMAT0019054	28969908	28969932	AAAUAUGAUGAAACUCACAGCUGAG	rs689516	28969914	7	-/ATG
hsa-mir-2909	MI0013083	17	+	35391042	35391110	hsa-miR-2909	MIMAT0013863	35391045	35391065	GUUAGGGCCAACAUCUCUUGG	rs187707102	35391051	7	A/G
hsa-mir-4525	MI0016892	17	-	80626109	80626183	hsa-miR-4525	MIMAT0019064	80626157	80626177	GGGGGGAUGUGCAUGCUGGUU	rs34711227	80626171	7	-/C
hsa-mir-548aa-2	MI0016690	17	+	65467605	65467701	hsa-miR-548aa	MIMAT0018447	65467659	65467683	AAAAACCACAAUUACUUUUGCACCA	rs149172942	65467665	7	C/T
hsa-mir-518e	MI0003169	19	+	54233092	54233179	hsa-miR-518e-5p	MIMAT0005450	54233107	54233128	CUCUAGAGGGAAGCGCUUUCUG	rs74177814	54233113	7	-/G
hsa-mir-941-1	MI0005763	20	+	62550778	62550894	hsa-miR-941	MIMAT0004984	62550848	62550870	CACCCGGCUGUGUGCACAUGUGC	rs113283070	62550854	7	C/G
hsa-mir-513a-1	MI0003191	X	-	146294981	146295109	hsa-miR-513a-5p	MIMAT0002877	146295056	146295073	UUCACAGGGAGGUGUCAU	rs35027589	146295067	7	-/C
hsa-mir-548ap	MI0017875	15	+	86368866	86368961	hsa-miR-548ap-3p	MIMAT0021038	86368923	86368941	AAAAACCACAAUUACUUUU	rs150751643	86368929	7	A/C
hsa-mir-4747	MI0017386	19	+	4932699	4932752	hsa-miR-4747-3p	MIMAT0019883	4932731	4932752	AAGGCCCGGGCUUUCCUCCCAG	rs77046863	4932737	7	C/T
hsa-mir-188	MI0000484	X	+	49768109	49768194	hsa-miR-188-3p	MIMAT0004613	49768162	49768182	CUCCCACAUGCAGGGUUUGCA	rs191840972	49768168	7	C/T
hsa-mir-4513	MI0016879	15	-	75081013	75081098	hsa-miR-4513	MIMAT0019050	75081064	75081085	AGACUGACGGCUGGAGGCCCAU	rs2168518	75081078	8	A/C/G/T
hsa-mir-4284	MI0015893	7	+	73125647	73125727	hsa-miR-4284	MIMAT0016915	73125657	73125674	GGGCUCACAUCACCCCAU	rs11973069	73125664	8	A/C/G/T
hsa-mir-548al	MI0016851	11	+	74110282	74110378	hsa-miR-548al	MIMAT0019024	74110346	74110367	AACGGCAAUGACUUUUGUACCA	rs515924	74110353	8	A/G
hsa-mir-557	MI0003563	1	+	168344762	168344859	hsa-miR-557	MIMAT0003221	168344822	168344844	GUUUGCACGGGUGGGCCUUGUCU	rs78825966	168344829	8	C/T
hsa-mir-3622a	MI0016013	8	+	27559194	27559276	hsa-miR-3622a-5p	MIMAT0018003	27559207	27559228	CAGGCACGGGAGCUCAGGUGAG	rs66683138	27559214	8	A/G
hsa-mir-466	MI0014157	3	-	31203196	31203279	hsa-miR-466	MIMAT0015002	31203206	31203228	AUACACAUACACGCAACACACAU	rs116476604	31203221	8	A/G
hsa-mir-4641	MI0017268	6	+	41566461	41566526	hsa-miR-4641	MIMAT0019701	41566502	41566525	UGCCCAUGCCAUACUUUUGCCUCA	rs77674981	41566509	8	A/G
hsa-mir-4683	MI0017315	10	-	35930100	35930180	hsa-miR-4683	MIMAT0019768	35930109	35930131	UGGAGAUCCAGUGCUCGCCCGAU	rs151060225	35930124	8	G/T
hsa-mir-4756	MI0017397	20	-	52684947	52685024	hsa-miR-4756-3p	MIMAT0019900	52684957	52684978	CCAGAGAUGGUUGCCUUCCUAU	rs209426	52684971	8	A/T
hsa-mir-3118-2	MI0014132	1	+	143163750	143163822	hsa-miR-3118	MIMAT0014980	143163792	143163814	UGUGACUGCAUUAUGAAAAUUCU	rs61786895	143163799	8	A/G
hsa-mir-4477a	MI0016829	9	-	68415308	68415388	hsa-miR-4477a	MIMAT0019004	68415320	68415341	CUAUUAAGGACAUUUGUGAUUC	rs34026740	68415334	8	C/T
hsa-mir-125a	MI0000469	19	+	52196507	52196592	hsa-miR-125a-5p	MIMAT0000443	52196521	52196544	UCCCUGAGACCCUUUAACCUGUGA	rs12975333	52196528	8	G/T
hsa-mir-3118-3	MI0014133	1	-	143424141	143424215	hsa-miR-3118	MIMAT0014980	143424150	143424172	UGUGACUGCAUUAUGAAAAUUCU	rs11488501	143424165	8	C/T
hsa-mir-562	MI0003568	2	+	233037363	233037457	hsa-miR-562	MIMAT0003226	233037423	233037442	AAAGUAGCUGUACCAUUUGC	rs140596642	233037430	8	-/CTGTACCATTTGCACTCC
hsa-mir-933	MI0005755	2	-	176032361	176032437	hsa-miR-933	MIMAT0004976	176032370	176032391	UGUGCGCAGGGAGACCUCUCCC	rs139770589	176032384	8	C/T
hsa-mir-4274	MI0015884	4	+	7461755	7461845	hsa-miR-4274	MIMAT0016906	7461818	7461835	CAGCAGUCCCUCCCCCUG	rs141916455	7461825	8	-/CAC
hsa-mir-3610	MI0016000	8	-	117886967	117887039	hsa-miR-3610	MIMAT0017987	117886979	117886998	GAAUCGGAAAGGAGGCGCCG	rs112072631	117886991	8	G/T
hsa-mir-4662a	MI0017290	8	+	125834227	125834293	hsa-miR-4662a-5p	MIMAT0019731	125834232	125834253	UUAGCCAAUUGUCCAUCUUUAG	rs193002095	125834239	8	A/G
hsa-mir-3689d-2	MI0016835	9	-	137742123	137742202	hsa-miR-3689d	MIMAT0019008	137742178	137742199	GGGAGGUGUGAUCUCACACUCG	rs143142996	137742192	8	C/T
hsa-mir-3910-2	MI0016431	9	-	94398546	94398627	hsa-miR-3910	MIMAT0018184	94398559	94398578	AAAGGCAUAAAACCAAGACA	rs149611497	94398571	8	-/ATGCC
hsa-mir-4669	MI0017300	9	+	137271257	137271318	hsa-miR-4669	MIMAT0019749	137271295	137271316	UGUGUCCGGGAAGUGGAGGAGG	rs149603368	137271302	8	A/G
hsa-mir-4484	MI0016845	10	+	127508309	127508391	hsa-miR-4484	MIMAT0019018	127508372	127508391	AAAAGGCGGGAGAAGCCCCA	rs146182954	127508379	8	A/G
hsa-mir-5686	MI0019290	10	+	98901440	98901521	hsa-miR-5686	MIMAT0022477	98901450	98901470	UAUCGUAUCGUAUUGUAUUGU	rs142904229	98901457	8	-/TCGTA
hsa-mir-604	MI0003617	10	-	29833933	29834026	hsa-miR-604	MIMAT0003272	29833948	29833966	AGGCUGCGGAAUUCAGGAC	rs186844507	29833959	8	C/T
hsa-mir-3161	MI0014191	11	+	48118334	48118410	hsa-miR-3161	MIMAT0015035	48118343	48118365	CUGAUAAGAACAGAGGCCCAGAU	rs35834266	48118350	8	-/A
hsa-mir-3118-5	MI0014243	21	-	15017096	15017171	hsa-miR-3118	MIMAT0014980	15017105	15017127	UGUGACUGCAUUAUGAAAAUUCU	rs4046830	15017120	8	C/T
hsa-mir-4778	MI0017422	2	-	66585381	66585460	hsa-miR-4778-3p	MIMAT0019937	66585389	66585410	UCUUCUUCCUUUGCAGAGUUGA	rs184768286	66585403	8	A/G
hsa-mir-5197	MI0018176	5	+	143059425	143059536	hsa-miR-5197-3p	MIMAT0021131	143059488	143059510	AAGAAGAGACUGAGUCAUCGAAU	rs77549240	143059495	8	G/T
hsa-mir-4640	MI0017267	6	+	30858660	30858749	hsa-miR-4640-3p	MIMAT0019700	30858726	30858747	CACCCCCUGUUUCCUGGCCCAC	rs61596908	30858733	8	-/CT
hsa-mir-5007	MI0017874	13	+	55748589	55748683	hsa-miR-5007-3p	MIMAT0021036	55748644	55748665	AUCAUAUGAACCAAACUCUAAU	rs12865044	55748651	8	C/G
hsa-mir-199a-1	MI0000242	19	-	10928102	10928172	hsa-miR-199a-3p	MIMAT0000232	10928105	10928126	ACAGUAGUCUGCACAUUGGUUA	rs183664554	10928119	8	A/G
hsa-mir-660	MI0003684	X	+	49777849	49777945	hsa-miR-660-3p	MIMAT0022711	49777900	49777920	ACCUCCUGUGUGCAUGGAUUA	rs180785970	49777907	8	C/G
hsa-mir-499a	MI0003183	20	+	33578179	33578300	hsa-miR-499a-3p	MIMAT0004772	33578248	33578269	AACAUCACAGCAAGUCUGUGCU	rs150018420	33578255	8	C/T
hsa-mir-644b	MI0019134	X	+	153996871	153996931	hsa-miR-644b-3p	MIMAT0022272	153996910	153996931	UUCAUUUGCCUCCCAGCCUACA	rs112159031	153996917	8	A/G

## Sheet: column_names
Column_name	Detailed_column_name
Pre_miRNA_name	The name of the pre-miRNA
Pre_miRNA_ACC	The accession number of the pre-miRNA
Chr	The chromosome in which the pre-miRNA locate
Strand	The strand of the chromosome in which the pre-miRNA locate
Pre_miRNA_start	The start site of the pre-miRNA
Pre_miRNA_end	The end site of the pre-miRNA
Mature_miRNA_Name	The name of the mature miRNA
Mature_miRNA_ACC	The accession number of the mature miRNA
Mature_miRNA_seq	The sequence of the mature miRNA
Mature_miRNA_start	The start site of the mature miRNA
Mature_miRNA_end	The end site of the mature miRNA
Rs	RefSNP id
Chrpos	The location of the SNP
Snp_loc_in_Seed	The location of the SNP in the seed region
Alleles	The alleles of the SNP
