# Supplementary material for: Comprehensive Analysis of Single Nucleotide Polymorphisms in Human MicroRNAs
Source: PLoS One. 2013 Nov 5;8(11):e78028. doi: 10.1371/journal.pone.0078028 (PMC3818353; doi:10.1371/journal.pone.0078028)
Supplement: Table S7 — Summary clustered miRNAs and individual miRNAs. This sheet lists the clustered miRNAs, and individual miRNAs are listed in the second sheet. The information of the columns is given in the third sheet. (XLS) [file pone.0078028.s009.xls]

## Sheet: miRNA_cluster
Table S7. The clustered miRNAs and individual miRNAs. This sheet lists the clustered miRNAs, and individual miRNAs are
listed in the second sheet. The information of the columns is given in the third sheet.
Chr	Strand	Clustered_miRNAs(miRNA_name,miRNA_start,miRNA_end)	#Clustered_miRNAs	Clustered_miRNAs_SNP_density	Flanking_regions_SNP_density
19	+	hsa-mir-512-1,54169933,54170016;hsa-mir-512-2,54172411,54172508;hsa-mir-1323,54175222,54175294;hsa-mir-498,54177451,54177574;hsa-mir-520e,54178965,54179051;hsa-mir-515-1,54182257,54182339;hsa-mir-519e,54183194,54183277;hsa-mir-520f,54185413	46	14.383	28.0753
14	+	hsa-mir-379,101488403,101488469;hsa-mir-411,101489662,101489757;hsa-mir-299,101490131,101490193;hsa-mir-380,101491354,101491414;hsa-mir-1197,101491901,101491988;hsa-mir-323a,101492069,101492154;hsa-mir-758,101492357,101492444;hsa-mir-329-1,101493122,10149	42	10.3765	20.308
14	+	hsa-mir-493,101335397,101335485;hsa-mir-337,101340830,101340922;hsa-mir-665,101341370,101341441;hsa-mir-431,101347344,101347457;hsa-mir-433,101348223,101348315;hsa-mir-127,101349316,101349412;hsa-mir-432,101350820,101350913;hsa-mir-136,101351039,101351120	8	6.81199	14.6765
X	+	hsa-mir-532,49767754,49767844;hsa-mir-188,49768109,49768194;hsa-mir-500a,49773039,49773122;hsa-mir-362,49773572,49773636;hsa-mir-501,49774330,49774413;hsa-mir-500b,49775280,49775358;hsa-mir-660,49777849,49777945;hsa-mir-502,49779206,497792	8	14.881	9.20302
9	-	hsa-mir-3689c,137741144,137741215;hsa-mir-3689a,137741333,137741410;hsa-mir-3689d-1,137741455,137741528;hsa-mir-3689b,137741971,137742118;hsa-mir-3689d-2,137742123,137742202;hsa-mir-3689e,137742416,137742487;hsa-mir-3689f,137742588,137742653	7	42.3729	51.087
13	+	hsa-mir-17,92002859,92002942;hsa-mir-18a,92003005,92003075;hsa-mir-19a,92003145,92003226;hsa-mir-20a,92003319,92003389;hsa-mir-19b-1,92003446,92003532;hsa-mir-92a-1,92003568,92003645	6	8.45666	9.55414
X	-	hsa-mir-363,133303408,133303482;hsa-mir-92a-2,133303568,133303642;hsa-mir-19b-2,133303701,133303796;hsa-mir-20b,133303839,133303907;hsa-mir-18b,133304071,133304141;hsa-mir-106a,133304228,133304308	6	2.14133	4.60829
X	-	hsa-mir-450b,133674215,133674292;hsa-mir-450a-1,133674371,133674461;hsa-mir-450a-2,133674538,133674637;hsa-mir-542,133675371,133675467;hsa-mir-503,133680358,133680428;hsa-mir-424,133680644,133680741	6	7.47664	10.3471
4	-	hsa-mir-367,113569030,113569097;hsa-mir-302d,113569160,113569227;hsa-mir-302a,113569339,113569407;hsa-mir-302c,113569519,113569586;hsa-mir-302b,113569641,113569713	5	14.4509	20.7101
X	-	hsa-mir-890,145075793,145075869;hsa-mir-888,145076302,145076378;hsa-mir-892a,145078187,145078261;hsa-mir-892b,145078716,145078792;hsa-mir-891b,145082571,145082649	5	18.1818	14.2151
14	-	hsa-mir-4539,106323682,106323741;hsa-mir-4507,106324293,106324344;hsa-mir-4538,106324334,106324411;hsa-mir-4537,106325653,106325722	4	38.4615	69.6238
X	-	hsa-mir-513a-2,146307344,146307470;hsa-mir-506,146312238,146312361;hsa-mir-507,146312502,146312595;hsa-mir-508,146318431,146318545	4	6.52174	14.057
X	-	hsa-mir-514b,146331669,146331748;hsa-mir-509-2,146340278,146340368;hsa-mir-509-3,146341170,146341244;hsa-mir-509-1,146342050,146342143	4	5.88235	11.2481
X	-	hsa-mir-510,146353853,146353926;hsa-mir-514a-1,146360765,146360862;hsa-mir-514a-2,146363461,146363548;hsa-mir-514a-3,146366159,146366246	4	11.4943	13.7805
1	+	hsa-mir-200b,1102484,1102578;hsa-mir-200a,1103243,1103332;hsa-mir-429,1104385,1104467	3	11.194	16.317
1	+	hsa-mir-1273f,53394346,53394444;hsa-mir-5095,53400602,53400689;hsa-mir-1273g,53405986,53406085	3	3.48432	14.5813
5	-	hsa-mir-449a,54466360,54466450;hsa-mir-449b,54466474,54466570;hsa-mir-449c,54468090,54468181	3	28.5714	9.07912
7	-	hsa-mir-25,99691183,99691266;hsa-mir-93,99691391,99691470;hsa-mir-106b,99691616,99691697	3	12.1951	3.71747
7	-	hsa-mir-182,129410223,129410332;hsa-mir-96,129414532,129414609;hsa-mir-183,129414745,129414854	3	26.8456	14.3055
9	+	hsa-let-7a-1,96938239,96938318;hsa-let-7f-1,96938629,96938715;hsa-let-7d,96941116,96941202	3	0	13.2841
9	+	hsa-mir-23b,97847490,97847586;hsa-mir-27b,97847727,97847823;hsa-mir-24-1,97848303,97848370	3	7.63359	16.1551
16	+	hsa-mir-3677,2320714,2320773;hsa-mir-940,2321748,2321841;hsa-mir-4717,2324621,2324692	3	13.2743	15.7208
16	+	hsa-mir-3179-1,14995365,14995448;hsa-mir-3670-1,15001574,15001638;hsa-mir-3180-1,15005077,15005170	3	0	0.627418
16	+	hsa-mir-3179-2,16394016,16394099;hsa-mir-3670-2,16400227,16400291;hsa-mir-3180-2,16403736,16403823	3	0	0.626894
17	-	hsa-mir-451a,27188387,27188458;hsa-mir-144,27188551,27188636;hsa-mir-4732,27188673,27188748	3	4.2735	7.8125
17	-	hsa-mir-657,79099076,79099173;hsa-mir-338,79099683,79099749;hsa-mir-1250,79106996,79107108	3	10.7914	17.0213
19	+	hsa-mir-99b,52195865,52195934;hsa-let-7e,52196039,52196117;hsa-mir-125a,52196507,52196592	3	12.766	14.1988
19	+	hsa-mir-371a,54290929,54290995;hsa-mir-372,54291144,54291210;hsa-mir-373,54291959,54292027	3	9.85222	30.1339
19	-	hsa-mir-24-2,13947101,13947173;hsa-mir-27a,13947254,13947331;hsa-mir-23a,13947401,13947473	3	8.92857	20.1342
20	+	hsa-mir-941-1,62550778,62550894;hsa-mir-941-3,62551085,62551201;hsa-mir-941-4,62551197,62551313	3	74.0741	59.4595
22	+	hsa-let-7a-3,46508629,46508702;hsa-mir-4763,46509446,46509537;hsa-let-7b,46509566,46509648	3	8.03213	15.5642
X	-	hsa-mir-105-1,151560691,151560771;hsa-mir-767,151561893,151562001;hsa-mir-105-2,151562884,151562964	3	3.69004	13.4798
1	+	hsa-mir-30e,41220027,41220118;hsa-mir-30c-1,41222956,41223044	2	5.52486	14.8044
1	-	hsa-mir-3671,65523438,65523525;hsa-mir-101-1,65524117,65524191	2	18.4049	11.8443
1	-	hsa-mir-2682,98510798,98510907;hsa-mir-137,98511626,98511727	2	9.43396	9.7493
1	-	hsa-mir-214,172107938,172108047;hsa-mir-199a-2,172113675,172113784	2	4.54545	12.44
1	-	hsa-mir-181b-1,198828002,198828111;hsa-mir-181a-1,198828173,198828282	2	0	16.3934
1	-	hsa-mir-29c,207975197,207975284;hsa-mir-29b-2,207975788,207975868	2	0	19.8807
1	-	hsa-mir-215,220291195,220291304;hsa-mir-194-1,220291499,220291583	2	15.3846	10.3093
2	-	hsa-mir-217,56210102,56210211;hsa-mir-216a,56216085,56216194	2	18.1818	19.7514
3	+	hsa-mir-15b,160122376,160122473;hsa-mir-16-2,160122533,160122613	2	11.1732	16.9492
3	-	hsa-mir-425,49057581,49057667;hsa-mir-191,49058051,49058142	2	0	13.0548
4	+	hsa-mir-4450,77494721,77494785;hsa-mir-548ah,77496704,77496779	2	0	16.684
5	+	hsa-mir-143,148808481,148808586;hsa-mir-145,148810209,148810296	2	5.15464	21.5783
6	+	hsa-mir-206,52009147,52009232;hsa-mir-133b,52013721,52013839	2	4.87805	16.0428
7	+	hsa-mir-5090,102106189,102106273;hsa-mir-4467,102111916,102111978	2	47.2973	30.6629
7	-	hsa-mir-653,93112072,93112167;hsa-mir-489,93113248,93113331	2	5.55556	30.5556
7	-	hsa-mir-29a,130561506,130561569;hsa-mir-29b-1,130562218,130562298	2	0	15.4321
8	+	hsa-mir-5692a-2,12576641,12576699;hsa-mir-3926-2,12584746,12584808	2	16.3934	21.7499
8	-	hsa-mir-599,100548864,100548958;hsa-mir-875,100549014,100549089	2	5.84795	18.1818
8	-	hsa-mir-3673,130508088,130508189;hsa-mir-3669,130509594,130509674	2	49.1803	28.49
8	-	hsa-mir-30b,135812763,135812850;hsa-mir-30d,135817119,135817188	2	12.6582	23.4302
8	-	hsa-mir-939,145619364,145619445;hsa-mir-1234,145625476,145625559	2	54.2169	0
9	+	hsa-mir-181a-2,127454721,127454830;hsa-mir-181b-2,127455989,127456077	2	0	12.0898
9	+	hsa-mir-3960,130548112,130548202;hsa-mir-2861,130548197,130548286	2	0	0
9	-	hsa-mir-199b,131007000,131007109;hsa-mir-3154,131007226,131007309	2	10.3093	8.62069
11	+	hsa-mir-34b,111383663,111383746;hsa-mir-34c,111384164,111384240	2	0	21.5827
11	-	hsa-mir-192,64658609,64658718;hsa-mir-194-2,64658827,64658911	2	15.3846	18.5185
11	-	hsa-let-7a-2,122017230,122017301;hsa-mir-100,122022937,122023016	2	0	22.8926
12	+	hsa-mir-200c,7072862,7072929;hsa-mir-141,7073260,7073354	2	12.2699	24.2424
12	+	hsa-mir-331,95702196,95702289;hsa-mir-3685,95703699,95703760	2	0	24.8403
13	-	hsa-mir-16-1,50623109,50623197;hsa-mir-15a,50623255,50623337	2	5.81395	17.5439
15	+	hsa-mir-1179,89151338,89151428;hsa-mir-7-2,89155056,89155165	2	19.9005	23.1596
16	+	hsa-mir-5587,585316,585368;hsa-mir-3176,593277,593366	2	27.972	22.7618
16	+	hsa-mir-193b,14397824,14397906;hsa-mir-365a,14403142,14403228	2	0	22.1585
16	-	hsa-mir-3180-3,18496035,18496128;hsa-mir-3179-3,18505751,18505834	2	0	0.623571
17	+	hsa-mir-4521,8090263,8090322;hsa-mir-3676,8090493,8090577	2	34.4828	64.7059
17	+	hsa-mir-4725,29902288,29902377;hsa-mir-365b,29902430,29902540	2	14.9254	19.2308
17	-	hsa-mir-132,1953202,1953302;hsa-mir-212,1953565,1953674	2	0	3.81679
17	-	hsa-mir-195,6920934,6921020;hsa-mir-497,6921230,6921341	2	0	0
17	-	hsa-mir-142,56408593,56408679;hsa-mir-4736,56413337,56413383	2	0	14.6017
17	-	hsa-mir-3064,62496892,62496957;hsa-mir-5047,62497332,62497431	2	12.0482	16.0428
18	-	hsa-mir-133a-1,19405659,19405746;hsa-mir-1-2,19408965,19409049	2	5.78035	12.1193
19	+	hsa-mir-4745,804940,805001;hsa-mir-3187,813584,813653	2	22.7273	22.0228
19	+	hsa-mir-181c,13985513,13985622;hsa-mir-181d,13985689,13985825	2	0	0
20	-	hsa-mir-296,57392670,57392749;hsa-mir-298,57393281,57393368	2	5.95238	30.1318
20	-	hsa-mir-1914,62572818,62572897;hsa-mir-647,62573984,62574079	2	11.3636	0
21	+	hsa-mir-3648,9825832,9826011;hsa-mir-3687,9826203,9826263	2	29.0456	15.7068
21	+	hsa-mir-99a,17911409,17911489;hsa-let-7c,17912148,17912231	2	0	12.1581
22	+	hsa-mir-3618,20073269,20073356;hsa-mir-1306,20073581,20073665	2	5.78035	35.7143
22	+	hsa-mir-301b,22007270,22007347;hsa-mir-130b,22007593,22007674	2	12.5	32.6531
22	-	hsa-mir-658,38240279,38240378;hsa-mir-659,38243685,38243781	2	10.1523	15.4265
X	+	hsa-mir-1912,113886019,113886098;hsa-mir-1264,113887130,113887198	2	6.71141	7.75946
X	-	hsa-mir-221,45605585,45605694;hsa-mir-222,45606421,45606530	2	18.1818	30.303
X	-	hsa-mir-98,53583184,53583302;hsa-let-7f-2,53584153,53584235	2	0	1.17647
X	-	hsa-mir-421,73438212,73438296;hsa-mir-374b,73438382,73438453	2	0	11.7647
X	-	hsa-mir-545,73506939,73507044;hsa-mir-374a,73507121,73507192	2	0	0
X	-	hsa-mir-513c,146271222,146271305;hsa-mir-513b,146280562,146280645	2	23.8095	13.3967
X	-	hsa-mir-224,151127050,151127130;hsa-mir-452,151128100,151128184	2	6.0241	9.28793

## Sheet: individual_miRNAs
Chr	Strand	Individual_miRNAs(miRNA_name,miRNA_start,miRNA_end)	Individual_miRNAs_SNP_density
1	+	hsa-mir-1302-2,30366,30503	0
1	+	hsa-mir-4251,3044539,3044599	16.3934
1	+	hsa-mir-4417,5624131,5624203	41.0959
1	+	hsa-mir-5697,10027439,10027516	12.8205
1	+	hsa-mir-1273d,10287776,10287861	23.2558
1	+	hsa-mir-4632,12251770,12251830	16.3934
1	+	hsa-mir-3972,17604384,17604470	22.9885
1	+	hsa-mir-4418,22592732,22592793	0
1	+	hsa-mir-4684,23046010,23046091	24.3902
1	+	hsa-mir-3115,23370798,23370865	0
1	+	hsa-mir-378f,24255560,24255637	0
1	+	hsa-mir-4425,25349994,25350077	23.8095
1	+	hsa-mir-1976,26881033,26881084	0
1	+	hsa-mir-5585,32552550,32552608	33.8983
1	+	hsa-mir-4255,37627164,37627235	0
1	+	hsa-mir-3659,38554903,38555001	10.101
1	+	hsa-mir-5584,45011165,45011224	0
1	+	hsa-mir-4421,51525509,51525577	0
1	+	hsa-mir-4781,54519752,54519827	39.4737
1	+	hsa-mir-4422,55691314,55691396	12.0482
1	+	hsa-mir-3116-1,62544458,62544531	27.027
1	+	hsa-mir-4794,65045530,65045606	38.961
1	+	hsa-mir-3117,67094123,67094200	12.8205
1	+	hsa-mir-4423,85599477,85599556	37.5
1	+	hsa-mir-760,94312388,94312467	0
1	+	hsa-mir-553,100746797,100746864	29.4118
1	+	hsa-mir-197,110141515,110141589	13.3333
1	+	hsa-mir-320b-1,117214371,117214449	0
1	+	hsa-mir-942,117637265,117637350	11.6279
1	+	hsa-mir-3118-1,142667289,142667363	66.6667
1	+	hsa-mir-3118-2,143163750,143163822	68.4932
1	+	hsa-mir-4257,150524405,150524490	23.2558
1	+	hsa-mir-554,151518272,151518367	41.6667
1	+	hsa-mir-4258,154948169,154948259	32.967
1	+	hsa-mir-92b,155164968,155165063	10.4167
1	+	hsa-mir-5187,161196976,161197051	26.3158
1	+	hsa-mir-4654,162126897,162126972	13.1579
1	+	hsa-mir-556,162312336,162312430	0
1	+	hsa-mir-3658,165877158,165877213	0
1	+	hsa-mir-1255b-2,167967898,167967964	44.7761
1	+	hsa-mir-557,168344762,168344859	10.2041
1	+	hsa-mir-3119-2,170120519,170120603	23.5294
1	+	hsa-mir-1295b,171070880,171070939	16.6667
1	+	hsa-mir-3120,172107948,172108028	0
1	+	hsa-mir-4424,178646884,178646969	11.6279
1	+	hsa-mir-4426,192685458,192685520	0
1	+	hsa-mir-1278,193105633,193105713	0
1	+	hsa-mir-5191,201688636,201688755	16.6667
1	+	hsa-mir-1231,201777739,201777830	21.7391
1	+	hsa-mir-205,209605478,209605587	18.1818
1	+	hsa-mir-3122,212250955,212251027	0
1	+	hsa-mir-3620,228284964,228285042	12.6582
1	+	hsa-mir-4666a,228649775,228649853	0
1	+	hsa-mir-4427,233759898,233759965	29.4118
1	+	hsa-mir-4671,234442213,234442285	13.6986
1	+	hsa-mir-4428,237634419,237634491	13.6986
1	+	hsa-mir-3123,241295572,241295646	13.3333
1	+	hsa-mir-4677,243509478,243509557	0
1	+	hsa-mir-3124,249120576,249120642	0
1	-	hsa-mir-551a,3477259,3477354	10.4167
1	-	hsa-mir-4689,5922732,5922801	0
1	-	hsa-mir-4252,6489894,6489956	31.746
1	-	hsa-mir-34a,9211727,9211836	18.1818
1	-	hsa-mir-3675,17185444,17185516	0
1	-	hsa-mir-4695,19209696,19209769	13.5135
1	-	hsa-mir-1290,19223565,19223642	25.641
1	-	hsa-mir-1256,21314807,21314925	0
1	-	hsa-mir-4253,23189652,23189719	44.1176
1	-	hsa-mir-4419a,23384351,23384427	12.987
1	-	hsa-mir-3917,26232853,26232945	0
1	-	hsa-mir-4420,31212003,31212079	25.974
1	-	hsa-mir-4254,32224261,32224336	26.3158
1	-	hsa-mir-3605,33797994,33798093	30
1	-	hsa-mir-552,35135200,35135295	31.25
1	-	hsa-mir-5581,37966536,37966595	16.6667
1	-	hsa-mir-761,52302016,52302074	0
1	-	hsa-mir-4711,60198899,60198968	14.2857
1	-	hsa-mir-3116-2,62544461,62544528	29.4118
1	-	hsa-mir-1262,68649201,68649293	21.5054
1	-	hsa-mir-186,71533314,71533399	0
1	-	hsa-mir-378g,95211416,95211456	0
1	-	hsa-mir-4256,113004392,113004455	15.625
1	-	hsa-mir-548ac,117102646,117102733	11.3636
1	-	hsa-mir-3118-3,143424141,143424215	40
1	-	hsa-mir-5087,147806603,147806678	39.4737
1	-	hsa-mir-5698,154076997,154077068	13.8889
1	-	hsa-mir-190b,154166141,154166219	0
1	-	hsa-mir-555,155316141,155316236	10.4167
1	-	hsa-mir-9-1,156390133,156390221	0
1	-	hsa-mir-765,156905923,156906036	0
1	-	hsa-mir-4259,159869769,159869869	9.90099
1	-	hsa-mir-921,166123980,166124035	0
1	-	hsa-mir-3119-1,170120519,170120603	23.5294
1	-	hsa-mir-1295a,171070869,171070947	12.6582
1	-	hsa-mir-488,176998499,176998581	24.0964
1	-	hsa-mir-3121,180407449,180407525	12.987
1	-	hsa-mir-4735,196551543,196551611	0
1	-	hsa-mir-135b,205417430,205417526	10.3093
1	-	hsa-mir-4260,209796789,209796855	29.8507
1	-	hsa-mir-664,220373880,220373961	12.1951
1	-	hsa-mir-320b-2,224444706,224444843	0
1	-	hsa-mir-4742,224585929,224586013	23.5294
1	-	hsa-mir-5008,228129291,228129384	10.6383
1	-	hsa-mir-1182,231155574,231155670	10.3093
1	-	hsa-mir-4753,235353349,235353431	0
1	-	hsa-mir-1537,236016300,236016360	32.7869
1	-	hsa-mir-3916,247365269,247365362	0
2	+	hsa-mir-548s,11907570,11907651	0
2	+	hsa-mir-3681,12339256,12339327	0
2	+	hsa-mir-3125,12877493,12877570	38.4615
2	+	hsa-mir-4757,19548190,19548266	0
2	+	hsa-mir-4263,28219234,28219316	0
2	+	hsa-mir-558,32757220,32757313	42.5532
2	+	hsa-mir-4765,32860322,32860398	25.974
2	+	hsa-mir-4430,33643583,33643631	40.8163
2	+	hsa-mir-548ad,35696471,35696552	36.5854
2	+	hsa-mir-559,47604814,47604909	52.0833
2	+	hsa-mir-5192,62432961,62433052	0
2	+	hsa-mir-4433,64567893,64567973	24.6914
2	+	hsa-mir-4434,64752647,64752699	0
2	+	hsa-mir-3126,69330814,69330887	40.5405
2	+	hsa-mir-5000,75317939,75318041	0
2	+	hsa-mir-4771-1,87421909,87421982	13.5135
2	+	hsa-mir-4435-1,87929274,87929353	0
2	+	hsa-mir-4436a,89111884,89111968	11.7647
2	+	hsa-mir-3127,97464015,97464090	13.1579
2	+	hsa-mir-5696,101925912,101925996	0
2	+	hsa-mir-4772,103048749,103048826	12.8205
2	+	hsa-mir-4436b-2,111042430,111042520	10.989
2	+	hsa-mir-3679,134884696,134884763	88.2353
2	+	hsa-mir-5590,135615390,135615443	0
2	+	hsa-mir-128-1,136422967,136423048	12.1951
2	+	hsa-mir-4773-1,152224848,152224925	0
2	+	hsa-mir-4774,169439453,169439528	0
2	+	hsa-mir-10b,177015031,177015140	0
2	+	hsa-mir-4444-1,178077454,178077527	0
2	+	hsa-mir-548ae-1,185243702,185243771	14.2857
2	+	hsa-mir-561,189162219,189162315	20.6186
2	+	hsa-mir-1245a,189842818,189842887	14.2857
2	+	hsa-mir-3606,189860356,189860418	0
2	+	hsa-mir-3130-2,207647958,207648032	26.6667
2	+	hsa-mir-4775,208619531,208619605	26.6667
2	+	hsa-mir-4776-1,213790981,213791060	0
2	+	hsa-mir-4438,214622791,214622883	10.7527
2	+	hsa-mir-26b,219267369,219267445	12.987
2	+	hsa-mir-5703,228336848,228336903	17.8571
2	+	hsa-mir-4777,232227419,232227504	0
2	+	hsa-mir-1244-1,232578024,232578108	0
2	+	hsa-mir-562,233037363,233037457	10.5263
2	+	hsa-mir-4269,240227157,240227240	11.9048
2	+	hsa-mir-149,241395418,241395506	22.4719
2	+	hsa-mir-3133,242417320,242417397	0
2	-	hsa-mir-4261,10332740,10332797	17.2414
2	-	hsa-mir-4429,11680731,11680803	13.6986
2	-	hsa-mir-4262,11977059,11977112	0
2	-	hsa-mir-1301,25551509,25551590	0
2	-	hsa-mir-4431,52929660,52929753	42.5532
2	-	hsa-mir-3682,54076259,54076342	35.7143
2	-	hsa-mir-216b,56227849,56227930	0
2	-	hsa-mir-4432,60614497,60614580	23.8095
2	-	hsa-mir-4778,66585381,66585460	25
2	-	hsa-mir-1285-2,70480050,70480137	22.7273
2	-	hsa-mir-4264,79876420,79876485	0
2	-	hsa-mir-4779,86420149,86420231	24.0964
2	-	hsa-mir-4780,88382038,88382118	12.3457
2	-	hsa-mir-4265,109757946,109758044	10.101
2	-	hsa-mir-4266,109930027,109930081	18.1818
2	-	hsa-mir-4267,110827538,110827619	24.3902
2	-	hsa-mir-4436b-1,110844010,110844100	21.978
2	-	hsa-mir-4435-2,112078590,112078663	0
2	-	hsa-mir-4771-2,112528638,112528711	13.5135
2	-	hsa-mir-1302-3,114340536,114340673	36.2319
2	-	hsa-mir-4782,114478867,114478945	12.6582
2	-	hsa-mir-4783,128181113,128181194	12.1951
2	-	hsa-mir-4784,132248733,132248809	38.961
2	-	hsa-mir-663b,133014539,133014653	78.2609
2	-	hsa-mir-4773-2,152224848,152224925	0
2	-	hsa-mir-4785,161264321,161264393	0
2	-	hsa-mir-933,176032361,176032437	38.961
2	-	hsa-mir-1246,177465708,177465780	0
2	-	hsa-mir-3128,178120673,178120738	15.1515
2	-	hsa-mir-1258,180725563,180725635	13.6986
2	-	hsa-mir-4437,182170320,182170379	16.6667
2	-	hsa-mir-1245b,189842819,189842887	14.4928
2	-	hsa-mir-3129,189997762,189997837	26.3158
2	-	hsa-mir-3130-1,207647958,207648032	26.6667
2	-	hsa-mir-2355,207974711,207974797	11.4943
2	-	hsa-mir-1302-4,208133999,208134148	6.66667
2	-	hsa-mir-548f-2,213290987,213291084	0
2	-	hsa-mir-4776-2,213790981,213791060	0
2	-	hsa-mir-375,219866367,219866430	0
2	-	hsa-mir-3131,219923410,219923472	47.619
2	-	hsa-mir-153-1,220158833,220158922	0
2	-	hsa-mir-3132,220413795,220413869	40
2	-	hsa-mir-4268,220771223,220771286	31.25
2	-	hsa-mir-4439,225875178,225875257	0
2	-	hsa-mir-5702,227523426,227523509	23.8095
2	-	hsa-mir-1471,232756952,232757008	0
2	-	hsa-mir-5001,233415184,233415283	0
2	-	hsa-mir-4440,239990513,239990610	51.0204
2	-	hsa-mir-4441,240007523,240007622	30
2	-	hsa-mir-2467,240273419,240273499	0
2	-	hsa-mir-4786,240882432,240882511	0
3	+	hsa-mir-378b,10371913,10371969	0
3	+	hsa-mir-563,15915278,15915356	12.6582
3	+	hsa-mir-3714,16974688,16974752	15.3846
3	+	hsa-mir-3135a,20179057,20179133	25.974
3	+	hsa-mir-128-2,35785968,35786051	0
3	+	hsa-mir-26a-1,38010895,38010971	25.974
3	+	hsa-mir-138-1,44155704,44155802	0
3	+	hsa-mir-564,44903380,44903473	21.2766
3	+	hsa-mir-1226,47891045,47891119	26.6667
3	+	hsa-mir-4443,48238054,48238106	37.7358
3	+	hsa-mir-4271,49311553,49311619	44.7761
3	+	hsa-mir-566,50210759,50210852	10.6383
3	+	hsa-mir-4787,50712511,50712594	0
3	+	hsa-mir-4272,67275888,67275951	0
3	+	hsa-mir-4444-2,75263627,75263700	27.027
3	+	hsa-mir-1324,75679914,75680009	72.9167
3	+	hsa-mir-4273,75787431,75787514	119.048
3	+	hsa-mir-3923,79557037,79557119	0
3	+	hsa-mir-5688,85434860,85434942	36.1446
3	+	hsa-mir-4445,109321675,109321744	42.8571
3	+	hsa-mir-567,111831648,111831745	40.8163
3	+	hsa-mir-4446,113313723,113313789	0
3	+	hsa-mir-5682,120768487,120768562	52.6316
3	+	hsa-mir-5002,123851776,123851872	30.9278
3	+	hsa-mir-544b,124451286,124451363	12.8205
3	+	hsa-mir-1280,128081008,128081101	0
3	+	hsa-mir-4788,134156669,134156748	25
3	+	hsa-mir-3919,159000435,159000523	11.236
3	+	hsa-mir-720,164059129,164059238	9.09091
3	+	hsa-mir-551b,168269642,168269737	0
3	+	hsa-mir-4789,175087329,175087410	24.3902
3	+	hsa-mir-4448,183604588,183604673	0
3	+	hsa-mir-1224,183959193,183959277	11.7647
3	+	hsa-mir-1248,186504461,186504566	9.43396
3	+	hsa-mir-28,188406569,188406654	11.6279
3	+	hsa-mir-944,189547711,189547798	45.4545
3	+	hsa-mir-570,195426272,195426368	0
3	-	hsa-mir-4790,5291862,5291940	12.6582
3	-	hsa-mir-885,10436173,10436246	13.5135
3	-	hsa-mir-4270,15537746,15537815	42.8571
3	-	hsa-mir-3134,15738805,15738878	0
3	-	hsa-mir-4791,19356340,19356423	23.8095
3	-	hsa-mir-4792,24562853,24562926	13.5135
3	-	hsa-mir-4442,25706364,25706430	29.8507
3	-	hsa-mir-466,31203196,31203279	23.8095
3	-	hsa-mir-2115,48357850,48357949	0
3	-	hsa-mir-711,48616335,48616410	0
3	-	hsa-mir-4793,48681627,48681713	11.4943
3	-	hsa-mir-5193,49843570,49843678	9.17431
3	-	hsa-let-7g,52302294,52302377	0
3	-	hsa-mir-135a-1,52328235,52328324	0
3	-	hsa-mir-3938,55886520,55886622	67.9612
3	-	hsa-mir-3136,69098109,69098186	0
3	-	hsa-mir-1284,71591121,71591240	0
3	-	hsa-mir-4795,87275339,87275427	0
3	-	hsa-mir-3921,99683158,99683242	0
3	-	hsa-mir-548ab,103242877,103242960	23.8095
3	-	hsa-mir-568,114035322,114035416	21.0526
3	-	hsa-mir-4796,114462292,114462372	24.6914
3	-	hsa-mir-4447,116569124,116569214	10.989
3	-	hsa-mir-198,120114515,120114576	16.129
3	-	hsa-mir-5092,124870309,124870396	11.3636
3	-	hsa-mir-548i-1,125509247,125509395	13.4228
3	-	hsa-mir-5704,131704699,131704775	0
3	-	hsa-mir-5186,151283664,151283783	16.6667
3	-	hsa-mir-1263,163889259,163889344	0
3	-	hsa-mir-569,170824453,170824548	20.8333
3	-	hsa-mir-5588,184970998,184971060	0
3	-	hsa-mir-548aq,185485635,185485692	34.4828
3	-	hsa-mir-3137,194855235,194855309	13.3333
3	-	hsa-mir-4797,197020749,197020819	84.507
3	-	hsa-mir-922,197401367,197401447	0
4	+	hsa-mir-571,343946,344041	10.4167
4	+	hsa-mir-4798,7312177,7312251	13.3333
4	+	hsa-mir-4274,7461755,7461845	65.9341
4	+	hsa-mir-572,11370451,11370545	0
4	+	hsa-mir-5091,13629489,13629581	10.7527
4	+	hsa-mir-218-1,20529898,20530007	0
4	+	hsa-mir-4275,28821204,28821290	0
4	+	hsa-mir-574,38869653,38869748	10.4167
4	+	hsa-mir-5591,39413530,39413594	46.1538
4	+	hsa-mir-4449,53578849,53578914	0
4	+	hsa-mir-548ag-1,61788337,61788402	0
4	+	hsa-mir-1269a,67142542,67142646	9.52381
4	+	hsa-mir-5096,79741906,79741975	0
4	+	hsa-mir-4451,86643621,86643686	0
4	+	hsa-mir-3684,99918538,99918611	13.5135
4	+	hsa-mir-576,110409854,110409951	30.6122
4	+	hsa-mir-1243,114028019,114028111	10.7527
4	+	hsa-mir-577,115577915,115578010	20.8333
4	+	hsa-mir-1973,117220881,117220924	22.7273
4	+	hsa-mir-2054,126428414,126428462	0
4	+	hsa-mir-3139,144264613,144264688	0
4	+	hsa-mir-4799,148703746,148703819	27.027
4	+	hsa-mir-4453,153457580,153457668	11.236
4	+	hsa-mir-3688-2,160049957,160050043	11.4943
4	+	hsa-mir-578,166307394,166307489	0
4	+	hsa-mir-548t,174189311,174189384	27.027
4	+	hsa-mir-4276,175344946,175345015	14.2857
4	+	hsa-mir-1305,183090446,183090531	0
4	-	hsa-mir-943,1988111,1988204	53.1915
4	-	hsa-mir-4800,2251804,2251883	0
4	-	hsa-mir-378d-1,5925002,5925055	18.5185
4	-	hsa-mir-95,8007028,8007108	24.6914
4	-	hsa-mir-548i-2,9557789,9557937	26.8456
4	-	hsa-mir-3138,10080235,10080316	0
4	-	hsa-mir-573,24521815,24521913	30.303
4	-	hsa-mir-1255b-1,36427988,36428050	47.619
4	-	hsa-mir-4801,37243532,37243613	12.1951
4	-	hsa-mir-4802,40504057,40504136	25
4	-	hsa-mir-575,83674490,83674583	10.6383
4	-	hsa-mir-4452,87463635,87463705	42.2535
4	-	hsa-mir-5705,88221647,88221735	11.236
4	-	hsa-mir-1255a,102251459,102251571	17.6991
4	-	hsa-mir-297,111781738,111781803	30.303
4	-	hsa-mir-548g,148265781,148265869	0
4	-	hsa-mir-3140,153410479,153410568	11.1111
4	-	hsa-mir-3688-1,160049954,160050046	10.7527
4	-	hsa-mir-4454,164014726,164014780	72.7273
4	-	hsa-mir-3945,185772167,185772264	30.6122
4	-	hsa-mir-4455,185859537,185859594	0
5	+	hsa-mir-4458,8461038,8461112	13.3333
5	+	hsa-mir-887,15935291,15935369	0
5	+	hsa-mir-4803,71465294,71465367	13.5135
5	+	hsa-mir-4804,72174418,72174490	27.3973
5	+	hsa-mir-3977,82135974,82136043	42.8571
5	+	hsa-mir-3607,85916314,85916392	12.6582
5	+	hsa-mir-583,95414842,95414916	26.6667
5	+	hsa-mir-1244-2,118310281,118310365	0
5	+	hsa-mir-5706,118490332,118490411	37.5
5	+	hsa-mir-4633,128433381,128433459	0
5	+	hsa-mir-3661,133561448,133561543	31.25
5	+	hsa-mir-4461,134263729,134263802	54.0541
5	+	hsa-mir-3655,140027429,140027511	24.0964
5	+	hsa-mir-5197,143059425,143059536	26.7857
5	+	hsa-mir-378a,149112388,149112453	0
5	+	hsa-mir-1294,153726666,153726807	21.1268
5	+	hsa-mir-1303,154065336,154065421	81.3953
5	+	hsa-mir-378h,154209018,154209100	12.0482
5	+	hsa-mir-3142,159901409,159901490	12.1951
5	+	hsa-mir-146a,159912359,159912457	10.101
5	+	hsa-mir-103b-1,167987909,167987970	0
5	+	hsa-mir-378e,169455492,169455570	0
5	+	hsa-mir-5003,172089168,172089266	0
5	+	hsa-mir-4634,174178737,174178790	18.5185
5	+	hsa-mir-1271,175794949,175795034	0
5	-	hsa-mir-4456,535955,535997	0
5	-	hsa-mir-4635,1063011,1063089	25.3165
5	-	hsa-mir-4457,1309425,1309492	29.4118
5	-	hsa-mir-4277,1708900,1708983	23.8095
5	-	hsa-mir-4278,6827966,6828034	14.4928
5	-	hsa-mir-4636,9053928,9054007	25
5	-	hsa-mir-4637,14826038,14826121	11.9048
5	-	hsa-mir-4279,31936208,31936265	17.2414
5	-	hsa-mir-579,32394484,32394581	0
5	-	hsa-mir-580,36147994,36148090	30.9278
5	-	hsa-mir-3650,38557604,38557663	0
5	-	hsa-mir-581,53247334,53247429	41.6667
5	-	hsa-mir-4459,53371348,53371413	30.303
5	-	hsa-mir-5687,54804678,54804754	0
5	-	hsa-mir-548ae-2,57825870,57825936	29.8507
5	-	hsa-mir-582,58999432,58999529	0
5	-	hsa-mir-4280,86410696,86410771	13.1579
5	-	hsa-mir-9-2,87962671,87962757	11.4943
5	-	hsa-mir-3660,89312438,89312537	20
5	-	hsa-mir-2277,92956402,92956494	32.2581
5	-	hsa-mir-548p,100152186,100152269	11.9048
5	-	hsa-mir-548f-3,109849530,109849616	0
5	-	hsa-mir-4460,128732755,128732840	11.6279
5	-	hsa-mir-3936,131701182,131701291	27.2727
5	-	hsa-mir-1289-2,132763288,132763398	45.045
5	-	hsa-mir-5692c-1,135138674,135138764	10.989
5	-	hsa-mir-874,136983261,136983338	0
5	-	hsa-mir-584,148441876,148441972	0
5	-	hsa-mir-3141,153975572,153975632	32.7869
5	-	hsa-mir-103a-1,167987901,167987978	0
5	-	hsa-mir-218-2,168195151,168195260	9.09091
5	-	hsa-mir-585,168690605,168690698	53.1915
5	-	hsa-mir-3912,170813660,170813764	9.52381
5	-	hsa-mir-4281,176056440,176056501	16.129
5	-	hsa-mir-1229,179225278,179225346	14.4928
5	-	hsa-mir-340,179442303,179442397	0
5	-	hsa-mir-4638,180649566,180649633	0
6	+	hsa-mir-5683,6169567,6169642	0
6	+	hsa-mir-5689,10439950,10440027	12.8205
6	+	hsa-mir-4639,16141787,16141855	14.4928
6	+	hsa-mir-548a-1,18572015,18572111	10.3093
6	+	hsa-mir-3143,27115405,27115467	47.619
6	+	hsa-mir-877,30552109,30552194	0
6	+	hsa-mir-4640,30858660,30858749	44.4444
6	+	hsa-mir-219-1,33175612,33175721	0
6	+	hsa-mir-5004,33406108,33406214	0
6	+	hsa-mir-3934,33665905,33666011	0
6	+	hsa-mir-4641,41566461,41566526	15.1515
6	+	hsa-mir-4642,44403378,44403459	36.5854
6	+	hsa-mir-5685,53141791,53141869	0
6	+	hsa-mir-548u,57254930,57255010	86.4198
6	+	hsa-mir-4463,76138123,76138189	74.6269
6	+	hsa-mir-4464,91022461,91022552	10.8696
6	+	hsa-mir-4643,92231378,92231455	12.8205
6	+	hsa-mir-2113,98472407,98472497	21.978
6	+	hsa-mir-548ai,99572485,99572572	22.7273
6	+	hsa-mir-587,107232000,107232095	0
6	+	hsa-mir-3144,120336325,120336403	25.3165
6	+	hsa-mir-588,126805777,126805859	0
6	+	hsa-mir-548h-5,132113312,132113371	0
6	+	hsa-mir-548a-2,135560298,135560394	0
6	+	hsa-mir-3668,140526389,140526463	0
6	+	hsa-mir-4465,141004951,141005020	57.1429
6	+	hsa-mir-1273c,155174494,155174570	12.987
6	+	hsa-mir-1202,156267931,156268013	12.0482
6	+	hsa-mir-3692,157950164,157950232	28.9855
6	+	hsa-mir-4644,170639849,170639932	0
6	-	hsa-mir-4645,2854265,2854341	25.974
6	-	hsa-mir-3691,5148467,5148556	11.1111
6	-	hsa-mir-4646,31668806,31668868	0
6	-	hsa-mir-1236,31924616,31924717	9.80392
6	-	hsa-mir-3135b,32717689,32717756	58.8235
6	-	hsa-mir-1275,33967749,33967828	12.5
6	-	hsa-mir-5690,35632494,35632566	13.6986
6	-	hsa-mir-3925,36590213,36590289	0
6	-	hsa-mir-4462,37523141,37523198	0
6	-	hsa-mir-4647,44221943,44222022	37.5
6	-	hsa-mir-586,45165411,45165507	10.3093
6	-	hsa-mir-30c-2,72086663,72086734	13.8889
6	-	hsa-mir-30a,72113254,72113324	28.169
6	-	hsa-mir-4282,73677410,73677476	0
6	-	hsa-mir-548b,119390212,119390308	10.3093
6	-	hsa-mir-548aj-1,132436332,132436403	0
6	-	hsa-mir-3662,135300476,135300570	21.0526
6	-	hsa-mir-3145,138756350,138756431	12.1951
6	-	hsa-mir-4466,157100812,157100865	18.5185
6	-	hsa-mir-3918,159185693,159185785	21.5054
6	-	hsa-mir-1913,166922842,166922921	25
6	-	hsa-mir-3939,167411295,167411400	0
7	+	hsa-mir-4648,2566708,2566779	13.8889
7	+	hsa-mir-1183,21510676,21510764	0
7	+	hsa-mir-550a-1,30329410,30329506	30.9278
7	+	hsa-mir-550a-2,32772593,32772689	10.3093
7	+	hsa-mir-3943,43190494,43190593	20
7	+	hsa-mir-4649,44150448,44150511	31.25
7	+	hsa-mir-3147,57472731,57472796	0
7	+	hsa-mir-4283-2,63081468,63081547	12.5
7	+	hsa-mir-3914-2,70772660,70772754	0
7	+	hsa-mir-4650-2,72162874,72162949	0
7	+	hsa-mir-4284,73125647,73125727	12.3457
7	+	hsa-mir-590,73605528,73605624	41.2371
7	+	hsa-mir-4651,75544515,75544587	41.0959
7	+	hsa-mir-4652,93346240,93346317	12.8205
7	+	hsa-mir-5692a-1,97592970,97593038	14.4928
7	+	hsa-mir-3609,98479273,98479352	50
7	+	hsa-mir-4653,100802754,100802836	12.0482
7	+	hsa-mir-4285,101936369,101936453	82.3529
7	+	hsa-mir-3666,114293400,114293510	18.018
7	+	hsa-mir-593,127721913,127722012	20
7	+	hsa-mir-129-1,127847925,127847996	0
7	+	hsa-mir-335,130135952,130136045	0
7	+	hsa-mir-490,136587914,136588041	0
7	+	hsa-mir-4468,137808504,137808567	0
7	+	hsa-mir-671,150935507,150935624	8.47458
7	+	hsa-mir-5707,158384308,158384388	0
7	-	hsa-mir-339,1062569,1062662	42.5532
7	-	hsa-mir-4655,1883816,1883889	40.5405
7	-	hsa-mir-4656,4828196,4828270	13.3333
7	-	hsa-mir-589,5535450,5535548	0
7	-	hsa-mir-3683,7106595,7106676	24.3902
7	-	hsa-mir-1302-6,18166843,18166932	0
7	-	hsa-mir-3146,19744981,19745059	12.6582
7	-	hsa-mir-148a,25989539,25989606	0
7	-	hsa-mir-196b,27209099,27209182	0
7	-	hsa-mir-550a-3,29720350,29720444	63.1579
7	-	hsa-mir-550b-1,30329410,30329506	30.9278
7	-	hsa-mir-550b-2,32772593,32772689	10.3093
7	-	hsa-mir-548n,34980372,34980446	0
7	-	hsa-mir-1200,36958962,36959037	26.3158
7	-	hsa-mir-4657,44921347,44921399	37.7358
7	-	hsa-mir-4283-1,57023492,57023571	12.5
7	-	hsa-mir-4650-1,66579309,66579384	0
7	-	hsa-mir-3914-1,70772658,70772756	0
7	-	hsa-mir-1285-1,91833329,91833412	0
7	-	hsa-mir-591,95848974,95849068	10.5263
7	-	hsa-mir-5692c-2,97593717,97593793	0
7	-	hsa-mir-4658,99754228,99754292	30.7692
7	-	hsa-mir-548o,102046189,102046302	43.8596
7	-	hsa-mir-592,126698142,126698238	20.6186
7	-	hsa-mir-3654,132719620,132719675	17.8571
7	-	hsa-mir-548f-4,147075109,147075213	19.0476
7	-	hsa-mir-3907,151130575,151130725	0
7	-	hsa-mir-153-2,157367028,157367114	0
7	-	hsa-mir-595,158325410,158325505	0
8	+	hsa-mir-3674,1749291,1749358	44.1176
8	+	hsa-mir-596,1765397,1765473	38.961
8	+	hsa-mir-4659a,6602685,6602765	12.3457
8	+	hsa-mir-4660,8905955,8906028	0
8	+	hsa-mir-597,9599182,9599278	30.9278
8	+	hsa-mir-4286,10524488,10524580	10.7527
8	+	hsa-mir-3622a,27559194,27559276	24.0964
8	+	hsa-mir-4470,62627347,62627418	27.7778
8	+	hsa-mir-124-2,65291706,65291814	9.17431
8	+	hsa-mir-5681a,75460778,75460852	66.6667
8	+	hsa-mir-2052,75617928,75617982	0
8	+	hsa-mir-5708,81153624,81153708	23.5294
8	+	hsa-mir-4661,92217713,92217787	26.6667
8	+	hsa-mir-3150a,96085142,96085221	0
8	+	hsa-mir-4471,101394991,101395073	0
8	+	hsa-mir-5680,103137660,103137743	23.8095
8	+	hsa-mir-3151,104166842,104166917	52.6316
8	+	hsa-mir-2053,113655722,113655812	10.989
8	+	hsa-mir-548aa-1,124360274,124360370	0
8	+	hsa-mir-4662a,125834227,125834293	14.9254
8	+	hsa-mir-1204,128808208,128808274	0
8	+	hsa-mir-1205,128972879,128972941	0
8	+	hsa-mir-1206,129021144,129021202	16.9492
8	+	hsa-mir-1207,129061398,129061484	22.9885
8	+	hsa-mir-1208,129162362,129162434	27.3973
8	+	hsa-mir-4472-1,143257700,143257779	0
8	-	hsa-mir-4659b,6602689,6602761	13.6986
8	-	hsa-mir-548i-3,7946463,7946611	6.71141
8	-	hsa-mir-124-1,9760898,9760982	0
8	-	hsa-mir-1322,10682883,10682953	42.2535
8	-	hsa-mir-598,10892716,10892812	0
8	-	hsa-mir-3926-1,12584741,12584813	0
8	-	hsa-mir-383,14710947,14711019	41.0959
8	-	hsa-mir-548v,17539087,17539166	0
8	-	hsa-mir-320a,22102475,22102556	0
8	-	hsa-mir-548h-4,26906370,26906480	45.045
8	-	hsa-mir-3622b,27559190,27559284	21.0526
8	-	hsa-mir-4287,27743556,27743633	12.8205
8	-	hsa-mir-4288,28362633,28362699	0
8	-	hsa-mir-3148,29814788,29814864	12.987
8	-	hsa-mir-548ao,41128567,41128662	41.6667
8	-	hsa-mir-486,41517959,41518026	44.1176
8	-	hsa-mir-4469,42751340,42751418	0
8	-	hsa-mir-5681b,75460785,75460844	66.6667
8	-	hsa-mir-3149,77879004,77879086	0
8	-	hsa-mir-378d-2,94928250,94928347	10.2041
8	-	hsa-mir-3150b,96085139,96085224	0
8	-	hsa-mir-1273a,101036210,101036312	9.70874
8	-	hsa-mir-548a-3,105496597,105496693	30.9278
8	-	hsa-mir-3610,117886967,117887039	27.3973
8	-	hsa-mir-4663,124228028,124228103	13.1579
8	-	hsa-mir-548d-1,124360274,124360370	0
8	-	hsa-mir-4662b,125834220,125834300	12.3457
8	-	hsa-mir-3686,130496303,130496388	23.2558
8	-	hsa-mir-5194,131020580,131020699	41.6667
8	-	hsa-mir-151a,141742663,141742752	11.1111
8	-	hsa-mir-1302-7,142867603,142867674	0
8	-	hsa-mir-4664,144815253,144815323	28.169
8	-	hsa-mir-937,144895127,144895212	11.6279
8	-	hsa-mir-661,145019359,145019447	11.236
9	+	hsa-mir-1302-9,30144,30281	0
9	+	hsa-mir-101-2,4850297,4850375	12.6582
9	+	hsa-mir-4665,6007826,6007904	0
9	+	hsa-mir-3152,18573304,18573377	27.027
9	+	hsa-mir-491,20716104,20716187	11.9048
9	+	hsa-mir-4667,35608091,35608156	0
9	+	hsa-mir-4477b,68415308,68415388	209.877
9	+	hsa-mir-3153,91927140,91927221	12.1951
9	+	hsa-mir-3910-1,94398533,94398643	36.036
9	+	hsa-mir-548au,96357123,96357176	18.5185
9	+	hsa-mir-4291,96581639,96581703	0
9	+	hsa-mir-2278,97572244,97572339	10.4167
9	+	hsa-mir-4668,114694380,114694449	28.5714
9	+	hsa-mir-455,116971714,116971809	0
9	+	hsa-mir-2964a,131154900,131154987	0
9	+	hsa-mir-548aw,135821094,135821158	30.7692
9	+	hsa-mir-4669,137271257,137271318	64.5161
9	+	hsa-mir-126,139565054,139565138	0
9	+	hsa-mir-4292,139725409,139725475	0
9	+	hsa-mir-4479,139781185,139781255	28.169
9	+	hsa-mir-602,140732871,140732968	0
9	-	hsa-mir-4473,20411146,20411236	43.956
9	-	hsa-mir-4474,20502263,20502340	12.8205
9	-	hsa-mir-31,21512114,21512184	0
9	-	hsa-mir-876,28863624,28863704	0
9	-	hsa-mir-873,28888877,28888953	0
9	-	hsa-mir-4475,36823536,36823596	16.3934
9	-	hsa-mir-4540,36864251,36864305	54.5455
9	-	hsa-mir-4476,36893459,36893528	14.2857
9	-	hsa-mir-4477a,68415308,68415388	209.877
9	-	hsa-mir-1299,69002239,69002321	48.1928
9	-	hsa-mir-204,73424891,73425000	18.1818
9	-	hsa-mir-7-1,86584663,86584772	0
9	-	hsa-mir-4289,91360751,91360820	57.1429
9	-	hsa-mir-4290,92785723,92785817	10.5263
9	-	hsa-mir-3910-2,94398546,94398627	24.3902
9	-	hsa-mir-3651,95054740,95054829	0
9	-	hsa-mir-4670,95290266,95290340	13.3333
9	-	hsa-mir-3074,97848296,97848376	12.3457
9	-	hsa-mir-1302-8,100125836,100125963	7.8125
9	-	hsa-mir-32,111808509,111808578	0
9	-	hsa-mir-3927,112273755,112273825	0
9	-	hsa-mir-147a,123007257,123007328	0
9	-	hsa-mir-4478,124882361,124882446	0
9	-	hsa-mir-600,125873825,125873922	20.4082
9	-	hsa-mir-601,126164804,126164882	12.6582
9	-	hsa-mir-3911,130452966,130453074	27.5229
9	-	hsa-mir-4672,130631694,130631774	12.3457
9	-	hsa-mir-219-2,131154897,131154993	0
9	-	hsa-mir-4673,139414020,139414078	0
9	-	hsa-mir-4674,139440625,139440711	0
9	-	hsa-mir-3621,140063638,140063722	0
10	+	hsa-mir-3155a,6194159,6194240	12.1951
10	+	hsa-mir-4480,12620752,12620822	14.0845
10	+	hsa-mir-1265,14478575,14478660	23.2558
10	+	hsa-mir-511-1,17887107,17887193	11.4943
10	+	hsa-mir-511-2,18134036,18134122	11.4943
10	+	hsa-mir-4675,20840899,20840975	25.974
10	+	hsa-mir-1254-2,23682334,23682396	0
10	+	hsa-mir-603,24564614,24564710	10.3093
10	+	hsa-mir-5100,43493011,43493129	8.40336
10	+	hsa-mir-3156-1,45659462,45659536	0
10	+	hsa-mir-605,53059333,53059415	36.1446
10	+	hsa-mir-1254-1,70519075,70519171	10.3093
10	+	hsa-mir-4676,74480787,74480858	13.8889
10	+	hsa-mir-606,77312216,77312311	10.4167
10	+	hsa-mir-4678,89263638,89263711	0
10	+	hsa-mir-4679-1,90823093,90823167	13.3333
10	+	hsa-mir-5686,98901440,98901521	170.732
10	+	hsa-mir-608,102734742,102734841	10
10	+	hsa-mir-3158-1,103361174,103361254	12.3457
10	+	hsa-mir-146b,104196269,104196341	13.6986
10	+	hsa-mir-4680,112657848,112657913	30.303
10	+	hsa-mir-548e,112748684,112748771	0
10	+	hsa-mir-4295,114393929,114394013	0
10	+	hsa-mir-4681,121137484,121137555	0
10	+	hsa-mir-4682,121718025,121718104	0
10	+	hsa-mir-3941,124176481,124176583	0
10	+	hsa-mir-4484,127508309,127508391	0
10	-	hsa-mir-5699,687629,687718	0
10	-	hsa-mir-548ak,12172759,12172815	35.0877
10	-	hsa-mir-4481,12695137,12695196	16.6667
10	-	hsa-mir-548q,12767253,12767352	0
10	-	hsa-mir-4293,14425199,14425276	25.641
10	-	hsa-mir-1915,21785491,21785570	0
10	-	hsa-mir-604,29833933,29834026	31.9149
10	-	hsa-mir-938,29891193,29891275	12.0482
10	-	hsa-mir-3611,35368526,35368608	24.0964
10	-	hsa-mir-4683,35930100,35930180	12.3457
10	-	hsa-mir-4294,50193557,50193632	13.1579
10	-	hsa-mir-548f-1,56367634,56367717	0
10	-	hsa-mir-3924,59064239,59064319	24.6914
10	-	hsa-mir-1296,65132717,65132808	0
10	-	hsa-mir-346,88024451,88024545	0
10	-	hsa-mir-4679-2,90823092,90823168	12.987
10	-	hsa-mir-107,91352504,91352584	0
10	-	hsa-mir-3157,97824072,97824156	23.5294
10	-	hsa-mir-607,98588426,98588521	31.25
10	-	hsa-mir-1287,100154975,100155064	33.3333
10	-	hsa-mir-4685,100191049,100191117	0
10	-	hsa-mir-3158-2,103361174,103361254	12.3457
10	-	hsa-mir-1307,105154010,105154158	13.4228
10	-	hsa-mir-936,105807847,105807944	61.2245
10	-	hsa-mir-609,105978547,105978641	10.5263
10	-	hsa-mir-4482-1,106028094,106028163	28.5714
10	-	hsa-mir-4483,115537752,115537813	32.2581
10	-	hsa-mir-2110,115933864,115933938	53.3333
10	-	hsa-mir-3663,118927189,118927285	30.9278
10	-	hsa-mir-4296,126721352,126721439	45.4545
10	-	hsa-mir-4297,131641563,131641638	26.3158
10	-	hsa-mir-378c,132760851,132760931	0
10	-	hsa-mir-202,135061015,135061124	18.1818
10	-	hsa-mir-3944,135185060,135185167	0
11	+	hsa-mir-4686,2194293,2194368	13.1579
11	+	hsa-mir-4687,3877292,3877371	0
11	+	hsa-mir-302e,7255997,7256068	13.8889
11	+	hsa-mir-3159,18409334,18409407	13.5135
11	+	hsa-mir-4486,19596857,19596919	0
11	+	hsa-mir-610,28078362,28078457	0
11	+	hsa-mir-1343,34963384,34963467	23.8095
11	+	hsa-mir-3973,36031648,36031754	28.0374
11	+	hsa-mir-670,43581206,43581303	20.4082
11	+	hsa-mir-129-2,43602944,43603033	11.1111
11	+	hsa-mir-4688,46397952,46398034	0
11	+	hsa-mir-3160-2,46473357,46473437	0
11	+	hsa-mir-4487,47422521,47422593	13.6986
11	+	hsa-mir-3161,48118334,48118410	77.9221
11	+	hsa-mir-130a,57408671,57408759	0
11	+	hsa-mir-4488,61276068,61276129	0
11	+	hsa-mir-1237,64136074,64136175	9.80392
11	+	hsa-mir-612,65211929,65212028	20
11	+	hsa-mir-4690,65403781,65403840	16.6667
11	+	hsa-mir-4489,65416663,65416724	0
11	+	hsa-mir-4691,67801364,67801448	35.2941
11	+	hsa-mir-3164,68850644,68850726	0
11	+	hsa-mir-548k,70130061,70130176	8.62069
11	+	hsa-mir-4692,72494575,72494637	15.873
11	+	hsa-mir-548al,74110282,74110378	41.2371
11	+	hsa-mir-3166,87909670,87909761	32.6087
11	+	hsa-mir-1260b,96074602,96074690	11.236
11	+	hsa-mir-4693,103720634,103720708	0
11	+	hsa-mir-4491,111218482,111218549	0
11	+	hsa-mir-4492,118781417,118781496	0
11	+	hsa-mir-3656,118889654,118889722	0
11	-	hsa-mir-210,568089,568198	0
11	-	hsa-mir-4298,1880694,1880766	41.0959
11	-	hsa-mir-675,2017989,2018061	0
11	-	hsa-mir-483,2155364,2155439	0
11	-	hsa-mir-5691,9111859,9111926	14.7059
11	-	hsa-mir-4485,10529817,10529873	70.1754
11	-	hsa-mir-4299,11678198,11678269	13.8889
11	-	hsa-mir-4694,19781550,19781629	37.5
11	-	hsa-mir-3160-1,46473355,46473439	0
11	-	hsa-mir-5582,46774675,46774742	14.7059
11	-	hsa-mir-3162,59362550,59362631	0
11	-	hsa-mir-611,61559967,61560033	44.7761
11	-	hsa-mir-1908,61582633,61582712	12.5
11	-	hsa-mir-3163,66701905,66701977	0
11	-	hsa-mir-3664,70718375,70718473	10.101
11	-	hsa-mir-3165,71783274,71783348	0
11	-	hsa-mir-139,72326107,72326174	0
11	-	hsa-mir-4696,74431313,74431382	14.2857
11	-	hsa-mir-326,75046136,75046230	10.5263
11	-	hsa-mir-708,79113066,79113153	0
11	-	hsa-mir-5579,79133213,79133270	34.4828
11	-	hsa-mir-4300,81601783,81601878	20.8333
11	-	hsa-mir-4490,90288942,90289025	11.9048
11	-	hsa-mir-1261,90602289,90602370	12.1951
11	-	hsa-mir-1304,93466840,93466930	43.956
11	-	hsa-mir-548l,94199661,94199746	69.7674
11	-	hsa-mir-3920,101390551,101390636	11.6279
11	-	hsa-mir-4301,113320745,113320810	30.303
11	-	hsa-mir-125b-1,121970465,121970552	0
11	-	hsa-mir-4493,123252148,123252220	0
11	-	hsa-mir-3167,126858354,126858438	23.5294
11	-	hsa-mir-4697,133768399,133768476	0
12	+	hsa-mir-613,12917583,12917677	10.5263
12	+	hsa-mir-614,13068763,13068852	0
12	+	hsa-mir-3974,17826233,17826328	20.8333
12	+	hsa-mir-920,24365355,24365429	26.6667
12	+	hsa-mir-4698,47581595,47581674	37.5
12	+	hsa-mir-196a-2,54385522,54385631	18.1818
12	+	hsa-mir-615,54427734,54427829	0
12	+	hsa-mir-148b,54731000,54731098	20.202
12	+	hsa-mir-1228,57588287,57588359	13.6986
12	+	hsa-let-7i,62997466,62997549	0
12	+	hsa-mir-548c,65016289,65016385	10.3093
12	+	hsa-mir-3913-2,69978503,69978602	0
12	+	hsa-mir-1252,79813037,79813101	15.3846
12	+	hsa-mir-4699,81552167,81552240	0
12	+	hsa-mir-5700,94955565,94955635	56.338
12	+	hsa-mir-492,95228174,95228289	8.62069
12	+	hsa-mir-1251,97885687,97885756	0
12	+	hsa-mir-135a-2,97957590,97957689	10
12	+	hsa-mir-1827,100583662,100583727	0
12	+	hsa-mir-3652,104324203,104324333	38.1679
12	+	hsa-mir-3922,104985411,104985494	11.9048
12	+	hsa-mir-4496,109029586,109029646	16.3934
12	+	hsa-mir-4497,110271153,110271241	11.236
12	+	hsa-mir-4700,121160996,121161069	13.5135
12	+	hsa-mir-3908,124020956,124021081	23.8095
12	+	hsa-mir-5188,125400093,125400205	17.6991
12	+	hsa-mir-4419b,128729051,128729118	0
12	+	hsa-mir-3612,128778637,128778723	0
12	-	hsa-mir-3649,1769481,1769546	15.1515
12	-	hsa-mir-1244-3,9392063,9392147	0
12	-	hsa-mir-4302,26026953,26027012	33.3333
12	-	hsa-mir-4494,47757969,47758052	11.9048
12	-	hsa-mir-1291,49048227,49048313	11.4943
12	-	hsa-mir-4701,49165758,49165820	0
12	-	hsa-mir-1293,50627925,50627995	28.169
12	-	hsa-mir-3198-2,54625181,54625260	0
12	-	hsa-mir-616,57912946,57913042	0
12	-	hsa-mir-26a-2,58218392,58218475	0
12	-	hsa-mir-548z,65016289,65016385	10.3093
12	-	hsa-mir-1279,69666937,69666998	0
12	-	hsa-mir-3913-1,69978502,69978603	0
12	-	hsa-mir-617,81226312,81226408	20.6186
12	-	hsa-mir-618,81329515,81329612	20.4082
12	-	hsa-mir-4495,98332834,98332899	0
12	-	hsa-mir-4303,98389161,98389226	15.1515
12	-	hsa-mir-619,109230684,109230782	20.202
12	-	hsa-mir-3657,112475403,112475519	25.641
12	-	hsa-mir-1302-1,113132839,113132981	13.986
12	-	hsa-mir-620,116586365,116586459	94.7368
12	-	hsa-mir-4472-2,116866057,116866123	59.7015
12	-	hsa-mir-1178,120151439,120151529	32.967
12	-	hsa-mir-4498,120593238,120593303	0
12	-	hsa-mir-4304,123495214,123495275	0
13	+	hsa-mir-2276,24736555,24736643	11.236
13	+	hsa-mir-621,41384902,41384997	31.25
13	+	hsa-mir-4703,52126725,52126803	25.3165
13	+	hsa-mir-759,53384185,53384275	10.989
13	+	hsa-mir-5007,55748589,55748683	52.6316
13	+	hsa-mir-4704,66792382,66792456	13.3333
13	+	hsa-mir-622,90883436,90883531	10.4167
13	+	hsa-mir-548as,93142416,93142473	17.2414
13	+	hsa-mir-4501,97079483,97079546	0
13	+	hsa-mir-3170,98860778,98860854	38.961
13	+	hsa-mir-623,100008385,100008482	10.2041
13	+	hsa-mir-4306,100295313,100295403	0
13	+	hsa-mir-548ar,115009980,115010036	17.5439
13	+	hsa-mir-4502,115039303,115039383	0
13	-	hsa-mir-4499,21007917,21007985	0
13	-	hsa-mir-4305,40238171,40238272	39.2157
13	-	hsa-mir-320d-1,41301964,41302011	41.6667
13	-	hsa-mir-3168,41675155,41675236	12.1951
13	-	hsa-mir-5006,42142422,42142531	0
13	-	hsa-mir-3613,50570551,50570637	0
13	-	hsa-mir-5693,51922703,51922775	0
13	-	hsa-mir-1297,54886107,54886183	0
13	-	hsa-mir-3169,61773932,61774014	0
13	-	hsa-mir-548x-2,66540462,66540561	10
13	-	hsa-mir-3665,78272147,78272251	0
13	-	hsa-mir-4500,88270920,88270995	0
13	-	hsa-mir-2681,102619992,102620096	9.52381
13	-	hsa-mir-4705,102698284,102698354	14.0845
13	-	hsa-mir-1267,108183519,108183596	0
14	+	hsa-mir-4307,27377848,27377931	11.9048
14	+	hsa-mir-4706,65511406,65511487	73.1707
14	+	hsa-mir-625,65937820,65937904	11.7647
14	+	hsa-mir-4505,74225450,74225522	0
14	+	hsa-mir-1260a,77732561,77732633	27.3973
14	+	hsa-mir-342,100575992,100576090	0
14	+	hsa-mir-345,100774196,100774293	10.2041
14	+	hsa-mir-2392,101280828,101280911	35.7143
14	+	hsa-mir-770,101318727,101318824	0
14	+	hsa-mir-370,101377476,101377550	0
14	+	hsa-mir-4309,103005981,103006063	24.0964
14	+	hsa-mir-203,104583742,104583851	0
14	-	hsa-mir-4707,23426159,23426238	12.5
14	-	hsa-mir-208a,23857805,23857875	0
14	-	hsa-mir-208b,23887196,23887272	12.987
14	-	hsa-mir-3171,28102411,28102484	54.0541
14	-	hsa-mir-624,31483852,31483948	10.3093
14	-	hsa-mir-4503,37421514,37421596	0
14	-	hsa-mir-548y,48230198,48230307	0
14	-	hsa-mir-4504,50766573,50766664	10.8696
14	-	hsa-mir-5580,54415145,54415202	0
14	-	hsa-mir-4308,55344831,55344911	24.6914
14	-	hsa-mir-5586,60113680,60113738	16.9492
14	-	hsa-mir-548h-1,64561742,64561843	9.80392
14	-	hsa-mir-4708,65801835,65801901	14.9254
14	-	hsa-mir-5694,67908572,67908647	39.4737
14	-	hsa-mir-4709,74946836,74946907	13.8889
14	-	hsa-mir-4506,94414572,94414648	12.987
14	-	hsa-mir-3173,95604256,95604323	0
14	-	hsa-mir-151b,100575756,100575851	10.4167
14	-	hsa-mir-1247,102026624,102026759	0
14	-	hsa-mir-3545,104583755,104583840	0
14	-	hsa-mir-4710,105144031,105144086	0
14	-	hsa-mir-5195,107259100,107259214	0
15	+	hsa-mir-3118-4,21038124,21038198	26.6667
15	+	hsa-mir-5701-1,21145581,21145662	0
15	+	hsa-mir-3118-6,22049274,22049348	40
15	+	hsa-mir-5701-2,22156766,22156847	0
15	+	hsa-mir-4509-2,28671637,28671730	10.6383
15	+	hsa-mir-4510,36219057,36219124	14.7059
15	+	hsa-mir-626,41983783,41983876	0
15	+	hsa-mir-147b,45725248,45725327	12.5
15	+	hsa-mir-4712,50652526,50652607	12.1951
15	+	hsa-mir-4713,51534387,51534461	0
15	+	hsa-mir-190a,63116156,63116240	11.7647
15	+	hsa-mir-4311,66332571,66332670	10
15	+	hsa-mir-630,72879558,72879654	41.2371
15	+	hsa-mir-3713,76878988,76879032	0
15	+	hsa-mir-184,79502130,79502213	23.8095
15	+	hsa-mir-5572,80873444,80873580	0
15	+	hsa-mir-4515,83736087,83736167	12.3457
15	+	hsa-mir-548ap,86368866,86368961	52.0833
15	+	hsa-mir-9-3,89911248,89911337	0
15	+	hsa-mir-3174,90549987,90550073	0
15	+	hsa-mir-3175,93447629,93447705	38.961
15	+	hsa-mir-1469,96876490,96876536	0
15	+	hsa-mir-4714,99327655,99327731	0
15	-	hsa-mir-1268a,22513229,22513280	19.2308
15	-	hsa-mir-4509-1,22675148,22675241	0
15	-	hsa-mir-4508,23807209,23807278	0
15	-	hsa-mir-4715,26093894,26093972	0
15	-	hsa-mir-4509-3,28735898,28735991	10.6383
15	-	hsa-mir-211,31357235,31357344	36.3636
15	-	hsa-mir-1233-1,34674270,34674351	48.7805
15	-	hsa-mir-1233-2,34820491,34820572	48.7805
15	-	hsa-mir-3942,35664457,35664565	9.17431
15	-	hsa-mir-4310,42158693,42158749	0
15	-	hsa-mir-627,42491768,42491864	10.3093
15	-	hsa-mir-1282,44085857,44085957	9.90099
15	-	hsa-mir-4716,49461267,49461350	11.9048
15	-	hsa-mir-1266,52569314,52569397	0
15	-	hsa-mir-628,55665138,55665232	10.5263
15	-	hsa-mir-2116,59463382,59463461	25
15	-	hsa-mir-422a,64163129,64163218	0
15	-	hsa-mir-1272,65054586,65054714	7.75194
15	-	hsa-mir-4511,66011584,66011670	22.9885
15	-	hsa-mir-4512,66789296,66789372	38.961
15	-	hsa-mir-4312,69094189,69094264	26.3158
15	-	hsa-mir-629,70371711,70371807	20.6186
15	-	hsa-mir-4513,75081013,75081098	11.6279
15	-	hsa-mir-631,75645952,75646026	26.6667
15	-	hsa-mir-4313,76054556,76054656	0
15	-	hsa-mir-549,81134319,81134414	10.4167
15	-	hsa-mir-4514,81289758,81289814	35.0877
15	-	hsa-mir-1276,86313727,86313809	12.0482
15	-	hsa-mir-3529,89155078,89155155	12.8205
15	-	hsa-mir-5094,90393869,90393953	35.2941
15	-	hsa-mir-5009,90427163,90427262	0
15	-	hsa-mir-1302-10,102500662,102500799	0
16	+	hsa-mir-662,820183,820277	42.1053
16	+	hsa-mir-3177,1784986,1785067	36.5854
16	+	hsa-mir-4516,2183120,2183205	11.6279
16	+	hsa-mir-4718,12814178,12814228	0
16	+	hsa-mir-484,15737151,15737229	25.3165
16	+	hsa-mir-548w,26036558,26036631	0
16	+	hsa-mir-4517,28969904,28969982	37.9747
16	+	hsa-mir-4518,30515240,30515322	0
16	+	hsa-mir-762,30905224,30905306	0
16	+	hsa-mir-3181,50776216,50776288	0
16	+	hsa-mir-3935,56279432,56279535	9.61538
16	+	hsa-mir-138-2,56892430,56892513	11.9048
16	+	hsa-mir-140,69966984,69967083	30
16	+	hsa-mir-1972-2,70064249,70064325	25.974
16	+	hsa-mir-4719,76902833,76902916	59.5238
16	+	hsa-mir-4720,81418623,81418698	0
16	+	hsa-mir-3182,83541951,83542013	47.619
16	+	hsa-mir-5189,88535326,88535439	0
16	-	hsa-mir-1225,2140196,2140285	0
16	-	hsa-mir-3180-5,2185978,2186130	19.6078
16	-	hsa-mir-3178,2581923,2582006	11.9048
16	-	hsa-mir-548h-2,11400297,11400384	22.7273
16	-	hsa-mir-1972-1,15104178,15104254	0
16	-	hsa-mir-3180-4,15248707,15248859	32.6797
16	-	hsa-mir-3680-1,21517370,21517456	0
16	-	hsa-mir-4721,28855240,28855328	11.236
16	-	hsa-mir-3680-2,29610500,29610586	0
16	-	hsa-mir-4519,30886587,30886644	34.4828
16	-	hsa-mir-328,67236224,67236298	13.3333
16	-	hsa-mir-1538,69599711,69599771	16.3934
16	-	hsa-mir-5093,85339832,85339931	0
16	-	hsa-mir-1910,85775227,85775306	12.5
16	-	hsa-mir-4722,88782686,88782745	0
17	+	hsa-mir-4520b,6558768,6558821	18.5185
17	+	hsa-mir-4314,7991374,7991465	0
17	+	hsa-mir-744,11985216,11985313	0
17	+	hsa-mir-1288,16185328,16185402	0
17	+	hsa-mir-4723,26687677,26687757	0
17	+	hsa-mir-451b,27188389,27188456	0
17	+	hsa-mir-4523,27717680,27717748	0
17	+	hsa-mir-423,28444097,28444190	10.6383
17	+	hsa-mir-4724,29861901,29861989	44.9438
17	+	hsa-mir-193a,29887015,29887102	11.3636
17	+	hsa-mir-632,30677128,30677221	0
17	+	hsa-mir-2909,35391042,35391110	28.9855
17	+	hsa-mir-4726,36875944,36876001	0
17	+	hsa-mir-4727,36982091,36982145	18.1818
17	+	hsa-mir-4728,37882748,37882814	14.9254
17	+	hsa-mir-548at,40646791,40646848	34.4828
17	+	hsa-mir-5010,40666206,40666325	0
17	+	hsa-mir-2117,41522174,41522253	25
17	+	hsa-mir-5089,45050383,45050466	11.9048
17	+	hsa-mir-4729,57443444,57443515	13.8889
17	+	hsa-mir-21,57918627,57918698	0
17	+	hsa-mir-633,61021576,61021673	20.4082
17	+	hsa-mir-634,64783190,64783286	0
17	+	hsa-mir-548aa-2,65467605,65467701	10.3093
17	+	hsa-mir-4524b,67095683,67095797	17.3913
17	+	hsa-mir-3615,72744752,72744838	45.977
17	+	hsa-mir-3678,73402150,73402243	10.6383
17	+	hsa-mir-1268b,78072627,78072676	60
17	+	hsa-mir-4730,78393218,78393293	0
17	+	hsa-mir-3065,79099677,79099755	0
17	-	hsa-mir-3183,925716,925799	35.7143
17	-	hsa-mir-22,1617197,1617281	0
17	-	hsa-mir-1253,2651372,2651476	28.5714
17	-	hsa-mir-4520a,6558759,6558828	14.2857
17	-	hsa-mir-324,7126616,7126698	0
17	-	hsa-mir-1269b,12820585,12820659	26.6667
17	-	hsa-mir-548h-3,13446846,13446963	25.4237
17	-	hsa-mir-4731,15154944,15155013	14.2857
17	-	hsa-mir-33b,17717150,17717245	0
17	-	hsa-mir-1180,19247819,19247887	0
17	-	hsa-mir-4522,25620936,25621022	11.4943
17	-	hsa-mir-3184,28444104,28444178	0
17	-	hsa-mir-4733,29421368,29421443	39.4737
17	-	hsa-mir-4734,36858515,36858584	0
17	-	hsa-mir-4315-1,43552729,43552801	27.3973
17	-	hsa-mir-152,46114527,46114613	0
17	-	hsa-mir-1203,46233789,46233873	11.7647
17	-	hsa-mir-10a,46657200,46657309	9.09091
17	-	hsa-mir-196a-1,46709852,46709921	28.5714
17	-	hsa-mir-3185,46801770,46801837	0
17	-	hsa-mir-3614,54968631,54968716	0
17	-	hsa-mir-454,57215119,57215233	0
17	-	hsa-mir-301a,57228497,57228582	0
17	-	hsa-mir-4737,58120386,58120466	37.037
17	-	hsa-mir-4315-2,62818148,62818220	0
17	-	hsa-mir-548d-2,65467605,65467701	10.3093
17	-	hsa-mir-635,66420592,66420689	20.4082
17	-	hsa-mir-4524a,67095705,67095773	28.9855
17	-	hsa-mir-4738,73780602,73780688	34.4828
17	-	hsa-mir-636,74732532,74732630	0
17	-	hsa-mir-4316,75393066,75393136	0
17	-	hsa-mir-4739,77680985,77681058	54.0541
17	-	hsa-mir-4740,79374516,79374578	0
17	-	hsa-mir-3186,79418130,79418214	23.5294
17	-	hsa-mir-4525,80626109,80626183	0
18	+	hsa-mir-3976,5840694,5840832	7.19424
18	+	hsa-mir-5190,13459946,13460025	12.5
18	+	hsa-mir-4526,13611113,13611199	11.4943
18	+	hsa-mir-3156-2,14830165,14830241	25.974
18	+	hsa-mir-320c-1,19263471,19263558	0
18	+	hsa-mir-4741,20513312,20513401	55.5556
18	+	hsa-mir-320c-2,21901650,21901699	0
18	+	hsa-mir-302f,27878876,27878926	0
18	+	hsa-mir-3975,33171701,33171770	0
18	+	hsa-mir-4318,35237098,35237178	24.6914
18	+	hsa-mir-5583-1,37256685,37256743	0
18	+	hsa-mir-4527,44906867,44906936	0
18	+	hsa-mir-4743,46196971,46197039	43.4783
18	+	hsa-mir-1539,47013743,47013792	20
18	+	hsa-mir-4528,50763471,50763560	22.2222
18	+	hsa-mir-4529,53146452,53146529	25.641
18	+	hsa-mir-122,56118306,56118390	11.7647
18	+	hsa-mir-5011,64748821,64748923	0
18	-	hsa-mir-4317,6374360,6374424	30.7692
18	-	hsa-mir-187,33484781,33484889	18.3486
18	-	hsa-mir-3929,33514051,33514105	0
18	-	hsa-mir-924,37202087,37202139	0
18	-	hsa-mir-5583-2,37256683,37256741	0
18	-	hsa-mir-4319,42550047,42550131	0
18	-	hsa-mir-4744,46576057,46576138	24.3902
18	-	hsa-mir-4320,47652869,47652933	30.7692
18	-	hsa-mir-3591,56118312,56118384	13.6986
18	-	hsa-mir-548av,70520556,70520617	0
19	+	hsa-mir-1302-11,71973,72110	0
19	+	hsa-mir-4321,2250638,2250717	12.5
19	+	hsa-mir-4746,4445975,4446045	14.0845
19	+	hsa-mir-7-3,4770682,4770791	18.1818
19	+	hsa-mir-4747,4932699,4932752	37.037
19	+	hsa-mir-5589,10149030,10149089	33.3333
19	+	hsa-mir-4322,10341089,10341161	13.6986
19	+	hsa-mir-1238,10662798,10662880	0
19	+	hsa-mir-638,10829080,10829179	0
19	+	hsa-mir-4748,10890930,10891011	12.1951
19	+	hsa-mir-5684,12897942,12898006	0
19	+	hsa-mir-5695,13031134,13031218	11.7647
19	+	hsa-mir-639,14640355,14640452	51.0204
19	+	hsa-mir-1470,15560359,15560419	16.3934
19	+	hsa-mir-3188,18392887,18392971	35.2941
19	+	hsa-mir-3189,18497372,18497444	0
19	+	hsa-mir-640,19545872,19545967	10.4167
19	+	hsa-mir-5196,35836416,35836530	34.7826
19	+	hsa-mir-642a,46178186,46178282	20.6186
19	+	hsa-mir-769,46522190,46522307	16.9492
19	+	hsa-mir-3190,47730199,47730278	0
19	+	hsa-mir-5088,50185328,50185411	0
19	+	hsa-mir-4749,50357848,50357908	32.7869
19	+	hsa-mir-4750,50391432,50391487	0
19	+	hsa-mir-4751,50436321,50436394	27.027
19	+	hsa-mir-643,52785050,52785146	0
19	+	hsa-mir-935,54485561,54485651	0
19	+	hsa-mir-4752,54785964,54786035	0
19	-	hsa-mir-1909,1816158,1816237	0
19	-	hsa-mir-1227,2234061,2234148	45.4545
19	-	hsa-mir-637,3961412,3961510	10.101
19	-	hsa-mir-3940,6416421,6416522	19.6078
19	-	hsa-mir-4999,8454174,8454264	32.967
19	-	hsa-mir-1181,10514134,10514214	12.3457
19	-	hsa-mir-199a-1,10928102,10928172	14.0845
19	-	hsa-mir-1270-1,20510081,20510163	0
19	-	hsa-mir-1270-2,20579240,20579322	0
19	-	hsa-mir-4530,39900263,39900318	17.8571
19	-	hsa-mir-641,40788450,40788548	10.101
19	-	hsa-mir-4323,42637597,42637665	0
19	-	hsa-mir-4531,45156956,45157002	0
19	-	hsa-mir-330,46142252,46142345	0
19	-	hsa-mir-642b,46178190,46178266	25.974
19	-	hsa-mir-320e,47212550,47212602	18.8679
19	-	hsa-mir-3191,47730201,47730276	0
19	-	hsa-mir-4324,49812054,49812125	13.8889
19	-	hsa-mir-150,50004042,50004125	0
19	-	hsa-mir-371b,54290931,54290996	0
19	-	hsa-mir-4754,58898137,58898225	0
20	+	hsa-mir-1292,2633423,2633488	15.1515
20	+	hsa-mir-103a-2,3898141,3898218	0
20	+	hsa-mir-3192,18451259,18451335	25.974
20	+	hsa-mir-3193,30194989,30195043	36.3636
20	+	hsa-mir-1825,30825598,30825650	0
20	+	hsa-mir-4755,32636925,32636996	0
20	+	hsa-mir-644a,33054130,33054223	31.9149
20	+	hsa-mir-499a,33578179,33578300	32.7869
20	+	hsa-mir-548o-2,37145206,37145275	14.2857
20	+	hsa-mir-3646,43036760,43036843	11.9048
20	+	hsa-mir-3616,45795609,45795700	10.8696
20	+	hsa-mir-645,49202323,49202416	21.2766
20	+	hsa-mir-4532,56470450,56470500	78.4314
20	+	hsa-mir-646,58883532,58883625	31.9149
20	+	hsa-mir-4533,59053169,59053239	42.2535
20	+	hsa-mir-548ag-2,59139620,59139683	15.625
20	+	hsa-mir-3195,60639858,60639941	11.9048
20	+	hsa-mir-1-1,61151513,61151583	14.0845
20	+	hsa-mir-133a-2,61162119,61162220	9.80392
20	+	hsa-mir-124-3,61809852,61809938	11.4943
20	+	hsa-mir-3196,61870131,61870194	62.5
20	+	hsa-mir-4326,61918160,61918218	16.9492
20	-	hsa-mir-103b-2,3898149,3898210	0
20	-	hsa-mir-663a,26188822,26188914	32.2581
20	-	hsa-mir-499b,33578203,33578275	27.3973
20	-	hsa-mir-1289-1,34041776,34041919	6.94444
20	-	hsa-mir-3617,44333741,44333819	12.6582
20	-	hsa-mir-1302-5,49231173,49231322	0
20	-	hsa-mir-3194,50069442,50069514	0
20	-	hsa-mir-4756,52684947,52685024	12.8205
20	-	hsa-mir-4325,55896558,55896647	0
20	-	hsa-mir-1257,60528602,60528718	8.54701
20	-	hsa-mir-4758,60907543,60907613	0
21	+	hsa-mir-125b-2,17962557,17962645	0
21	+	hsa-mir-155,26946292,26946356	15.3846
21	+	hsa-mir-4759,28326280,28326362	12.0482
21	+	hsa-mir-802,37093013,37093106	10.6383
21	+	hsa-mir-3197,42539484,42539556	0
21	-	hsa-mir-3156-3,14778705,14778781	25.974
21	-	hsa-mir-3118-5,15017096,15017171	65.7895
21	-	hsa-mir-548x,20058408,20058482	0
21	-	hsa-mir-4327,31747612,31747696	58.8235
21	-	hsa-mir-4760,41584279,41584358	0
21	-	hsa-mir-5692b,44371038,44371124	0
22	+	hsa-mir-4761,19951276,19951357	12.1951
22	+	hsa-mir-185,20020662,20020743	0
22	+	hsa-mir-650,23165270,23165365	10.4167
22	+	hsa-mir-5571,23228447,23228559	8.84956
22	+	hsa-mir-3199-2,28316514,28316599	46.5116
22	+	hsa-mir-3200,31127544,31127628	0
22	+	hsa-mir-3909,35731633,35731751	25.2101
22	+	hsa-mir-4534,38384801,38384860	0
22	+	hsa-mir-1281,41488517,41488570	0
22	+	hsa-mir-33a,42296948,42297016	14.4928
22	+	hsa-mir-4762,46156404,46156478	53.3333
22	+	hsa-mir-3619,46486924,46487006	24.0964
22	+	hsa-mir-3201,48670176,48670227	0
22	+	hsa-mir-4535,49176107,49176165	0
22	-	hsa-mir-3198-1,18246946,18247025	12.5
22	-	hsa-mir-648,18463634,18463727	0
22	-	hsa-mir-1286,20236657,20236734	12.8205
22	-	hsa-mir-649,21388465,21388561	10.3093
22	-	hsa-mir-548j,26951178,26951289	17.8571
22	-	hsa-mir-3199-1,28316513,28316600	45.4545
22	-	hsa-mir-3653,29729147,29729256	9.09091
22	-	hsa-mir-3928,31556048,31556105	68.9655
22	-	hsa-mir-4764,33832568,33832655	11.3636
22	-	hsa-mir-4766,41209887,41209962	0
22	-	hsa-mir-378i,42319226,42319301	26.3158
22	-	hsa-mir-1249,45596835,45596900	0
22	-	hsa-mir-3667,49937041,49937114	0
X	+	hsa-mir-3690,1412811,1412885	40
X	+	hsa-mir-4767,7065901,7065978	0
X	+	hsa-mir-651,8095006,8095102	20.6186
X	+	hsa-mir-4768,17444004,17444077	13.5135
X	+	hsa-mir-4666b,29592395,29592475	12.3457
X	+	hsa-mir-3937,39520470,39520575	9.43396
X	+	hsa-mir-1587,39696815,39696867	37.7358
X	+	hsa-mir-4769,47446828,47446904	0
X	+	hsa-mir-4536-2,55477928,55478015	11.3636
X	+	hsa-mir-223,65238712,65238821	18.1818
X	+	hsa-mir-676,69242707,69242773	14.9254
X	+	hsa-mir-374c,73438384,73438453	0
X	+	hsa-mir-1321,85090785,85090863	12.6582
X	+	hsa-mir-548an,105883044,105883126	0
X	+	hsa-mir-652,109298557,109298654	10.2041
X	+	hsa-mir-3978,109325346,109325446	19.802
X	+	hsa-mir-764,113873918,113874002	0
X	+	hsa-mir-1298,113949650,113949761	0
X	+	hsa-mir-1911,113997744,113997823	25
X	+	hsa-mir-448,114058017,114058127	0
X	+	hsa-mir-1277,117520357,117520434	12.8205
X	+	hsa-mir-3672,120504826,120504907	0
X	+	hsa-mir-934,135633037,135633119	12.0482
X	+	hsa-mir-2114,149396239,149396318	25
X	+	hsa-mir-4330,150336694,150336798	19.0476
X	+	hsa-mir-3202-1,153246548,153246628	12.3457
X	+	hsa-mir-644b,153996871,153996931	65.5738
X	+	hsa-mir-1184-3,154687178,154687276	0
X	-	hsa-mir-4770,6301947,6302004	0
X	-	hsa-mir-548ax,11336734,11336806	0
X	-	hsa-mir-548am,16645135,16645208	13.5135
X	-	hsa-mir-23c,20035206,20035305	0
X	-	hsa-mir-3915,32601773,32601869	0
X	-	hsa-mir-548f-5,32659591,32659676	11.6279
X	-	hsa-mir-548aj-2,37883148,37883239	43.4783
X	-	hsa-mir-4536-1,55477928,55478015	11.3636
X	-	hsa-mir-1468,63005882,63005967	11.6279
X	-	hsa-mir-384,76139698,76139785	0
X	-	hsa-mir-325,76225829,76225926	20.4082
X	-	hsa-mir-4328,78156691,78156746	35.7143
X	-	hsa-mir-548i-4,83480760,83480836	12.987
X	-	hsa-mir-361,85158641,85158712	0
X	-	hsa-mir-548m,94318140,94318225	0
X	-	hsa-mir-4329,112023946,112024016	28.169
X	-	hsa-mir-766,118780701,118780811	0
X	-	hsa-mir-504,137749872,137749954	0
X	-	hsa-mir-505,139006307,139006390	11.9048
X	-	hsa-mir-320d-2,140008337,140008384	0
X	-	hsa-mir-891a,145109312,145109390	25.3165
X	-	hsa-mir-513a-1,146294981,146295109	7.75194
X	-	hsa-mir-3202-2,153246549,153246627	12.6582
X	-	hsa-mir-718,153285371,153285440	0
X	-	hsa-mir-1184-1,154115635,154115733	0
X	-	hsa-mir-1184-2,154612749,154612847	0

## Sheet: column_names
Column_name	Detailed_column_name
Chr	The chromosome in which the clustered or individual miRNAs locate
Strand	The strand of the chromosome in which the clustered or individual miRNAs locate
Clustered_miRNAs(miRNA_name,miRNA_start,miRNA_end)	The name, start, end of clustered miRNAs in each cluster (the distance between two neighboring miRNAs is smaller than 10 kb)
#Clustered_miRNAs	The number of miRNAs in each cluster
Clustered_miRNAs_SNP_density	SNP density of clustered miRNAs
Flanking_regions_SNP_density	SNP density of flanking regions between clustered miRNAs
Individual_miRNAs(miRNA_name,miRNA_start,miRNA_end)	The name, start, end of individual miRNAs
Individual_miRNAs_SNP_density	SNP density of individual miRNAs
Note: the definition of SNP density follows Equation 1
