# Supplementary material for: Comprehensive Analysis of Single Nucleotide Polymorphisms in Human MicroRNAs
Source: PLoS One. 2013 Nov 5;8(11):e78028. doi: 10.1371/journal.pone.0078028 (PMC3818353; doi:10.1371/journal.pone.0078028)
Supplement: Table S8 — Summary of SNPs in or not in fragile sites. The information of the columns is given in the second sheet. (XLS) [file pone.0078028.s010.xls]

## Sheet: miR_in_fragile_sites
Table S8. Summary of miRNAs in and not in fragile sites. The information of the columns is given in the second sheet.
Name	ACC	Chr	Strand	Start	End	SNP_denstiy	#FRAs	FRA_name	FRA_type	FRA_frequency_category	FRA_loc	FRA_start	FRA_end
hsa-mir-3156-1	MI0014184	10	+	45659462	45659536	0	1	FRA10G	aphidicolin type	common	10q11.2	42300000	52900000
hsa-mir-4294	MI0015827	10	-	50193557	50193632	13.1579	1	FRA10G	aphidicolin type	common	10q11.2	42300000	52900000
hsa-mir-5100	MI0019116	10	+	43493011	43493129	8.40336	1	FRA10G	aphidicolin type	common	10q11.2	42300000	52900000
hsa-mir-1254-1	MI0006388	10	+	70519075	70519171	10.3093	1	FRA10C	BrdU type	common	10q21	52900000	70600000
hsa-mir-1296	MI0003780	10	-	65132717	65132808	0	1	FRA10C	BrdU type	common	10q21	52900000	70600000
hsa-mir-3924	MI0016432	10	-	59064239	59064319	24.6914	1	FRA10C	BrdU type	common	10q21	52900000	70600000
hsa-mir-548f-1	MI0006374	10	-	56367634	56367717	0	1	FRA10C	BrdU type	common	10q21	52900000	70600000
hsa-mir-605	MI0003618	10	+	53059333	53059415	36.1446	1	FRA10C	BrdU type	common	10q21	52900000	70600000
hsa-mir-4676	MI0017307	10	+	74480787	74480858	13.8889	1	FRA10D	aphidicolin type	common	10q22.1	70600000	74900000
hsa-mir-1287	MI0006349	10	-	100154975	100155064	33.3333	1	FRA10A	folic acid type	rare	10q23.3 or 10q24.2	99300000	101900000
hsa-mir-4685	MI0017317	10	-	100191049	100191117	0	1	FRA10A	folic acid type	rare	10q23.3 or 10q24.2	99300000	101900000
hsa-mir-4295	MI0015822	10	+	114393929	114394013	0	2	FRA10B,FRA10E	BrdU type,aphidicolin type	rare,common	10q25.2, 10q25.2	1.119e+17	1.149e+17
hsa-mir-4680	MI0017312	10	+	112657848	112657913	30.303	2	FRA10B,FRA10E	BrdU type,aphidicolin type	rare,common	10q25.2, 10q25.2	1.119e+17	1.149e+17
hsa-mir-548e	MI0006344	10	+	112748684	112748771	0	2	FRA10B,FRA10E	BrdU type,aphidicolin type	rare,common	10q25.2, 10q25.2	1.119e+17	1.149e+17
hsa-mir-3941	MI0016598	10	+	124176481	124176583	0	1	FRA10F	aphidicolin type	common	10q26.1	119100000	127500000
hsa-mir-4296	MI0015823	10	-	126721352	126721439	45.4545	1	FRA10F	aphidicolin type	common	10q26.1	119100000	127500000
hsa-mir-4681	MI0017313	10	+	121137484	121137555	0	1	FRA10F	aphidicolin type	common	10q26.1	119100000	127500000
hsa-mir-4682	MI0017314	10	+	121718025	121718104	0	1	FRA10F	aphidicolin type	common	10q26.1	119100000	127500000
hsa-mir-1343	MI0017320	11	+	34963384	34963467	23.8095	1	FRA11E	aphidicolin type	common	11p13	31000000	36400000
hsa-mir-3973	MI0016991	11	+	36031648	36031754	28.0374	1	FRA11E	aphidicolin type	common	11p13	31000000	36400000
hsa-mir-3159	MI0014188	11	+	18409334	18409407	13.5135	2	FRA11I,FRA11C	distamycin A type,aphidicolin type	rare,common	11p15.1, 11p15.1	1.62e+15	2.17e+15
hsa-mir-4486	MI0016847	11	+	19596857	19596919	0	2	FRA11I,FRA11C	distamycin A type,aphidicolin type	rare,common	11p15.1, 11p15.1	1.62e+15	2.17e+15
hsa-mir-4694	MI0017327	11	-	19781550	19781629	37.5	2	FRA11I,FRA11C	distamycin A type,aphidicolin type	rare,common	11p15.1, 11p15.1	1.62e+15	2.17e+15
hsa-mir-1237	MI0006327	11	+	64136074	64136175	9.80392	1	FRA11H	aphidicolin type	common	11q13	63400000	77100000
hsa-mir-139	MI0000261	11	-	72326107	72326174	0	1	FRA11H	aphidicolin type	common	11q13	63400000	77100000
hsa-mir-192	MI0000234	11	-	64658609	64658718	18.1818	1	FRA11H	aphidicolin type	common	11q13	63400000	77100000
hsa-mir-194-2	MI0000732	11	-	64658827	64658911	11.7647	1	FRA11H	aphidicolin type	common	11q13	63400000	77100000
hsa-mir-3163	MI0014193	11	-	66701905	66701977	0	1	FRA11H	aphidicolin type	common	11q13	63400000	77100000
hsa-mir-3165	MI0014195	11	-	71783274	71783348	0	1	FRA11H	aphidicolin type	common	11q13	63400000	77100000
hsa-mir-326	MI0000808	11	-	75046136	75046230	10.5263	1	FRA11H	aphidicolin type	common	11q13	63400000	77100000
hsa-mir-3664	MI0016065	11	-	70718375	70718473	10.101	1	FRA11H	aphidicolin type	common	11q13	63400000	77100000
hsa-mir-4489	MI0016850	11	+	65416663	65416724	0	1	FRA11H	aphidicolin type	common	11q13	63400000	77100000
hsa-mir-4690	MI0017323	11	+	65403781	65403840	16.6667	1	FRA11H	aphidicolin type	common	11q13	63400000	77100000
hsa-mir-4691	MI0017324	11	+	67801364	67801448	35.2941	1	FRA11H	aphidicolin type	common	11q13	63400000	77100000
hsa-mir-4692	MI0017325	11	+	72494575	72494637	15.873	1	FRA11H	aphidicolin type	common	11q13	63400000	77100000
hsa-mir-4696	MI0017329	11	-	74431313	74431382	14.2857	1	FRA11H	aphidicolin type	common	11q13	63400000	77100000
hsa-mir-548al	MI0016851	11	+	74110282	74110378	41.2371	1	FRA11H	aphidicolin type	common	11q13	63400000	77100000
hsa-mir-612	MI0003625	11	+	65211929	65212028	20	1	FRA11H	aphidicolin type	common	11q13	63400000	77100000
hsa-mir-3164	MI0014194	11	+	68850644	68850726	0	2	FRA11A,FRA11H	folic acid type,aphidicolin type	rare,common	11q13.3, 11q13	6.84e+15	7.04e+15
hsa-mir-548k	MI0006354	11	+	70130061	70130176	8.62069	2	FRA11A,FRA11H	folic acid type,aphidicolin type	rare,common	11q13.3, 11q13	6.84e+15	7.04e+15
hsa-mir-3166	MI0014196	11	+	87909670	87909761	32.6087	1	FRA11F	aphidicolin type	common	11q14.2	85600000	88300000
hsa-mir-3656	MI0016056	11	+	118889654	118889722	57.971	2	FRA11B,FRA11G	folic acid type,aphidicolin type	rare,common	11q23.3, 11q23.3	1.145e+17	1.212e+17
hsa-mir-4492	MI0016854	11	+	118781417	118781496	0	2	FRA11B,FRA11G	folic acid type,aphidicolin type	rare,common	11q23.3, 11q23.3	1.145e+17	1.212e+17
hsa-mir-1291	MI0006353	12	-	49048227	49048313	11.4943	1	FRA12A	folic acid type	rare	12q13.1	46400000	54900000
hsa-mir-1293	MI0006355	12	-	50627925	50627995	28.169	1	FRA12A	folic acid type	rare	12q13.1	46400000	54900000
hsa-mir-148b	MI0000811	12	+	54731000	54731098	20.202	1	FRA12A	folic acid type	rare	12q13.1	46400000	54900000
hsa-mir-196a-2	MI0000279	12	+	54385522	54385631	18.1818	1	FRA12A	folic acid type	rare	12q13.1	46400000	54900000
hsa-mir-3198-2	MI0017335	12	-	54625181	54625260	0	1	FRA12A	folic acid type	rare	12q13.1	46400000	54900000
hsa-mir-4494	MI0016856	12	-	47757969	47758052	11.9048	1	FRA12A	folic acid type	rare	12q13.1	46400000	54900000
hsa-mir-4698	MI0017331	12	+	47581595	47581674	37.5	1	FRA12A	folic acid type	rare	12q13.1	46400000	54900000
hsa-mir-4701	MI0017334	12	-	49165758	49165820	0	1	FRA12A	folic acid type	rare	12q13.1	46400000	54900000
hsa-mir-615	MI0003628	12	+	54427734	54427829	0	1	FRA12A	folic acid type	rare	12q13.1	46400000	54900000
hsa-mir-4699	MI0017332	12	+	81552167	81552240	0	1	FRA12B	aphidicolin type	common	12q21.3	80300000	92600000
hsa-mir-617	MI0003631	12	-	81226312	81226408	20.6186	1	FRA12B	aphidicolin type	common	12q21.3	80300000	92600000
hsa-mir-618	MI0003632	12	-	81329515	81329612	20.4082	1	FRA12B	aphidicolin type	common	12q21.3	80300000	92600000
hsa-mir-3612	MI0016002	12	+	128778637	128778723	22.9885	1	FRA12E	aphidicolin type	common	12q24	109000000	133851895
hsa-mir-3908	MI0016412	12	+	124020956	124021081	23.8095	1	FRA12E	aphidicolin type	common	12q24	109000000	133851895
hsa-mir-4304	MI0015832	12	-	123495214	123495275	0	1	FRA12E	aphidicolin type	common	12q24	109000000	133851895
hsa-mir-4419b	MI0016861	12	+	128729051	128729118	0	1	FRA12E	aphidicolin type	common	12q24	109000000	133851895
hsa-mir-4496	MI0016858	12	+	109029586	109029646	16.3934	1	FRA12E	aphidicolin type	common	12q24	109000000	133851895
hsa-mir-4497	MI0016859	12	+	110271153	110271241	11.236	1	FRA12E	aphidicolin type	common	12q24	109000000	133851895
hsa-mir-4700	MI0017333	12	+	121160996	121161069	13.5135	1	FRA12E	aphidicolin type	common	12q24	109000000	133851895
hsa-mir-5188	MI0018167	12	+	125400093	125400205	17.6991	1	FRA12E	aphidicolin type	common	12q24	109000000	133851895
hsa-mir-619	MI0003633	12	-	109230684	109230782	20.202	1	FRA12E	aphidicolin type	common	12q24	109000000	133851895
hsa-mir-1302-1	MI0006362	12	-	113132839	113132981	13.986	2	FRA12E,FRA12D	aphidicolin type,folic acid type	common,rare	12q24, 12q24.13	1.09e+17	1.33852e+17
hsa-mir-3657	MI0016057	12	-	112475403	112475519	25.641	2	FRA12E,FRA12D	aphidicolin type,folic acid type	common,rare	12q24, 12q24.13	1.09e+17	1.33852e+17
hsa-mir-1178	MI0006271	12	-	120151439	120151529	32.967	2	FRA12E,FRA12C	aphidicolin type,BrdU type	common,rare	12q24, 12q24.2	1.09e+17	1.33852e+17
hsa-mir-4472-2	MI0016824	12	-	116866057	116866123	59.7015	2	FRA12E,FRA12C	aphidicolin type,BrdU type	common,rare	12q24, 12q24.2	1.09e+17	1.33852e+17
hsa-mir-4498	MI0016860	12	-	120593238	120593303	0	2	FRA12E,FRA12C	aphidicolin type,BrdU type	common,rare	12q24, 12q24.2	1.09e+17	1.33852e+17
hsa-mir-620	MI0003634	12	-	116586365	116586459	94.7368	2	FRA12E,FRA12C	aphidicolin type,BrdU type	common,rare	12q24, 12q24.2	1.09e+17	1.33852e+17
hsa-mir-4704	MI0017337	13	+	66792382	66792456	13.3333	1	FRA13B	BrdU type	common	13q21	55300000	73300000
hsa-mir-5007	MI0017874	13	+	55748589	55748683	52.6316	1	FRA13B	BrdU type	common	13q21	55300000	73300000
hsa-mir-548x-2	MI0016833	13	-	66540462	66540561	10	1	FRA13B	BrdU type	common	13q21	55300000	73300000
hsa-mir-3169	MI0014200	13	-	61773932	61774014	0	2	FRA13C,FRA13B	aphidicolin type,BrdU type	common,common	13q21.2, 13q21	5.96e+15	6.23e+15
hsa-mir-3170	MI0014201	13	+	98860778	98860854	38.961	1	FRA13D	aphidicolin type	common	13q32	95000000	101700000
hsa-mir-4306	MI0015836	13	+	100295313	100295403	0	1	FRA13D	aphidicolin type	common	13q32	95000000	101700000
hsa-mir-4501	MI0016864	13	+	97079483	97079546	0	1	FRA13D	aphidicolin type	common	13q32	95000000	101700000
hsa-mir-623	MI0003637	13	+	100008385	100008482	10.2041	1	FRA13D	aphidicolin type	common	13q32	95000000	101700000
hsa-mir-4706	MI0017339	14	+	65511406	65511487	73.1707	1	FRA14B	aphidicolin type	common	14q23	58100000	67900000
hsa-mir-4708	MI0017341	14	-	65801835	65801901	14.9254	1	FRA14B	aphidicolin type	common	14q23	58100000	67900000
hsa-mir-548h-1	MI0006411	14	-	64561742	64561843	9.80392	1	FRA14B	aphidicolin type	common	14q23	58100000	67900000
hsa-mir-5586	MI0019143	14	-	60113680	60113738	16.9492	1	FRA14B	aphidicolin type	common	14q23	58100000	67900000
hsa-mir-625	MI0003639	14	+	65937820	65937904	11.7647	1	FRA14B	aphidicolin type	common	14q23	58100000	67900000
hsa-mir-5694	MI0019301	14	-	67908572	67908647	39.4737	1	FRA14C	aphidicolin type	common	14q24.1	67900000	70200000
hsa-mir-1272	MI0006408	15	-	65054586	65054714	7.75194	1	FRA15A	aphidicolin type	common	15q22	59100000	67500000
hsa-mir-190a	MI0000486	15	+	63116156	63116240	11.7647	1	FRA15A	aphidicolin type	common	15q22	59100000	67500000
hsa-mir-2116	MI0010635	15	-	59463382	59463461	25	1	FRA15A	aphidicolin type	common	15q22	59100000	67500000
hsa-mir-422a	MI0001444	15	-	64163129	64163218	0	1	FRA15A	aphidicolin type	common	15q22	59100000	67500000
hsa-mir-4311	MI0015841	15	+	66332571	66332670	10	1	FRA15A	aphidicolin type	common	15q22	59100000	67500000
hsa-mir-4511	MI0016877	15	-	66011584	66011670	22.9885	1	FRA15A	aphidicolin type	common	15q22	59100000	67500000
hsa-mir-4512	MI0016878	15	-	66789296	66789372	38.961	1	FRA15A	aphidicolin type	common	15q22	59100000	67500000
hsa-mir-548w	MI0014222	16	+	26036558	26036631	0	1	FRA16E	distamycin A type	rare	16p12.1	24200000	28100000
hsa-mir-1972-1	MI0009982	16	-	15104178	15104254	0	1	FRA16A	folic acid type	rare	16p13.11	14800000	16800000
hsa-mir-3179-1	MI0014213	16	+	14995365	14995448	0	1	FRA16A	folic acid type	rare	16p13.11	14800000	16800000
hsa-mir-3179-2	MI0014216	16	+	16394016	16394099	0	1	FRA16A	folic acid type	rare	16p13.11	14800000	16800000
hsa-mir-3180-1	MI0014214	16	+	15005077	15005170	0	1	FRA16A	folic acid type	rare	16p13.11	14800000	16800000
hsa-mir-3180-2	MI0014215	16	+	16403736	16403823	0	1	FRA16A	folic acid type	rare	16p13.11	14800000	16800000
hsa-mir-3180-4	MI0016408	16	-	15248707	15248859	32.6797	1	FRA16A	folic acid type	rare	16p13.11	14800000	16800000
hsa-mir-3670-1	MI0016071	16	+	15001574	15001638	0	1	FRA16A	folic acid type	rare	16p13.11	14800000	16800000
hsa-mir-3670-2	MI0019112	16	+	16400227	16400291	0	1	FRA16A	folic acid type	rare	16p13.11	14800000	16800000
hsa-mir-484	MI0002468	16	+	15737151	15737229	25.3165	1	FRA16A	folic acid type	rare	16p13.11	14800000	16800000
hsa-mir-140	MI0000456	16	+	69966984	69967083	30	2	FRA16B,FRA16C	distamycin A type,aphidicolin type	rare,common	16q22.1, 16q22.1	6.67e+15	7.08e+15
hsa-mir-1538	MI0007259	16	-	69599711	69599771	16.3934	2	FRA16B,FRA16C	distamycin A type,aphidicolin type	rare,common	16q22.1, 16q22.1	6.67e+15	7.08e+15
hsa-mir-1972-2	MI0015977	16	+	70064249	70064325	25.974	2	FRA16B,FRA16C	distamycin A type,aphidicolin type	rare,common	16q22.1, 16q22.1	6.67e+15	7.08e+15
hsa-mir-328	MI0000804	16	-	67236224	67236298	13.3333	2	FRA16B,FRA16C	distamycin A type,aphidicolin type	rare,common	16q22.1, 16q22.1	6.67e+15	7.08e+15
hsa-mir-4720	MI0017355	16	+	81418623	81418698	0	1	FRA16D	aphidicolin type	common	16q23.2	79200000	81700000
hsa-mir-1269b	MI0016888	17	-	12820585	12820659	26.6667	1	FRA17A	distamycin A type	rare	17p12	10700000	16000000
hsa-mir-4731	MI0017368	17	-	15154944	15155013	14.2857	1	FRA17A	distamycin A type	rare	17p12	10700000	16000000
hsa-mir-548h-3	MI0006413	17	-	13446846	13446963	25.4237	1	FRA17A	distamycin A type	rare	17p12	10700000	16000000
hsa-mir-744	MI0005559	17	+	11985216	11985313	0	1	FRA17A	distamycin A type	rare	17p12	10700000	16000000
hsa-mir-21	MI0000077	17	+	57918627	57918698	0	1	FRA17B	aphidicolin type	common	17q23.1	57600000	58300000
hsa-mir-4737	MI0017374	17	-	58120386	58120466	37.037	1	FRA17B	aphidicolin type	common	17q23.1	57600000	58300000
hsa-mir-187	MI0000274	18	-	33484781	33484889	18.3486	1	FRA18A	aphidicolin type	common	18q12.2	32700000	37200000
hsa-mir-3929	MI0016439	18	-	33514051	33514105	0	1	FRA18A	aphidicolin type	common	18q12.2	32700000	37200000
hsa-mir-3975	MI0016993	18	+	33171701	33171770	0	1	FRA18A	aphidicolin type	common	18q12.2	32700000	37200000
hsa-mir-4318	MI0015847	18	+	35237098	35237178	24.6914	1	FRA18A	aphidicolin type	common	18q12.2	32700000	37200000
hsa-mir-122	MI0000442	18	+	56118306	56118390	11.7647	1	FRA18B	aphidicolin type	common	18q21.3	53800000	61600000
hsa-mir-3591	MI0017383	18	-	56118312	56118384	13.6986	1	FRA18B	aphidicolin type	common	18q21.3	53800000	61600000
hsa-mir-1181	MI0006274	19	-	10514134	10514214	12.3457	1	FRA19B	folic acid type	rare	19p13	0	20000000
hsa-mir-1227	MI0006316	19	-	2234061	2234148	45.4545	1	FRA19B	folic acid type	rare	19p13	0	20000000
hsa-mir-1238	MI0006328	19	+	10662798	10662880	0	1	FRA19B	folic acid type	rare	19p13	0	20000000
hsa-mir-1302-11	MI0015980	19	+	71973	72110	0	1	FRA19B	folic acid type	rare	19p13	0	20000000
hsa-mir-1470	MI0007075	19	+	15560359	15560419	16.3934	1	FRA19B	folic acid type	rare	19p13	0	20000000
hsa-mir-181c	MI0000271	19	+	13985513	13985622	0	1	FRA19B	folic acid type	rare	19p13	0	20000000
hsa-mir-181d	MI0003139	19	+	13985689	13985825	0	1	FRA19B	folic acid type	rare	19p13	0	20000000
hsa-mir-1909	MI0008330	19	-	1816158	1816237	0	1	FRA19B	folic acid type	rare	19p13	0	20000000
hsa-mir-199a-1	MI0000242	19	-	10928102	10928172	14.0845	1	FRA19B	folic acid type	rare	19p13	0	20000000
hsa-mir-23a	MI0000079	19	-	13947401	13947473	0	1	FRA19B	folic acid type	rare	19p13	0	20000000
hsa-mir-24-2	MI0000081	19	-	13947101	13947173	0	1	FRA19B	folic acid type	rare	19p13	0	20000000
hsa-mir-27a	MI0000085	19	-	13947254	13947331	25.641	1	FRA19B	folic acid type	rare	19p13	0	20000000
hsa-mir-3187	MI0014231	19	+	813584	813653	0	1	FRA19B	folic acid type	rare	19p13	0	20000000
hsa-mir-3188	MI0014232	19	+	18392887	18392971	35.2941	1	FRA19B	folic acid type	rare	19p13	0	20000000
hsa-mir-3189	MI0014233	19	+	18497372	18497444	0	1	FRA19B	folic acid type	rare	19p13	0	20000000
hsa-mir-3940	MI0016597	19	-	6416421	6416522	19.6078	1	FRA19B	folic acid type	rare	19p13	0	20000000
hsa-mir-4321	MI0015852	19	+	2250638	2250717	12.5	1	FRA19B	folic acid type	rare	19p13	0	20000000
hsa-mir-4322	MI0015851	19	+	10341089	10341161	13.6986	1	FRA19B	folic acid type	rare	19p13	0	20000000
hsa-mir-4745	MI0017384	19	+	804940	805001	48.3871	1	FRA19B	folic acid type	rare	19p13	0	20000000
hsa-mir-4746	MI0017385	19	+	4445975	4446045	14.0845	1	FRA19B	folic acid type	rare	19p13	0	20000000
hsa-mir-4747	MI0017386	19	+	4932699	4932752	37.037	1	FRA19B	folic acid type	rare	19p13	0	20000000
hsa-mir-4748	MI0017387	19	+	10890930	10891011	12.1951	1	FRA19B	folic acid type	rare	19p13	0	20000000
hsa-mir-4999	MI0017865	19	-	8454174	8454264	32.967	1	FRA19B	folic acid type	rare	19p13	0	20000000
hsa-mir-5589	MI0019148	19	+	10149030	10149089	33.3333	1	FRA19B	folic acid type	rare	19p13	0	20000000
hsa-mir-5684	MI0019285	19	+	12897942	12898006	0	1	FRA19B	folic acid type	rare	19p13	0	20000000
hsa-mir-5695	MI0019302	19	+	13031134	13031218	11.7647	1	FRA19B	folic acid type	rare	19p13	0	20000000
hsa-mir-637	MI0003652	19	-	3961412	3961510	10.101	1	FRA19B	folic acid type	rare	19p13	0	20000000
hsa-mir-638	MI0003653	19	+	10829080	10829179	0	1	FRA19B	folic acid type	rare	19p13	0	20000000
hsa-mir-639	MI0003654	19	+	14640355	14640452	51.0204	1	FRA19B	folic acid type	rare	19p13	0	20000000
hsa-mir-640	MI0003655	19	+	19545872	19545967	10.4167	1	FRA19B	folic acid type	rare	19p13	0	20000000
hsa-mir-7-3	MI0000265	19	+	4770682	4770791	18.1818	1	FRA19B	folic acid type	rare	19p13	0	20000000
hsa-let-7e	MI0000066	19	+	52196039	52196117	0	1	FRA19A	5-azacytidine type	common	19q13	32400000	59128983
hsa-mir-125a	MI0000469	19	+	52196507	52196592	23.2558	1	FRA19A	5-azacytidine type	common	19q13	32400000	59128983
hsa-mir-1283-1	MI0003832	19	+	54191735	54191821	22.9885	1	FRA19A	5-azacytidine type	common	19q13	32400000	59128983
hsa-mir-1283-2	MI0006430	19	+	54261486	54261572	11.4943	1	FRA19A	5-azacytidine type	common	19q13	32400000	59128983
hsa-mir-1323	MI0003786	19	+	54175222	54175294	27.3973	1	FRA19A	5-azacytidine type	common	19q13	32400000	59128983
hsa-mir-150	MI0000479	19	-	50004042	50004125	0	1	FRA19A	5-azacytidine type	common	19q13	32400000	59128983
hsa-mir-3190	MI0014235	19	+	47730199	47730278	0	1	FRA19A	5-azacytidine type	common	19q13	32400000	59128983
hsa-mir-3191	MI0014236	19	-	47730201	47730276	0	1	FRA19A	5-azacytidine type	common	19q13	32400000	59128983
hsa-mir-320e	MI0014234	19	-	47212550	47212602	18.8679	1	FRA19A	5-azacytidine type	common	19q13	32400000	59128983
hsa-mir-330	MI0000803	19	-	46142252	46142345	0	1	FRA19A	5-azacytidine type	common	19q13	32400000	59128983
hsa-mir-371a	MI0000779	19	+	54290929	54290995	0	1	FRA19A	5-azacytidine type	common	19q13	32400000	59128983
hsa-mir-371b	MI0017393	19	-	54290931	54290996	0	1	FRA19A	5-azacytidine type	common	19q13	32400000	59128983
hsa-mir-372	MI0000780	19	+	54291144	54291210	0	1	FRA19A	5-azacytidine type	common	19q13	32400000	59128983
hsa-mir-373	MI0000781	19	+	54291959	54292027	28.9855	1	FRA19A	5-azacytidine type	common	19q13	32400000	59128983
hsa-mir-4323	MI0015853	19	-	42637597	42637665	0	1	FRA19A	5-azacytidine type	common	19q13	32400000	59128983
hsa-mir-4324	MI0015854	19	-	49812054	49812125	13.8889	1	FRA19A	5-azacytidine type	common	19q13	32400000	59128983
hsa-mir-4530	MI0016897	19	-	39900263	39900318	17.8571	1	FRA19A	5-azacytidine type	common	19q13	32400000	59128983
hsa-mir-4531	MI0016898	19	-	45156956	45157002	0	1	FRA19A	5-azacytidine type	common	19q13	32400000	59128983
hsa-mir-4749	MI0017388	19	+	50357848	50357908	32.7869	1	FRA19A	5-azacytidine type	common	19q13	32400000	59128983
hsa-mir-4750	MI0017389	19	+	50391432	50391487	0	1	FRA19A	5-azacytidine type	common	19q13	32400000	59128983
hsa-mir-4751	MI0017390	19	+	50436321	50436394	27.027	1	FRA19A	5-azacytidine type	common	19q13	32400000	59128983
hsa-mir-4752	MI0017391	19	+	54785964	54786035	13.8889	1	FRA19A	5-azacytidine type	common	19q13	32400000	59128983
hsa-mir-4754	MI0017394	19	-	58898137	58898225	22.4719	1	FRA19A	5-azacytidine type	common	19q13	32400000	59128983
hsa-mir-498	MI0003142	19	+	54177451	54177574	8.06452	1	FRA19A	5-azacytidine type	common	19q13	32400000	59128983
hsa-mir-5088	MI0017977	19	+	50185328	50185411	0	1	FRA19A	5-azacytidine type	common	19q13	32400000	59128983
hsa-mir-512-1	MI0003140	19	+	54169933	54170016	11.9048	1	FRA19A	5-azacytidine type	common	19q13	32400000	59128983
hsa-mir-512-2	MI0003141	19	+	54172411	54172508	0	1	FRA19A	5-azacytidine type	common	19q13	32400000	59128983
hsa-mir-515-1	MI0003144	19	+	54182257	54182339	12.0482	1	FRA19A	5-azacytidine type	common	19q13	32400000	59128983
hsa-mir-515-2	MI0003147	19	+	54188263	54188345	0	1	FRA19A	5-azacytidine type	common	19q13	32400000	59128983
hsa-mir-516a-1	MI0003180	19	+	54259995	54260084	11.1111	1	FRA19A	5-azacytidine type	common	19q13	32400000	59128983
hsa-mir-516a-2	MI0003181	19	+	54264387	54264476	22.2222	1	FRA19A	5-azacytidine type	common	19q13	32400000	59128983
hsa-mir-516b-1	MI0003172	19	+	54240099	54240188	33.3333	1	FRA19A	5-azacytidine type	common	19q13	32400000	59128983
hsa-mir-516b-2	MI0003167	19	+	54228696	54228780	47.0588	1	FRA19A	5-azacytidine type	common	19q13	32400000	59128983
hsa-mir-517a	MI0003161	19	+	54215522	54215608	11.4943	1	FRA19A	5-azacytidine type	common	19q13	32400000	59128983
hsa-mir-517b	MI0003165	19	+	54224330	54224396	0	1	FRA19A	5-azacytidine type	common	19q13	32400000	59128983
hsa-mir-517c	MI0003174	19	+	54244567	54244661	10.5263	1	FRA19A	5-azacytidine type	common	19q13	32400000	59128983
hsa-mir-518a-1	MI0003170	19	+	54234260	54234344	47.0588	1	FRA19A	5-azacytidine type	common	19q13	32400000	59128983
hsa-mir-518a-2	MI0003173	19	+	54242587	54242673	11.4943	1	FRA19A	5-azacytidine type	common	19q13	32400000	59128983
hsa-mir-518b	MI0003156	19	+	54205991	54206073	0	1	FRA19A	5-azacytidine type	common	19q13	32400000	59128983
hsa-mir-518c	MI0003159	19	+	54211989	54212089	0	1	FRA19A	5-azacytidine type	common	19q13	32400000	59128983
hsa-mir-518d	MI0003171	19	+	54238131	54238217	45.977	1	FRA19A	5-azacytidine type	common	19q13	32400000	59128983
hsa-mir-518e	MI0003169	19	+	54233092	54233179	34.0909	1	FRA19A	5-azacytidine type	common	19q13	32400000	59128983
hsa-mir-518f	MI0003154	19	+	54203269	54203355	0	1	FRA19A	5-azacytidine type	common	19q13	32400000	59128983
hsa-mir-5196	MI0018175	19	+	35836416	35836530	34.7826	1	FRA19A	5-azacytidine type	common	19q13	32400000	59128983
hsa-mir-519a-1	MI0003178	19	+	54255651	54255735	11.7647	1	FRA19A	5-azacytidine type	common	19q13	32400000	59128983
hsa-mir-519a-2	MI0003182	19	+	54265598	54265684	22.9885	1	FRA19A	5-azacytidine type	common	19q13	32400000	59128983
hsa-mir-519b	MI0003151	19	+	54198467	54198547	0	1	FRA19A	5-azacytidine type	common	19q13	32400000	59128983
hsa-mir-519c	MI0003148	19	+	54189723	54189809	0	1	FRA19A	5-azacytidine type	common	19q13	32400000	59128983
hsa-mir-519d	MI0003162	19	+	54216601	54216688	11.3636	1	FRA19A	5-azacytidine type	common	19q13	32400000	59128983
hsa-mir-519e	MI0003145	19	+	54183194	54183277	0	1	FRA19A	5-azacytidine type	common	19q13	32400000	59128983
hsa-mir-520a	MI0003149	19	+	54194135	54194219	0	1	FRA19A	5-azacytidine type	common	19q13	32400000	59128983
hsa-mir-520b	MI0003155	19	+	54204481	54204541	32.7869	1	FRA19A	5-azacytidine type	common	19q13	32400000	59128983
hsa-mir-520c	MI0003158	19	+	54210707	54210793	22.9885	1	FRA19A	5-azacytidine type	common	19q13	32400000	59128983
hsa-mir-520d	MI0003164	19	+	54223350	54223436	0	1	FRA19A	5-azacytidine type	common	19q13	32400000	59128983
hsa-mir-520e	MI0003143	19	+	54178965	54179051	0	1	FRA19A	5-azacytidine type	common	19q13	32400000	59128983
hsa-mir-520f	MI0003146	19	+	54185413	54185499	22.9885	1	FRA19A	5-azacytidine type	common	19q13	32400000	59128983
hsa-mir-520g	MI0003166	19	+	54225420	54225509	33.3333	1	FRA19A	5-azacytidine type	common	19q13	32400000	59128983
hsa-mir-520h	MI0003175	19	+	54245766	54245853	34.0909	1	FRA19A	5-azacytidine type	common	19q13	32400000	59128983
hsa-mir-521-1	MI0003176	19	+	54251890	54251976	11.4943	1	FRA19A	5-azacytidine type	common	19q13	32400000	59128983
hsa-mir-521-2	MI0003163	19	+	54219848	54219934	11.4943	1	FRA19A	5-azacytidine type	common	19q13	32400000	59128983
hsa-mir-522	MI0003177	19	+	54254465	54254551	11.4943	1	FRA19A	5-azacytidine type	common	19q13	32400000	59128983
hsa-mir-523	MI0003153	19	+	54201639	54201725	22.9885	1	FRA19A	5-azacytidine type	common	19q13	32400000	59128983
hsa-mir-524	MI0003160	19	+	54214256	54214342	0	1	FRA19A	5-azacytidine type	common	19q13	32400000	59128983
hsa-mir-525	MI0003152	19	+	54200787	54200871	23.5294	1	FRA19A	5-azacytidine type	common	19q13	32400000	59128983
hsa-mir-526a-1	MI0003157	19	+	54209506	54209590	0	1	FRA19A	5-azacytidine type	common	19q13	32400000	59128983
hsa-mir-526a-2	MI0003168	19	+	54230176	54230240	15.3846	1	FRA19A	5-azacytidine type	common	19q13	32400000	59128983
hsa-mir-526b	MI0003150	19	+	54197647	54197729	0	1	FRA19A	5-azacytidine type	common	19q13	32400000	59128983
hsa-mir-527	MI0003179	19	+	54257272	54257356	11.7647	1	FRA19A	5-azacytidine type	common	19q13	32400000	59128983
hsa-mir-641	MI0003656	19	-	40788450	40788548	10.101	1	FRA19A	5-azacytidine type	common	19q13	32400000	59128983
hsa-mir-642a	MI0003657	19	+	46178186	46178282	20.6186	1	FRA19A	5-azacytidine type	common	19q13	32400000	59128983
hsa-mir-642b	MI0016685	19	-	46178190	46178266	25.974	1	FRA19A	5-azacytidine type	common	19q13	32400000	59128983
hsa-mir-643	MI0003658	19	+	52785050	52785146	0	1	FRA19A	5-azacytidine type	common	19q13	32400000	59128983
hsa-mir-769	MI0003834	19	+	46522190	46522307	16.9492	1	FRA19A	5-azacytidine type	common	19q13	32400000	59128983
hsa-mir-935	MI0005757	19	+	54485561	54485651	0	1	FRA19A	5-azacytidine type	common	19q13	32400000	59128983
hsa-mir-99b	MI0000746	19	+	52195865	52195934	14.2857	1	FRA19A	5-azacytidine type	common	19q13	32400000	59128983
hsa-mir-553	MI0003558	1	+	100746797	100746864	29.4118	1	FRA1E	aphidicolin type	common	1p21.2	99700000	102200000
hsa-mir-137	MI0000454	1	-	98511626	98511727	0	1	FRA1M	folic acid type	rare	1p21.3	94700000	99700000
hsa-mir-2682	MI0012063	1	-	98510798	98510907	18.1818	1	FRA1M	folic acid type	rare	1p21.3	94700000	99700000
hsa-mir-378g	MI0016761	1	-	95211416	95211456	0	1	FRA1M	folic acid type	rare	1p21.3	94700000	99700000
hsa-mir-4423	MI0016760	1	+	85599477	85599556	37.5	1	FRA1D	aphidicolin type	common	1p22	84900000	94700000
hsa-mir-760	MI0005567	1	+	94312388	94312467	0	1	FRA1D	aphidicolin type	common	1p22	84900000	94700000
hsa-mir-101-1	MI0000103	1	-	65524117	65524191	0	1	FRA1L	aphidicolin type	common	1p31	61300000	84900000
hsa-mir-1262	MI0006397	1	-	68649201	68649293	21.5054	1	FRA1L	aphidicolin type	common	1p31	61300000	84900000
hsa-mir-186	MI0000483	1	-	71533314	71533399	0	1	FRA1L	aphidicolin type	common	1p31	61300000	84900000
hsa-mir-3116-1	MI0014128	1	+	62544458	62544531	27.027	1	FRA1L	aphidicolin type	common	1p31	61300000	84900000
hsa-mir-3116-2	MI0014129	1	-	62544461	62544528	29.4118	1	FRA1L	aphidicolin type	common	1p31	61300000	84900000
hsa-mir-3117	MI0014130	1	+	67094123	67094200	12.8205	1	FRA1L	aphidicolin type	common	1p31	61300000	84900000
hsa-mir-3671	MI0016072	1	-	65523438	65523525	34.0909	1	FRA1L	aphidicolin type	common	1p31	61300000	84900000
hsa-mir-4794	MI0017441	1	+	65045530	65045606	38.961	1	FRA1L	aphidicolin type	common	1p31	61300000	84900000
hsa-mir-1273f	MI0018002	1	+	53394346	53394444	0	1	FRA1B	aphidicolin type	common	1p32	50700000	61300000
hsa-mir-1273g	MI0018003	1	+	53405986	53406085	0	1	FRA1B	aphidicolin type	common	1p32	50700000	61300000
hsa-mir-4421	MI0016758	1	+	51525509	51525577	0	1	FRA1B	aphidicolin type	common	1p32	50700000	61300000
hsa-mir-4422	MI0016759	1	+	55691314	55691396	12.0482	1	FRA1B	aphidicolin type	common	1p32	50700000	61300000
hsa-mir-4711	MI0017345	1	-	60198899	60198968	14.2857	1	FRA1B	aphidicolin type	common	1p32	50700000	61300000
hsa-mir-4781	MI0017426	1	+	54519752	54519827	39.4737	1	FRA1B	aphidicolin type	common	1p32	50700000	61300000
hsa-mir-5095	MI0018001	1	+	53400602	53400689	11.3636	1	FRA1B	aphidicolin type	common	1p32	50700000	61300000
hsa-mir-761	MI0003941	1	-	52302016	52302074	0	1	FRA1B	aphidicolin type	common	1p32	50700000	61300000
hsa-mir-1256	MI0006390	1	-	21314807	21314925	0	1	FRA1A	aphidicolin type	common	1p36	0	28000000
hsa-mir-1273d	MI0014254	1	+	10287776	10287861	23.2558	1	FRA1A	aphidicolin type	common	1p36	0	28000000
hsa-mir-1290	MI0006352	1	-	19223565	19223642	25.641	1	FRA1A	aphidicolin type	common	1p36	0	28000000
hsa-mir-1302-2	MI0006363	1	+	30366	30503	0	1	FRA1A	aphidicolin type	common	1p36	0	28000000
hsa-mir-1976	MI0009986	1	+	26881033	26881084	0	1	FRA1A	aphidicolin type	common	1p36	0	28000000
hsa-mir-200a	MI0000737	1	+	1103243	1103332	0	1	FRA1A	aphidicolin type	common	1p36	0	28000000
hsa-mir-200b	MI0000342	1	+	1102484	1102578	10.5263	1	FRA1A	aphidicolin type	common	1p36	0	28000000
hsa-mir-3115	MI0014127	1	+	23370798	23370865	0	1	FRA1A	aphidicolin type	common	1p36	0	28000000
hsa-mir-34a	MI0000268	1	-	9211727	9211836	18.1818	1	FRA1A	aphidicolin type	common	1p36	0	28000000
hsa-mir-3675	MI0016076	1	-	17185444	17185516	0	1	FRA1A	aphidicolin type	common	1p36	0	28000000
hsa-mir-378f	MI0016756	1	+	24255560	24255637	0	1	FRA1A	aphidicolin type	common	1p36	0	28000000
hsa-mir-3917	MI0016423	1	-	26232853	26232945	0	1	FRA1A	aphidicolin type	common	1p36	0	28000000
hsa-mir-3972	MI0016990	1	+	17604384	17604470	22.9885	1	FRA1A	aphidicolin type	common	1p36	0	28000000
hsa-mir-4251	MI0015861	1	+	3044539	3044599	16.3934	1	FRA1A	aphidicolin type	common	1p36	0	28000000
hsa-mir-4252	MI0015864	1	-	6489894	6489956	31.746	1	FRA1A	aphidicolin type	common	1p36	0	28000000
hsa-mir-4253	MI0015860	1	-	23189652	23189719	44.1176	1	FRA1A	aphidicolin type	common	1p36	0	28000000
hsa-mir-429	MI0001641	1	+	1104385	1104467	24.0964	1	FRA1A	aphidicolin type	common	1p36	0	28000000
hsa-mir-4417	MI0016753	1	+	5624131	5624203	41.0959	1	FRA1A	aphidicolin type	common	1p36	0	28000000
hsa-mir-4418	MI0016754	1	+	22592732	22592793	0	1	FRA1A	aphidicolin type	common	1p36	0	28000000
hsa-mir-4419a	MI0016755	1	-	23384351	23384427	12.987	1	FRA1A	aphidicolin type	common	1p36	0	28000000
hsa-mir-4425	MI0016764	1	+	25349994	25350077	23.8095	1	FRA1A	aphidicolin type	common	1p36	0	28000000
hsa-mir-4632	MI0017259	1	+	12251770	12251830	16.3934	1	FRA1A	aphidicolin type	common	1p36	0	28000000
hsa-mir-4684	MI0017316	1	+	23046010	23046091	24.3902	1	FRA1A	aphidicolin type	common	1p36	0	28000000
hsa-mir-4689	MI0017322	1	-	5922732	5922801	0	1	FRA1A	aphidicolin type	common	1p36	0	28000000
hsa-mir-4695	MI0017328	1	-	19209696	19209769	13.5135	1	FRA1A	aphidicolin type	common	1p36	0	28000000
hsa-mir-551a	MI0003556	1	-	3477259	3477354	10.4167	1	FRA1A	aphidicolin type	common	1p36	0	28000000
hsa-mir-5697	MI0019304	1	+	10027439	10027516	12.8205	1	FRA1A	aphidicolin type	common	1p36	0	28000000
hsa-mir-190b	MI0005545	1	-	154166141	154166219	0	1	FRA1F	aphidicolin type	common	1q21	142600000	155000000
hsa-mir-3118-1	MI0014131	1	+	142667289	142667363	66.6667	1	FRA1F	aphidicolin type	common	1q21	142600000	155000000
hsa-mir-3118-2	MI0014132	1	+	143163750	143163822	68.4932	1	FRA1F	aphidicolin type	common	1q21	142600000	155000000
hsa-mir-3118-3	MI0014133	1	-	143424141	143424215	40	1	FRA1F	aphidicolin type	common	1q21	142600000	155000000
hsa-mir-4257	MI0015856	1	+	150524405	150524490	23.2558	1	FRA1F	aphidicolin type	common	1q21	142600000	155000000
hsa-mir-4258	MI0015857	1	+	154948169	154948259	32.967	1	FRA1F	aphidicolin type	common	1q21	142600000	155000000
hsa-mir-5087	MI0017976	1	-	147806603	147806678	39.4737	1	FRA1F	aphidicolin type	common	1q21	142600000	155000000
hsa-mir-554	MI0003559	1	+	151518272	151518367	41.6667	1	FRA1F	aphidicolin type	common	1q21	142600000	155000000
hsa-mir-5698	MI0019305	1	-	154076997	154077068	13.8889	1	FRA1F	aphidicolin type	common	1q21	142600000	155000000
hsa-mir-1278	MI0006425	1	+	193105633	193105713	0	1	FRA1K	aphidicolin type	common	1q31	185800000	198700000
hsa-mir-4426	MI0016765	1	+	192685458	192685520	0	1	FRA1K	aphidicolin type	common	1q31	185800000	198700000
hsa-mir-4735	MI0017372	1	-	196551543	196551611	0	1	FRA1K	aphidicolin type	common	1q31	185800000	198700000
hsa-mir-320b-2	MI0003839	1	-	224444706	224444843	0	1	FRA1H	5-azacytidine type	common	1q42.1	224100000	230700000
hsa-mir-3620	MI0016011	1	+	228284964	228285042	12.6582	1	FRA1H	5-azacytidine type	common	1q42.1	224100000	230700000
hsa-mir-4666a	MI0017296	1	+	228649775	228649853	0	1	FRA1H	5-azacytidine type	common	1q42.1	224100000	230700000
hsa-mir-4742	MI0017380	1	-	224585929	224586013	23.5294	1	FRA1H	5-azacytidine type	common	1q42.1	224100000	230700000
hsa-mir-5008	MI0017876	1	-	228129291	228129384	10.6383	1	FRA1H	5-azacytidine type	common	1q42.1	224100000	230700000
hsa-mir-3124	MI0014140	1	+	249120576	249120642	29.8507	1	FRA1I	aphidicolin type	common	1q44	243700000	249250621
hsa-mir-3916	MI0016422	1	-	247365269	247365362	21.2766	1	FRA1I	aphidicolin type	common	1q44	243700000	249250621
hsa-mir-3192	MI0014237	20	+	18451259	18451335	25.974	1	FRA20A	folic acid type	rare	20p11.23	17900000	21300000
hsa-mir-3200	MI0014249	22	+	31127544	31127628	0	1	FRA22B	aphidicolin type	common	22q12.2	29600000	32200000
hsa-mir-3653	MI0016053	22	-	29729147	29729256	9.09091	1	FRA22B	aphidicolin type	common	22q12.2	29600000	32200000
hsa-mir-3928	MI0016438	22	-	31556048	31556105	68.9655	1	FRA22B	aphidicolin type	common	22q12.2	29600000	32200000
hsa-let-7a-3	MI0000062	22	+	46508629	46508702	0	1	FRA22A	folic acid type	rare	22q13	37600000	51304566
hsa-let-7b	MI0000063	22	+	46509566	46509648	0	1	FRA22A	folic acid type	rare	22q13	37600000	51304566
hsa-mir-1249	MI0006384	22	-	45596835	45596900	0	1	FRA22A	folic acid type	rare	22q13	37600000	51304566
hsa-mir-1281	MI0006428	22	+	41488517	41488570	0	1	FRA22A	folic acid type	rare	22q13	37600000	51304566
hsa-mir-3201	MI0014250	22	+	48670176	48670227	0	1	FRA22A	folic acid type	rare	22q13	37600000	51304566
hsa-mir-33a	MI0000091	22	+	42296948	42297016	14.4928	1	FRA22A	folic acid type	rare	22q13	37600000	51304566
hsa-mir-3619	MI0016009	22	+	46486924	46487006	24.0964	1	FRA22A	folic acid type	rare	22q13	37600000	51304566
hsa-mir-3667	MI0016068	22	-	49937041	49937114	27.027	1	FRA22A	folic acid type	rare	22q13	37600000	51304566
hsa-mir-378i	MI0016902	22	-	42319226	42319301	26.3158	1	FRA22A	folic acid type	rare	22q13	37600000	51304566
hsa-mir-4534	MI0016901	22	+	38384801	38384860	0	1	FRA22A	folic acid type	rare	22q13	37600000	51304566
hsa-mir-4535	MI0016903	22	+	49176107	49176165	33.8983	1	FRA22A	folic acid type	rare	22q13	37600000	51304566
hsa-mir-4762	MI0017403	22	+	46156404	46156478	53.3333	1	FRA22A	folic acid type	rare	22q13	37600000	51304566
hsa-mir-4763	MI0017404	22	+	46509446	46509537	21.7391	1	FRA22A	folic acid type	rare	22q13	37600000	51304566
hsa-mir-4766	MI0017407	22	-	41209887	41209962	0	1	FRA22A	folic acid type	rare	22q13	37600000	51304566
hsa-mir-658	MI0003682	22	-	38240279	38240378	20	1	FRA22A	folic acid type	rare	22q13	37600000	51304566
hsa-mir-659	MI0003683	22	-	38243685	38243781	0	1	FRA22A	folic acid type	rare	22q13	37600000	51304566
hsa-mir-1285-2	MI0006347	2	-	70480050	70480137	22.7273	1	FRA2E	aphidicolin type	common	2p13	68600000	75000000
hsa-mir-3126	MI0014143	2	+	69330814	69330887	40.5405	1	FRA2E	aphidicolin type	common	2p13	68600000	75000000
hsa-mir-3682	MI0016083	2	-	54076259	54076342	35.7143	1	FRA2D	aphidicolin type	common	2p16.2	52900000	55000000
hsa-mir-4431	MI0016771	2	-	52929660	52929753	42.5532	1	FRA2D	aphidicolin type	common	2p16.2	52900000	55000000
hsa-mir-3127	MI0014144	2	+	97464015	97464090	13.1579	1	FRA2A	folic acid type	rare	2q11.2	96800000	102700000
hsa-mir-5696	MI0019303	2	+	101925912	101925996	0	1	FRA2A	folic acid type	rare	2q11.2	96800000	102700000
hsa-mir-1302-3	MI0006364	2	-	114340536	114340673	36.2319	1	FRA2B	folic acid type	rare	2q13	110200000	114400000
hsa-mir-4267	MI0015871	2	-	110827538	110827619	24.3902	1	FRA2B	folic acid type	rare	2q13	110200000	114400000
hsa-mir-4435-2	MI0016777	2	-	112078590	112078663	0	1	FRA2B	folic acid type	rare	2q13	110200000	114400000
hsa-mir-4436b-1	MI0017425	2	-	110844010	110844100	21.978	1	FRA2B	folic acid type	rare	2q13	110200000	114400000
hsa-mir-4436b-2	MI0019110	2	+	111042430	111042520	10.989	1	FRA2B	folic acid type	rare	2q13	110200000	114400000
hsa-mir-4771-2	MI0017413	2	-	112528638	112528711	13.5135	1	FRA2B	folic acid type	rare	2q13	110200000	114400000
hsa-mir-128-1	MI0000447	2	+	136422967	136423048	12.1951	1	FRA2F	aphidicolin type	common	2q21.3	135100000	136800000
hsa-mir-5590	MI0019150	2	+	135615390	135615443	0	1	FRA2F	aphidicolin type	common	2q21.3	135100000	136800000
hsa-mir-10b	MI0000267	2	+	177015031	177015140	0	1	FRA2G	aphidicolin type	common	2q31	169700000	183000000
hsa-mir-1246	MI0006381	2	-	177465708	177465780	0	1	FRA2G	aphidicolin type	common	2q31	169700000	183000000
hsa-mir-1258	MI0006392	2	-	180725563	180725635	13.6986	1	FRA2G	aphidicolin type	common	2q31	169700000	183000000
hsa-mir-3128	MI0014145	2	-	178120673	178120738	15.1515	1	FRA2G	aphidicolin type	common	2q31	169700000	183000000
hsa-mir-4437	MI0016778	2	-	182170320	182170379	16.6667	1	FRA2G	aphidicolin type	common	2q31	169700000	183000000
hsa-mir-4444-1	MI0016787	2	+	178077454	178077527	0	1	FRA2G	aphidicolin type	common	2q31	169700000	183000000
hsa-mir-933	MI0005755	2	-	176032361	176032437	38.961	1	FRA2G	aphidicolin type	common	2q31	169700000	183000000
hsa-mir-548ae-1	MI0016779	2	+	185243702	185243771	14.2857	1	FRA2H	aphidicolin type	common	2q32.1	183000000	189400000
hsa-mir-561	MI0003567	2	+	189162219	189162315	20.6186	1	FRA2H	aphidicolin type	common	2q32.1	183000000	189400000
hsa-mir-1302-4	MI0006365	2	-	208133999	208134148	6.66667	1	FRA2I	aphidicolin type	common	2q33	197400000	209000000
hsa-mir-2355	MI0015873	2	-	207974711	207974797	11.4943	1	FRA2I	aphidicolin type	common	2q33	197400000	209000000
hsa-mir-3130-1	MI0014147	2	-	207647958	207648032	26.6667	1	FRA2I	aphidicolin type	common	2q33	197400000	209000000
hsa-mir-3130-2	MI0014148	2	+	207647958	207648032	26.6667	1	FRA2I	aphidicolin type	common	2q33	197400000	209000000
hsa-mir-4775	MI0017418	2	+	208619531	208619605	26.6667	1	FRA2I	aphidicolin type	common	2q33	197400000	209000000
hsa-mir-149	MI0000478	2	+	241395418	241395506	22.4719	1	FRA2J	aphidicolin type	common	2q37.3	237300000	243199373
hsa-mir-2467	MI0017432	2	-	240273419	240273499	0	1	FRA2J	aphidicolin type	common	2q37.3	237300000	243199373
hsa-mir-3133	MI0014153	2	+	242417320	242417397	0	1	FRA2J	aphidicolin type	common	2q37.3	237300000	243199373
hsa-mir-4269	MI0015875	2	+	240227157	240227240	11.9048	1	FRA2J	aphidicolin type	common	2q37.3	237300000	243199373
hsa-mir-4440	MI0016783	2	-	239990513	239990610	51.0204	1	FRA2J	aphidicolin type	common	2q37.3	237300000	243199373
hsa-mir-4441	MI0016784	2	-	240007523	240007622	30	1	FRA2J	aphidicolin type	common	2q37.3	237300000	243199373
hsa-mir-4786	MI0017433	2	-	240882432	240882511	37.5	1	FRA2J	aphidicolin type	common	2q37.3	237300000	243199373
hsa-mir-4442	MI0016785	3	-	25706364	25706430	29.8507	1	FRA3A	aphidicolin type	common	3p24.2	23900000	26400000
hsa-mir-4792	MI0017439	3	-	24562853	24562926	13.5135	1	FRA3A	aphidicolin type	common	3p24.2	23900000	26400000
hsa-mir-15b	MI0000438	3	+	160122376	160122473	20.4082	1	FRA3D	aphidicolin type	common	3q25	148900000	160700000
hsa-mir-16-2	MI0000115	3	+	160122533	160122613	0	1	FRA3D	aphidicolin type	common	3q25	148900000	160700000
hsa-mir-3919	MI0016425	3	+	159000435	159000523	11.236	1	FRA3D	aphidicolin type	common	3q25	148900000	160700000
hsa-mir-5186	MI0018165	3	-	151283664	151283783	16.6667	1	FRA3D	aphidicolin type	common	3q25	148900000	160700000
hsa-mir-1224	MI0003764	3	+	183959193	183959277	11.7647	1	FRA3C	aphidicolin type	common	3q27	182700000	187900000
hsa-mir-1248	MI0006383	3	+	186504461	186504566	9.43396	1	FRA3C	aphidicolin type	common	3q27	182700000	187900000
hsa-mir-4448	MI0016791	3	+	183604588	183604673	0	1	FRA3C	aphidicolin type	common	3q27	182700000	187900000
hsa-mir-548aq	MI0019130	3	-	185485635	185485692	34.4828	1	FRA3C	aphidicolin type	common	3q27	182700000	187900000
hsa-mir-5588	MI0019147	3	-	184970998	184971060	0	1	FRA3C	aphidicolin type	common	3q27	182700000	187900000
hsa-mir-218-1	MI0000294	4	+	20529898	20530007	0	1	FRA4D	aphidicolin type	common	4p15	11300000	35800000
hsa-mir-4275	MI0015883	4	+	28821204	28821290	0	1	FRA4D	aphidicolin type	common	4p15	11300000	35800000
hsa-mir-5091	MI0017980	4	+	13629489	13629581	10.7527	1	FRA4D	aphidicolin type	common	4p15	11300000	35800000
hsa-mir-572	MI0003579	4	+	11370451	11370545	0	1	FRA4D	aphidicolin type	common	4p15	11300000	35800000
hsa-mir-573	MI0003580	4	-	24521815	24521913	30.303	1	FRA4D	aphidicolin type	common	4p15	11300000	35800000
hsa-mir-3138	MI0014161	4	-	10080235	10080316	0	1	FRA4A	aphidicolin type	common	4p16.1	6000000	11300000
hsa-mir-4274	MI0015884	4	+	7461755	7461845	65.9341	1	FRA4A	aphidicolin type	common	4p16.1	6000000	11300000
hsa-mir-4798	MI0017445	4	+	7312177	7312251	13.3333	1	FRA4A	aphidicolin type	common	4p16.1	6000000	11300000
hsa-mir-548i-2	MI0006422	4	-	9557789	9557937	26.8456	1	FRA4A	aphidicolin type	common	4p16.1	6000000	11300000
hsa-mir-95	MI0000097	4	-	8007028	8007108	24.6914	1	FRA4A	aphidicolin type	common	4p16.1	6000000	11300000
hsa-mir-4449	MI0016792	4	+	53578849	53578914	0	1	FRA4B	BrdU type	common	4q12	52700000	59500000
hsa-mir-3650	MI0016050	5	-	38557604	38557663	0	1	FRA5A	BrdU type	common	5p13	28900000	42500000
hsa-mir-4279	MI0015887	5	-	31936208	31936265	17.2414	1	FRA5A	BrdU type	common	5p13	28900000	42500000
hsa-mir-579	MI0003586	5	-	32394484	32394581	0	1	FRA5A	BrdU type	common	5p13	28900000	42500000
hsa-mir-580	MI0003587	5	-	36147994	36148090	30.9278	1	FRA5A	BrdU type	common	5p13	28900000	42500000
hsa-mir-2277	MI0011284	5	-	92956402	92956494	32.2581	2	FRA5D,FRA5B	aphidicolin type,BrdU type	common,common	5q15, 5q15	9.23e+15	9.82e+15
hsa-mir-583	MI0003590	5	+	95414842	95414916	26.6667	2	FRA5D,FRA5B	aphidicolin type,BrdU type	common,common	5q15, 5q15	9.23e+15	9.82e+15
hsa-mir-548p	MI0006420	5	-	100152186	100152269	11.9048	1	FRA5F	aphidicolin type	common	5q21	98200000	109600000
hsa-mir-1289-2	MI0006351	5	-	132763288	132763398	45.045	1	FRA5C	aphidicolin type	common	5q31.1	130600000	136200000
hsa-mir-3661	MI0016062	5	+	133561448	133561543	31.25	1	FRA5C	aphidicolin type	common	5q31.1	130600000	136200000
hsa-mir-3936	MI0016592	5	-	131701182	131701291	27.2727	1	FRA5C	aphidicolin type	common	5q31.1	130600000	136200000
hsa-mir-4461	MI0016807	5	+	134263729	134263802	54.0541	1	FRA5C	aphidicolin type	common	5q31.1	130600000	136200000
hsa-mir-5692c-1	MI0019288	5	-	135138674	135138764	10.989	1	FRA5C	aphidicolin type	common	5q31.1	130600000	136200000
hsa-mir-1229	MI0006319	5	-	179225278	179225346	14.4928	1	FRA5G	folic acid type	rare	5q35	168500000	180915260
hsa-mir-1271	MI0003814	5	+	175794949	175795034	0	1	FRA5G	folic acid type	rare	5q35	168500000	180915260
hsa-mir-340	MI0000802	5	-	179442303	179442397	0	1	FRA5G	folic acid type	rare	5q35	168500000	180915260
hsa-mir-378e	MI0016750	5	+	169455492	169455570	0	1	FRA5G	folic acid type	rare	5q35	168500000	180915260
hsa-mir-3912	MI0016416	5	-	170813660	170813764	9.52381	1	FRA5G	folic acid type	rare	5q35	168500000	180915260
hsa-mir-4281	MI0015885	5	-	176056440	176056501	16.129	1	FRA5G	folic acid type	rare	5q35	168500000	180915260
hsa-mir-4634	MI0017261	5	+	174178737	174178790	18.5185	1	FRA5G	folic acid type	rare	5q35	168500000	180915260
hsa-mir-4638	MI0017265	5	-	180649566	180649633	29.4118	1	FRA5G	folic acid type	rare	5q35	168500000	180915260
hsa-mir-5003	MI0017869	5	+	172089168	172089266	0	1	FRA5G	folic acid type	rare	5q35	168500000	180915260
hsa-mir-585	MI0003592	5	-	168690605	168690698	53.1915	1	FRA5G	folic acid type	rare	5q35	168500000	180915260
hsa-mir-3691	MI0016092	6	-	5148467	5148556	11.1111	1	FRA6B	aphidicolin type	common	6p25.1	4200000	7100000
hsa-mir-5683	MI0019284	6	+	6169567	6169642	0	1	FRA6B	aphidicolin type	common	6p25.1	4200000	7100000
hsa-mir-30a	MI0000088	6	-	72113254	72113324	28.169	1	FRA6D	BrdU type	common	6q13	70000000	75900000
hsa-mir-30c-2	MI0000254	6	-	72086663	72086734	13.8889	1	FRA6D	BrdU type	common	6q13	70000000	75900000
hsa-mir-4282	MI0015890	6	-	73677410	73677476	0	1	FRA6D	BrdU type	common	6q13	70000000	75900000
hsa-mir-4464	MI0016812	6	+	91022461	91022552	10.8696	1	FRA6G	aphidicolin type	common	6q15	88000000	93100000
hsa-mir-4643	MI0017270	6	+	92231378	92231455	12.8205	1	FRA6G	aphidicolin type	common	6q15	88000000	93100000
hsa-mir-587	MI0003595	6	+	107232000	107232095	0	1	FRA6F	aphidicolin type	common	6q21	105500000	114600000
hsa-mir-3147	MI0014173	7	+	57472731	57472796	0	1	FRA7A	folic acid type	rare	7p11.2	54000000	58000000
hsa-mir-4283-1	MI0015892	7	-	57023492	57023571	12.5	1	FRA7A	folic acid type	rare	7p11.2	54000000	58000000
hsa-mir-4649	MI0017276	7	+	44150448	44150511	31.25	1	FRA7D	aphidicolin type	common	7p13	43300000	45400000
hsa-mir-4657	MI0017285	7	-	44921347	44921399	37.7358	1	FRA7D	aphidicolin type	common	7p13	43300000	45400000
hsa-mir-1200	MI0006332	7	-	36958962	36959037	26.3158	1	FRA7C	aphidicolin type	common	7p14.2	35000000	37200000
hsa-mir-339	MI0000815	7	-	1062569	1062662	42.5532	1	FRA7B	aphidicolin type	common	7p22	0	7300000
hsa-mir-3683	MI0016084	7	-	7106595	7106676	24.3902	1	FRA7B	aphidicolin type	common	7p22	0	7300000
hsa-mir-4648	MI0017275	7	+	2566708	2566779	13.8889	1	FRA7B	aphidicolin type	common	7p22	0	7300000
hsa-mir-4655	MI0017283	7	-	1883816	1883889	40.5405	1	FRA7B	aphidicolin type	common	7p22	0	7300000
hsa-mir-4656	MI0017284	7	-	4828196	4828270	13.3333	1	FRA7B	aphidicolin type	common	7p22	0	7300000
hsa-mir-589	MI0003599	7	-	5535450	5535548	0	1	FRA7B	aphidicolin type	common	7p22	0	7300000
hsa-mir-3914-1	MI0016419	7	-	70772658	70772756	0	1	FRA7J	aphidicolin type	common	7q11	59900000	77500000
hsa-mir-3914-2	MI0016421	7	+	70772660	70772754	0	1	FRA7J	aphidicolin type	common	7q11	59900000	77500000
hsa-mir-4283-2	MI0015982	7	+	63081468	63081547	12.5	1	FRA7J	aphidicolin type	common	7q11	59900000	77500000
hsa-mir-4284	MI0015893	7	+	73125647	73125727	12.3457	1	FRA7J	aphidicolin type	common	7q11	59900000	77500000
hsa-mir-4650-1	MI0017277	7	-	66579309	66579384	0	1	FRA7J	aphidicolin type	common	7q11	59900000	77500000
hsa-mir-4650-2	MI0017278	7	+	72162874	72162949	0	1	FRA7J	aphidicolin type	common	7q11	59900000	77500000
hsa-mir-4651	MI0017279	7	+	75544515	75544587	41.0959	1	FRA7J	aphidicolin type	common	7q11	59900000	77500000
hsa-mir-590	MI0003602	7	+	73605528	73605624	41.2371	1	FRA7J	aphidicolin type	common	7q11	59900000	77500000
hsa-mir-1285-1	MI0006346	7	-	91833329	91833412	0	1	FRA7E	aphidicolin type	common	7q21.2	91100000	92800000
hsa-mir-106b	MI0000734	7	-	99691616	99691697	12.1951	1	FRA7F	aphidicolin type	common	7q22	98000000	107400000
hsa-mir-25	MI0000082	7	-	99691183	99691266	11.9048	1	FRA7F	aphidicolin type	common	7q22	98000000	107400000
hsa-mir-3609	MI0015999	7	+	98479273	98479352	50	1	FRA7F	aphidicolin type	common	7q22	98000000	107400000
hsa-mir-4285	MI0015891	7	+	101936369	101936453	82.3529	1	FRA7F	aphidicolin type	common	7q22	98000000	107400000
hsa-mir-4467	MI0016818	7	+	102111916	102111978	47.619	1	FRA7F	aphidicolin type	common	7q22	98000000	107400000
hsa-mir-4653	MI0017281	7	+	100802754	100802836	12.0482	1	FRA7F	aphidicolin type	common	7q22	98000000	107400000
hsa-mir-4658	MI0017286	7	-	99754228	99754292	30.7692	1	FRA7F	aphidicolin type	common	7q22	98000000	107400000
hsa-mir-5090	MI0017979	7	+	102106189	102106273	47.0588	1	FRA7F	aphidicolin type	common	7q22	98000000	107400000
hsa-mir-548o	MI0006402	7	-	102046189	102046302	43.8596	1	FRA7F	aphidicolin type	common	7q22	98000000	107400000
hsa-mir-93	MI0000095	7	-	99691391	99691470	12.5	1	FRA7F	aphidicolin type	common	7q22	98000000	107400000
hsa-mir-29a	MI0000087	7	-	130561506	130561569	0	1	FRA7H	aphidicolin type	common	7q32.3	130400000	132600000
hsa-mir-29b-1	MI0000105	7	-	130562218	130562298	0	1	FRA7H	aphidicolin type	common	7q32.3	130400000	132600000
hsa-mir-153-2	MI0000464	7	-	157367028	157367114	0	1	FRA7I	aphidicolin type	common	7q36	147900000	159138663
hsa-mir-3907	MI0016410	7	-	151130575	151130725	0	1	FRA7I	aphidicolin type	common	7q36	147900000	159138663
hsa-mir-5707	MI0019315	7	+	158384308	158384388	24.6914	1	FRA7I	aphidicolin type	common	7q36	147900000	159138663
hsa-mir-595	MI0003607	7	-	158325410	158325505	31.25	1	FRA7I	aphidicolin type	common	7q36	147900000	159138663
hsa-mir-671	MI0003760	7	+	150935507	150935624	8.47458	1	FRA7I	aphidicolin type	common	7q36	147900000	159138663
hsa-mir-3150a	MI0014177	8	+	96085142	96085221	0	1	FRA8B	aphidicolin type	common	8q22.1	93300000	99000000
hsa-mir-3150b	MI0016426	8	-	96085139	96085224	0	1	FRA8B	aphidicolin type	common	8q22.1	93300000	99000000
hsa-mir-378d-2	MI0003840	8	-	94928250	94928347	10.2041	1	FRA8B	aphidicolin type	common	8q22.1	93300000	99000000
hsa-mir-3151	MI0014178	8	+	104166842	104166917	52.6316	1	FRA8A	folic acid type	rare	8q22.3	101600000	106200000
hsa-mir-548a-3	MI0003612	8	-	105496597	105496693	30.9278	1	FRA8A	folic acid type	rare	8q22.3	101600000	106200000
hsa-mir-5680	MI0019280	8	+	103137660	103137743	23.8095	1	FRA8A	folic acid type	rare	8q22.3	101600000	106200000
hsa-mir-3610	MI0016000	8	-	117886967	117887039	27.3973	2	FRA8E,FRA8C	distamycin A type,aphidicolin type	rare,common	8q24.1, 8q24.1	1.177e+17	1.273e+17
hsa-mir-4662a	MI0017290	8	+	125834227	125834293	14.9254	2	FRA8E,FRA8C	distamycin A type,aphidicolin type	rare,common	8q24.1, 8q24.1	1.177e+17	1.273e+17
hsa-mir-4662b	MI0017293	8	-	125834220	125834300	12.3457	2	FRA8E,FRA8C	distamycin A type,aphidicolin type	rare,common	8q24.1, 8q24.1	1.177e+17	1.273e+17
hsa-mir-4663	MI0017292	8	-	124228028	124228103	13.1579	2	FRA8E,FRA8C	distamycin A type,aphidicolin type	rare,common	8q24.1, 8q24.1	1.177e+17	1.273e+17
hsa-mir-548aa-1	MI0016689	8	+	124360274	124360370	0	2	FRA8E,FRA8C	distamycin A type,aphidicolin type	rare,common	8q24.1, 8q24.1	1.177e+17	1.273e+17
hsa-mir-548d-1	MI0003668	8	-	124360274	124360370	0	2	FRA8E,FRA8C	distamycin A type,aphidicolin type	rare,common	8q24.1, 8q24.1	1.177e+17	1.273e+17
hsa-mir-1234	MI0006324	8	-	145625476	145625559	71.4286	1	FRA8D	aphidicolin type	common	8q24.3	139900000	146364022
hsa-mir-1302-7	MI0006368	8	-	142867603	142867674	0	1	FRA8D	aphidicolin type	common	8q24.3	139900000	146364022
hsa-mir-151a	MI0000809	8	-	141742663	141742752	11.1111	1	FRA8D	aphidicolin type	common	8q24.3	139900000	146364022
hsa-mir-4472-1	MI0016823	8	+	143257700	143257779	12.5	1	FRA8D	aphidicolin type	common	8q24.3	139900000	146364022
hsa-mir-4664	MI0017294	8	-	144815253	144815323	28.169	1	FRA8D	aphidicolin type	common	8q24.3	139900000	146364022
hsa-mir-661	MI0003669	8	-	145019359	145019447	11.236	1	FRA8D	aphidicolin type	common	8q24.3	139900000	146364022
hsa-mir-937	MI0005759	8	-	144895127	144895212	11.6279	1	FRA8D	aphidicolin type	common	8q24.3	139900000	146364022
hsa-mir-939	MI0005761	8	-	145619364	145619445	36.5854	1	FRA8D	aphidicolin type	common	8q24.3	139900000	146364022
hsa-mir-31	MI0000089	9	-	21512114	21512184	0	2	FRA9C,FRA9A	BrdU type,folic acid type	common,rare	9p21, 9p21	1.99e+15	3.32e+15
hsa-mir-4473	MI0016825	9	-	20411146	20411236	43.956	2	FRA9C,FRA9A	BrdU type,folic acid type	common,rare	9p21, 9p21	1.99e+15	3.32e+15
hsa-mir-4474	MI0016826	9	-	20502263	20502340	12.8205	2	FRA9C,FRA9A	BrdU type,folic acid type	common,rare	9p21, 9p21	1.99e+15	3.32e+15
hsa-mir-491	MI0003126	9	+	20716104	20716187	11.9048	2	FRA9C,FRA9A	BrdU type,folic acid type	common,rare	9p21, 9p21	1.99e+15	3.32e+15
hsa-mir-873	MI0005564	9	-	28888877	28888953	0	2	FRA9C,FRA9A	BrdU type,folic acid type	common,rare	9p21, 9p21	1.99e+15	3.32e+15
hsa-mir-876	MI0005542	9	-	28863624	28863704	0	2	FRA9C,FRA9A	BrdU type,folic acid type	common,rare	9p21, 9p21	1.99e+15	3.32e+15
hsa-mir-4289	MI0015898	9	-	91360751	91360820	57.1429	1	FRA9D	aphidicolin type	common	9q22.1	90400000	91800000
hsa-mir-455	MI0003513	9	+	116971714	116971809	0	2	FRA9E,FRA9B	aphidicolin type,folic acid type	common,rare	9q32, 9q32	1.149e+17	1.177e+17
hsa-mir-4767	MI0017408	X	+	7065901	7065978	0	1	FRAXB	aphidicolin type	common	Xp22.31	6000000	9500000
hsa-mir-4770	MI0017411	X	-	6301947	6302004	0	1	FRAXB	aphidicolin type	common	Xp22.31	6000000	9500000
hsa-mir-651	MI0003666	X	+	8095006	8095102	20.6186	1	FRAXB	aphidicolin type	common	Xp22.31	6000000	9500000
hsa-mir-506	MI0003193	X	-	146312238	146312361	0	1	FRAXA	folic acid type	rare	Xq27.3	142100000	147100000
hsa-mir-507	MI0003194	X	-	146312502	146312595	10.6383	1	FRAXA	folic acid type	rare	Xq27.3	142100000	147100000
hsa-mir-508	MI0003195	X	-	146318431	146318545	0	1	FRAXA	folic acid type	rare	Xq27.3	142100000	147100000
hsa-mir-509-1	MI0003196	X	-	146342050	146342143	10.6383	1	FRAXA	folic acid type	rare	Xq27.3	142100000	147100000
hsa-mir-509-2	MI0005530	X	-	146340278	146340368	10.989	1	FRAXA	folic acid type	rare	Xq27.3	142100000	147100000
hsa-mir-509-3	MI0005717	X	-	146341170	146341244	0	1	FRAXA	folic acid type	rare	Xq27.3	142100000	147100000
hsa-mir-510	MI0003197	X	-	146353853	146353926	0	1	FRAXA	folic acid type	rare	Xq27.3	142100000	147100000
hsa-mir-513a-1	MI0003191	X	-	146294981	146295109	7.75194	1	FRAXA	folic acid type	rare	Xq27.3	142100000	147100000
hsa-mir-513a-2	MI0003192	X	-	146307344	146307470	15.748	1	FRAXA	folic acid type	rare	Xq27.3	142100000	147100000
hsa-mir-513b	MI0006648	X	-	146280562	146280645	11.9048	1	FRAXA	folic acid type	rare	Xq27.3	142100000	147100000
hsa-mir-513c	MI0006649	X	-	146271222	146271305	35.7143	1	FRAXA	folic acid type	rare	Xq27.3	142100000	147100000
hsa-mir-514a-1	MI0003198	X	-	146360765	146360862	40.8163	1	FRAXA	folic acid type	rare	Xq27.3	142100000	147100000
hsa-mir-514a-2	MI0003199	X	-	146363461	146363548	0	1	FRAXA	folic acid type	rare	Xq27.3	142100000	147100000
hsa-mir-514a-3	MI0003200	X	-	146366159	146366246	0	1	FRAXA	folic acid type	rare	Xq27.3	142100000	147100000
hsa-mir-514b	MI0014251	X	-	146331669	146331748	0	1	FRAXA	folic acid type	rare	Xq27.3	142100000	147100000
hsa-mir-888	MI0005537	X	-	145076302	145076378	38.961	1	FRAXA	folic acid type	rare	Xq27.3	142100000	147100000
hsa-mir-890	MI0005533	X	-	145075793	145075869	12.987	1	FRAXA	folic acid type	rare	Xq27.3	142100000	147100000
hsa-mir-891a	MI0005524	X	-	145109312	145109390	25.3165	1	FRAXA	folic acid type	rare	Xq27.3	142100000	147100000
hsa-mir-891b	MI0005534	X	-	145082571	145082649	12.6582	1	FRAXA	folic acid type	rare	Xq27.3	142100000	147100000
hsa-mir-892a	MI0005528	X	-	145078187	145078261	13.3333	1	FRAXA	folic acid type	rare	Xq27.3	142100000	147100000
hsa-mir-892b	MI0005538	X	-	145078716	145078792	12.987	1	FRAXA	folic acid type	rare	Xq27.3	142100000	147100000
hsa-mir-105-1	MI0000111	X	-	151560691	151560771	0	1	FRAXE	folic acid type	rare	Xq28	147100000	155270560
hsa-mir-105-2	MI0000112	X	-	151562884	151562964	12.3457	1	FRAXE	folic acid type	rare	Xq28	147100000	155270560
hsa-mir-1184-1	MI0006277	X	-	154115635	154115733	0	1	FRAXE	folic acid type	rare	Xq28	147100000	155270560
hsa-mir-1184-2	MI0015971	X	-	154612749	154612847	0	1	FRAXE	folic acid type	rare	Xq28	147100000	155270560
hsa-mir-1184-3	MI0015972	X	+	154687178	154687276	0	1	FRAXE	folic acid type	rare	Xq28	147100000	155270560
hsa-mir-2114	MI0010633	X	+	149396239	149396318	25	1	FRAXE	folic acid type	rare	Xq28	147100000	155270560
hsa-mir-224	MI0000301	X	-	151127050	151127130	12.3457	1	FRAXE	folic acid type	rare	Xq28	147100000	155270560
hsa-mir-3202-1	MI0014252	X	+	153246548	153246628	12.3457	1	FRAXE	folic acid type	rare	Xq28	147100000	155270560
hsa-mir-3202-2	MI0014253	X	-	153246549	153246627	12.6582	1	FRAXE	folic acid type	rare	Xq28	147100000	155270560
hsa-mir-4330	MI0015902	X	+	150336694	150336798	19.0476	1	FRAXE	folic acid type	rare	Xq28	147100000	155270560
hsa-mir-452	MI0001733	X	-	151128100	151128184	0	1	FRAXE	folic acid type	rare	Xq28	147100000	155270560
hsa-mir-644b	MI0019134	X	+	153996871	153996931	65.5738	1	FRAXE	folic acid type	rare	Xq28	147100000	155270560
hsa-mir-718	MI0012489	X	-	153285371	153285440	0	1	FRAXE	folic acid type	rare	Xq28	147100000	155270560
hsa-mir-767	MI0003763	X	-	151561893	151562001	0	1	FRAXE	folic acid type	rare	Xq28	147100000	155270560
hsa-let-7a-1	MI0000060	9	+	96938239	96938318	0	0	NA	NA	NA	NA	NA	NA
hsa-let-7a-2	MI0000061	11	-	122017230	122017301	0	0	NA	NA	NA	NA	NA	NA
hsa-let-7c	MI0000064	21	+	17912148	17912231	0	0	NA	NA	NA	NA	NA	NA
hsa-let-7d	MI0000065	9	+	96941116	96941202	0	0	NA	NA	NA	NA	NA	NA
hsa-let-7f-1	MI0000067	9	+	96938629	96938715	0	0	NA	NA	NA	NA	NA	NA
hsa-let-7f-2	MI0000068	X	-	53584153	53584235	0	0	NA	NA	NA	NA	NA	NA
hsa-let-7g	MI0000433	3	-	52302294	52302377	0	0	NA	NA	NA	NA	NA	NA
hsa-let-7i	MI0000434	12	+	62997466	62997549	0	0	NA	NA	NA	NA	NA	NA
hsa-mir-100	MI0000102	11	-	122022937	122023016	0	0	NA	NA	NA	NA	NA	NA
hsa-mir-101-2	MI0000739	9	+	4850297	4850375	12.6582	0	NA	NA	NA	NA	NA	NA
hsa-mir-103a-1	MI0000109	5	-	167987901	167987978	0	0	NA	NA	NA	NA	NA	NA
hsa-mir-103a-2	MI0000108	20	+	3898141	3898218	0	0	NA	NA	NA	NA	NA	NA
hsa-mir-103b-1	MI0007261	5	+	167987909	167987970	0	0	NA	NA	NA	NA	NA	NA
hsa-mir-103b-2	MI0007262	20	-	3898149	3898210	0	0	NA	NA	NA	NA	NA	NA
hsa-mir-106a	MI0000113	X	-	133304228	133304308	0	0	NA	NA	NA	NA	NA	NA
hsa-mir-107	MI0000114	10	-	91352504	91352584	0	0	NA	NA	NA	NA	NA	NA
hsa-mir-10a	MI0000266	17	-	46657200	46657309	9.09091	0	NA	NA	NA	NA	NA	NA
hsa-mir-1-1	MI0000651	20	+	61151513	61151583	14.0845	0	NA	NA	NA	NA	NA	NA
hsa-mir-1179	MI0006272	15	+	89151338	89151428	0	0	NA	NA	NA	NA	NA	NA
hsa-mir-1180	MI0006273	17	-	19247819	19247887	0	0	NA	NA	NA	NA	NA	NA
hsa-mir-1182	MI0006275	1	-	231155574	231155670	10.3093	0	NA	NA	NA	NA	NA	NA
hsa-mir-1183	MI0006276	7	+	21510676	21510764	0	0	NA	NA	NA	NA	NA	NA
hsa-mir-1185-1	MI0003844	14	+	101509314	101509399	0	0	NA	NA	NA	NA	NA	NA
hsa-mir-1185-2	MI0003821	14	+	101510535	101510620	11.6279	0	NA	NA	NA	NA	NA	NA
hsa-mir-1193	MI0014205	14	+	101496389	101496466	0	0	NA	NA	NA	NA	NA	NA
hsa-mir-1197	MI0006656	14	+	101491901	101491988	22.7273	0	NA	NA	NA	NA	NA	NA
hsa-mir-1-2	MI0000437	18	-	19408965	19409049	0	0	NA	NA	NA	NA	NA	NA
hsa-mir-1202	MI0006334	6	+	156267931	156268013	12.0482	0	NA	NA	NA	NA	NA	NA
hsa-mir-1203	MI0006335	17	-	46233789	46233873	11.7647	0	NA	NA	NA	NA	NA	NA
hsa-mir-1204	MI0006337	8	+	128808208	128808274	0	0	NA	NA	NA	NA	NA	NA
hsa-mir-1205	MI0006338	8	+	128972879	128972941	0	0	NA	NA	NA	NA	NA	NA
hsa-mir-1206	MI0006339	8	+	129021144	129021202	16.9492	0	NA	NA	NA	NA	NA	NA
hsa-mir-1207	MI0006340	8	+	129061398	129061484	22.9885	0	NA	NA	NA	NA	NA	NA
hsa-mir-1208	MI0006341	8	+	129162362	129162434	27.3973	0	NA	NA	NA	NA	NA	NA
hsa-mir-1225	MI0006311	16	-	2140196	2140285	0	0	NA	NA	NA	NA	NA	NA
hsa-mir-1226	MI0006313	3	+	47891045	47891119	26.6667	0	NA	NA	NA	NA	NA	NA
hsa-mir-1228	MI0006318	12	+	57588287	57588359	13.6986	0	NA	NA	NA	NA	NA	NA
hsa-mir-1231	MI0006321	1	+	201777739	201777830	21.7391	0	NA	NA	NA	NA	NA	NA
hsa-mir-1233-1	MI0006323	15	-	34674270	34674351	48.7805	0	NA	NA	NA	NA	NA	NA
hsa-mir-1233-2	MI0015973	15	-	34820491	34820572	48.7805	0	NA	NA	NA	NA	NA	NA
hsa-mir-1236	MI0006326	6	-	31924616	31924717	9.80392	0	NA	NA	NA	NA	NA	NA
hsa-mir-124-1	MI0000443	8	-	9760898	9760982	0	0	NA	NA	NA	NA	NA	NA
hsa-mir-124-2	MI0000444	8	+	65291706	65291814	9.17431	0	NA	NA	NA	NA	NA	NA
hsa-mir-1243	MI0006373	4	+	114028019	114028111	10.7527	0	NA	NA	NA	NA	NA	NA
hsa-mir-124-3	MI0000445	20	+	61809852	61809938	11.4943	0	NA	NA	NA	NA	NA	NA
hsa-mir-1244-1	MI0006379	2	+	232578024	232578108	0	0	NA	NA	NA	NA	NA	NA
hsa-mir-1244-2	MI0015974	5	+	118310281	118310365	0	0	NA	NA	NA	NA	NA	NA
hsa-mir-1244-3	MI0015975	12	-	9392063	9392147	0	0	NA	NA	NA	NA	NA	NA
hsa-mir-1245a	MI0006380	2	+	189842818	189842887	14.2857	0	NA	NA	NA	NA	NA	NA
hsa-mir-1245b	MI0017431	2	-	189842819	189842887	14.4928	0	NA	NA	NA	NA	NA	NA
hsa-mir-1247	MI0006382	14	-	102026624	102026759	0	0	NA	NA	NA	NA	NA	NA
hsa-mir-1250	MI0006385	17	-	79106996	79107108	8.84956	0	NA	NA	NA	NA	NA	NA
hsa-mir-1251	MI0006386	12	+	97885687	97885756	0	0	NA	NA	NA	NA	NA	NA
hsa-mir-1252	MI0006434	12	+	79813037	79813101	15.3846	0	NA	NA	NA	NA	NA	NA
hsa-mir-1253	MI0006387	17	-	2651372	2651476	28.5714	0	NA	NA	NA	NA	NA	NA
hsa-mir-1254-2	MI0016747	10	+	23682334	23682396	0	0	NA	NA	NA	NA	NA	NA
hsa-mir-1255a	MI0006389	4	-	102251459	102251571	17.6991	0	NA	NA	NA	NA	NA	NA
hsa-mir-1255b-1	MI0006435	4	-	36427988	36428050	47.619	0	NA	NA	NA	NA	NA	NA
hsa-mir-1255b-2	MI0006436	1	+	167967898	167967964	44.7761	0	NA	NA	NA	NA	NA	NA
hsa-mir-1257	MI0006391	20	-	60528602	60528718	8.54701	0	NA	NA	NA	NA	NA	NA
hsa-mir-125b-1	MI0000446	11	-	121970465	121970552	0	0	NA	NA	NA	NA	NA	NA
hsa-mir-125b-2	MI0000470	21	+	17962557	17962645	0	0	NA	NA	NA	NA	NA	NA
hsa-mir-126	MI0000471	9	+	139565054	139565138	0	0	NA	NA	NA	NA	NA	NA
hsa-mir-1260a	MI0006394	14	+	77732561	77732633	27.3973	0	NA	NA	NA	NA	NA	NA
hsa-mir-1260b	MI0014197	11	+	96074602	96074690	11.236	0	NA	NA	NA	NA	NA	NA
hsa-mir-1261	MI0006396	11	-	90602289	90602370	12.1951	0	NA	NA	NA	NA	NA	NA
hsa-mir-1263	MI0006398	3	-	163889259	163889344	0	0	NA	NA	NA	NA	NA	NA
hsa-mir-1264	MI0003758	X	+	113887130	113887198	0	0	NA	NA	NA	NA	NA	NA
hsa-mir-1265	MI0006401	10	+	14478575	14478660	23.2558	0	NA	NA	NA	NA	NA	NA
hsa-mir-1266	MI0006403	15	-	52569314	52569397	0	0	NA	NA	NA	NA	NA	NA
hsa-mir-1267	MI0006404	13	-	108183519	108183596	12.8205	0	NA	NA	NA	NA	NA	NA
hsa-mir-1268a	MI0006405	15	-	22513229	22513280	19.2308	0	NA	NA	NA	NA	NA	NA
hsa-mir-1268b	MI0016748	17	+	78072627	78072676	60	0	NA	NA	NA	NA	NA	NA
hsa-mir-1269a	MI0006406	4	+	67142542	67142646	9.52381	0	NA	NA	NA	NA	NA	NA
hsa-mir-127	MI0000472	14	+	101349316	101349412	0	0	NA	NA	NA	NA	NA	NA
hsa-mir-1270-1	MI0006407	19	-	20510081	20510163	0	0	NA	NA	NA	NA	NA	NA
hsa-mir-1270-2	MI0015976	19	-	20579240	20579322	0	0	NA	NA	NA	NA	NA	NA
hsa-mir-1273a	MI0006409	8	-	101036210	101036312	9.70874	0	NA	NA	NA	NA	NA	NA
hsa-mir-1273c	MI0014171	6	+	155174494	155174570	12.987	0	NA	NA	NA	NA	NA	NA
hsa-mir-1275	MI0006415	6	-	33967749	33967828	12.5	0	NA	NA	NA	NA	NA	NA
hsa-mir-1276	MI0006416	15	-	86313727	86313809	12.0482	0	NA	NA	NA	NA	NA	NA
hsa-mir-1277	MI0006419	X	+	117520357	117520434	12.8205	0	NA	NA	NA	NA	NA	NA
hsa-mir-1279	MI0006426	12	-	69666937	69666998	0	0	NA	NA	NA	NA	NA	NA
hsa-mir-1280	MI0006437	3	+	128081008	128081101	0	0	NA	NA	NA	NA	NA	NA
hsa-mir-1282	MI0006429	15	-	44085857	44085957	9.90099	0	NA	NA	NA	NA	NA	NA
hsa-mir-128-2	MI0000727	3	+	35785968	35786051	0	0	NA	NA	NA	NA	NA	NA
hsa-mir-1284	MI0006431	3	-	71591121	71591240	0	0	NA	NA	NA	NA	NA	NA
hsa-mir-1286	MI0006348	22	-	20236657	20236734	12.8205	0	NA	NA	NA	NA	NA	NA
hsa-mir-1288	MI0006432	17	+	16185328	16185402	0	0	NA	NA	NA	NA	NA	NA
hsa-mir-1289-1	MI0006350	20	-	34041776	34041919	6.94444	0	NA	NA	NA	NA	NA	NA
hsa-mir-129-1	MI0000252	7	+	127847925	127847996	0	0	NA	NA	NA	NA	NA	NA
hsa-mir-1292	MI0006433	20	+	2633423	2633488	15.1515	0	NA	NA	NA	NA	NA	NA
hsa-mir-129-2	MI0000473	11	+	43602944	43603033	11.1111	0	NA	NA	NA	NA	NA	NA
hsa-mir-1294	MI0006356	5	+	153726666	153726807	21.1268	0	NA	NA	NA	NA	NA	NA
hsa-mir-1295a	MI0006357	1	-	171070869	171070947	12.6582	0	NA	NA	NA	NA	NA	NA
hsa-mir-1295b	MI0019146	1	+	171070880	171070939	16.6667	0	NA	NA	NA	NA	NA	NA
hsa-mir-1297	MI0006358	13	-	54886107	54886183	0	0	NA	NA	NA	NA	NA	NA
hsa-mir-1298	MI0003938	X	+	113949650	113949761	0	0	NA	NA	NA	NA	NA	NA
hsa-mir-1299	MI0006359	9	-	69002239	69002321	48.1928	0	NA	NA	NA	NA	NA	NA
hsa-mir-1301	MI0003815	2	-	25551509	25551590	0	0	NA	NA	NA	NA	NA	NA
hsa-mir-1302-10	MI0015979	15	-	102500662	102500799	0	0	NA	NA	NA	NA	NA	NA
hsa-mir-1302-5	MI0006366	20	-	49231173	49231322	0	0	NA	NA	NA	NA	NA	NA
hsa-mir-1302-6	MI0006367	7	-	18166843	18166932	0	0	NA	NA	NA	NA	NA	NA
hsa-mir-1302-8	MI0006369	9	-	100125836	100125963	7.8125	0	NA	NA	NA	NA	NA	NA
hsa-mir-1302-9	MI0015978	9	+	30144	30281	0	0	NA	NA	NA	NA	NA	NA
hsa-mir-1303	MI0006370	5	+	154065336	154065421	81.3953	0	NA	NA	NA	NA	NA	NA
hsa-mir-1304	MI0006371	11	-	93466840	93466930	43.956	0	NA	NA	NA	NA	NA	NA
hsa-mir-1305	MI0006372	4	+	183090446	183090531	11.6279	0	NA	NA	NA	NA	NA	NA
hsa-mir-1306	MI0006443	22	+	20073581	20073665	0	0	NA	NA	NA	NA	NA	NA
hsa-mir-1307	MI0006444	10	-	105154010	105154158	13.4228	0	NA	NA	NA	NA	NA	NA
hsa-mir-130a	MI0000448	11	+	57408671	57408759	0	0	NA	NA	NA	NA	NA	NA
hsa-mir-130b	MI0000748	22	+	22007593	22007674	24.3902	0	NA	NA	NA	NA	NA	NA
hsa-mir-132	MI0000449	17	-	1953202	1953302	0	0	NA	NA	NA	NA	NA	NA
hsa-mir-1321	MI0006652	X	+	85090785	85090863	12.6582	0	NA	NA	NA	NA	NA	NA
hsa-mir-1322	MI0006653	8	-	10682883	10682953	42.2535	0	NA	NA	NA	NA	NA	NA
hsa-mir-1324	MI0006657	3	+	75679914	75680009	72.9167	0	NA	NA	NA	NA	NA	NA
hsa-mir-133a-1	MI0000450	18	-	19405659	19405746	11.3636	0	NA	NA	NA	NA	NA	NA
hsa-mir-133a-2	MI0000451	20	+	61162119	61162220	9.80392	0	NA	NA	NA	NA	NA	NA
hsa-mir-133b	MI0000822	6	+	52013721	52013839	8.40336	0	NA	NA	NA	NA	NA	NA
hsa-mir-134	MI0000474	14	+	101521024	101521096	0	0	NA	NA	NA	NA	NA	NA
hsa-mir-135a-1	MI0000452	3	-	52328235	52328324	0	0	NA	NA	NA	NA	NA	NA
hsa-mir-135a-2	MI0000453	12	+	97957590	97957689	10	0	NA	NA	NA	NA	NA	NA
hsa-mir-135b	MI0000810	1	-	205417430	205417526	10.3093	0	NA	NA	NA	NA	NA	NA
hsa-mir-136	MI0000475	14	+	101351039	101351120	24.3902	0	NA	NA	NA	NA	NA	NA
hsa-mir-138-1	MI0000476	3	+	44155704	44155802	0	0	NA	NA	NA	NA	NA	NA
hsa-mir-138-2	MI0000455	16	+	56892430	56892513	11.9048	0	NA	NA	NA	NA	NA	NA
hsa-mir-141	MI0000457	12	+	7073260	7073354	21.0526	0	NA	NA	NA	NA	NA	NA
hsa-mir-142	MI0000458	17	-	56408593	56408679	0	0	NA	NA	NA	NA	NA	NA
hsa-mir-143	MI0000459	5	+	148808481	148808586	0	0	NA	NA	NA	NA	NA	NA
hsa-mir-144	MI0000460	17	-	27188551	27188636	0	0	NA	NA	NA	NA	NA	NA
hsa-mir-145	MI0000461	5	+	148810209	148810296	11.3636	0	NA	NA	NA	NA	NA	NA
hsa-mir-1468	MI0003782	X	-	63005882	63005967	11.6279	0	NA	NA	NA	NA	NA	NA
hsa-mir-1469	MI0007074	15	+	96876490	96876536	0	0	NA	NA	NA	NA	NA	NA
hsa-mir-146a	MI0000477	5	+	159912359	159912457	10.101	0	NA	NA	NA	NA	NA	NA
hsa-mir-146b	MI0003129	10	+	104196269	104196341	13.6986	0	NA	NA	NA	NA	NA	NA
hsa-mir-1471	MI0007076	2	-	232756952	232757008	0	0	NA	NA	NA	NA	NA	NA
hsa-mir-147a	MI0000262	9	-	123007257	123007328	0	0	NA	NA	NA	NA	NA	NA
hsa-mir-147b	MI0005544	15	+	45725248	45725327	12.5	0	NA	NA	NA	NA	NA	NA
hsa-mir-148a	MI0000253	7	-	25989539	25989606	0	0	NA	NA	NA	NA	NA	NA
hsa-mir-151b	MI0003772	14	-	100575756	100575851	10.4167	0	NA	NA	NA	NA	NA	NA
hsa-mir-152	MI0000462	17	-	46114527	46114613	0	0	NA	NA	NA	NA	NA	NA
hsa-mir-153-1	MI0000463	2	-	220158833	220158922	0	0	NA	NA	NA	NA	NA	NA
hsa-mir-1537	MI0007258	1	-	236016300	236016360	32.7869	0	NA	NA	NA	NA	NA	NA
hsa-mir-1539	MI0007260	18	+	47013743	47013792	20	0	NA	NA	NA	NA	NA	NA
hsa-mir-154	MI0000480	14	+	101526092	101526175	11.9048	0	NA	NA	NA	NA	NA	NA
hsa-mir-155	MI0000681	21	+	26946292	26946356	15.3846	0	NA	NA	NA	NA	NA	NA
hsa-mir-1587	MI0016905	X	+	39696815	39696867	37.7358	0	NA	NA	NA	NA	NA	NA
hsa-mir-15a	MI0000069	13	-	50623255	50623337	0	0	NA	NA	NA	NA	NA	NA
hsa-mir-16-1	MI0000070	13	-	50623109	50623197	11.236	0	NA	NA	NA	NA	NA	NA
hsa-mir-17	MI0000071	13	+	92002859	92002942	0	0	NA	NA	NA	NA	NA	NA
hsa-mir-181a-1	MI0000289	1	-	198828173	198828282	0	0	NA	NA	NA	NA	NA	NA
hsa-mir-181a-2	MI0000269	9	+	127454721	127454830	0	0	NA	NA	NA	NA	NA	NA
hsa-mir-181b-1	MI0000270	1	-	198828002	198828111	0	0	NA	NA	NA	NA	NA	NA
hsa-mir-181b-2	MI0000683	9	+	127455989	127456077	0	0	NA	NA	NA	NA	NA	NA
hsa-mir-182	MI0000272	7	-	129410223	129410332	36.3636	0	NA	NA	NA	NA	NA	NA
hsa-mir-1825	MI0008193	20	+	30825598	30825650	0	0	NA	NA	NA	NA	NA	NA
hsa-mir-1827	MI0008195	12	+	100583662	100583727	0	0	NA	NA	NA	NA	NA	NA
hsa-mir-183	MI0000273	7	-	129414745	129414854	18.1818	0	NA	NA	NA	NA	NA	NA
hsa-mir-184	MI0000481	15	+	79502130	79502213	23.8095	0	NA	NA	NA	NA	NA	NA
hsa-mir-185	MI0000482	22	+	20020662	20020743	0	0	NA	NA	NA	NA	NA	NA
hsa-mir-188	MI0000484	X	+	49768109	49768194	23.2558	0	NA	NA	NA	NA	NA	NA
hsa-mir-18a	MI0000072	13	+	92003005	92003075	14.0845	0	NA	NA	NA	NA	NA	NA
hsa-mir-18b	MI0001518	X	-	133304071	133304141	0	0	NA	NA	NA	NA	NA	NA
hsa-mir-1908	MI0008329	11	-	61582633	61582712	12.5	0	NA	NA	NA	NA	NA	NA
hsa-mir-191	MI0000465	3	-	49058051	49058142	0	0	NA	NA	NA	NA	NA	NA
hsa-mir-1910	MI0008331	16	-	85775227	85775306	12.5	0	NA	NA	NA	NA	NA	NA
hsa-mir-1911	MI0008332	X	+	113997744	113997823	25	0	NA	NA	NA	NA	NA	NA
hsa-mir-1912	MI0008333	X	+	113886019	113886098	12.5	0	NA	NA	NA	NA	NA	NA
hsa-mir-1913	MI0008334	6	-	166922842	166922921	25	0	NA	NA	NA	NA	NA	NA
hsa-mir-1914	MI0008335	20	-	62572818	62572897	0	0	NA	NA	NA	NA	NA	NA
hsa-mir-1915	MI0008336	10	-	21785491	21785570	0	0	NA	NA	NA	NA	NA	NA
hsa-mir-193a	MI0000487	17	+	29887015	29887102	11.3636	0	NA	NA	NA	NA	NA	NA
hsa-mir-193b	MI0003137	16	+	14397824	14397906	0	0	NA	NA	NA	NA	NA	NA
hsa-mir-194-1	MI0000488	1	-	220291499	220291583	0	0	NA	NA	NA	NA	NA	NA
hsa-mir-195	MI0000489	17	-	6920934	6921020	0	0	NA	NA	NA	NA	NA	NA
hsa-mir-196a-1	MI0000238	17	-	46709852	46709921	28.5714	0	NA	NA	NA	NA	NA	NA
hsa-mir-196b	MI0001150	7	-	27209099	27209182	0	0	NA	NA	NA	NA	NA	NA
hsa-mir-197	MI0000239	1	+	110141515	110141589	13.3333	0	NA	NA	NA	NA	NA	NA
hsa-mir-1973	MI0009983	4	+	117220881	117220924	22.7273	0	NA	NA	NA	NA	NA	NA
hsa-mir-198	MI0000240	3	-	120114515	120114576	16.129	0	NA	NA	NA	NA	NA	NA
hsa-mir-199a-2	MI0000281	1	-	172113675	172113784	9.09091	0	NA	NA	NA	NA	NA	NA
hsa-mir-199b	MI0000282	9	-	131007000	131007109	18.1818	0	NA	NA	NA	NA	NA	NA
hsa-mir-19a	MI0000073	13	+	92003145	92003226	0	0	NA	NA	NA	NA	NA	NA
hsa-mir-19b-1	MI0000074	13	+	92003446	92003532	0	0	NA	NA	NA	NA	NA	NA
hsa-mir-19b-2	MI0000075	X	-	133303701	133303796	10.4167	0	NA	NA	NA	NA	NA	NA
hsa-mir-200c	MI0000650	12	+	7072862	7072929	0	0	NA	NA	NA	NA	NA	NA
hsa-mir-202	MI0003130	10	-	135061015	135061124	18.1818	0	NA	NA	NA	NA	NA	NA
hsa-mir-203	MI0000283	14	+	104583742	104583851	0	0	NA	NA	NA	NA	NA	NA
hsa-mir-204	MI0000284	9	-	73424891	73425000	18.1818	0	NA	NA	NA	NA	NA	NA
hsa-mir-205	MI0000285	1	+	209605478	209605587	18.1818	0	NA	NA	NA	NA	NA	NA
hsa-mir-2052	MI0010486	8	+	75617928	75617982	0	0	NA	NA	NA	NA	NA	NA
hsa-mir-2053	MI0010487	8	+	113655722	113655812	10.989	0	NA	NA	NA	NA	NA	NA
hsa-mir-2054	MI0010488	4	+	126428414	126428462	0	0	NA	NA	NA	NA	NA	NA
hsa-mir-206	MI0000490	6	+	52009147	52009232	0	0	NA	NA	NA	NA	NA	NA
hsa-mir-208a	MI0000251	14	-	23857805	23857875	0	0	NA	NA	NA	NA	NA	NA
hsa-mir-208b	MI0005570	14	-	23887196	23887272	12.987	0	NA	NA	NA	NA	NA	NA
hsa-mir-20a	MI0000076	13	+	92003319	92003389	14.0845	0	NA	NA	NA	NA	NA	NA
hsa-mir-20b	MI0001519	X	-	133303839	133303907	0	0	NA	NA	NA	NA	NA	NA
hsa-mir-210	MI0000286	11	-	568089	568198	0	0	NA	NA	NA	NA	NA	NA
hsa-mir-211	MI0000287	15	-	31357235	31357344	36.3636	0	NA	NA	NA	NA	NA	NA
hsa-mir-2110	MI0010629	10	-	115933864	115933938	53.3333	0	NA	NA	NA	NA	NA	NA
hsa-mir-2113	MI0003939	6	+	98472407	98472497	21.978	0	NA	NA	NA	NA	NA	NA
hsa-mir-2115	MI0010634	3	-	48357850	48357949	0	0	NA	NA	NA	NA	NA	NA
hsa-mir-2117	MI0010636	17	+	41522174	41522253	25	0	NA	NA	NA	NA	NA	NA
hsa-mir-212	MI0000288	17	-	1953565	1953674	0	0	NA	NA	NA	NA	NA	NA
hsa-mir-214	MI0000290	1	-	172107938	172108047	0	0	NA	NA	NA	NA	NA	NA
hsa-mir-215	MI0000291	1	-	220291195	220291304	27.2727	0	NA	NA	NA	NA	NA	NA
hsa-mir-216a	MI0000292	2	-	56216085	56216194	9.09091	0	NA	NA	NA	NA	NA	NA
hsa-mir-216b	MI0005569	2	-	56227849	56227930	0	0	NA	NA	NA	NA	NA	NA
hsa-mir-217	MI0000293	2	-	56210102	56210211	27.2727	0	NA	NA	NA	NA	NA	NA
hsa-mir-218-2	MI0000295	5	-	168195151	168195260	9.09091	0	NA	NA	NA	NA	NA	NA
hsa-mir-219-1	MI0000296	6	+	33175612	33175721	0	0	NA	NA	NA	NA	NA	NA
hsa-mir-219-2	MI0000740	9	-	131154897	131154993	0	0	NA	NA	NA	NA	NA	NA
hsa-mir-22	MI0000078	17	-	1617197	1617281	0	0	NA	NA	NA	NA	NA	NA
hsa-mir-221	MI0000298	X	-	45605585	45605694	9.09091	0	NA	NA	NA	NA	NA	NA
hsa-mir-222	MI0000299	X	-	45606421	45606530	27.2727	0	NA	NA	NA	NA	NA	NA
hsa-mir-223	MI0000300	X	+	65238712	65238821	18.1818	0	NA	NA	NA	NA	NA	NA
hsa-mir-2276	MI0011282	13	+	24736555	24736643	11.236	0	NA	NA	NA	NA	NA	NA
hsa-mir-2278	MI0011285	9	+	97572244	97572339	10.4167	0	NA	NA	NA	NA	NA	NA
hsa-mir-2392	MI0016870	14	+	101280828	101280911	35.7143	0	NA	NA	NA	NA	NA	NA
hsa-mir-23b	MI0000439	9	+	97847490	97847586	0	0	NA	NA	NA	NA	NA	NA
hsa-mir-23c	MI0016010	X	-	20035206	20035305	0	0	NA	NA	NA	NA	NA	NA
hsa-mir-24-1	MI0000080	9	+	97848303	97848370	14.7059	0	NA	NA	NA	NA	NA	NA
hsa-mir-2681	MI0012062	13	-	102619992	102620096	9.52381	0	NA	NA	NA	NA	NA	NA
hsa-mir-26a-1	MI0000083	3	+	38010895	38010971	25.974	0	NA	NA	NA	NA	NA	NA
hsa-mir-26a-2	MI0000750	12	-	58218392	58218475	0	0	NA	NA	NA	NA	NA	NA
hsa-mir-26b	MI0000084	2	+	219267369	219267445	12.987	0	NA	NA	NA	NA	NA	NA
hsa-mir-27b	MI0000440	9	+	97847727	97847823	10.3093	0	NA	NA	NA	NA	NA	NA
hsa-mir-28	MI0000086	3	+	188406569	188406654	11.6279	0	NA	NA	NA	NA	NA	NA
hsa-mir-2861	MI0013006	9	+	130548197	130548286	0	0	NA	NA	NA	NA	NA	NA
hsa-mir-2909	MI0013083	17	+	35391042	35391110	28.9855	0	NA	NA	NA	NA	NA	NA
hsa-mir-296	MI0000747	20	-	57392670	57392749	12.5	0	NA	NA	NA	NA	NA	NA
hsa-mir-2964a	MI0017299	9	+	131154900	131154987	0	0	NA	NA	NA	NA	NA	NA
hsa-mir-297	MI0005775	4	-	111781738	111781803	30.303	0	NA	NA	NA	NA	NA	NA
hsa-mir-298	MI0005523	20	-	57393281	57393368	0	0	NA	NA	NA	NA	NA	NA
hsa-mir-299	MI0000744	14	+	101490131	101490193	15.873	0	NA	NA	NA	NA	NA	NA
hsa-mir-29b-2	MI0000107	1	-	207975788	207975868	0	0	NA	NA	NA	NA	NA	NA
hsa-mir-29c	MI0000735	1	-	207975197	207975284	0	0	NA	NA	NA	NA	NA	NA
hsa-mir-300	MI0005525	14	+	101507700	101507782	12.0482	0	NA	NA	NA	NA	NA	NA
hsa-mir-301a	MI0000745	17	-	57228497	57228582	0	0	NA	NA	NA	NA	NA	NA
hsa-mir-301b	MI0005568	22	+	22007270	22007347	0	0	NA	NA	NA	NA	NA	NA
hsa-mir-302a	MI0000738	4	-	113569339	113569407	0	0	NA	NA	NA	NA	NA	NA
hsa-mir-302b	MI0000772	4	-	113569641	113569713	41.0959	0	NA	NA	NA	NA	NA	NA
hsa-mir-302c	MI0000773	4	-	113569519	113569586	0	0	NA	NA	NA	NA	NA	NA
hsa-mir-302d	MI0000774	4	-	113569160	113569227	14.7059	0	NA	NA	NA	NA	NA	NA
hsa-mir-302e	MI0006417	11	+	7255997	7256068	13.8889	0	NA	NA	NA	NA	NA	NA
hsa-mir-302f	MI0006418	18	+	27878876	27878926	0	0	NA	NA	NA	NA	NA	NA
hsa-mir-3064	MI0017375	17	-	62496892	62496957	0	0	NA	NA	NA	NA	NA	NA
hsa-mir-3065	MI0014228	17	+	79099677	79099755	0	0	NA	NA	NA	NA	NA	NA
hsa-mir-3074	MI0014181	9	-	97848296	97848376	12.3457	0	NA	NA	NA	NA	NA	NA
hsa-mir-30b	MI0000441	8	-	135812763	135812850	11.3636	0	NA	NA	NA	NA	NA	NA
hsa-mir-30c-1	MI0000736	1	+	41222956	41223044	0	0	NA	NA	NA	NA	NA	NA
hsa-mir-30d	MI0000255	8	-	135817119	135817188	14.2857	0	NA	NA	NA	NA	NA	NA
hsa-mir-30e	MI0000749	1	+	41220027	41220118	10.8696	0	NA	NA	NA	NA	NA	NA
hsa-mir-3118-4	MI0014207	15	+	21038124	21038198	26.6667	0	NA	NA	NA	NA	NA	NA
hsa-mir-3118-5	MI0014243	21	-	15017096	15017171	65.7895	0	NA	NA	NA	NA	NA	NA
hsa-mir-3118-6	MI0015981	15	+	22049274	22049348	40	0	NA	NA	NA	NA	NA	NA
hsa-mir-3119-1	MI0014134	1	-	170120519	170120603	23.5294	0	NA	NA	NA	NA	NA	NA
hsa-mir-3119-2	MI0014135	1	+	170120519	170120603	23.5294	0	NA	NA	NA	NA	NA	NA
hsa-mir-3120	MI0014136	1	+	172107948	172108028	0	0	NA	NA	NA	NA	NA	NA
hsa-mir-3121	MI0014137	1	-	180407449	180407525	12.987	0	NA	NA	NA	NA	NA	NA
hsa-mir-3122	MI0014138	1	+	212250955	212251027	0	0	NA	NA	NA	NA	NA	NA
hsa-mir-3123	MI0014139	1	+	241295572	241295646	13.3333	0	NA	NA	NA	NA	NA	NA
hsa-mir-3125	MI0014142	2	+	12877493	12877570	38.4615	0	NA	NA	NA	NA	NA	NA
hsa-mir-3129	MI0014146	2	-	189997762	189997837	26.3158	0	NA	NA	NA	NA	NA	NA
hsa-mir-3131	MI0014151	2	-	219923410	219923472	47.619	0	NA	NA	NA	NA	NA	NA
hsa-mir-3132	MI0014152	2	-	220413795	220413869	40	0	NA	NA	NA	NA	NA	NA
hsa-mir-3134	MI0014155	3	-	15738805	15738878	0	0	NA	NA	NA	NA	NA	NA
hsa-mir-3135a	MI0014156	3	+	20179057	20179133	25.974	0	NA	NA	NA	NA	NA	NA
hsa-mir-3135b	MI0016809	6	-	32717689	32717756	58.8235	0	NA	NA	NA	NA	NA	NA
hsa-mir-3136	MI0014158	3	-	69098109	69098186	0	0	NA	NA	NA	NA	NA	NA
hsa-mir-3137	MI0014160	3	-	194855235	194855309	13.3333	0	NA	NA	NA	NA	NA	NA
hsa-mir-3139	MI0014162	4	+	144264613	144264688	0	0	NA	NA	NA	NA	NA	NA
hsa-mir-3140	MI0014163	4	-	153410479	153410568	11.1111	0	NA	NA	NA	NA	NA	NA
hsa-mir-3141	MI0014165	5	-	153975572	153975632	32.7869	0	NA	NA	NA	NA	NA	NA
hsa-mir-3142	MI0014166	5	+	159901409	159901490	12.1951	0	NA	NA	NA	NA	NA	NA
hsa-mir-3143	MI0014167	6	+	27115405	27115467	47.619	0	NA	NA	NA	NA	NA	NA
hsa-mir-3144	MI0014169	6	+	120336325	120336403	25.3165	0	NA	NA	NA	NA	NA	NA
hsa-mir-3145	MI0014170	6	-	138756350	138756431	12.1951	0	NA	NA	NA	NA	NA	NA
hsa-mir-3146	MI0014172	7	-	19744981	19745059	12.6582	0	NA	NA	NA	NA	NA	NA
hsa-mir-3148	MI0014175	8	-	29814788	29814864	12.987	0	NA	NA	NA	NA	NA	NA
hsa-mir-3149	MI0014176	8	-	77879004	77879086	0	0	NA	NA	NA	NA	NA	NA
hsa-mir-3152	MI0014179	9	+	18573304	18573377	27.027	0	NA	NA	NA	NA	NA	NA
hsa-mir-3153	MI0014180	9	+	91927140	91927221	12.1951	0	NA	NA	NA	NA	NA	NA
hsa-mir-3154	MI0014182	9	-	131007226	131007309	0	0	NA	NA	NA	NA	NA	NA
hsa-mir-3155a	MI0014183	10	+	6194159	6194240	12.1951	0	NA	NA	NA	NA	NA	NA
hsa-mir-3156-2	MI0014230	18	+	14830165	14830241	25.974	0	NA	NA	NA	NA	NA	NA
hsa-mir-3156-3	MI0014242	21	-	14778705	14778781	25.974	0	NA	NA	NA	NA	NA	NA
hsa-mir-3157	MI0014185	10	-	97824072	97824156	23.5294	0	NA	NA	NA	NA	NA	NA
hsa-mir-3158-1	MI0014186	10	+	103361174	103361254	12.3457	0	NA	NA	NA	NA	NA	NA
hsa-mir-3158-2	MI0014187	10	-	103361174	103361254	12.3457	0	NA	NA	NA	NA	NA	NA
hsa-mir-3160-1	MI0014189	11	-	46473355	46473439	0	0	NA	NA	NA	NA	NA	NA
hsa-mir-3160-2	MI0014190	11	+	46473357	46473437	0	0	NA	NA	NA	NA	NA	NA
hsa-mir-3161	MI0014191	11	+	48118334	48118410	77.9221	0	NA	NA	NA	NA	NA	NA
hsa-mir-3162	MI0014192	11	-	59362550	59362631	0	0	NA	NA	NA	NA	NA	NA
hsa-mir-3167	MI0014198	11	-	126858354	126858438	23.5294	0	NA	NA	NA	NA	NA	NA
hsa-mir-3168	MI0014199	13	-	41675155	41675236	12.1951	0	NA	NA	NA	NA	NA	NA
hsa-mir-3171	MI0014202	14	-	28102411	28102484	54.0541	0	NA	NA	NA	NA	NA	NA
hsa-mir-3173	MI0014204	14	-	95604256	95604323	0	0	NA	NA	NA	NA	NA	NA
hsa-mir-3174	MI0014208	15	+	90549987	90550073	0	0	NA	NA	NA	NA	NA	NA
hsa-mir-3175	MI0014209	15	+	93447629	93447705	38.961	0	NA	NA	NA	NA	NA	NA
hsa-mir-3176	MI0014210	16	+	593277	593366	33.3333	0	NA	NA	NA	NA	NA	NA
hsa-mir-3177	MI0014211	16	+	1784986	1785067	36.5854	0	NA	NA	NA	NA	NA	NA
hsa-mir-3178	MI0014212	16	-	2581923	2582006	11.9048	0	NA	NA	NA	NA	NA	NA
hsa-mir-3179-3	MI0014221	16	-	18505751	18505834	0	0	NA	NA	NA	NA	NA	NA
hsa-mir-3180-3	MI0014217	16	-	18496035	18496128	0	0	NA	NA	NA	NA	NA	NA
hsa-mir-3180-5	MI0016409	16	-	2185978	2186130	19.6078	0	NA	NA	NA	NA	NA	NA
hsa-mir-3181	MI0014223	16	+	50776216	50776288	0	0	NA	NA	NA	NA	NA	NA
hsa-mir-3182	MI0014224	16	+	83541951	83542013	47.619	0	NA	NA	NA	NA	NA	NA
hsa-mir-3183	MI0014225	17	-	925716	925799	35.7143	0	NA	NA	NA	NA	NA	NA
hsa-mir-3184	MI0014226	17	-	28444104	28444178	0	0	NA	NA	NA	NA	NA	NA
hsa-mir-3185	MI0014227	17	-	46801770	46801837	0	0	NA	NA	NA	NA	NA	NA
hsa-mir-3186	MI0014229	17	-	79418130	79418214	23.5294	0	NA	NA	NA	NA	NA	NA
hsa-mir-3193	MI0014238	20	+	30194989	30195043	36.3636	0	NA	NA	NA	NA	NA	NA
hsa-mir-3194	MI0014239	20	-	50069442	50069514	0	0	NA	NA	NA	NA	NA	NA
hsa-mir-3195	MI0014240	20	+	60639858	60639941	11.9048	0	NA	NA	NA	NA	NA	NA
hsa-mir-3196	MI0014241	20	+	61870131	61870194	62.5	0	NA	NA	NA	NA	NA	NA
hsa-mir-3197	MI0014245	21	+	42539484	42539556	0	0	NA	NA	NA	NA	NA	NA
hsa-mir-3198-1	MI0014246	22	-	18246946	18247025	12.5	0	NA	NA	NA	NA	NA	NA
hsa-mir-3199-1	MI0014247	22	-	28316513	28316600	45.4545	0	NA	NA	NA	NA	NA	NA
hsa-mir-3199-2	MI0014248	22	+	28316514	28316599	46.5116	0	NA	NA	NA	NA	NA	NA
hsa-mir-32	MI0000090	9	-	111808509	111808578	0	0	NA	NA	NA	NA	NA	NA
hsa-mir-320a	MI0000542	8	-	22102475	22102556	0	0	NA	NA	NA	NA	NA	NA
hsa-mir-320b-1	MI0003776	1	+	117214371	117214449	0	0	NA	NA	NA	NA	NA	NA
hsa-mir-320c-1	MI0003778	18	+	19263471	19263558	0	0	NA	NA	NA	NA	NA	NA
hsa-mir-320c-2	MI0008191	18	+	21901650	21901699	0	0	NA	NA	NA	NA	NA	NA
hsa-mir-320d-1	MI0008190	13	-	41301964	41302011	41.6667	0	NA	NA	NA	NA	NA	NA
hsa-mir-320d-2	MI0008192	X	-	140008337	140008384	0	0	NA	NA	NA	NA	NA	NA
hsa-mir-323a	MI0000807	14	+	101492069	101492154	0	0	NA	NA	NA	NA	NA	NA
hsa-mir-323b	MI0014206	14	+	101522556	101522637	48.7805	0	NA	NA	NA	NA	NA	NA
hsa-mir-324	MI0000813	17	-	7126616	7126698	0	0	NA	NA	NA	NA	NA	NA
hsa-mir-325	MI0000824	X	-	76225829	76225926	20.4082	0	NA	NA	NA	NA	NA	NA
hsa-mir-329-1	MI0001725	14	+	101493122	101493201	12.5	0	NA	NA	NA	NA	NA	NA
hsa-mir-329-2	MI0001726	14	+	101493437	101493520	0	0	NA	NA	NA	NA	NA	NA
hsa-mir-331	MI0000812	12	+	95702196	95702289	0	0	NA	NA	NA	NA	NA	NA
hsa-mir-335	MI0000816	7	+	130135952	130136045	0	0	NA	NA	NA	NA	NA	NA
hsa-mir-337	MI0000806	14	+	101340830	101340922	0	0	NA	NA	NA	NA	NA	NA
hsa-mir-338	MI0000814	17	-	79099683	79099749	0	0	NA	NA	NA	NA	NA	NA
hsa-mir-33b	MI0003646	17	-	17717150	17717245	0	0	NA	NA	NA	NA	NA	NA
hsa-mir-342	MI0000805	14	+	100575992	100576090	0	0	NA	NA	NA	NA	NA	NA
hsa-mir-345	MI0000825	14	+	100774196	100774293	10.2041	0	NA	NA	NA	NA	NA	NA
hsa-mir-346	MI0000826	10	-	88024451	88024545	0	0	NA	NA	NA	NA	NA	NA
hsa-mir-34b	MI0000742	11	+	111383663	111383746	0	0	NA	NA	NA	NA	NA	NA
hsa-mir-34c	MI0000743	11	+	111384164	111384240	0	0	NA	NA	NA	NA	NA	NA
hsa-mir-3529	MI0017351	15	-	89155078	89155155	12.8205	0	NA	NA	NA	NA	NA	NA
hsa-mir-3545	MI0017343	14	-	104583755	104583840	0	0	NA	NA	NA	NA	NA	NA
hsa-mir-3605	MI0015995	1	-	33797994	33798093	30	0	NA	NA	NA	NA	NA	NA
hsa-mir-3606	MI0015996	2	+	189860356	189860418	0	0	NA	NA	NA	NA	NA	NA
hsa-mir-3607	MI0015997	5	+	85916314	85916392	12.6582	0	NA	NA	NA	NA	NA	NA
hsa-mir-361	MI0000760	X	-	85158641	85158712	0	0	NA	NA	NA	NA	NA	NA
hsa-mir-3611	MI0016001	10	-	35368526	35368608	24.0964	0	NA	NA	NA	NA	NA	NA
hsa-mir-3613	MI0016003	13	-	50570551	50570637	0	0	NA	NA	NA	NA	NA	NA
hsa-mir-3614	MI0016004	17	-	54968631	54968716	0	0	NA	NA	NA	NA	NA	NA
hsa-mir-3615	MI0016005	17	+	72744752	72744838	45.977	0	NA	NA	NA	NA	NA	NA
hsa-mir-3616	MI0016006	20	+	45795609	45795700	10.8696	0	NA	NA	NA	NA	NA	NA
hsa-mir-3617	MI0016007	20	-	44333741	44333819	12.6582	0	NA	NA	NA	NA	NA	NA
hsa-mir-3618	MI0016008	22	+	20073269	20073356	11.3636	0	NA	NA	NA	NA	NA	NA
hsa-mir-362	MI0000762	X	+	49773572	49773636	0	0	NA	NA	NA	NA	NA	NA
hsa-mir-3621	MI0016012	9	-	140063638	140063722	11.7647	0	NA	NA	NA	NA	NA	NA
hsa-mir-3622a	MI0016013	8	+	27559194	27559276	24.0964	0	NA	NA	NA	NA	NA	NA
hsa-mir-3622b	MI0016014	8	-	27559190	27559284	21.0526	0	NA	NA	NA	NA	NA	NA
hsa-mir-363	MI0000764	X	-	133303408	133303482	0	0	NA	NA	NA	NA	NA	NA
hsa-mir-3646	MI0016046	20	+	43036760	43036843	11.9048	0	NA	NA	NA	NA	NA	NA
hsa-mir-3648	MI0016048	21	+	9825832	9826011	38.8889	0	NA	NA	NA	NA	NA	NA
hsa-mir-3649	MI0016049	12	-	1769481	1769546	15.1515	0	NA	NA	NA	NA	NA	NA
hsa-mir-3651	MI0016051	9	-	95054740	95054829	0	0	NA	NA	NA	NA	NA	NA
hsa-mir-3652	MI0016052	12	+	104324203	104324333	38.1679	0	NA	NA	NA	NA	NA	NA
hsa-mir-3654	MI0016054	7	-	132719620	132719675	17.8571	0	NA	NA	NA	NA	NA	NA
hsa-mir-3655	MI0016055	5	+	140027429	140027511	24.0964	0	NA	NA	NA	NA	NA	NA
hsa-mir-3658	MI0016058	1	+	165877158	165877213	0	0	NA	NA	NA	NA	NA	NA
hsa-mir-3659	MI0016060	1	+	38554903	38555001	10.101	0	NA	NA	NA	NA	NA	NA
hsa-mir-365a	MI0000767	16	+	14403142	14403228	0	0	NA	NA	NA	NA	NA	NA
hsa-mir-365b	MI0000769	17	+	29902430	29902540	9.00901	0	NA	NA	NA	NA	NA	NA
hsa-mir-3660	MI0016061	5	-	89312438	89312537	20	0	NA	NA	NA	NA	NA	NA
hsa-mir-3662	MI0016063	6	-	135300476	135300570	21.0526	0	NA	NA	NA	NA	NA	NA
hsa-mir-3663	MI0016064	10	-	118927189	118927285	30.9278	0	NA	NA	NA	NA	NA	NA
hsa-mir-3665	MI0016066	13	-	78272147	78272251	0	0	NA	NA	NA	NA	NA	NA
hsa-mir-3666	MI0016067	7	+	114293400	114293510	18.018	0	NA	NA	NA	NA	NA	NA
hsa-mir-3668	MI0016069	6	+	140526389	140526463	0	0	NA	NA	NA	NA	NA	NA
hsa-mir-3669	MI0016070	8	-	130509594	130509674	37.037	0	NA	NA	NA	NA	NA	NA
hsa-mir-367	MI0000775	4	-	113569030	113569097	14.7059	0	NA	NA	NA	NA	NA	NA
hsa-mir-3672	MI0016073	X	+	120504826	120504907	0	0	NA	NA	NA	NA	NA	NA
hsa-mir-3673	MI0016074	8	-	130508088	130508189	58.8235	0	NA	NA	NA	NA	NA	NA
hsa-mir-3674	MI0016075	8	+	1749291	1749358	44.1176	0	NA	NA	NA	NA	NA	NA
hsa-mir-3676	MI0016077	17	+	8090493	8090577	35.2941	0	NA	NA	NA	NA	NA	NA
hsa-mir-3677	MI0016078	16	+	2320714	2320773	16.6667	0	NA	NA	NA	NA	NA	NA
hsa-mir-3678	MI0016079	17	+	73402150	73402243	10.6383	0	NA	NA	NA	NA	NA	NA
hsa-mir-3679	MI0016080	2	+	134884696	134884763	88.2353	0	NA	NA	NA	NA	NA	NA
hsa-mir-3680-1	MI0016081	16	-	21517370	21517456	0	0	NA	NA	NA	NA	NA	NA
hsa-mir-3680-2	MI0019113	16	-	29610500	29610586	0	0	NA	NA	NA	NA	NA	NA
hsa-mir-3681	MI0016082	2	+	12339256	12339327	0	0	NA	NA	NA	NA	NA	NA
hsa-mir-3684	MI0016085	4	+	99918538	99918611	13.5135	0	NA	NA	NA	NA	NA	NA
hsa-mir-3685	MI0016086	12	+	95703699	95703760	0	0	NA	NA	NA	NA	NA	NA
hsa-mir-3686	MI0016087	8	-	130496303	130496388	23.2558	0	NA	NA	NA	NA	NA	NA
hsa-mir-3687	MI0016088	21	+	9826203	9826263	0	0	NA	NA	NA	NA	NA	NA
hsa-mir-3688-1	MI0016089	4	-	160049954	160050046	10.7527	0	NA	NA	NA	NA	NA	NA
hsa-mir-3688-2	MI0017447	4	+	160049957	160050043	11.4943	0	NA	NA	NA	NA	NA	NA
hsa-mir-3689a	MI0016090	9	-	137741333	137741410	38.4615	0	NA	NA	NA	NA	NA	NA
hsa-mir-3689b	MI0016411	9	-	137741971	137742118	60.8108	0	NA	NA	NA	NA	NA	NA
hsa-mir-3689c	MI0016832	9	-	137741144	137741215	41.6667	0	NA	NA	NA	NA	NA	NA
hsa-mir-3689d-1	MI0016834	9	-	137741455	137741528	13.5135	0	NA	NA	NA	NA	NA	NA
hsa-mir-3689d-2	MI0016835	9	-	137742123	137742202	25	0	NA	NA	NA	NA	NA	NA
hsa-mir-3689e	MI0016836	9	-	137742416	137742487	27.7778	0	NA	NA	NA	NA	NA	NA
hsa-mir-3689f	MI0016837	9	-	137742588	137742653	75.7576	0	NA	NA	NA	NA	NA	NA
hsa-mir-369	MI0000777	14	+	101531935	101532004	0	0	NA	NA	NA	NA	NA	NA
hsa-mir-3690	MI0016091	X	+	1412811	1412885	40	0	NA	NA	NA	NA	NA	NA
hsa-mir-3692	MI0016093	6	+	157950164	157950232	28.9855	0	NA	NA	NA	NA	NA	NA
hsa-mir-370	MI0000778	14	+	101377476	101377550	0	0	NA	NA	NA	NA	NA	NA
hsa-mir-3713	MI0016134	15	+	76878988	76879032	0	0	NA	NA	NA	NA	NA	NA
hsa-mir-3714	MI0016135	3	+	16974688	16974752	15.3846	0	NA	NA	NA	NA	NA	NA
hsa-mir-374a	MI0000782	X	-	73507121	73507192	0	0	NA	NA	NA	NA	NA	NA
hsa-mir-374b	MI0005566	X	-	73438382	73438453	0	0	NA	NA	NA	NA	NA	NA
hsa-mir-374c	MI0016684	X	+	73438384	73438453	0	0	NA	NA	NA	NA	NA	NA
hsa-mir-375	MI0000783	2	-	219866367	219866430	0	0	NA	NA	NA	NA	NA	NA
hsa-mir-376a-1	MI0000784	14	+	101507119	101507186	0	0	NA	NA	NA	NA	NA	NA
hsa-mir-376a-2	MI0003529	14	+	101506406	101506485	0	0	NA	NA	NA	NA	NA	NA
hsa-mir-376b	MI0002466	14	+	101506773	101506872	0	0	NA	NA	NA	NA	NA	NA
hsa-mir-376c	MI0000776	14	+	101506027	101506092	0	0	NA	NA	NA	NA	NA	NA
hsa-mir-377	MI0000785	14	+	101528387	101528455	14.4928	0	NA	NA	NA	NA	NA	NA
hsa-mir-378a	MI0000786	5	+	149112388	149112453	0	0	NA	NA	NA	NA	NA	NA
hsa-mir-378b	MI0014154	3	+	10371913	10371969	0	0	NA	NA	NA	NA	NA	NA
hsa-mir-378c	MI0015825	10	-	132760851	132760931	0	0	NA	NA	NA	NA	NA	NA
hsa-mir-378d-1	MI0016749	4	-	5925002	5925055	18.5185	0	NA	NA	NA	NA	NA	NA
hsa-mir-378h	MI0016808	5	+	154209018	154209100	12.0482	0	NA	NA	NA	NA	NA	NA
hsa-mir-379	MI0000787	14	+	101488403	101488469	59.7015	0	NA	NA	NA	NA	NA	NA
hsa-mir-380	MI0000788	14	+	101491354	101491414	0	0	NA	NA	NA	NA	NA	NA
hsa-mir-381	MI0000789	14	+	101512257	101512331	0	0	NA	NA	NA	NA	NA	NA
hsa-mir-382	MI0000790	14	+	101520643	101520718	13.1579	0	NA	NA	NA	NA	NA	NA
hsa-mir-383	MI0000791	8	-	14710947	14711019	41.0959	0	NA	NA	NA	NA	NA	NA
hsa-mir-384	MI0001145	X	-	76139698	76139785	0	0	NA	NA	NA	NA	NA	NA
hsa-mir-3909	MI0016413	22	+	35731633	35731751	25.2101	0	NA	NA	NA	NA	NA	NA
hsa-mir-3910-1	MI0016414	9	+	94398533	94398643	36.036	0	NA	NA	NA	NA	NA	NA
hsa-mir-3910-2	MI0016431	9	-	94398546	94398627	24.3902	0	NA	NA	NA	NA	NA	NA
hsa-mir-3911	MI0016415	9	-	130452966	130453074	27.5229	0	NA	NA	NA	NA	NA	NA
hsa-mir-3913-1	MI0016417	12	-	69978502	69978603	0	0	NA	NA	NA	NA	NA	NA
hsa-mir-3913-2	MI0016418	12	+	69978503	69978602	0	0	NA	NA	NA	NA	NA	NA
hsa-mir-3915	MI0016420	X	-	32601773	32601869	0	0	NA	NA	NA	NA	NA	NA
hsa-mir-3918	MI0016424	6	-	159185693	159185785	21.5054	0	NA	NA	NA	NA	NA	NA
hsa-mir-3920	MI0016427	11	-	101390551	101390636	11.6279	0	NA	NA	NA	NA	NA	NA
hsa-mir-3921	MI0016428	3	-	99683158	99683242	0	0	NA	NA	NA	NA	NA	NA
hsa-mir-3922	MI0016429	12	+	104985411	104985494	11.9048	0	NA	NA	NA	NA	NA	NA
hsa-mir-3923	MI0016430	3	+	79557037	79557119	0	0	NA	NA	NA	NA	NA	NA
hsa-mir-3925	MI0016433	6	-	36590213	36590289	0	0	NA	NA	NA	NA	NA	NA
hsa-mir-3926-1	MI0016434	8	-	12584741	12584813	0	0	NA	NA	NA	NA	NA	NA
hsa-mir-3926-2	MI0016437	8	+	12584746	12584808	0	0	NA	NA	NA	NA	NA	NA
hsa-mir-3927	MI0016435	9	-	112273755	112273825	0	0	NA	NA	NA	NA	NA	NA
hsa-mir-3934	MI0016590	6	+	33665905	33666011	0	0	NA	NA	NA	NA	NA	NA
hsa-mir-3935	MI0016591	16	+	56279432	56279535	9.61538	0	NA	NA	NA	NA	NA	NA
hsa-mir-3937	MI0016593	X	+	39520470	39520575	9.43396	0	NA	NA	NA	NA	NA	NA
hsa-mir-3938	MI0016594	3	-	55886520	55886622	67.9612	0	NA	NA	NA	NA	NA	NA
hsa-mir-3939	MI0016596	6	-	167411295	167411400	113.208	0	NA	NA	NA	NA	NA	NA
hsa-mir-3942	MI0016599	15	-	35664457	35664565	9.17431	0	NA	NA	NA	NA	NA	NA
hsa-mir-3943	MI0016600	7	+	43190494	43190593	20	0	NA	NA	NA	NA	NA	NA
hsa-mir-3944	MI0016601	10	-	135185060	135185167	9.25926	0	NA	NA	NA	NA	NA	NA
hsa-mir-3945	MI0016602	4	-	185772167	185772264	30.6122	0	NA	NA	NA	NA	NA	NA
hsa-mir-3960	MI0016964	9	+	130548112	130548202	0	0	NA	NA	NA	NA	NA	NA
hsa-mir-3974	MI0016992	12	+	17826233	17826328	20.8333	0	NA	NA	NA	NA	NA	NA
hsa-mir-3976	MI0016994	18	+	5840694	5840832	7.19424	0	NA	NA	NA	NA	NA	NA
hsa-mir-3977	MI0016995	5	+	82135974	82136043	42.8571	0	NA	NA	NA	NA	NA	NA
hsa-mir-3978	MI0016996	X	+	109325346	109325446	19.802	0	NA	NA	NA	NA	NA	NA
hsa-mir-409	MI0001735	14	+	101531637	101531715	0	0	NA	NA	NA	NA	NA	NA
hsa-mir-410	MI0002465	14	+	101532249	101532328	0	0	NA	NA	NA	NA	NA	NA
hsa-mir-411	MI0003675	14	+	101489662	101489757	31.25	0	NA	NA	NA	NA	NA	NA
hsa-mir-412	MI0002464	14	+	101531784	101531874	32.967	0	NA	NA	NA	NA	NA	NA
hsa-mir-421	MI0003685	X	-	73438212	73438296	0	0	NA	NA	NA	NA	NA	NA
hsa-mir-423	MI0001445	17	+	28444097	28444190	10.6383	0	NA	NA	NA	NA	NA	NA
hsa-mir-424	MI0001446	X	-	133680644	133680741	0	0	NA	NA	NA	NA	NA	NA
hsa-mir-425	MI0001448	3	-	49057581	49057667	0	0	NA	NA	NA	NA	NA	NA
hsa-mir-4254	MI0015862	1	-	32224261	32224336	26.3158	0	NA	NA	NA	NA	NA	NA
hsa-mir-4255	MI0015863	1	+	37627164	37627235	0	0	NA	NA	NA	NA	NA	NA
hsa-mir-4256	MI0015855	1	-	113004392	113004455	15.625	0	NA	NA	NA	NA	NA	NA
hsa-mir-4259	MI0015858	1	-	159869769	159869869	9.90099	0	NA	NA	NA	NA	NA	NA
hsa-mir-4260	MI0015859	1	-	209796789	209796855	29.8507	0	NA	NA	NA	NA	NA	NA
hsa-mir-4261	MI0015868	2	-	10332740	10332797	17.2414	0	NA	NA	NA	NA	NA	NA
hsa-mir-4262	MI0015872	2	-	11977059	11977112	0	0	NA	NA	NA	NA	NA	NA
hsa-mir-4263	MI0015876	2	+	28219234	28219316	0	0	NA	NA	NA	NA	NA	NA
hsa-mir-4264	MI0015877	2	-	79876420	79876485	0	0	NA	NA	NA	NA	NA	NA
hsa-mir-4265	MI0015869	2	-	109757946	109758044	10.101	0	NA	NA	NA	NA	NA	NA
hsa-mir-4266	MI0015870	2	-	109930027	109930081	18.1818	0	NA	NA	NA	NA	NA	NA
hsa-mir-4268	MI0015874	2	-	220771223	220771286	31.25	0	NA	NA	NA	NA	NA	NA
hsa-mir-4270	MI0015878	3	-	15537746	15537815	42.8571	0	NA	NA	NA	NA	NA	NA
hsa-mir-4271	MI0015879	3	+	49311553	49311619	44.7761	0	NA	NA	NA	NA	NA	NA
hsa-mir-4272	MI0015880	3	+	67275888	67275951	0	0	NA	NA	NA	NA	NA	NA
hsa-mir-4273	MI0015881	3	+	75787431	75787514	119.048	0	NA	NA	NA	NA	NA	NA
hsa-mir-4276	MI0015882	4	+	175344946	175345015	14.2857	0	NA	NA	NA	NA	NA	NA
hsa-mir-4277	MI0015886	5	-	1708900	1708983	23.8095	0	NA	NA	NA	NA	NA	NA
hsa-mir-4278	MI0015888	5	-	6827966	6828034	14.4928	0	NA	NA	NA	NA	NA	NA
hsa-mir-4280	MI0015889	5	-	86410696	86410771	13.1579	0	NA	NA	NA	NA	NA	NA
hsa-mir-4286	MI0015894	8	+	10524488	10524580	10.7527	0	NA	NA	NA	NA	NA	NA
hsa-mir-4287	MI0015895	8	-	27743556	27743633	12.8205	0	NA	NA	NA	NA	NA	NA
hsa-mir-4288	MI0015896	8	-	28362633	28362699	0	0	NA	NA	NA	NA	NA	NA
hsa-mir-4290	MI0015899	9	-	92785723	92785817	10.5263	0	NA	NA	NA	NA	NA	NA
hsa-mir-4291	MI0015900	9	+	96581639	96581703	0	0	NA	NA	NA	NA	NA	NA
hsa-mir-4292	MI0015897	9	+	139725409	139725475	0	0	NA	NA	NA	NA	NA	NA
hsa-mir-4293	MI0015826	10	-	14425199	14425276	25.641	0	NA	NA	NA	NA	NA	NA
hsa-mir-4297	MI0015824	10	-	131641563	131641638	26.3158	0	NA	NA	NA	NA	NA	NA
hsa-mir-4298	MI0015830	11	-	1880694	1880766	41.0959	0	NA	NA	NA	NA	NA	NA
hsa-mir-4299	MI0015829	11	-	11678198	11678269	13.8889	0	NA	NA	NA	NA	NA	NA
hsa-mir-4300	MI0015831	11	-	81601783	81601878	20.8333	0	NA	NA	NA	NA	NA	NA
hsa-mir-4301	MI0015828	11	-	113320745	113320810	30.303	0	NA	NA	NA	NA	NA	NA
hsa-mir-4302	MI0015833	12	-	26026953	26027012	33.3333	0	NA	NA	NA	NA	NA	NA
hsa-mir-4303	MI0015834	12	-	98389161	98389226	15.1515	0	NA	NA	NA	NA	NA	NA
hsa-mir-4305	MI0015835	13	-	40238171	40238272	39.2157	0	NA	NA	NA	NA	NA	NA
hsa-mir-4307	MI0015838	14	+	27377848	27377931	11.9048	0	NA	NA	NA	NA	NA	NA
hsa-mir-4308	MI0015839	14	-	55344831	55344911	24.6914	0	NA	NA	NA	NA	NA	NA
hsa-mir-4309	MI0015837	14	+	103005981	103006063	24.0964	0	NA	NA	NA	NA	NA	NA
hsa-mir-431	MI0001721	14	+	101347344	101347457	26.3158	0	NA	NA	NA	NA	NA	NA
hsa-mir-4310	MI0015840	15	-	42158693	42158749	0	0	NA	NA	NA	NA	NA	NA
hsa-mir-4312	MI0015842	15	-	69094189	69094264	26.3158	0	NA	NA	NA	NA	NA	NA
hsa-mir-4313	MI0015843	15	-	76054556	76054656	0	0	NA	NA	NA	NA	NA	NA
hsa-mir-4314	MI0015846	17	+	7991374	7991465	0	0	NA	NA	NA	NA	NA	NA
hsa-mir-4315-1	MI0015844	17	-	43552729	43552801	27.3973	0	NA	NA	NA	NA	NA	NA
hsa-mir-4315-2	MI0015983	17	-	62818148	62818220	0	0	NA	NA	NA	NA	NA	NA
hsa-mir-4316	MI0015845	17	-	75393066	75393136	0	0	NA	NA	NA	NA	NA	NA
hsa-mir-4317	MI0015850	18	-	6374360	6374424	30.7692	0	NA	NA	NA	NA	NA	NA
hsa-mir-4319	MI0015848	18	-	42550047	42550131	0	0	NA	NA	NA	NA	NA	NA
hsa-mir-432	MI0003133	14	+	101350820	101350913	0	0	NA	NA	NA	NA	NA	NA
hsa-mir-4320	MI0015849	18	-	47652869	47652933	30.7692	0	NA	NA	NA	NA	NA	NA
hsa-mir-4325	MI0015865	20	-	55896558	55896647	0	0	NA	NA	NA	NA	NA	NA
hsa-mir-4326	MI0015866	20	+	61918160	61918218	16.9492	0	NA	NA	NA	NA	NA	NA
hsa-mir-4327	MI0015867	21	-	31747612	31747696	58.8235	0	NA	NA	NA	NA	NA	NA
hsa-mir-4328	MI0015904	X	-	78156691	78156746	35.7143	0	NA	NA	NA	NA	NA	NA
hsa-mir-4329	MI0015901	X	-	112023946	112024016	28.169	0	NA	NA	NA	NA	NA	NA
hsa-mir-433	MI0001723	14	+	101348223	101348315	0	0	NA	NA	NA	NA	NA	NA
hsa-mir-4420	MI0016757	1	-	31212003	31212079	25.974	0	NA	NA	NA	NA	NA	NA
hsa-mir-4424	MI0016763	1	+	178646884	178646969	11.6279	0	NA	NA	NA	NA	NA	NA
hsa-mir-4427	MI0016766	1	+	233759898	233759965	29.4118	0	NA	NA	NA	NA	NA	NA
hsa-mir-4428	MI0016767	1	+	237634419	237634491	13.6986	0	NA	NA	NA	NA	NA	NA
hsa-mir-4429	MI0016768	2	-	11680731	11680803	13.6986	0	NA	NA	NA	NA	NA	NA
hsa-mir-4430	MI0016769	2	+	33643583	33643631	40.8163	0	NA	NA	NA	NA	NA	NA
hsa-mir-4432	MI0016772	2	-	60614497	60614580	23.8095	0	NA	NA	NA	NA	NA	NA
hsa-mir-4433	MI0016773	2	+	64567893	64567973	24.6914	0	NA	NA	NA	NA	NA	NA
hsa-mir-4434	MI0016774	2	+	64752647	64752699	0	0	NA	NA	NA	NA	NA	NA
hsa-mir-4435-1	MI0016775	2	+	87929274	87929353	0	0	NA	NA	NA	NA	NA	NA
hsa-mir-4436a	MI0016776	2	+	89111884	89111968	11.7647	0	NA	NA	NA	NA	NA	NA
hsa-mir-4438	MI0016781	2	+	214622791	214622883	10.7527	0	NA	NA	NA	NA	NA	NA
hsa-mir-4439	MI0016782	2	-	225875178	225875257	0	0	NA	NA	NA	NA	NA	NA
hsa-mir-4443	MI0016786	3	+	48238054	48238106	37.7358	0	NA	NA	NA	NA	NA	NA
hsa-mir-4444-2	MI0019111	3	+	75263627	75263700	27.027	0	NA	NA	NA	NA	NA	NA
hsa-mir-4445	MI0016788	3	+	109321675	109321744	42.8571	0	NA	NA	NA	NA	NA	NA
hsa-mir-4446	MI0016789	3	+	113313723	113313789	0	0	NA	NA	NA	NA	NA	NA
hsa-mir-4447	MI0016790	3	-	116569124	116569214	10.989	0	NA	NA	NA	NA	NA	NA
hsa-mir-4450	MI0016795	4	+	77494721	77494785	0	0	NA	NA	NA	NA	NA	NA
hsa-mir-4451	MI0016797	4	+	86643621	86643686	0	0	NA	NA	NA	NA	NA	NA
hsa-mir-4452	MI0016798	4	-	87463635	87463705	42.2535	0	NA	NA	NA	NA	NA	NA
hsa-mir-4453	MI0016799	4	+	153457580	153457668	11.236	0	NA	NA	NA	NA	NA	NA
hsa-mir-4454	MI0016800	4	-	164014726	164014780	72.7273	0	NA	NA	NA	NA	NA	NA
hsa-mir-4455	MI0016801	4	-	185859537	185859594	0	0	NA	NA	NA	NA	NA	NA
hsa-mir-4456	MI0016802	5	-	535955	535997	0	0	NA	NA	NA	NA	NA	NA
hsa-mir-4457	MI0016803	5	-	1309425	1309492	29.4118	0	NA	NA	NA	NA	NA	NA
hsa-mir-4458	MI0016804	5	+	8461038	8461112	13.3333	0	NA	NA	NA	NA	NA	NA
hsa-mir-4459	MI0016805	5	-	53371348	53371413	30.303	0	NA	NA	NA	NA	NA	NA
hsa-mir-4460	MI0016806	5	-	128732755	128732840	11.6279	0	NA	NA	NA	NA	NA	NA
hsa-mir-4462	MI0016810	6	-	37523141	37523198	0	0	NA	NA	NA	NA	NA	NA
hsa-mir-4463	MI0016811	6	+	76138123	76138189	74.6269	0	NA	NA	NA	NA	NA	NA
hsa-mir-4465	MI0016816	6	+	141004951	141005020	57.1429	0	NA	NA	NA	NA	NA	NA
hsa-mir-4466	MI0016817	6	-	157100812	157100865	18.5185	0	NA	NA	NA	NA	NA	NA
hsa-mir-4468	MI0016819	7	+	137808504	137808567	0	0	NA	NA	NA	NA	NA	NA
hsa-mir-4469	MI0016820	8	-	42751340	42751418	0	0	NA	NA	NA	NA	NA	NA
hsa-mir-4470	MI0016821	8	+	62627347	62627418	27.7778	0	NA	NA	NA	NA	NA	NA
hsa-mir-4471	MI0016822	8	+	101394991	101395073	0	0	NA	NA	NA	NA	NA	NA
hsa-mir-4475	MI0016827	9	-	36823536	36823596	16.3934	0	NA	NA	NA	NA	NA	NA
hsa-mir-4476	MI0016828	9	-	36893459	36893528	14.2857	0	NA	NA	NA	NA	NA	NA
hsa-mir-4477a	MI0016829	9	-	68415308	68415388	209.877	0	NA	NA	NA	NA	NA	NA
hsa-mir-4477b	MI0016830	9	+	68415308	68415388	209.877	0	NA	NA	NA	NA	NA	NA
hsa-mir-4478	MI0016831	9	-	124882361	124882446	0	0	NA	NA	NA	NA	NA	NA
hsa-mir-4479	MI0016838	9	+	139781185	139781255	28.169	0	NA	NA	NA	NA	NA	NA
hsa-mir-448	MI0001637	X	+	114058017	114058127	0	0	NA	NA	NA	NA	NA	NA
hsa-mir-4480	MI0016841	10	+	12620752	12620822	14.0845	0	NA	NA	NA	NA	NA	NA
hsa-mir-4481	MI0016842	10	-	12695137	12695196	16.6667	0	NA	NA	NA	NA	NA	NA
hsa-mir-4482-1	MI0016843	10	-	106028094	106028163	28.5714	0	NA	NA	NA	NA	NA	NA
hsa-mir-4483	MI0016844	10	-	115537752	115537813	32.2581	0	NA	NA	NA	NA	NA	NA
hsa-mir-4484	MI0016845	10	+	127508309	127508391	24.0964	0	NA	NA	NA	NA	NA	NA
hsa-mir-4485	MI0016846	11	-	10529817	10529873	70.1754	0	NA	NA	NA	NA	NA	NA
hsa-mir-4487	MI0016848	11	+	47422521	47422593	13.6986	0	NA	NA	NA	NA	NA	NA
hsa-mir-4488	MI0016849	11	+	61276068	61276129	0	0	NA	NA	NA	NA	NA	NA
hsa-mir-4490	MI0016852	11	-	90288942	90289025	11.9048	0	NA	NA	NA	NA	NA	NA
hsa-mir-4491	MI0016853	11	+	111218482	111218549	0	0	NA	NA	NA	NA	NA	NA
hsa-mir-4493	MI0016855	11	-	123252148	123252220	0	0	NA	NA	NA	NA	NA	NA
hsa-mir-4495	MI0016857	12	-	98332834	98332899	0	0	NA	NA	NA	NA	NA	NA
hsa-mir-4499	MI0016862	13	-	21007917	21007985	0	0	NA	NA	NA	NA	NA	NA
hsa-mir-449a	MI0001648	5	-	54466360	54466450	21.978	0	NA	NA	NA	NA	NA	NA
hsa-mir-449b	MI0003673	5	-	54466474	54466570	20.6186	0	NA	NA	NA	NA	NA	NA
hsa-mir-449c	MI0003823	5	-	54468090	54468181	43.4783	0	NA	NA	NA	NA	NA	NA
hsa-mir-4500	MI0016863	13	-	88270920	88270995	0	0	NA	NA	NA	NA	NA	NA
hsa-mir-4502	MI0016865	13	+	115039303	115039383	37.037	0	NA	NA	NA	NA	NA	NA
hsa-mir-4503	MI0016866	14	-	37421514	37421596	0	0	NA	NA	NA	NA	NA	NA
hsa-mir-4504	MI0016867	14	-	50766573	50766664	10.8696	0	NA	NA	NA	NA	NA	NA
hsa-mir-4505	MI0016868	14	+	74225450	74225522	0	0	NA	NA	NA	NA	NA	NA
hsa-mir-4506	MI0016869	14	-	94414572	94414648	12.987	0	NA	NA	NA	NA	NA	NA
hsa-mir-4507	MI0016871	14	-	106324293	106324344	0	0	NA	NA	NA	NA	NA	NA
hsa-mir-4508	MI0016872	15	-	23807209	23807278	0	0	NA	NA	NA	NA	NA	NA
hsa-mir-4509-1	MI0016873	15	-	22675148	22675241	0	0	NA	NA	NA	NA	NA	NA
hsa-mir-4509-2	MI0016874	15	+	28671637	28671730	10.6383	0	NA	NA	NA	NA	NA	NA
hsa-mir-4509-3	MI0016875	15	-	28735898	28735991	10.6383	0	NA	NA	NA	NA	NA	NA
hsa-mir-450a-1	MI0001652	X	-	133674371	133674461	10.989	0	NA	NA	NA	NA	NA	NA
hsa-mir-450a-2	MI0003187	X	-	133674538	133674637	20	0	NA	NA	NA	NA	NA	NA
hsa-mir-450b	MI0005531	X	-	133674215	133674292	0	0	NA	NA	NA	NA	NA	NA
hsa-mir-4510	MI0016876	15	+	36219057	36219124	14.7059	0	NA	NA	NA	NA	NA	NA
hsa-mir-4513	MI0016879	15	-	75081013	75081098	11.6279	0	NA	NA	NA	NA	NA	NA
hsa-mir-4514	MI0016880	15	-	81289758	81289814	35.0877	0	NA	NA	NA	NA	NA	NA
hsa-mir-4515	MI0016881	15	+	83736087	83736167	12.3457	0	NA	NA	NA	NA	NA	NA
hsa-mir-4516	MI0016882	16	+	2183120	2183205	11.6279	0	NA	NA	NA	NA	NA	NA
hsa-mir-4517	MI0016883	16	+	28969904	28969982	37.9747	0	NA	NA	NA	NA	NA	NA
hsa-mir-4518	MI0016884	16	+	30515240	30515322	0	0	NA	NA	NA	NA	NA	NA
hsa-mir-4519	MI0016885	16	-	30886587	30886644	34.4828	0	NA	NA	NA	NA	NA	NA
hsa-mir-451a	MI0001729	17	-	27188387	27188458	0	0	NA	NA	NA	NA	NA	NA
hsa-mir-451b	MI0017360	17	+	27188389	27188456	0	0	NA	NA	NA	NA	NA	NA
hsa-mir-4520a	MI0016886	17	-	6558759	6558828	14.2857	0	NA	NA	NA	NA	NA	NA
hsa-mir-4520b	MI0017358	17	+	6558768	6558821	18.5185	0	NA	NA	NA	NA	NA	NA
hsa-mir-4521	MI0016887	17	+	8090263	8090322	33.3333	0	NA	NA	NA	NA	NA	NA
hsa-mir-4522	MI0016889	17	-	25620936	25621022	11.4943	0	NA	NA	NA	NA	NA	NA
hsa-mir-4523	MI0016890	17	+	27717680	27717748	0	0	NA	NA	NA	NA	NA	NA
hsa-mir-4524a	MI0016891	17	-	67095705	67095773	28.9855	0	NA	NA	NA	NA	NA	NA
hsa-mir-4524b	MI0019114	17	+	67095683	67095797	17.3913	0	NA	NA	NA	NA	NA	NA
hsa-mir-4525	MI0016892	17	-	80626109	80626183	13.3333	0	NA	NA	NA	NA	NA	NA
hsa-mir-4526	MI0016893	18	+	13611113	13611199	11.4943	0	NA	NA	NA	NA	NA	NA
hsa-mir-4527	MI0016894	18	+	44906867	44906936	0	0	NA	NA	NA	NA	NA	NA
hsa-mir-4528	MI0016895	18	+	50763471	50763560	22.2222	0	NA	NA	NA	NA	NA	NA
hsa-mir-4529	MI0016896	18	+	53146452	53146529	25.641	0	NA	NA	NA	NA	NA	NA
hsa-mir-4532	MI0016899	20	+	56470450	56470500	78.4314	0	NA	NA	NA	NA	NA	NA
hsa-mir-4533	MI0016900	20	+	59053169	59053239	42.2535	0	NA	NA	NA	NA	NA	NA
hsa-mir-4536-1	MI0016906	X	-	55477928	55478015	11.3636	0	NA	NA	NA	NA	NA	NA
hsa-mir-4536-2	MI0019149	X	+	55477928	55478015	11.3636	0	NA	NA	NA	NA	NA	NA
hsa-mir-4537	MI0016908	14	-	106325653	106325722	42.8571	0	NA	NA	NA	NA	NA	NA
hsa-mir-4538	MI0016909	14	-	106324334	106324411	38.4615	0	NA	NA	NA	NA	NA	NA
hsa-mir-4539	MI0016910	14	-	106323682	106323741	66.6667	0	NA	NA	NA	NA	NA	NA
hsa-mir-454	MI0003820	17	-	57215119	57215233	0	0	NA	NA	NA	NA	NA	NA
hsa-mir-4540	MI0016911	9	-	36864251	36864305	54.5455	0	NA	NA	NA	NA	NA	NA
hsa-mir-4633	MI0017260	5	+	128433381	128433459	0	0	NA	NA	NA	NA	NA	NA
hsa-mir-4635	MI0017262	5	-	1063011	1063089	25.3165	0	NA	NA	NA	NA	NA	NA
hsa-mir-4636	MI0017263	5	-	9053928	9054007	25	0	NA	NA	NA	NA	NA	NA
hsa-mir-4637	MI0017264	5	-	14826038	14826121	11.9048	0	NA	NA	NA	NA	NA	NA
hsa-mir-4639	MI0017266	6	+	16141787	16141855	14.4928	0	NA	NA	NA	NA	NA	NA
hsa-mir-4640	MI0017267	6	+	30858660	30858749	44.4444	0	NA	NA	NA	NA	NA	NA
hsa-mir-4641	MI0017268	6	+	41566461	41566526	15.1515	0	NA	NA	NA	NA	NA	NA
hsa-mir-4642	MI0017269	6	+	44403378	44403459	36.5854	0	NA	NA	NA	NA	NA	NA
hsa-mir-4644	MI0017271	6	+	170639849	170639932	35.7143	0	NA	NA	NA	NA	NA	NA
hsa-mir-4645	MI0017272	6	-	2854265	2854341	25.974	0	NA	NA	NA	NA	NA	NA
hsa-mir-4646	MI0017273	6	-	31668806	31668868	0	0	NA	NA	NA	NA	NA	NA
hsa-mir-4647	MI0017274	6	-	44221943	44222022	37.5	0	NA	NA	NA	NA	NA	NA
hsa-mir-4652	MI0017280	7	+	93346240	93346317	12.8205	0	NA	NA	NA	NA	NA	NA
hsa-mir-4654	MI0017282	1	+	162126897	162126972	13.1579	0	NA	NA	NA	NA	NA	NA
hsa-mir-4659a	MI0017287	8	+	6602685	6602765	12.3457	0	NA	NA	NA	NA	NA	NA
hsa-mir-4659b	MI0017291	8	-	6602689	6602761	13.6986	0	NA	NA	NA	NA	NA	NA
hsa-mir-466	MI0014157	3	-	31203196	31203279	23.8095	0	NA	NA	NA	NA	NA	NA
hsa-mir-4660	MI0017288	8	+	8905955	8906028	0	0	NA	NA	NA	NA	NA	NA
hsa-mir-4661	MI0017289	8	+	92217713	92217787	26.6667	0	NA	NA	NA	NA	NA	NA
hsa-mir-4665	MI0017295	9	+	6007826	6007904	0	0	NA	NA	NA	NA	NA	NA
hsa-mir-4666b	MI0019299	X	+	29592395	29592475	12.3457	0	NA	NA	NA	NA	NA	NA
hsa-mir-4667	MI0017297	9	+	35608091	35608156	0	0	NA	NA	NA	NA	NA	NA
hsa-mir-4668	MI0017298	9	+	114694380	114694449	28.5714	0	NA	NA	NA	NA	NA	NA
hsa-mir-4669	MI0017300	9	+	137271257	137271318	64.5161	0	NA	NA	NA	NA	NA	NA
hsa-mir-4670	MI0017301	9	-	95290266	95290340	13.3333	0	NA	NA	NA	NA	NA	NA
hsa-mir-4671	MI0017302	1	+	234442213	234442285	13.6986	0	NA	NA	NA	NA	NA	NA
hsa-mir-4672	MI0017303	9	-	130631694	130631774	12.3457	0	NA	NA	NA	NA	NA	NA
hsa-mir-4673	MI0017304	9	-	139414020	139414078	0	0	NA	NA	NA	NA	NA	NA
hsa-mir-4674	MI0017305	9	-	139440625	139440711	0	0	NA	NA	NA	NA	NA	NA
hsa-mir-4675	MI0017306	10	+	20840899	20840975	25.974	0	NA	NA	NA	NA	NA	NA
hsa-mir-4677	MI0017308	1	+	243509478	243509557	0	0	NA	NA	NA	NA	NA	NA
hsa-mir-4678	MI0017309	10	+	89263638	89263711	0	0	NA	NA	NA	NA	NA	NA
hsa-mir-4679-1	MI0017310	10	+	90823093	90823167	13.3333	0	NA	NA	NA	NA	NA	NA
hsa-mir-4679-2	MI0017311	10	-	90823092	90823168	12.987	0	NA	NA	NA	NA	NA	NA
hsa-mir-4683	MI0017315	10	-	35930100	35930180	12.3457	0	NA	NA	NA	NA	NA	NA
hsa-mir-4686	MI0017318	11	+	2194293	2194368	13.1579	0	NA	NA	NA	NA	NA	NA
hsa-mir-4687	MI0017319	11	+	3877292	3877371	0	0	NA	NA	NA	NA	NA	NA
hsa-mir-4688	MI0017321	11	+	46397952	46398034	0	0	NA	NA	NA	NA	NA	NA
hsa-mir-4693	MI0017326	11	+	103720634	103720708	0	0	NA	NA	NA	NA	NA	NA
hsa-mir-4697	MI0017330	11	-	133768399	133768476	25.641	0	NA	NA	NA	NA	NA	NA
hsa-mir-4703	MI0017336	13	+	52126725	52126803	25.3165	0	NA	NA	NA	NA	NA	NA
hsa-mir-4705	MI0017338	13	-	102698284	102698354	14.0845	0	NA	NA	NA	NA	NA	NA
hsa-mir-4707	MI0017340	14	-	23426159	23426238	12.5	0	NA	NA	NA	NA	NA	NA
hsa-mir-4709	MI0017342	14	-	74946836	74946907	13.8889	0	NA	NA	NA	NA	NA	NA
hsa-mir-4710	MI0017344	14	-	105144031	105144086	0	0	NA	NA	NA	NA	NA	NA
hsa-mir-4712	MI0017346	15	+	50652526	50652607	12.1951	0	NA	NA	NA	NA	NA	NA
hsa-mir-4713	MI0017347	15	+	51534387	51534461	0	0	NA	NA	NA	NA	NA	NA
hsa-mir-4714	MI0017348	15	+	99327655	99327731	25.974	0	NA	NA	NA	NA	NA	NA
hsa-mir-4715	MI0017349	15	-	26093894	26093972	0	0	NA	NA	NA	NA	NA	NA
hsa-mir-4716	MI0017350	15	-	49461267	49461350	11.9048	0	NA	NA	NA	NA	NA	NA
hsa-mir-4717	MI0017352	16	+	2324621	2324692	0	0	NA	NA	NA	NA	NA	NA
hsa-mir-4718	MI0017353	16	+	12814178	12814228	0	0	NA	NA	NA	NA	NA	NA
hsa-mir-4719	MI0017354	16	+	76902833	76902916	59.5238	0	NA	NA	NA	NA	NA	NA
hsa-mir-4721	MI0017356	16	-	28855240	28855328	11.236	0	NA	NA	NA	NA	NA	NA
hsa-mir-4722	MI0017357	16	-	88782686	88782745	0	0	NA	NA	NA	NA	NA	NA
hsa-mir-4723	MI0017359	17	+	26687677	26687757	0	0	NA	NA	NA	NA	NA	NA
hsa-mir-4724	MI0017361	17	+	29861901	29861989	44.9438	0	NA	NA	NA	NA	NA	NA
hsa-mir-4725	MI0017362	17	+	29902288	29902377	22.2222	0	NA	NA	NA	NA	NA	NA
hsa-mir-4726	MI0017363	17	+	36875944	36876001	0	0	NA	NA	NA	NA	NA	NA
hsa-mir-4727	MI0017364	17	+	36982091	36982145	18.1818	0	NA	NA	NA	NA	NA	NA
hsa-mir-4728	MI0017365	17	+	37882748	37882814	14.9254	0	NA	NA	NA	NA	NA	NA
hsa-mir-4729	MI0017366	17	+	57443444	57443515	13.8889	0	NA	NA	NA	NA	NA	NA
hsa-mir-4730	MI0017367	17	+	78393218	78393293	0	0	NA	NA	NA	NA	NA	NA
hsa-mir-4732	MI0017369	17	-	27188673	27188748	13.1579	0	NA	NA	NA	NA	NA	NA
hsa-mir-4733	MI0017370	17	-	29421368	29421443	39.4737	0	NA	NA	NA	NA	NA	NA
hsa-mir-4734	MI0017371	17	-	36858515	36858584	0	0	NA	NA	NA	NA	NA	NA
hsa-mir-4736	MI0017373	17	-	56413337	56413383	0	0	NA	NA	NA	NA	NA	NA
hsa-mir-4738	MI0017376	17	-	73780602	73780688	34.4828	0	NA	NA	NA	NA	NA	NA
hsa-mir-4739	MI0017377	17	-	77680985	77681058	54.0541	0	NA	NA	NA	NA	NA	NA
hsa-mir-4740	MI0017378	17	-	79374516	79374578	0	0	NA	NA	NA	NA	NA	NA
hsa-mir-4741	MI0017379	18	+	20513312	20513401	55.5556	0	NA	NA	NA	NA	NA	NA
hsa-mir-4743	MI0017381	18	+	46196971	46197039	43.4783	0	NA	NA	NA	NA	NA	NA
hsa-mir-4744	MI0017382	18	-	46576057	46576138	24.3902	0	NA	NA	NA	NA	NA	NA
hsa-mir-4753	MI0017392	1	-	235353349	235353431	0	0	NA	NA	NA	NA	NA	NA
hsa-mir-4755	MI0017395	20	+	32636925	32636996	0	0	NA	NA	NA	NA	NA	NA
hsa-mir-4756	MI0017397	20	-	52684947	52685024	12.8205	0	NA	NA	NA	NA	NA	NA
hsa-mir-4757	MI0017398	2	+	19548190	19548266	0	0	NA	NA	NA	NA	NA	NA
hsa-mir-4758	MI0017399	20	-	60907543	60907613	0	0	NA	NA	NA	NA	NA	NA
hsa-mir-4759	MI0017400	21	+	28326280	28326362	12.0482	0	NA	NA	NA	NA	NA	NA
hsa-mir-4760	MI0017401	21	-	41584279	41584358	0	0	NA	NA	NA	NA	NA	NA
hsa-mir-4761	MI0017402	22	+	19951276	19951357	12.1951	0	NA	NA	NA	NA	NA	NA
hsa-mir-4764	MI0017405	22	-	33832568	33832655	11.3636	0	NA	NA	NA	NA	NA	NA
hsa-mir-4765	MI0017406	2	+	32860322	32860398	25.974	0	NA	NA	NA	NA	NA	NA
hsa-mir-4768	MI0017409	X	+	17444004	17444077	13.5135	0	NA	NA	NA	NA	NA	NA
hsa-mir-4769	MI0017410	X	+	47446828	47446904	0	0	NA	NA	NA	NA	NA	NA
hsa-mir-4771-1	MI0017412	2	+	87421909	87421982	13.5135	0	NA	NA	NA	NA	NA	NA
hsa-mir-4772	MI0017414	2	+	103048749	103048826	12.8205	0	NA	NA	NA	NA	NA	NA
hsa-mir-4773-1	MI0017415	2	+	152224848	152224925	0	0	NA	NA	NA	NA	NA	NA
hsa-mir-4773-2	MI0017416	2	-	152224848	152224925	0	0	NA	NA	NA	NA	NA	NA
hsa-mir-4774	MI0017417	2	+	169439453	169439528	0	0	NA	NA	NA	NA	NA	NA
hsa-mir-4776-1	MI0017419	2	+	213790981	213791060	0	0	NA	NA	NA	NA	NA	NA
hsa-mir-4776-2	MI0017420	2	-	213790981	213791060	0	0	NA	NA	NA	NA	NA	NA
hsa-mir-4777	MI0017421	2	+	232227419	232227504	0	0	NA	NA	NA	NA	NA	NA
hsa-mir-4778	MI0017422	2	-	66585381	66585460	25	0	NA	NA	NA	NA	NA	NA
hsa-mir-4779	MI0017423	2	-	86420149	86420231	24.0964	0	NA	NA	NA	NA	NA	NA
hsa-mir-4780	MI0017424	2	-	88382038	88382118	12.3457	0	NA	NA	NA	NA	NA	NA
hsa-mir-4782	MI0017427	2	-	114478867	114478945	12.6582	0	NA	NA	NA	NA	NA	NA
hsa-mir-4783	MI0017428	2	-	128181113	128181194	12.1951	0	NA	NA	NA	NA	NA	NA
hsa-mir-4784	MI0017429	2	-	132248733	132248809	38.961	0	NA	NA	NA	NA	NA	NA
hsa-mir-4785	MI0017430	2	-	161264321	161264393	0	0	NA	NA	NA	NA	NA	NA
hsa-mir-4787	MI0017434	3	+	50712511	50712594	0	0	NA	NA	NA	NA	NA	NA
hsa-mir-4788	MI0017435	3	+	134156669	134156748	25	0	NA	NA	NA	NA	NA	NA
hsa-mir-4789	MI0017436	3	+	175087329	175087410	24.3902	0	NA	NA	NA	NA	NA	NA
hsa-mir-4790	MI0017437	3	-	5291862	5291940	12.6582	0	NA	NA	NA	NA	NA	NA
hsa-mir-4791	MI0017438	3	-	19356340	19356423	23.8095	0	NA	NA	NA	NA	NA	NA
hsa-mir-4793	MI0017440	3	-	48681627	48681713	11.4943	0	NA	NA	NA	NA	NA	NA
hsa-mir-4795	MI0017442	3	-	87275339	87275427	0	0	NA	NA	NA	NA	NA	NA
hsa-mir-4796	MI0017443	3	-	114462292	114462372	24.6914	0	NA	NA	NA	NA	NA	NA
hsa-mir-4797	MI0017444	3	-	197020749	197020819	84.507	0	NA	NA	NA	NA	NA	NA
hsa-mir-4799	MI0017446	4	+	148703746	148703819	27.027	0	NA	NA	NA	NA	NA	NA
hsa-mir-4800	MI0017448	4	-	2251804	2251883	0	0	NA	NA	NA	NA	NA	NA
hsa-mir-4801	MI0017449	4	-	37243532	37243613	12.1951	0	NA	NA	NA	NA	NA	NA
hsa-mir-4802	MI0017450	4	-	40504057	40504136	25	0	NA	NA	NA	NA	NA	NA
hsa-mir-4803	MI0017451	5	+	71465294	71465367	13.5135	0	NA	NA	NA	NA	NA	NA
hsa-mir-4804	MI0017452	5	+	72174418	72174490	27.3973	0	NA	NA	NA	NA	NA	NA
hsa-mir-483	MI0002467	11	-	2155364	2155439	0	0	NA	NA	NA	NA	NA	NA
hsa-mir-485	MI0002469	14	+	101521756	101521828	13.6986	0	NA	NA	NA	NA	NA	NA
hsa-mir-486	MI0002470	8	-	41517959	41518026	44.1176	0	NA	NA	NA	NA	NA	NA
hsa-mir-487a	MI0002471	14	+	101518783	101518862	12.5	0	NA	NA	NA	NA	NA	NA
hsa-mir-487b	MI0003530	14	+	101512792	101512875	11.9048	0	NA	NA	NA	NA	NA	NA
hsa-mir-488	MI0003123	1	-	176998499	176998581	24.0964	0	NA	NA	NA	NA	NA	NA
hsa-mir-489	MI0003124	7	-	93113248	93113331	11.9048	0	NA	NA	NA	NA	NA	NA
hsa-mir-490	MI0003125	7	+	136587914	136588041	0	0	NA	NA	NA	NA	NA	NA
hsa-mir-492	MI0003131	12	+	95228174	95228289	8.62069	0	NA	NA	NA	NA	NA	NA
hsa-mir-493	MI0003132	14	+	101335397	101335485	0	0	NA	NA	NA	NA	NA	NA
hsa-mir-494	MI0003134	14	+	101495971	101496051	0	0	NA	NA	NA	NA	NA	NA
hsa-mir-495	MI0003135	14	+	101500092	101500173	24.3902	0	NA	NA	NA	NA	NA	NA
hsa-mir-496	MI0003136	14	+	101526910	101527011	19.6078	0	NA	NA	NA	NA	NA	NA
hsa-mir-497	MI0003138	17	-	6921230	6921341	0	0	NA	NA	NA	NA	NA	NA
hsa-mir-499a	MI0003183	20	+	33578179	33578300	32.7869	0	NA	NA	NA	NA	NA	NA
hsa-mir-499b	MI0017396	20	-	33578203	33578275	27.3973	0	NA	NA	NA	NA	NA	NA
hsa-mir-5000	MI0017866	2	+	75317939	75318041	0	0	NA	NA	NA	NA	NA	NA
hsa-mir-5001	MI0017867	2	-	233415184	233415283	0	0	NA	NA	NA	NA	NA	NA
hsa-mir-5002	MI0017868	3	+	123851776	123851872	30.9278	0	NA	NA	NA	NA	NA	NA
hsa-mir-5004	MI0017870	6	+	33406108	33406214	0	0	NA	NA	NA	NA	NA	NA
hsa-mir-5006	MI0017873	13	-	42142422	42142531	0	0	NA	NA	NA	NA	NA	NA
hsa-mir-5009	MI0017877	15	-	90427163	90427262	0	0	NA	NA	NA	NA	NA	NA
hsa-mir-500a	MI0003184	X	+	49773039	49773122	11.9048	0	NA	NA	NA	NA	NA	NA
hsa-mir-500b	MI0015903	X	+	49775280	49775358	12.6582	0	NA	NA	NA	NA	NA	NA
hsa-mir-501	MI0003185	X	+	49774330	49774413	23.8095	0	NA	NA	NA	NA	NA	NA
hsa-mir-5010	MI0017878	17	+	40666206	40666325	0	0	NA	NA	NA	NA	NA	NA
hsa-mir-5011	MI0017879	18	+	64748821	64748923	9.70874	0	NA	NA	NA	NA	NA	NA
hsa-mir-502	MI0003186	X	+	49779206	49779291	0	0	NA	NA	NA	NA	NA	NA
hsa-mir-503	MI0003188	X	-	133680358	133680428	0	0	NA	NA	NA	NA	NA	NA
hsa-mir-504	MI0003189	X	-	137749872	137749954	0	0	NA	NA	NA	NA	NA	NA
hsa-mir-5047	MI0017932	17	-	62497332	62497431	20	0	NA	NA	NA	NA	NA	NA
hsa-mir-505	MI0003190	X	-	139006307	139006390	11.9048	0	NA	NA	NA	NA	NA	NA
hsa-mir-5089	MI0017978	17	+	45050383	45050466	11.9048	0	NA	NA	NA	NA	NA	NA
hsa-mir-5092	MI0017981	3	-	124870309	124870396	11.3636	0	NA	NA	NA	NA	NA	NA
hsa-mir-5093	MI0017982	16	-	85339832	85339931	0	0	NA	NA	NA	NA	NA	NA
hsa-mir-5094	MI0017983	15	-	90393869	90393953	35.2941	0	NA	NA	NA	NA	NA	NA
hsa-mir-5096	MI0018004	4	+	79741906	79741975	0	0	NA	NA	NA	NA	NA	NA
hsa-mir-511-1	MI0003127	10	+	17887107	17887193	11.4943	0	NA	NA	NA	NA	NA	NA
hsa-mir-511-2	MI0003128	10	+	18134036	18134122	11.4943	0	NA	NA	NA	NA	NA	NA
hsa-mir-5187	MI0018166	1	+	161196976	161197051	26.3158	0	NA	NA	NA	NA	NA	NA
hsa-mir-5189	MI0018168	16	+	88535326	88535439	43.8596	0	NA	NA	NA	NA	NA	NA
hsa-mir-5190	MI0018169	18	+	13459946	13460025	12.5	0	NA	NA	NA	NA	NA	NA
hsa-mir-5191	MI0018170	1	+	201688636	201688755	16.6667	0	NA	NA	NA	NA	NA	NA
hsa-mir-5192	MI0018171	2	+	62432961	62433052	0	0	NA	NA	NA	NA	NA	NA
hsa-mir-5193	MI0018172	3	-	49843570	49843678	9.17431	0	NA	NA	NA	NA	NA	NA
hsa-mir-5194	MI0018173	8	-	131020580	131020699	41.6667	0	NA	NA	NA	NA	NA	NA
hsa-mir-5195	MI0018174	14	-	107259100	107259214	8.69565	0	NA	NA	NA	NA	NA	NA
hsa-mir-5197	MI0018176	5	+	143059425	143059536	26.7857	0	NA	NA	NA	NA	NA	NA
hsa-mir-532	MI0003205	X	+	49767754	49767844	32.967	0	NA	NA	NA	NA	NA	NA
hsa-mir-539	MI0003514	14	+	101513658	101513735	0	0	NA	NA	NA	NA	NA	NA
hsa-mir-541	MI0005539	14	+	101530832	101530915	11.9048	0	NA	NA	NA	NA	NA	NA
hsa-mir-542	MI0003686	X	-	133675371	133675467	10.3093	0	NA	NA	NA	NA	NA	NA
hsa-mir-543	MI0005565	14	+	101498324	101498401	0	0	NA	NA	NA	NA	NA	NA
hsa-mir-544a	MI0003515	14	+	101514995	101515085	0	0	NA	NA	NA	NA	NA	NA
hsa-mir-544b	MI0014159	3	+	124451286	124451363	12.8205	0	NA	NA	NA	NA	NA	NA
hsa-mir-545	MI0003516	X	-	73506939	73507044	0	0	NA	NA	NA	NA	NA	NA
hsa-mir-548a-1	MI0003593	6	+	18572015	18572111	10.3093	0	NA	NA	NA	NA	NA	NA
hsa-mir-548a-2	MI0003598	6	+	135560298	135560394	0	0	NA	NA	NA	NA	NA	NA
hsa-mir-548aa-2	MI0016690	17	+	65467605	65467701	10.3093	0	NA	NA	NA	NA	NA	NA
hsa-mir-548ab	MI0016752	3	-	103242877	103242960	23.8095	0	NA	NA	NA	NA	NA	NA
hsa-mir-548ac	MI0016762	1	-	117102646	117102733	11.3636	0	NA	NA	NA	NA	NA	NA
hsa-mir-548ad	MI0016770	2	+	35696471	35696552	36.5854	0	NA	NA	NA	NA	NA	NA
hsa-mir-548ae-2	MI0016780	5	-	57825870	57825936	29.8507	0	NA	NA	NA	NA	NA	NA
hsa-mir-548ag-1	MI0016793	4	+	61788337	61788402	0	0	NA	NA	NA	NA	NA	NA
hsa-mir-548ag-2	MI0016794	20	+	59139620	59139683	15.625	0	NA	NA	NA	NA	NA	NA
hsa-mir-548ah	MI0016796	4	+	77496704	77496779	0	0	NA	NA	NA	NA	NA	NA
hsa-mir-548ai	MI0016813	6	+	99572485	99572572	22.7273	0	NA	NA	NA	NA	NA	NA
hsa-mir-548aj-1	MI0016814	6	-	132436332	132436403	0	0	NA	NA	NA	NA	NA	NA
hsa-mir-548aj-2	MI0016815	X	-	37883148	37883239	43.4783	0	NA	NA	NA	NA	NA	NA
hsa-mir-548ak	MI0016840	10	-	12172759	12172815	35.0877	0	NA	NA	NA	NA	NA	NA
hsa-mir-548am	MI0016904	X	-	16645135	16645208	13.5135	0	NA	NA	NA	NA	NA	NA
hsa-mir-548an	MI0016907	X	+	105883044	105883126	0	0	NA	NA	NA	NA	NA	NA
hsa-mir-548ao	MI0017871	8	-	41128567	41128662	41.6667	0	NA	NA	NA	NA	NA	NA
hsa-mir-548ap	MI0017875	15	+	86368866	86368961	52.0833	0	NA	NA	NA	NA	NA	NA
hsa-mir-548ar	MI0019131	13	+	115009980	115010036	17.5439	0	NA	NA	NA	NA	NA	NA
hsa-mir-548as	MI0019132	13	+	93142416	93142473	17.2414	0	NA	NA	NA	NA	NA	NA
hsa-mir-548at	MI0019137	17	+	40646791	40646848	34.4828	0	NA	NA	NA	NA	NA	NA
hsa-mir-548au	MI0019145	9	+	96357123	96357176	18.5185	0	NA	NA	NA	NA	NA	NA
hsa-mir-548av	MI0019152	18	-	70520556	70520617	16.129	0	NA	NA	NA	NA	NA	NA
hsa-mir-548aw	MI0019283	9	+	135821094	135821158	30.7692	0	NA	NA	NA	NA	NA	NA
hsa-mir-548ax	MI0019286	X	-	11336734	11336806	0	0	NA	NA	NA	NA	NA	NA
hsa-mir-548b	MI0003596	6	-	119390212	119390308	10.3093	0	NA	NA	NA	NA	NA	NA
hsa-mir-548c	MI0003630	12	+	65016289	65016385	10.3093	0	NA	NA	NA	NA	NA	NA
hsa-mir-548d-2	MI0003671	17	-	65467605	65467701	10.3093	0	NA	NA	NA	NA	NA	NA
hsa-mir-548f-2	MI0006375	2	-	213290987	213291084	0	0	NA	NA	NA	NA	NA	NA
hsa-mir-548f-3	MI0006376	5	-	109849530	109849616	0	0	NA	NA	NA	NA	NA	NA
hsa-mir-548f-4	MI0006377	7	-	147075109	147075213	19.0476	0	NA	NA	NA	NA	NA	NA
hsa-mir-548f-5	MI0006378	X	-	32659591	32659676	11.6279	0	NA	NA	NA	NA	NA	NA
hsa-mir-548g	MI0006395	4	-	148265781	148265869	0	0	NA	NA	NA	NA	NA	NA
hsa-mir-548h-2	MI0006412	16	-	11400297	11400384	22.7273	0	NA	NA	NA	NA	NA	NA
hsa-mir-548h-4	MI0006414	8	-	26906370	26906480	45.045	0	NA	NA	NA	NA	NA	NA
hsa-mir-548h-5	MI0016751	6	+	132113312	132113371	0	0	NA	NA	NA	NA	NA	NA
hsa-mir-548i-1	MI0006421	3	-	125509247	125509395	13.4228	0	NA	NA	NA	NA	NA	NA
hsa-mir-548i-3	MI0006423	8	-	7946463	7946611	6.71141	0	NA	NA	NA	NA	NA	NA
hsa-mir-548i-4	MI0006424	X	-	83480760	83480836	12.987	0	NA	NA	NA	NA	NA	NA
hsa-mir-548j	MI0006345	22	-	26951178	26951289	17.8571	0	NA	NA	NA	NA	NA	NA
hsa-mir-548l	MI0006361	11	-	94199661	94199746	69.7674	0	NA	NA	NA	NA	NA	NA
hsa-mir-548m	MI0006400	X	-	94318140	94318225	0	0	NA	NA	NA	NA	NA	NA
hsa-mir-548n	MI0006399	7	-	34980372	34980446	0	0	NA	NA	NA	NA	NA	NA
hsa-mir-548o-2	MI0016746	20	+	37145206	37145275	14.2857	0	NA	NA	NA	NA	NA	NA
hsa-mir-548q	MI0010637	10	-	12767253	12767352	0	0	NA	NA	NA	NA	NA	NA
hsa-mir-548s	MI0014141	2	+	11907570	11907651	0	0	NA	NA	NA	NA	NA	NA
hsa-mir-548t	MI0014164	4	+	174189311	174189384	27.027	0	NA	NA	NA	NA	NA	NA
hsa-mir-548u	MI0014168	6	+	57254930	57255010	86.4198	0	NA	NA	NA	NA	NA	NA
hsa-mir-548v	MI0014174	8	-	17539087	17539166	0	0	NA	NA	NA	NA	NA	NA
hsa-mir-548x	MI0014244	21	-	20058408	20058482	0	0	NA	NA	NA	NA	NA	NA
hsa-mir-548y	MI0016595	14	-	48230198	48230307	0	0	NA	NA	NA	NA	NA	NA
hsa-mir-548z	MI0016688	12	-	65016289	65016385	10.3093	0	NA	NA	NA	NA	NA	NA
hsa-mir-549	MI0003679	15	-	81134319	81134414	10.4167	0	NA	NA	NA	NA	NA	NA
hsa-mir-550a-1	MI0003600	7	+	30329410	30329506	30.9278	0	NA	NA	NA	NA	NA	NA
hsa-mir-550a-2	MI0003601	7	+	32772593	32772689	10.3093	0	NA	NA	NA	NA	NA	NA
hsa-mir-550a-3	MI0003762	7	-	29720350	29720444	63.1579	0	NA	NA	NA	NA	NA	NA
hsa-mir-550b-1	MI0016686	7	-	30329410	30329506	30.9278	0	NA	NA	NA	NA	NA	NA
hsa-mir-550b-2	MI0016687	7	-	32772593	32772689	10.3093	0	NA	NA	NA	NA	NA	NA
hsa-mir-551b	MI0003575	3	+	168269642	168269737	0	0	NA	NA	NA	NA	NA	NA
hsa-mir-552	MI0003557	1	-	35135200	35135295	31.25	0	NA	NA	NA	NA	NA	NA
hsa-mir-555	MI0003561	1	-	155316141	155316236	10.4167	0	NA	NA	NA	NA	NA	NA
hsa-mir-556	MI0003562	1	+	162312336	162312430	0	0	NA	NA	NA	NA	NA	NA
hsa-mir-557	MI0003563	1	+	168344762	168344859	10.2041	0	NA	NA	NA	NA	NA	NA
hsa-mir-5571	MI0019115	22	+	23228447	23228559	8.84956	0	NA	NA	NA	NA	NA	NA
hsa-mir-5572	MI0019117	15	+	80873444	80873580	0	0	NA	NA	NA	NA	NA	NA
hsa-mir-5579	MI0019133	11	-	79133213	79133270	34.4828	0	NA	NA	NA	NA	NA	NA
hsa-mir-558	MI0003564	2	+	32757220	32757313	42.5532	0	NA	NA	NA	NA	NA	NA
hsa-mir-5580	MI0019135	14	-	54415145	54415202	0	0	NA	NA	NA	NA	NA	NA
hsa-mir-5581	MI0019136	1	-	37966536	37966595	16.6667	0	NA	NA	NA	NA	NA	NA
hsa-mir-5582	MI0019138	11	-	46774675	46774742	14.7059	0	NA	NA	NA	NA	NA	NA
hsa-mir-5583-1	MI0019139	18	+	37256685	37256743	0	0	NA	NA	NA	NA	NA	NA
hsa-mir-5583-2	MI0019140	18	-	37256683	37256741	0	0	NA	NA	NA	NA	NA	NA
hsa-mir-5584	MI0019141	1	+	45011165	45011224	0	0	NA	NA	NA	NA	NA	NA
hsa-mir-5585	MI0019142	1	+	32552550	32552608	33.8983	0	NA	NA	NA	NA	NA	NA
hsa-mir-5587	MI0019144	16	+	585316	585368	18.8679	0	NA	NA	NA	NA	NA	NA
hsa-mir-559	MI0003565	2	+	47604814	47604909	52.0833	0	NA	NA	NA	NA	NA	NA
hsa-mir-5591	MI0019151	4	+	39413530	39413594	46.1538	0	NA	NA	NA	NA	NA	NA
hsa-mir-562	MI0003568	2	+	233037363	233037457	10.5263	0	NA	NA	NA	NA	NA	NA
hsa-mir-563	MI0003569	3	+	15915278	15915356	12.6582	0	NA	NA	NA	NA	NA	NA
hsa-mir-564	MI0003570	3	+	44903380	44903473	21.2766	0	NA	NA	NA	NA	NA	NA
hsa-mir-566	MI0003572	3	+	50210759	50210852	10.6383	0	NA	NA	NA	NA	NA	NA
hsa-mir-567	MI0003573	3	+	111831648	111831745	40.8163	0	NA	NA	NA	NA	NA	NA
hsa-mir-568	MI0003574	3	-	114035322	114035416	21.0526	0	NA	NA	NA	NA	NA	NA
hsa-mir-5681a	MI0019281	8	+	75460778	75460852	66.6667	0	NA	NA	NA	NA	NA	NA
hsa-mir-5681b	MI0019293	8	-	75460785	75460844	66.6667	0	NA	NA	NA	NA	NA	NA
hsa-mir-5682	MI0019282	3	+	120768487	120768562	52.6316	0	NA	NA	NA	NA	NA	NA
hsa-mir-5685	MI0019287	6	+	53141791	53141869	0	0	NA	NA	NA	NA	NA	NA
hsa-mir-5686	MI0019290	10	+	98901440	98901521	170.732	0	NA	NA	NA	NA	NA	NA
hsa-mir-5687	MI0019291	5	-	54804678	54804754	0	0	NA	NA	NA	NA	NA	NA
hsa-mir-5688	MI0019292	3	+	85434860	85434942	36.1446	0	NA	NA	NA	NA	NA	NA
hsa-mir-5689	MI0019294	6	+	10439950	10440027	12.8205	0	NA	NA	NA	NA	NA	NA
hsa-mir-569	MI0003576	3	-	170824453	170824548	20.8333	0	NA	NA	NA	NA	NA	NA
hsa-mir-5690	MI0019295	6	-	35632494	35632566	13.6986	0	NA	NA	NA	NA	NA	NA
hsa-mir-5691	MI0019296	11	-	9111859	9111926	14.7059	0	NA	NA	NA	NA	NA	NA
hsa-mir-5692a-1	MI0019297	7	+	97592970	97593038	14.4928	0	NA	NA	NA	NA	NA	NA
hsa-mir-5692a-2	MI0019298	8	+	12576641	12576699	33.8983	0	NA	NA	NA	NA	NA	NA
hsa-mir-5692b	MI0019311	21	-	44371038	44371124	11.4943	0	NA	NA	NA	NA	NA	NA
hsa-mir-5692c-2	MI0019289	7	-	97593717	97593793	0	0	NA	NA	NA	NA	NA	NA
hsa-mir-5693	MI0019300	13	-	51922703	51922775	0	0	NA	NA	NA	NA	NA	NA
hsa-mir-5699	MI0019306	10	-	687629	687718	0	0	NA	NA	NA	NA	NA	NA
hsa-mir-570	MI0003577	3	+	195426272	195426368	10.3093	0	NA	NA	NA	NA	NA	NA
hsa-mir-5700	MI0019307	12	+	94955565	94955635	56.338	0	NA	NA	NA	NA	NA	NA
hsa-mir-5701-1	MI0019308	15	+	21145581	21145662	0	0	NA	NA	NA	NA	NA	NA
hsa-mir-5701-2	MI0019593	15	+	22156766	22156847	0	0	NA	NA	NA	NA	NA	NA
hsa-mir-5702	MI0019309	2	-	227523426	227523509	23.8095	0	NA	NA	NA	NA	NA	NA
hsa-mir-5703	MI0019310	2	+	228336848	228336903	17.8571	0	NA	NA	NA	NA	NA	NA
hsa-mir-5704	MI0019312	3	-	131704699	131704775	0	0	NA	NA	NA	NA	NA	NA
hsa-mir-5705	MI0019313	4	-	88221647	88221735	11.236	0	NA	NA	NA	NA	NA	NA
hsa-mir-5706	MI0019314	5	+	118490332	118490411	37.5	0	NA	NA	NA	NA	NA	NA
hsa-mir-5708	MI0019316	8	+	81153624	81153708	23.5294	0	NA	NA	NA	NA	NA	NA
hsa-mir-571	MI0003578	4	+	343946	344041	10.4167	0	NA	NA	NA	NA	NA	NA
hsa-mir-574	MI0003581	4	+	38869653	38869748	10.4167	0	NA	NA	NA	NA	NA	NA
hsa-mir-575	MI0003582	4	-	83674490	83674583	10.6383	0	NA	NA	NA	NA	NA	NA
hsa-mir-576	MI0003583	4	+	110409854	110409951	30.6122	0	NA	NA	NA	NA	NA	NA
hsa-mir-577	MI0003584	4	+	115577915	115578010	20.8333	0	NA	NA	NA	NA	NA	NA
hsa-mir-578	MI0003585	4	+	166307394	166307489	0	0	NA	NA	NA	NA	NA	NA
hsa-mir-581	MI0003588	5	-	53247334	53247429	41.6667	0	NA	NA	NA	NA	NA	NA
hsa-mir-582	MI0003589	5	-	58999432	58999529	0	0	NA	NA	NA	NA	NA	NA
hsa-mir-584	MI0003591	5	-	148441876	148441972	0	0	NA	NA	NA	NA	NA	NA
hsa-mir-586	MI0003594	6	-	45165411	45165507	10.3093	0	NA	NA	NA	NA	NA	NA
hsa-mir-588	MI0003597	6	+	126805777	126805859	0	0	NA	NA	NA	NA	NA	NA
hsa-mir-591	MI0003603	7	-	95848974	95849068	10.5263	0	NA	NA	NA	NA	NA	NA
hsa-mir-592	MI0003604	7	-	126698142	126698238	20.6186	0	NA	NA	NA	NA	NA	NA
hsa-mir-593	MI0003605	7	+	127721913	127722012	20	0	NA	NA	NA	NA	NA	NA
hsa-mir-596	MI0003608	8	+	1765397	1765473	38.961	0	NA	NA	NA	NA	NA	NA
hsa-mir-597	MI0003609	8	+	9599182	9599278	30.9278	0	NA	NA	NA	NA	NA	NA
hsa-mir-598	MI0003610	8	-	10892716	10892812	0	0	NA	NA	NA	NA	NA	NA
hsa-mir-599	MI0003611	8	-	100548864	100548958	10.5263	0	NA	NA	NA	NA	NA	NA
hsa-mir-600	MI0003613	9	-	125873825	125873922	20.4082	0	NA	NA	NA	NA	NA	NA
hsa-mir-601	MI0003614	9	-	126164804	126164882	12.6582	0	NA	NA	NA	NA	NA	NA
hsa-mir-602	MI0003615	9	+	140732871	140732968	10.2041	0	NA	NA	NA	NA	NA	NA
hsa-mir-603	MI0003616	10	+	24564614	24564710	10.3093	0	NA	NA	NA	NA	NA	NA
hsa-mir-604	MI0003617	10	-	29833933	29834026	31.9149	0	NA	NA	NA	NA	NA	NA
hsa-mir-606	MI0003619	10	+	77312216	77312311	10.4167	0	NA	NA	NA	NA	NA	NA
hsa-mir-607	MI0003620	10	-	98588426	98588521	31.25	0	NA	NA	NA	NA	NA	NA
hsa-mir-608	MI0003621	10	+	102734742	102734841	10	0	NA	NA	NA	NA	NA	NA
hsa-mir-609	MI0003622	10	-	105978547	105978641	10.5263	0	NA	NA	NA	NA	NA	NA
hsa-mir-610	MI0003623	11	+	28078362	28078457	0	0	NA	NA	NA	NA	NA	NA
hsa-mir-611	MI0003624	11	-	61559967	61560033	44.7761	0	NA	NA	NA	NA	NA	NA
hsa-mir-613	MI0003626	12	+	12917583	12917677	10.5263	0	NA	NA	NA	NA	NA	NA
hsa-mir-614	MI0003627	12	+	13068763	13068852	0	0	NA	NA	NA	NA	NA	NA
hsa-mir-616	MI0003629	12	-	57912946	57913042	0	0	NA	NA	NA	NA	NA	NA
hsa-mir-621	MI0003635	13	+	41384902	41384997	31.25	0	NA	NA	NA	NA	NA	NA
hsa-mir-622	MI0003636	13	+	90883436	90883531	10.4167	0	NA	NA	NA	NA	NA	NA
hsa-mir-624	MI0003638	14	-	31483852	31483948	10.3093	0	NA	NA	NA	NA	NA	NA
hsa-mir-626	MI0003640	15	+	41983783	41983876	0	0	NA	NA	NA	NA	NA	NA
hsa-mir-627	MI0003641	15	-	42491768	42491864	10.3093	0	NA	NA	NA	NA	NA	NA
hsa-mir-628	MI0003642	15	-	55665138	55665232	10.5263	0	NA	NA	NA	NA	NA	NA
hsa-mir-629	MI0003643	15	-	70371711	70371807	20.6186	0	NA	NA	NA	NA	NA	NA
hsa-mir-630	MI0003644	15	+	72879558	72879654	41.2371	0	NA	NA	NA	NA	NA	NA
hsa-mir-631	MI0003645	15	-	75645952	75646026	26.6667	0	NA	NA	NA	NA	NA	NA
hsa-mir-632	MI0003647	17	+	30677128	30677221	0	0	NA	NA	NA	NA	NA	NA
hsa-mir-633	MI0003648	17	+	61021576	61021673	20.4082	0	NA	NA	NA	NA	NA	NA
hsa-mir-634	MI0003649	17	+	64783190	64783286	0	0	NA	NA	NA	NA	NA	NA
hsa-mir-635	MI0003650	17	-	66420592	66420689	20.4082	0	NA	NA	NA	NA	NA	NA
hsa-mir-636	MI0003651	17	-	74732532	74732630	0	0	NA	NA	NA	NA	NA	NA
hsa-mir-644a	MI0003659	20	+	33054130	33054223	31.9149	0	NA	NA	NA	NA	NA	NA
hsa-mir-645	MI0003660	20	+	49202323	49202416	21.2766	0	NA	NA	NA	NA	NA	NA
hsa-mir-646	MI0003661	20	+	58883532	58883625	31.9149	0	NA	NA	NA	NA	NA	NA
hsa-mir-647	MI0003662	20	-	62573984	62574079	20.8333	0	NA	NA	NA	NA	NA	NA
hsa-mir-648	MI0003663	22	-	18463634	18463727	0	0	NA	NA	NA	NA	NA	NA
hsa-mir-649	MI0003664	22	-	21388465	21388561	10.3093	0	NA	NA	NA	NA	NA	NA
hsa-mir-650	MI0003665	22	+	23165270	23165365	10.4167	0	NA	NA	NA	NA	NA	NA
hsa-mir-652	MI0003667	X	+	109298557	109298654	10.2041	0	NA	NA	NA	NA	NA	NA
hsa-mir-653	MI0003674	7	-	93112072	93112167	0	0	NA	NA	NA	NA	NA	NA
hsa-mir-654	MI0003676	14	+	101506556	101506636	0	0	NA	NA	NA	NA	NA	NA
hsa-mir-655	MI0003677	14	+	101515887	101515983	0	0	NA	NA	NA	NA	NA	NA
hsa-mir-656	MI0003678	14	+	101533061	101533138	38.4615	0	NA	NA	NA	NA	NA	NA
hsa-mir-657	MI0003681	17	-	79099076	79099173	20.4082	0	NA	NA	NA	NA	NA	NA
hsa-mir-660	MI0003684	X	+	49777849	49777945	10.3093	0	NA	NA	NA	NA	NA	NA
hsa-mir-662	MI0003670	16	+	820183	820277	42.1053	0	NA	NA	NA	NA	NA	NA
hsa-mir-663a	MI0003672	20	-	26188822	26188914	32.2581	0	NA	NA	NA	NA	NA	NA
hsa-mir-663b	MI0006336	2	-	133014539	133014653	78.2609	0	NA	NA	NA	NA	NA	NA
hsa-mir-664	MI0006442	1	-	220373880	220373961	12.1951	0	NA	NA	NA	NA	NA	NA
hsa-mir-665	MI0005563	14	+	101341370	101341441	0	0	NA	NA	NA	NA	NA	NA
hsa-mir-668	MI0003761	14	+	101521595	101521660	15.1515	0	NA	NA	NA	NA	NA	NA
hsa-mir-670	MI0003933	11	+	43581206	43581303	20.4082	0	NA	NA	NA	NA	NA	NA
hsa-mir-675	MI0005416	11	-	2017989	2018061	0	0	NA	NA	NA	NA	NA	NA
hsa-mir-676	MI0016436	X	+	69242707	69242773	14.9254	0	NA	NA	NA	NA	NA	NA
hsa-mir-708	MI0005543	11	-	79113066	79113153	0	0	NA	NA	NA	NA	NA	NA
hsa-mir-7-1	MI0000263	9	-	86584663	86584772	0	0	NA	NA	NA	NA	NA	NA
hsa-mir-711	MI0012488	3	-	48616335	48616410	0	0	NA	NA	NA	NA	NA	NA
hsa-mir-7-2	MI0000264	15	+	89155056	89155165	36.3636	0	NA	NA	NA	NA	NA	NA
hsa-mir-720	MI0006654	3	+	164059129	164059238	9.09091	0	NA	NA	NA	NA	NA	NA
hsa-mir-758	MI0003757	14	+	101492357	101492444	0	0	NA	NA	NA	NA	NA	NA
hsa-mir-759	MI0004065	13	+	53384185	53384275	10.989	0	NA	NA	NA	NA	NA	NA
hsa-mir-762	MI0003892	16	+	30905224	30905306	0	0	NA	NA	NA	NA	NA	NA
hsa-mir-764	MI0003944	X	+	113873918	113874002	0	0	NA	NA	NA	NA	NA	NA
hsa-mir-765	MI0005116	1	-	156905923	156906036	0	0	NA	NA	NA	NA	NA	NA
hsa-mir-766	MI0003836	X	-	118780701	118780811	0	0	NA	NA	NA	NA	NA	NA
hsa-mir-770	MI0005118	14	+	101318727	101318824	0	0	NA	NA	NA	NA	NA	NA
hsa-mir-802	MI0003906	21	+	37093013	37093106	10.6383	0	NA	NA	NA	NA	NA	NA
hsa-mir-874	MI0005532	5	-	136983261	136983338	0	0	NA	NA	NA	NA	NA	NA
hsa-mir-875	MI0005541	8	-	100549014	100549089	0	0	NA	NA	NA	NA	NA	NA
hsa-mir-877	MI0005561	6	+	30552109	30552194	0	0	NA	NA	NA	NA	NA	NA
hsa-mir-885	MI0005560	3	-	10436173	10436246	13.5135	0	NA	NA	NA	NA	NA	NA
hsa-mir-887	MI0005562	5	+	15935291	15935369	0	0	NA	NA	NA	NA	NA	NA
hsa-mir-889	MI0005540	14	+	101514238	101514316	0	0	NA	NA	NA	NA	NA	NA
hsa-mir-9-1	MI0000466	1	-	156390133	156390221	0	0	NA	NA	NA	NA	NA	NA
hsa-mir-9-2	MI0000467	5	-	87962671	87962757	11.4943	0	NA	NA	NA	NA	NA	NA
hsa-mir-920	MI0005712	12	+	24365355	24365429	26.6667	0	NA	NA	NA	NA	NA	NA
hsa-mir-921	MI0005713	1	-	166123980	166124035	0	0	NA	NA	NA	NA	NA	NA
hsa-mir-922	MI0005714	3	-	197401367	197401447	49.3827	0	NA	NA	NA	NA	NA	NA
hsa-mir-924	MI0005716	18	-	37202087	37202139	0	0	NA	NA	NA	NA	NA	NA
hsa-mir-92a-1	MI0000093	13	+	92003568	92003645	25.641	0	NA	NA	NA	NA	NA	NA
hsa-mir-92a-2	MI0000094	X	-	133303568	133303642	0	0	NA	NA	NA	NA	NA	NA
hsa-mir-92b	MI0003560	1	+	155164968	155165063	10.4167	0	NA	NA	NA	NA	NA	NA
hsa-mir-9-3	MI0000468	15	+	89911248	89911337	0	0	NA	NA	NA	NA	NA	NA
hsa-mir-934	MI0005756	X	+	135633037	135633119	12.0482	0	NA	NA	NA	NA	NA	NA
hsa-mir-936	MI0005758	10	-	105807847	105807944	61.2245	0	NA	NA	NA	NA	NA	NA
hsa-mir-938	MI0005760	10	-	29891193	29891275	12.0482	0	NA	NA	NA	NA	NA	NA
hsa-mir-940	MI0005762	16	+	2321748	2321841	21.2766	0	NA	NA	NA	NA	NA	NA
hsa-mir-941-1	MI0005763	20	+	62550778	62550894	102.564	0	NA	NA	NA	NA	NA	NA
hsa-mir-941-3	MI0005765	20	+	62551085	62551201	51.2821	0	NA	NA	NA	NA	NA	NA
hsa-mir-941-4	MI0005766	20	+	62551197	62551313	68.3761	0	NA	NA	NA	NA	NA	NA
hsa-mir-942	MI0005767	1	+	117637265	117637350	11.6279	0	NA	NA	NA	NA	NA	NA
hsa-mir-943	MI0005768	4	-	1988111	1988204	53.1915	0	NA	NA	NA	NA	NA	NA
hsa-mir-944	MI0005769	3	+	189547711	189547798	45.4545	0	NA	NA	NA	NA	NA	NA
hsa-mir-96	MI0000098	7	-	129414532	129414609	25.641	0	NA	NA	NA	NA	NA	NA
hsa-mir-98	MI0000100	X	-	53583184	53583302	0	0	NA	NA	NA	NA	NA	NA
hsa-mir-99a	MI0000101	21	+	17911409	17911489	0	0	NA	NA	NA	NA	NA	NA

## Sheet: column_names
Column_name	Detailed_column_name
Name	The name of the pre-miRNA
ACC	The accession number of the pre-miRNA
Chr	The chromosome in which the pre-miRNA locate
Strand	The strand of the chromosome in which the pre-miRNA locate
Start	The start site of the pre-miRNA
End	The end site of the pre-miRNA
SNP_denstiy	SNP density of the pre-miRNA
#FRAs	The number of fragile sites overlapped with the pre-miRNA
FRA_name	The official symbol of the fragile sites
FRA_type	The type of the fragile sites
FRA_frequency_category	The category of the fragile sites
FRA_loc	The chromosome location of the fragile sites
FRA_start	The start site of the fragile sites
FRA_end	The end site of the fragile sites
Note: The definition of SNP density follows the Equation 1.
