# Supplementary material for: Comprehensive Analysis of Single Nucleotide Polymorphisms in Human MicroRNAs
Source: PLoS One. 2013 Nov 5;8(11):e78028. doi: 10.1371/journal.pone.0078028 (PMC3818353; doi:10.1371/journal.pone.0078028)
Supplement: Table S9 — The minimal free energy of pre-miRNAs with reference and mutated alleles. The information of the columns is given in the second sheet. (XLS) [file pone.0078028.s011.xls]

## Sheet: Sheet1
Table S9. The minimal free energy of pre-miRNAs with reference and mutated alleles. The information of the columns is given in the second sheet.
Name	Ref_seq	Rs	Mutated_seq	SNP_loc	Ref_allele	Mutated_allele	Ref_MFE	Mutated_MFE	ΔE
hsa-mir-4293	AGAGACACCUGUUCCUUGGGAAGCUGGUGACAUUGCUAAUUCAUUUCACACCAGCCUGACAGGAACAGCCUGACUGAA	rs12780876	AGAGACACCUGUUCCUUGGGAAGCUGGUGACAUUGCUAAUUCAUUUCACACCAGCCUGACAGGAACAGCCUGUCUGAA	73	A	U	-23	-28.4	-0.234783
hsa-mir-4329	UAGAGAGGAAGGUGUACCAGGGUUUUGGAGUUUUUUUUUCCUCCUGAGACCCUAGUUCCACAUUCUGGAGC	rs187259903	UAGAGAGGAAGGUGUACCAGGGUUUUGGAGGUUUUUUUUCCUCCUGAGACCCUAGUUCCACAUUCUGGAGC	31	U	G	-21.7	-26.4	-0.21659
hsa-mir-147b	UAUAAAUCUAGUGGAAACAUUUCUGCACAAACUAGAUUCUGGACACCAGUGUGCGGAAAUGCUUCUGCUACAUUUUUAGG	rs56073218	UAUAAAUGUAGUGGAAACAUUUCUGCACAAACUAGAUUCUGGACACCAGUGUGCGGAAAUGCUUCUGCUACAUUUUUAGG	8	C	G	-28.5	-34.5	-0.210526
hsa-mir-592	UAUUAUGCCAUGACAUUGUGUCAAUAUGCGAUGAUGUGUUGUGAUGGCACAGCGUCAUCACGUGGUGACGCAACAUCAUGACGUAAGACGUCACAAC	rs181133328	UAUUAUGCCAUGACAUUGUGUCAAUAUGCGAUGAUGUGUUGUGAUGGCACAGCGUCAUCACGUGGUGACGCAACAUCAUGGCGUAAGACGUCACAAC	81	A	G	-38.3	-45.4	-0.185379
hsa-mir-4480	GCAGAGGUGAGUUGACCUCCACAGGGCCACCCAGGGAGUAAGUAGCCAAGUGGAAGUUACUUUACCUCUGU	rs7912031	GCAGAGGUGAGGUGACCUCCACAGGGCCACCCAGGGAGUAAGUAGCCAAGUGGAAGUUACUUUACCUCUGU	12	G	U	-38.7	-32.7	0.155039
hsa-mir-4657	AAUGUGGAAGUGGUCUGAGGCAUAUAGAGUAUAUGCCAAGAACACUACCAUAU	rs112908972	AAUGUGGAAGUGUUCUGAGGCAUAUAGAGUAUAUGCCAAGAACACUACCAUAU	13	G	U	-23	-27.2	-0.182609
hsa-mir-651	AAUCUAUCACUGCUUUUUAGGAUAAGCUUGACUUUUGUUCAAAUAAAAAUGCAAAAGGAAAGUGUAUCCUAAAAGGCAAUGACAGUUUAAUGUGUUU	rs144909301	AAUCUGUCACUGCUUUUUAGGAUAAGCUUGACUUUUGUUCAAAUAAAAAUGCAAAAGGAAAGUGUAUCCUAAAAGGCAAUGACAGUUUAAUGUGUUU	6	A	G	-34.5	-40.5	-0.173913
hsa-mir-3118-2	ACACUACAAUAAUUUUCAUAAUGCAAUCACACAUAAUCACUAUGUGACUGCAUUAUGAAAAUUCUUGUAGUGU	rs76191636	ACACUACAAUAAUUUUCAUAAUGCAGUCACACAUAAUCACUAUGUGACUGCAUUAUGAAAAUUCUUGUAGUGU	26	A	G	-34.7	-40.7	-0.172911
hsa-mir-3126	AUGAUUAUAUGAGGGACAGAUGCCAGAAGCACUGGUUAUGAUUUGCAUCUGGCAUCCGUCACACAGAUAAUUAU	rs187256070	AUGAUUAUAUGUGGGACAGAUGCCAGAAGCACUGGUUAUGAUUUGCAUCUGGCAUCCGUCACACAGAUAAUUAU	12	A	U	-27.9	-32.6	-0.168459
hsa-mir-95	AACACAGUGGGCACUCAAUAAAUGUCUGUUGAAUUGAAAUGCGUUACAUUCAACGGGUAUUUAUUGAGCACCCACUCUGUG	rs188573591	AACAGAGUGGGCACUCAAUAAAUGUCUGUUGAAUUGAAAUGCGUUACAUUCAACGGGUAUUUAUUGAGCACCCACUCUGUG	5	C	G	-37.5	-43.7	-0.165333
hsa-mir-3118-5	CACACAUACAAUAAUAUUCAUAAUGCAAUCACACACAAUCACCAUGUGACUGCAUUAUGAAAAUUCUUCUAGUGUG	rs141566892	CACACAUACAAUAAUAUUCAUAAUGCAAUCACACACAAUCACCGUGUGACUGCAUUAUGAAAAUUCUUCUAGUGUG	44	A	G	-24	-27.8	-0.158333
hsa-mir-519d	UCCCAUGCUGUGACCCUCCAAAGGGAAGCGCUUUCUGUUUGUUUUCUCUUAAACAAAGUGCCUCCCUUUAGAGUGUUACCGUUUGGGA	rs116796400	UCCCAUGCUGUGACCCUCCAAAGGGAAGCGCUUUCUGUUUGUUUUCUCUUAAACAAAGUGCCUCCCUUUGGAGUGUUACCGUUUGGGA	70	A	G	-41.5	-48	-0.156627
hsa-mir-4784	UGACUGGGCUGAGGAGAUGCUGGGACUGAGAGUGUCAUGGUGGAGCCUCCGUCCCUGCUCAUCCUCUCCGCAUGUUG	rs188187454	UGACUGGGCUGAGGAGAUGCUGGGACUGAGAGUGUCAUGGUGGAGCCUCCGUCCCUGCUCAUCCUCUCCCCAUGUUG	70	G	C	-31.4	-36.3	-0.156051
hsa-mir-550a-3	GAUGCUUUGCUGGCUGGUGCAGUGCCUGAGGGAGUAAGAGUCCUGUUGUUGUAAGAUAGUGUCUUACUCCCUCAGGCACAUCUCCAACAAGUCUC	rs2696977	GAUGCUUUGCUGGCUGGUGCAGUGCCUGAGGGAGUAAGAGUCCUGUUGUUGUAAGAUAGUGUCUUACUCCCUCAGGCACAUCUCCAGCAAGUCUC	87	A	G	-43.9	-50.5	-0.150342
hsa-mir-548as	AAAAGUAAUUGCGGGUUUUGCCGUUGCUUUUAAUGGUAAAACCCACAAUUAUGUUUGU	rs112416833	AAAAGUAAUUGUGGGUUUUGCCGUUGCUUUUAAUGGUAAAACCCACAAUUAUGUUUGU	12	U	C	-30.1	-26.2	0.129568
hsa-mir-3118-5	CACACAUACAAUAAUAUUCAUAAUGCAAUCACACACAAUCACCAUGUGACUGCAUUAUGAAAAUUCUUCUAGUGUG	rs116935353	CACACAUACAAUAAUUUUCAUAAUGCAAUCACACACAAUCACCAUGUGACUGCAUUAUGAAAAUUCUUCUAGUGUG	16	A	U	-24	-27.5	-0.145833
hsa-mir-3610	AAGAGCCGCGGCGUAACGGCAGCCAUCUUGUUUGUUUGAGUGAAUCGGAAAGGAGGCGCCGGCUGUGGCGGCG	rs112072631	AAGAGCCGCGGCGUAACGGCAGCCAUCUUGUUUGUUUGAGUGAAUCGGCAAGGAGGCGCCGGCUGUGGCGGCG	49	A	C	-33.1	-37.9	-0.145015
hsa-mir-590	UAGCCAGUCAGAAAUGAGCUUAUUCAUAAAAGUGCAGUAUGGUGAAGUCAAUCUGUAAUUUUAUGUAUAAGCUAGUCUCUGAUUGAAACAUGCAGCA	rs192756765	UAGCCAGUCAGAAAUGAGCUUAUACAUAAAAGUGCAGUAUGGUGAAGUCAAUCUGUAAUUUUAUGUAUAAGCUAGUCUCUGAUUGAAACAUGCAGCA	24	U	A	-31.8	-36.4	-0.144654
hsa-mir-1322	AGUAUCAUGAAUUAGAAACCUACUUAUUACAUAGUUUACAUAAGAAGCGUGAUGAUGCUGCUGAUGCUGUA	rs189895541	AGUAUCAUGAAUUAGAAACCUACUUAUUACAUAGUUUACAUAAGAAGCGUGAUGACGCUGCUGAUGCUGUA	56	U	C	-11.3	-12.93	-0.144248
hsa-mir-4749	CCUGCGGGGACAGGCCAGGGCAUCUAGGCUGUGCACAGUGACGCCCCUCCUGCCCCCACAG	rs147943327	CCUGCGGGGACAGGCCAGGGCAUCUAGGCUGUGCACAGUGAUGCCCCUCCUGCCCCCACAG	42	C	U	-30.2	-34.5	-0.142384
hsa-mir-1255b-2	UCUUACGGAUGAGCAAAGAAAGUGGUUUGCGCCUCAAGAAACCACUUUCUUUGCUCAUCCAUAAGGA	rs79639536	UCUUACGGAUGAGCAAAGAAAGUGGUUUGCGCCUCAAGAAACCACUUUCUUUGCUCAUCCGUAAGGA	61	A	G	-40.6	-46.3	-0.140394
hsa-mir-544b	GGAAUUUUGUUAAAAUGCAGAAUCCAUUUCUGUAGCUCUGAGACUAGACCUGAGGUUGUGCAUUUCUAACAAAGUGCC	rs10934682	GGAAUUUUGUUAAAAUGCAGAAUCCAGUUCUGUAGCUCUGAGACUAGACCUGAGGUUGUGCAUUUCUAACAAAGUGCC	27	G	U	-26.6	-23.4	0.120301
hsa-mir-620	AUAUAUAUCUAUAUCUAGCUCCGUAUAUAUAUAUAUAUAUAUAUAGAUAUCUCCAUAUAUAUGGAGAUAGAUAUAGAAAUAAAACAAGCAAAGAA	rs77703604	AUAUAUAUCUAUAUCUAGCUCCGUAUAUAUAUAUAUAUAUAUAUAUAUAUCUCCAUAUAUAUGGAGAUAGAUAUAGAAAUAAAACAAGCAAAGAA	46	G	U	-27.9	-31.7	-0.136201
hsa-mir-196a-1	GUGAAUUAGGUAGUUUCAUGUUGUUGGGCCUGGGUUUCUGAACACAACAACAUUAAACCACCCGAUUCAC	rs186449583	GUGAAUUAGGUAGUUUCAUGUUGUUGGGCCUGGGUUUCUGAACACAACAACAUUAAACCACCUGAUUCAC	63	C	U	-25.8	-29.3	-0.135659
hsa-mir-4804	UCAGUGUAUUUGGACGGUAAGGUUAAGCAAGGUGCGUCGUAUCUUGCUUAACCUUGCCCUCGAAAUACACUGA	rs266435	UCAGUGUAUUUGGAGGGUAAGGUUAAGCAAGGUGCGUCGUAUCUUGCUUAACCUUGCCCUCGAAAUACACUGA	15	G	C	-55.3	-48.8	0.117541
hsa-mir-3689a	CCUGGGAGGUGUGAUAUCAUGGUUCCUGGGAGGUGUGAUCCUGUGCUUCCUGGGAGGUGUGAUAUCGUGGUUCCUGGG	rs188536781	CCUGGGAGGUGUGAUAUCAUGGUUCCUGGGAGGUGUGAUCCUGUGCUUCCUGGGAGGUGUGAUAUCGUGCUUCCUGGG	70	C	G	-50.4	-44.5	0.117063
hsa-mir-3684	AAUCUAAAGGACCUGUACUAGGUUUAACAUGUUGAGCAUUACUCAUGUUAGACCUAGUACACGUCCUUUAGAUU	rs143047367	AAUCUAAAGGACGUGUACUAGGUUUAACAUGUUGAGCAUUACUCAUGUUAGACCUAGUACACGUCCUUUAGAUU	13	C	G	-43.2	-48.9	-0.131944
hsa-mir-4653	UUGUCCAAUUCUCUGAGCAAGGCUUAACACCAAAGGGUUAAGGGUUUGCUCUGGAGUUAAGGGUUGCUUGGAGAAUUGGAGAA	rs11983381	UUGUCCAAUUCUCUGAGCAAGGCUUAACACCAGAGGGUUAAGGGUUUGCUCUGGAGUUAAGGGUUGCUUGGAGAAUUGGAGAA	33	A	G	-39	-44.1	-0.130769
hsa-mir-4512	CUCAGCCCGGGCAAUAUAGUGAGACCUCGUCUCUACAAAAAAUUGAGACAGGGCCUCACUGUAUCGCCCAGGCUGGA	rs114398553	CUCAGCCCGGGCGAUAUAGUGAGACCUCGUCUCUACAAAAAAUUGAGACAGGGCCUCACUGUAUCGCCCAGGCUGGA	13	A	G	-45.5	-51.4	-0.12967
hsa-mir-4694	CAAAUACAUAGGUGUUAUCCUAUCCAUUUGCCUCUCUCAGAAAAUAGAGUCAAAUGGACAGGAUAACACCUAUGUAUUUG	rs147146073	CAAAUACAUAGGUGUUAUCCUGUCCAUUUGCCUCUCUCAGAAAAUAGAGUCAAAUGGACAGGAUAACACCUAUGUAUUUG	22	A	G	-46.8	-52.8	-0.128205
hsa-mir-1283-1	CUCAAGCUAUGAGUCUACAAAGGAAAGCGCUUUCUGUUGUCAGAAAGAAGAGAAAGCGCUUCCCUUUUGAGGGUUACGGUUUGAGAA	rs57111412	CUCAAGCUGUGAGUCUACAAAGGAAAGCGCUUUCUGUUGUCAGAAAGAAGAGAAAGCGCUUCCCUUUUGAGGGUUACGGUUUGAGAA	9	G	A	-44	-39.2	0.109091
hsa-mir-5007	GGUAAACCUUGGUGACUAAUUAGAGUCUGGCUGAUAUGGUUUGACACAGAGCUAAAUCAUAUGAACCAAACUCUAAUUAGUCAAUAAUUUCUGUU	rs12865044	GGUAAACCUUGGUGACUAAUUAGAGUCUGGCUGAUAUGGUUUGACACAGAGCUAAAUCAUAUCAACCAAACUCUAAUUAGUCAAUAAUUUCUGUU	63	G	C	-33.5	-37.6	-0.122388
hsa-mir-4301	ACCAGCCACCUCCCACUACUUCACUUGUGAACAUUGCAUUCGUGGAGGGUGGCAGGUGCAGCUCUG	rs113391897	ACCAGCCACCUCCCACUACUUCACUUGUGAACAUUGCAUUCGUGGAGGGUGGCAGGUGCAGCUGUG	64	C	G	-25.5	-28.6	-0.121569
hsa-mir-4752	AGUGUCUCCUUGUGGAUCUCAAGGAUGUGCUUCCACAUAGCAGCAUGUUCUUCAGAUGGACAAGGAGACACU	rs4112253	AGUGUCUCCUUGUGGAUCUCAAGGAUGUGCUUCCACAUAGCAGCAUGUUCUUCAGAUGCACAAGGAGACACU	59	G	C	-38.4	-43	-0.119792
hsa-mir-532	CGACUUGCUUUCUCUCCUCCAUGCCUUGAGUGUAGGACCGUUGGCAUCUUAAUUACCCUCCCACACCCAAGGCUUGCAAAAAAGCGAGCCU	rs456615	CGACUUGCUUUCUCUCCUCCAUGCCUUGAGUGUAGGACCGUUGGCAUCUUAAUUACCCUCCCACACCCAAGGCUUGCAGAAAAGCGAGCCU	79	G	A	-28.72	-25.72	0.104457
hsa-mir-4482-1	AGUGAGCAACCCAGUGGGCUAUGGAAAUGUGUGGAAGAUGGCAUUUCUAUUUCUCAGUGGGGCUCUUACC	rs641071	AGUGAGAAACCCAGUGGGCUAUGGAAAUGUGUGGAAGAUGGCAUUUCUAUUUCUCAGUGGGGCUCUUACC	7	A	C	-31.6	-28.3	0.10443
hsa-mir-663b	GGUGCCGAGGGCCGUCCGGCAUCCUAGGCGGGUCGCUGCGGUACCUCCCUCCUGUCUGUGGCGGUGGGAUCCCGUGGCCGUGUUUUCCUGGUGGCCCGGCCGUGCCUGAGGUUUC	rs74853538	GGUGCCGAGGGCCGUCCGGCAUCCUAGGCGGGUCGCUGCGGGACCUCCCUCCUGUCUGUGGCGGUGGGAUCCCGUGGCCGUGUUUUCCUGGUGGCCCGGCCGUGCCUGAGGUUUC	42	G	U	-53.7	-48.1	0.104283
hsa-mir-5708	AUUACAGACAUGAGCGACUGUGCCUGACCAAAAGUCAACAUUAAACAACAAAUCUUGGCCAGGCACAGUGGCUCAUGCCUGUAAU	rs12334822	AUUACAGACAUGAGCGACUGUGCCUGACCAAAAGUCAACAUUAAACAACAAAUCUUGGCCAGGCACAGUGGCUCAUGUCUGUAAU	78	C	U	-43.6	-48.6	-0.114679
hsa-mir-148b	CAAGCACGAUUAGCAUUUGAGGUGAAGUUCUGUUAUACACUCAGGCUGUGGCUCUCUGAAAGUCAGUGCAUCACAGAACUUUGUCUCGAAAGCUUUCUA	rs74878365	CAAGCACGAUUAGCAUUUGAGGUGAAGUUCUGUUAUACACUCAGGCUGUGGCUCUCUGAAAGUCAGUGCAUAACAGAACUUUGUCUCGAAAGCUUUCUA	72	C	A	-35	-38.9	-0.111429
hsa-mir-3689f	AGGUGUGAUAUCGUGCUUCCUGGGACGUGUGAUGCUGUGCUUCCUGGGAGGUGUGAUCCCACACUC	rs73664170	AGGUGUGGUAUCGUGCUUCCUGGGACGUGUGAUGCUGUGCUUCCUGGGAGGUGUGAUCCCACACUC	8	A	G	-33.5	-37.2	-0.110448
hsa-mir-601	UGCAUGAGUUCGUCUUGGUCUAGGAUUGUUGGAGGAGUCAGAAAAACUACCCCAGGGAUCCUGAAGUCCUUUGGGUGGA	rs184395895	UGCAUGAGUUCAUCUUGGUCUAGGAUUGUUGGAGGAGUCAGAAAAACUACCCCAGGGAUCCUGAAGUCCUUUGGGUGGA	12	A	G	-26.5	-23.9	0.0981132
hsa-mir-1302-3	GGAUGCCCAGCUAGUUUGAAUUUUAGAUAAACAACGAAUAAUUUCGUAGCAUAAAUAUUUCCCAAGCUUAGUUUGGGACAUACUUAUGCUAAAAAACAUUAUUGGUUGUUUAUCUGAGAUUCAAAAUUAAGCAUUUUA	rs2441621	GGAUGCCCAGCUAGUUUGAAUUUUAGAUAAACAACGAAUAAUUUCGUAGCAUAAAUAUGUCCCAAGCUUAGUUUGGGACAUACUUAUGCUAAAAAACAUUAUUGGUUGUUUAUCUGAGAUUCAAAAUUAAGCAUUUUA	59	G	U	-62.5	-56.5	0.096
hsa-mir-548aw	UAGGUCGGUGCAAAAGUCAUCACGGUUUUUACCAUUAAAACCGCGAUGACUUUUGCAUCAACCUA	rs56195815	UAGGUUGGUGCAAAAGUCAUCACGGUUUUUACCAUUAAAACCGCGAUGACUUUUGCAUCAACCUA	6	U	C	-42.8	-38.7	0.0957944
hsa-mir-3156-3	UGCAGAAGAAAGAUCUGGAAGUGGGAGACACUUUCACUAUAUAUAGUGGCUCCCACUUCCUGAUCUUUCUCUCUGUA	rs2747232	UGCAGAAGAAAGAUCUGGAAGUGGGAGACACUUUCACUAUAUAUAGUGGCUCCCACUUCCAGAUCUUUCUCUCUGUA	61	A	U	-49.4	-44.8	0.0931174
hsa-mir-548x-2	AUGCCAAAUAUUAGGUUGGCACAAAAGUAAUUGUGGCUUUUGCCAUUAAAAGUAAUGGUAAAAACUGCAAUUACUUUCGUGCCAACCUAAUAUUUGUGUG	rs187794270	AUGCCAAAUAUUAGGUUGGCACGAAAGUAAUUGUGGCUUUUGCCAUUAAAAGUAAUGGUAAAAACUGCAAUUACUUUCGUGCCAACCUAAUAUUUGUGUG	23	A	G	-57.8	-63.7	-0.102076
hsa-mir-548o	UGGUGAAAAUGUGUUGAUUGUAAUGGUUCCUAUUCUGAUCAAUAAACAUGGUUUGAGCCUAGUUACAAUGAUCUAAAAUUCACGGUCCAAAACUGCAGUUACUUUUGCACCAAC	rs185456116	UGGUGACAAUGUGUUGAUUGUAAUGGUUCCUAUUCUGAUCAAUAAACAUGGUUUGAGCCUAGUUACAAUGAUCUAAAAUUCACGGUCCAAAACUGCAGUUACUUUUGCACCAAC	7	A	C	-22.6	-24.9	-0.10177
hsa-mir-4739	GGGAGGAAGAAGGGAGGAGGAGCGGAGGGGCCCUUGUCUUCCCAGAGCCUCUCCCUUCCUCCCCUCCCCCUCCC	rs73410309	GGGAGGAAGAAGGGAGGAGGAGGGGAGGGGCCCUUGUCUUCCCAGAGCCUCUCCCUUCCUCCCCUCCCCCUCCC	23	G	C	-49.8	-45.2	0.0923695
hsa-mir-618	CUCUUGUUCACAGCCAAACUCUACUUGUCCUUCUGAGUGUAAUUACGUACAUGCAGUAGCUCAGGAGACAAGCAGGUUUACCCUGUGGAUGAGUCUGA	rs2682818	CUCUUGUUCACAGCCAAACUCUACUUGUCCUUCUGAGUGUAAUUACGUACAUGCAGUAGCUCAGGAGACAAGCAGGGUUACCCUGUGGAUGAGUCUGA	77	G	U	-38.1	-34.6	0.0918635
hsa-mir-1253	AGCAGCAAGAGAUAGAAUCCAAAAGAGAAGAAGAUCAGCCUGCAGAUGUGGACUGCUAAAUGCAGGCUGAUCUUCUCCCCUUUGGGAUUCUCUUAUGAGAAGCCA	rs139010443	AGCAGCAAGAGAUAGAAUCCAAAAGAGAAGAAGAUCAGCCUGCAGAUGUGGACUGCUAAAUGCAGGCUGAUCUUCUCCUCUUUGGGAUUCUCUUAUGAGAAGCCA	79	C	U	-47.5	-52.3	-0.101053
hsa-mir-3175	CCUGGGGGGCGGGGAGAGAACGCAGUGACGUCUGGCCGCGUGCGCAUGUCGGGCGCUUUCUCCUCCCCCUACCCAGG	rs114901994	CCUGGGGGGCGGGGAGAGAACGCAGUGACGUCUGGCCGCGUGCGCGUGUCGGGCGCUUUCUCCUCCCCCUACCCAGG	46	A	G	-40.6	-44.7	-0.100985
hsa-mir-4762	CUGAUACCCCAAAUCUUGAUCAGAAGCCUUGAUCAGAAGCUAGGAAGGCUUCUGAUCAAGAUUUGUGGUGUCAAG	rs41524547	CUGAUACCGCAAAUCUUGAUCAGAAGCCUUGAUCAGAAGCUAGGAAGGCUUCUGAUCAAGAUUUGUGGUGUCAAG	9	C	G	-43.84	-48.24	-0.100365
hsa-mir-1224	GUGAGGACUCGGGAGGUGGAGGGUGGUGCCGCCGGGGCCGGGCGCUGUUUCAGCUCGCUUCUCCCCCCACCUCCUCUCUCCUCAG	rs148241223	GUGAGGACUCGGGAGGUGGAGGGUGGAGCCGCCGGGGCCGGGCGCUGUUUCAGCUCGCUUCUCCCCCCACCUCCUCUCUCCUCAG	27	U	A	-45	-49.5	-0.1
hsa-mir-101-2	ACUGUCCUUUUUCGGUUAUCAUGGUACCGAUGCUGUAUAUCUGAAAGGUACAGUACUGUGAUAACUGAAGAAUGGUGGU	rs138231885	ACUGCCCUUUUUCGGUUAUCAUGGUACCGAUGCUGUAUAUCUGAAAGGUACAGUACUGUGAUAACUGAAGAAUGGUGGU	5	U	C	-31.4	-34.5	-0.0987261
hsa-mir-4794	UUUUAACAUCUGGCUAUCUCACGAGACUGUAUGUCCUAACAGUGCUUGUAGUCUCAUGAGAUAGCCAGAUGUUAAAA	rs191156964	UUUUAACAUCUGGCUAUCUCAUGAGACUGUAUGUCCUAACAGUGCUUGUAGUCUCAUGAGAUAGCCAGAUGUUAAAA	22	C	U	-44.4	-48.7	-0.0968468
hsa-mir-525	CUCAAGCUGUGACUCUCCAGAGGGAUGCACUUUCUCUUAUGUGAAAAAAAAGAAGGCGCUUCCCUUUAGAGCGUUACGGUUUGGG	rs190453265	CUCAAGCUGUGACUCUCCAGAGGGAUGCACUUUCUCUUAUGUGAAAAAAAAGAAGGUGCUUCCCUUUAGAGCGUUACGGUUUGGG	57	C	U	-40.4	-44.3	-0.0965347
hsa-mir-5688	GAAACACUUUGCCUUUUUACAGGAGUUUAUUAUGUUUUGGACAUAGAAACAUAACAAACACCUGUAAAACAGCAAAGUGUUUC	rs193065146	GAAACACUUUGCCUUUUUACAGGAGUUUAUUAUGUUUUGGACAUAGAAACAUAACAAACACCUGUAAAACGGCAAAGUGUUUC	71	A	G	-39.7	-43.5	-0.0957179
hsa-mir-500b	CCCCCUCUCUAAUCCUUGCUACCUGGGUGAGAGUGCUUUCUGAAUGCAGUGCACCCAGGCAAGGAUUCUGCAAGGGGGA	rs151318590	CCCCCUCUCUAAUCCUUGCUACCUGGGUGAGAGUGCUUUCUGAAUGCAGUGCACCCAGGCAAGGAUUCUGCGAGGGGGA	72	A	G	-40.8	-44.7	-0.0955882
hsa-mir-431	UCCUGCUUGUCCUGCGAGGUGUCUUGCAGGCCGUCAUGCAGGCCACACUGACGGUAACGUUGCAGGUCGUCUUGCAGGGCUUCUCGCAAGACGACAUCCUCAUCACCAACGACG	rs76090066	UCCUGCUUGUCUUGCGAGGUGUCUUGCAGGCCGUCAUGCAGGCCACACUGACGGUAACGUUGCAGGUCGUCUUGCAGGGCUUCUCGCAAGACGACAUCCUCAUCACCAACGACG	12	C	U	-43.6	-47.7	-0.0940367
hsa-mir-2113	UUUUCAAAGCAAUGUGUGACAGGUACAGGGACAAAUCCCGUUAAUAAGUAAGAGGAUUUGUGCUUGGCUCUGUCACAUGCCACUUUGAAAA	rs117428639	UUUUCAAAGCAAUGUGUGACAGGUACAGGGACAAAUCCUGUUAAUAAGUAAGAGGAUUUGUGCUUGGCUCUGUCACAUGCCACUUUGAAAA	39	C	U	-39.4	-43.1	-0.0939086
hsa-mir-1302-1	CAGAAAGCCCAGUUAAAUUUGAAUUUCAAGUAAACAAUGAAUAAUUGUGUAUGUAAGAAUAUCCCAUACAAUAUUUGGGACAUACUUAUGCUAAAAAUUAUUCCUUGCUUAUCUGAAAUUCAAAUGUAACUAGGAUUCCUGUA	rs74647838	CAGAAAGCCCAGUUAAAUUUGAAUUUCAAGUAAACAAUGAAUAAUUGUGUAUGUAAGAAUAUCCCAUACAAUAUUUGGGAUAUACUUAUGCUAAAAAUUAUUCCUUGCUUAUCUGAAAUUCAAAUGUAACUAGGAUUCCUGUA	81	C	U	-44.6	-48.7	-0.0919283
hsa-mir-3938	AGGAAUUUUUAACCCGAUCACUAGAUUAUCUACAAGGGAAUUUUUUUUUAAUUUAAAAAAUUCCCUUGUAGAUAACCCGGUGGUCAGGUUGGAUGGCUCCAUG	rs28647346	AGGAAUUUUUAACCUGAUCACUAGAUUAUCUACAAGGGAAUUUUUUUUUAAUUUAAAAAAUUCCCUUGUAGAUAACCCGGUGGUCAGGUUGGAUGGCUCCAUG	15	U	C	-54.7	-50.1	0.0840951
hsa-mir-4512	CUCAGCCCGGGCAAUAUAGUGAGACCUCGUCUCUACAAAAAAUUGAGACAGGGCCUCACUGUAUCGCCCAGGCUGGA	rs34775443	CUCAGCCCGGGCAAUAUAGUGAGACCUCGUCUCUACAAAAAAUUGAGACAGGGCCUCACUGUAUUGCCCAGGCUGGA	65	C	U	-45.5	-49.6	-0.0901099
hsa-mir-516a-2	UCUCAGGUUGUGACCUUCUCGAGGAAAGAAGCACUUUCUGUUGUCUGAAAGAAAAGAAAGUGCUUCCUUUCAGAGGGUUACGGUUUGAGA	rs115975528	UCUCAGGCUGUGACCUUCUCGAGGAAAGAAGCACUUUCUGUUGUCUGAAAGAAAAGAAAGUGCUUCCUUUCAGAGGGUUACGGUUUGAGA	8	U	C	-45.6	-49.7	-0.0899123
hsa-mir-532	CGACUUGCUUUCUCUCCUCCAUGCCUUGAGUGUAGGACCGUUGGCAUCUUAAUUACCCUCCCACACCCAAGGCUUGCAAAAAAGCGAGCCU	rs456617	CGACUUGCUUUCUCUCCUCCAUGCCUUGAGUGUAGGACCGUUGGCAUCUUAAUUACCCUCCCACACCCAAGGCUUGCAAAAGAGCGAGCCU	82	G	A	-28.02	-25.72	0.0820842
hsa-mir-591	UCUUAUCAAUGAGGUAGACCAUGGGUUCUCAUUGUAAUAGUGUAGAAUGUUGGUUAACUGUGGACUCCCUGGCUCUGUCUCAAAUCUACUGAUUC	rs189095137	UCUUAUCAAUGAGGUAGACCAUGGGUUCUCAUUGUAAUAGUGUAGAAUGUUGGUUAACGGUGGACUCCCUGGCUCUGUCUCAAAUCUACUGAUUC	59	U	G	-22.5	-24.5	-0.0888889
hsa-mir-4459	ACCCAGGAGGCGGAGGAGGUGGAGGUUGCAGUGAGCCAAGAUCGUGGCACUGACUCCAGCCUGGGG	rs73112689	ACCCAGGAGGCGGAAGAGGUGGAGGUUGCAGUGAGCCAAGAUCGUGGCACUGACUCCAGCCUGGGG	15	G	A	-27	-29.4	-0.0888889
hsa-mir-383	CUCCUCAGAUCAGAAGGUGAUUGUGGCUUUGGGUGGAUAUUAAUCAGCCACAGCACUGCCUGGUCAGAAAGAG	rs184836993	CUCCUCAGAUCAGAAGGUGACUGUGGCUUUGGGUGGAUAUUAAUCAGCCACAGCACUGCCUGGUCAGAAAGAG	21	U	C	-27.3	-29.7	-0.0879121
hsa-mir-4733	GGUCGCUUAAAUCCCAAUGCUAGACCCGGUGGCAAUCAAGGUCUAGCCACCAGGUCUAGCAUUGGGAUUUAAGCCC	rs186738884	GGUCGCUUAAAUCCCAAUGCUAGACCUGGUGGCAAUCAAGGUCUAGCCACCAGGUCUAGCAUUGGGAUUUAAGCCC	27	C	U	-52.4	-57	-0.0877863
hsa-mir-573	UUUAGCGGUUUCUCCCUGAAGUGAUGUGUAACUGAUCAGGAUCUACUCAUGUCGUCUUUGGUAAAGUUAUGUCGCUUGUCAGGGUGAGGAGAGUUUUUG	rs78830737	UUUAGCGGUCUCUCCCUGAAGUGAUGUGUAACUGAUCAGGAUCUACUCAUGUCGUCUUUGGUAAAGUUAUGUCGCUUGUCAGGGUGAGGAGAGUUUUUG	10	U	C	-28.6	-31.1	-0.0874126
hsa-mir-3609	GUAACAGUAACUUUUAUUCUCAUUUUCCUUUUCUCUACCUUGUAGAGAAGCAAAGUGAUGAGUAAUACUGGCUGGAGCCC	rs144313440	GUAACAGUAACUGUUAUUCUCAUUUUCCUUUUCUCUACCUUGUAGAGAAGCAAAGUGAUGAGUAAUACUGGCUGGAGCCC	13	U	G	-25.2	-27.4	-0.0873016
hsa-mir-4454	CCGGAUCCGAGUCACGGCACCAAAUUUCAUGCGUGUCCGUGUGAAGAGACCACCA	rs186486512	CCGGAUCUGAGUCACGGCACCAAAUUUCAUGCGUGUCCGUGUGAAGAGACCACCA	8	C	U	-15	-16.3	-0.0866667
hsa-mir-4429	AGGGAGAAAAGCUGGGCUGAGAGGCGACUGGUGUCUAAUUUGUUUGUCUCUCCAACUCAGACUGCCUGGCCCA	rs191766908	AGGGAGAAAAGCUGGGCUGAGAGGCGACUGGUGUCUAAUUUGUUCGUCUCUCCAACUCAGACUGCCUGGCCCA	45	U	C	-25.2	-27.3	-0.0833333
hsa-mir-4427	GAAGCCUCUUGGGGCUUAUUUAGACAAUGGUUUCAUCAUUUCGUCUGAAUAGAGUCUGAAGAGUCUUU	rs701213	GAAGCCUCUUGGGGCUUAUUCAGACAAUGGUUUCAUCAUUUCGUCUGAAUAGAGUCUGAAGAGUCUUU	21	C	U	-28.7	-26.5	0.0766551
hsa-mir-4529	AUGACAGGCCAUCAGCAGUCCAAUGAAGACAUGAAGACCCAAUGUCUUCAUUGGACUGCUGAUGGCCCGUCACUGGGA	rs73479287	AUGACAGGCCAUCAGCAGUCCAAUGAAGACAUGAAGACCCAAUGUCUUCAUUGGACUGCUGAUGGCCUGUCACUGGGA	68	C	U	-56.3	-60.9	-0.0817052
hsa-mir-4512	CUCAGCCCGGGCAAUAUAGUGAGACCUCGUCUCUACAAAAAAUUGAGACAGGGCCUCACUGUAUCGCCCAGGCUGGA	rs143080932	CUCAGCCCGGGCAAUAUAGUGAGACCUUGUCUCUACAAAAAAUUGAGACAGGGCCUCACUGUAUCGCCCAGGCUGGA	28	C	U	-45.5	-49.2	-0.0813187
hsa-mir-4517	AGGUAAAUAUGAUGAAACUCACAGCUGAGGAGCUUAGCAAGUAGCUAAGGCCAGAGCUUGUGUUUGGGUGGUGUGGCUG	rs186256807	AGGUAAAUAUGAUGAAACUCACAGCUGAGGAGCUUAGCAAGUAGCUAAGGCCAGAGCUUGUGAUUGGGUGGUGUGGCUG	63	U	A	-22.2	-24	-0.0810811
hsa-mir-936	UCAAGGCCACUGGGACAGUAGAGGGAGGAAUCGCAGAAAUCACUCCAGGAGCAACUGAGAGACCUUGCUUCUACUUUACCAGGUCCUGCUGGCCCAGA	rs145823228	UCAAGGCCACUGGGACAGUAGAGGGAGGAAUCGCAGAAAUCACUCCAGGAGCAACUGAGAGACCUUGCUUCUACUUUACCAGGUCCCGCUGGCCCAGA	87	U	C	-34.81	-37.61	-0.0804367
hsa-mir-941-1	CACGGAAGAGGACACACCCGGCUGUGUGGACAUGUGCCCAGGGCCCGGGACAGCGCCACGGAAGAGGACGCACCCGGCUGUGUGCACAUGUGCCCAGGGCCCGGGACAGCGCCACGG	rs7262125	CACGGAAGAGGACGCACCCGGCUGUGUGGACAUGUGCCCAGGGCCCGGGACAGCGCCACGGAAGAGGACGCACCCGGCUGUGUGCACAUGUGCCCAGGGCCCGGGACAGCGCCACGG	14	G	A	-63.2	-58.5	0.0743671
hsa-mir-548o	UGGUGAAAAUGUGUUGAUUGUAAUGGUUCCUAUUCUGAUCAAUAAACAUGGUUUGAGCCUAGUUACAAUGAUCUAAAAUUCACGGUCCAAAACUGCAGUUACUUUUGCACCAAC	rs145823581	UGGUGAAAAUGUGUUGAUUGUAAUGGCUCCUAUUCUGAUCAAUAAACAUGGUUUGAGCCUAGUUACAAUGAUCUAAAAUUCACGGUCCAAAACUGCAGUUACUUUUGCACCAAC	27	U	C	-22.6	-24.4	-0.079646
hsa-mir-548ae-2	UGUGCAAAAGUAAUUGUGGUUUUUGUCAUUUAAAAGUAAUGGCAAAAACUGCAAUUACUUUCACACC	rs10461441	UGUGCAAAAGUAAUUGCGGUUUUUGUCAUUUAAAAGUAAUGGCAAAAACUGCAAUUACUUUCACACC	17	U	C	-31.4	-33.9	-0.0796178
hsa-mir-1910	UGUCCCUUCAGCCAGUCCUGUGCCUGCCGCCUUUGUGCUGUCCUUGGAGGGAGGCAGAAGCAGGAUGACAAUGAGGGCAA	rs183226620	UGUCCCUUCAGCCAGUCCUGUGCCUGCCGCCCUUGUGCUGUCCUUGGAGGGAGGCAGAAGCAGGAUGACAAUGAGGGCAA	32	U	C	-34.2	-36.9	-0.0789474
hsa-mir-571	CCUCAGUAAGACCAAGCUCAGUGUGCCAUUUCCUUGUCUGUAGCCAUGUCUAUGGGCUCUUGAGUUGGCCAUCUGAGUGAGGGCCUGCUUAUUCUA	rs148718934	CCUCAGUAAGACCAAGCUCAGUGUGCCAUUUCCUUGUCUGUAGCCAUGUCUACGGGCUCUUGAGUUGGCCAUCUGAGUGAGGGCCUGCUUAUUCUA	53	U	C	-31.7	-34.2	-0.0788644
hsa-mir-4477a	UCCUCCUCCCAUCAAUCACAAAUGUCCUUAAUGGCAUUUAAGGAUUGCUAUUAAGGACAUUUGUGAUUCACGGGAGGAGGU	rs35282198	UCCUCCUCCCAUCAAUCACAAAUGUCCUUAAUGGCAUUUAAGGAUUGCUAUUAAGGACAUUUGUGAUUCAUGGGAGGAGGU	71	C	U	-53.5	-57.7	-0.0785047
hsa-mir-2053	CUUGCCAUGUAAAUACAGAUUUAAUUAACAUUUGCAACCUGUGAAGAUGCAAAACUUUAAGUGUUAAUUAAACCUCUAUUUACAUAGCAAG	rs10505168	CUUGCCAUGUAAAUACAGAUUUAAUUAACACUUGCAACCUGUGAAGAUGCAAAACUUUAAGUGUUAAUUAAACCUCUAUUUACAUAGCAAG	31	C	U	-31.7	-29.4	0.0725552
hsa-mir-3916	AUCCCAGAGAAGAAGGAAGAAGAGGAAGAAAUGGCUGGUUCUCAGGUGAAUGUGUCUGGGUUCAGGGGAUGUGUCUCCUCUUUUCUUCUGGGAU	rs146777343	AUCCCAGAGAAGAAGGAAGAAGAGGAAGAAAUGGCUGGUUCUCAGGUGAAUGUGUCUGGGUUCAGGGUAUGUGUCUCCUCUUUUCUUCUGGGAU	68	G	U	-32.2	-34.7	-0.0776398
hsa-mir-1290	GAGCGUCACGUUGACACUCAAAAAGUUUCAGAUUUUGGAACAUUUCGGAUUUUGGAUUUUUGGAUCAGGGAUGCUCAA	rs147869275	GAGCGUCACGUUGACACUCAAAAAGUUUCAGAUUUUGGAACAUUUCGGAUUUUGGAUUUUUGGAUCAGGGACGCUCAA	72	U	C	-23.3	-25.1	-0.0772532
hsa-mir-663b	GGUGCCGAGGGCCGUCCGGCAUCCUAGGCGGGUCGCUGCGGUACCUCCCUCCUGUCUGUGGCGGUGGGAUCCCGUGGCCGUGUUUUCCUGGUGGCCCGGCCGUGCCUGAGGUUUC	rs150907057	GGGGCCGAGGGCCGUCCGGCAUCCUAGGCGGGUCGCUGCGGUACCUCCCUCCUGUCUGUGGCGGUGGGAUCCCGUGGCCGUGUUUUCCUGGUGGCCCGGCCGUGCCUGAGGUUUC	3	U	G	-48.1	-51.8	-0.0769231
hsa-mir-4536-1	AUGUGGUAGAUAUAUGCACGAUAUAUAUACUGCCCUGCUUUUAUACAUACAUACAUACAUACCUAUAUCGUGCAUAUAUCUACCACAU	rs183967342	AUGUGGUAGAUAUAUGCACGAUAUAUAUACUGCCCUGCUUUUAUACAUGCAUACAUACAUACCUAUAUCGUGCAUAUAUCUACCACAU	49	A	G	-36.16	-38.94	-0.0768805
hsa-mir-4442	GCGCCCUCCCUCUCUCCCCGGUGUGCAAAUGUGUGUGUGCGGUGUUAUGCCGGACAAGAGGGAGGUG	rs6784191	GCGCCCUCCCUCUCUGCCCGGUGUGCAAAUGUGUGUGUGCGGUGUUAUGCCGGACAAGAGGGAGGUG	16	C	G	-28.9	-31.1	-0.0761246
hsa-mir-550b-1	AGAGACUUGUUGGAGAUGUGCCUGAGGGAGUAAGACACUAUCUUACAACAACAGGGCUCUUACUCCCUCAGGCACUGCACCAGCCAGCAAAGCAUCA	rs71528599	AGAGACUUGUUGGAGAUGUGCCUGAGGGAGUAAGACACUGUCUUACAACAACAGGGCUCUUACUCCCUCAGGCACUGCACCAGCCAGCAAAGCAUCA	40	A	G	-45.24	-48.6	-0.0742706
hsa-mir-891b	CCUUAAUCCUUGCAACUUACCUGAGUCAUUGAUUCAGUAAAACAUUCAAUGGCACAUGUUUGUUGUUAGGGUCAAAAGA	rs143246735	CCUUAAUCCUUGCAACUUACCUGAGUCAUUGAUUGAGUAAAACAUUCAAUGGCACAUGUUUGUUGUUAGGGUCAAAAGA	35	C	G	-24.02	-25.8	-0.0741049
hsa-mir-4454	CCGGAUCCGAGUCACGGCACCAAAUUUCAUGCGUGUCCGUGUGAAGAGACCACCA	rs189956492	CCGGAUCCGAGUCACGGCACCAAAUUUCAUGCGUGUCCGUGUGAAGAGACCGCCA	52	A	G	-15	-16.1	-0.0733333
hsa-mir-4639	UUGCUAAGUAGGCUGAGAUUGAUGUCAGGUUAUCCCCAAGCAUAACCUCACUCUCACCUUGCUUUGCAG	rs34444721	UUGCUAAGUAGGCUGAGAUUGAUGUCAGGUUAUCCCCAGGCAUAACCUCACUCUCACCUUGCUUUGCAG	39	A	G	-23.6	-25.3	-0.0720339
hsa-mir-3649	GCUUGGAACAGGCACCUGUGUGUGCCCAAGUGUUUCUAGCAAACACAGGGACCUGAGUGUCUAAGC	rs117723462	GCUUGGAACAGGCCCCUGUGUGUGCCCAAGUGUUUCUAGCAAACACAGGGACCUGAGUGUCUAAGC	14	A	C	-29.7	-31.8	-0.0707071
hsa-mir-646	GAUCAGGAGUCUGCCAGUGGAGUCAGCACACCUGCUUUUCACCUGUGAUCCCAGGAGAGGAAGCAGCUGCCUCUGAGGCCUCAGGCUCAGUGGC	rs6513496	GACCAGGAGUCUGCCAGUGGAGUCAGCACACCUGCUUUUCACCUGUGAUCCCAGGAGAGGAAGCAGCUGCCUCUGAGGCCUCAGGCUCAGUGGC	3	U	C	-34.2	-36.6	-0.0701754
hsa-mir-1248	UUUACCUUCUUGUAUAAGCACUGUGCUAAAAUUGCAGACACUAGGACCAUGUCUUGGUUUUUGCAAUAAUGCUAGCAGAGUACACACAAGAAGAAAAGUAACAGCA	rs73063489	UUUACCUUCUUGUAUAAGCACUGUGCUAAAAUUGCAGACACUAGGACCAUGUCUUGGUUUUUGCAAUAAUGUUAGCAGAGUACACACAAGAAGAAAAGUAACAGCA	72	C	U	-34.5	-36.9	-0.0695652
hsa-mir-146a	CCGAUGUGUAUCCUCAGCUUUGAGAACUGAAUUCCAUGGGUUGUGUCAGUGUCAGACCUCUGAAAUUCAGUUCUUCAGCUGGGAUAUCUCUGUCAUCGU	rs2910164	CCGAUGUGUAUCCUCAGCUUUGAGAACUGAAUUCCAUGGGUUGUGUCAGUGUCAGACCUGUGAAAUUCAGUUCUUCAGCUGGGAUAUCUCUGUCAUCGU	60	G	C	-43.1	-40.3	0.0649652
hsa-mir-3161	CCUCGAGAGCUGAUAAGAACAGAGGCCCAGAUUGAAGUUGAAUAGUGCUGGGCCUUUGUUUUUACCAAGUUCCCUGG	rs190080389	CCUCGAGAGCUGAUAAGAACAGAGGCCCAGACUGAAGUUGAAUAGUGCUGGGCCUUUGUUUUUACCAAGUUCCCUGG	32	C	U	-36.1	-33.8	0.0637119
hsa-mir-941-1	CACGGAAGAGGACACACCCGGCUGUGUGGACAUGUGCCCAGGGCCCGGGACAGCGCCACGGAAGAGGACGCACCCGGCUGUGUGCACAUGUGCCCAGGGCCCGGGACAGCGCCACGG	rs112027130	CACGGAAGAGGACACACCCGGCUGUGUGGACAUGUGCCCAGGGCCCGGGACAGCGCCACGGAAGAGGACGCACCCGGCUGUGUGCACAUGUGCACAGGGCCCGGGACAGCGCCACGG	94	C	A	-58.5	-62.4	-0.0666667
hsa-mir-215	AUCAUUCAGAAAUGGUAUACAGGAAAAUGACCUAUGAAUUGACAGACAAUAUAGCUGAGUUUGUCUGUCAUUUCUUUAGGCCAAUAUUCUGUAUGACUGUGCUACUUCAA	rs72631834	AUCAUUCAGAAACGGUAUACAGGAAAAUGACCUAUGAAUUGACAGACAAUAUAGCUGAGUUUGUCUGUCAUUUCUUUAGGCCAAUAUUCUGUAUGACUGUGCUACUUCAA	13	U	C	-33.4	-35.6	-0.0658683
hsa-mir-3605	ACUUUAUACGUGUAAUUGUGAUGAGGAUGGAUAGCAAGGAAGCCGCUCCCACCUGACCCUCACGGCCUCCGUGUUACCUGUCCUCUAGGUGGGACGCUCG	rs112435318	ACUUUAUACGUGUAAUUGUGAUGAGGAUGGAUAGCAAGGAAGCCGCUCCCACCUGACCCUCACGGCCUCCGUGUUACCUGUCCUCUCGGUGGGACGCUCG	87	A	C	-30.56	-32.53	-0.0644634
hsa-mir-1262	AUCUACAAUGGUGAUGGGUGAAUUUGUAGAAGGAUGAAAGUCAAAGAAUCCUUCUGGGAACUAAUUUUUGGCCUUCAACAAGAAUUGUGAUAU	rs138343697	AUCCACAAUGGUGAUGGGUGAAUUUGUAGAAGGAUGAAAGUCAAAGAAUCCUUCUGGGAACUAAUUUUUGGCCUUCAACAAGAAUUGUGAUAU	4	U	C	-23.31	-24.81	-0.0643501
hsa-mir-4517	AGGUAAAUAUGAUGAAACUCACAGCUGAGGAGCUUAGCAAGUAGCUAAGGCCAGAGCUUGUGUUUGGGUGGUGUGGCUG	rs151214931	AGGUAAAUACGAUGAAACUCACAGCUGAGGAGCUUAGCAAGUAGCUAAGGCCAGAGCUUGUGUUUGGGUGGUGUGGCUG	10	U	C	-22.2	-23.6	-0.0630631
hsa-mir-151a	UUUCCUGCCCUCGAGGAGCUCACAGUCUAGUAUGUCUCAUCCCCUACUAGACUGAAGCUCCUUGAGGACAGGGAUGGUCAUACUCACCUC	rs149074929	UUCCCUGCCCUCGAGGAGCUCACAGUCUAGUAUGUCUCAUCCCCUACUAGACUGAAGCUCCUUGAGGACAGGGAUGGUCAUACUCACCUC	3	U	C	-46.2	-49.1	-0.0627706
hsa-mir-941-1	CACGGAAGAGGACACACCCGGCUGUGUGGACAUGUGCCCAGGGCCCGGGACAGCGCCACGGAAGAGGACGCACCCGGCUGUGUGCACAUGUGCCCAGGGCCCGGGACAGCGCCACGG	rs7268785	CACGGAAGAGGACACACCCGGCUGUGUGCACAUGUGCCCAGGGCCCGGGACAGCGCCACGGAAGAGGACGCACCCGGCUGUGUGCACAUGUGCCCAGGGCCCGGGACAGCGCCACGG	29	C	G	-62.1	-58.5	0.057971
hsa-mir-4318	GCUUCUUAAUUAUGUCAUAAACCCACUGUGGACAAGGGCCUUGUCUUAGACAGUCACUGUGGGUACAUGCUAGGUGCUCAA	rs11873400	GCUUCUUAAUUAUGUCAUAAACCCACUGUGGGCAAGGGCCUUGUCUUAGACAGUCACUGUGGGUACAUGCUAGGUGCUCAA	32	G	A	-22.6	-21.3	0.0575221
hsa-mir-1913	ACCUCUACCUCCCGGCAGAGGAGGCUGCAGAGGCUGGCUUUCCAAAACUCUGCCCCCUCCGCUGCUGCCAAGUGGCUGGU	rs188302425	ACCUCCACCUCCCGGCAGAGGAGGCUGCAGAGGCUGGCUUUCCAAAACUCUGCCCCCUCCGCUGCUGCCAAGUGGCUGGU	6	U	C	-38.1	-40.4	-0.0603675
hsa-mir-4417	GAAAACAACCAGGUGGGCUUCCCGGAGGGCGGAACACCCAGCCCCAGCAUCCAGGGCUCACCUACCACGUUUG	rs111967938	GAAAACAACCAGGUGGGCUUCCCGGAGGGCGGAACACCCAGCCCCAGCAUCCAGGGCUCACCUACCAUGUUUG	68	C	U	-26.7	-28.3	-0.0599251
hsa-mir-658	GCUCGGUUGCCGUGGUUGCGGGCCCUGCCCGCCCGCCAGCUCGCUGACAGCACGACUCAGGGCGGAGGGAAGUAGGUCCGUUGGUCGGUCGGGAACGAGG	rs141002682	GCUCGGUUGCGGUGGUUGCGGGCCCUGCCCGCCCGCCAGCUCGCUGACAGCACGACUCAGGGCGGAGGGAAGUAGGUCCGUUGGUCGGUCGGGAACGAGG	11	C	G	-42	-44.5	-0.0595238
hsa-mir-3936	AUGAUUCAGAGCAUCUGUCCAGUGUCUGCUGUAGAUCCCUCAAAUCCGUGUUUGGACGCUUCUGGUAAGGGGUGUAUGGCAGAUGCACCCGACAGAUGCACUUGGCAGCA	rs180948678	AUGAUUCAGAGCAUCUGUCCAGCGUCUGCUGUAGAUCCCUCAAAUCCGUGUUUGGACGCUUCUGGUAAGGGGUGUAUGGCAGAUGCACCCGACAGAUGCACUUGGCAGCA	23	U	C	-44	-46.6	-0.0590909
hsa-mir-411	UGGUACUUGGAGAGAUAGUAGACCGUAUAGCGUACGCUUUAUCUGUGACGUAUGUAACACGGUCCACUAACCCUCAGUAUCAAAUCCAUCCCCGAG	rs111835650	UGGUACUUGGAGAGAUAGUAGACCGUAUAGCGUACGCUUUAUCUGUGACGUACGUAACACGGUCCACUAACCCUCAGUAUCAAAUCCAUCCCCGAG	53	U	C	-30.7	-32.5	-0.0586319
hsa-mir-602	UUCUCACCCCCGCCUGACACGGGCGACAGCUGCGGCCCGCUGUGUUCACUCGGGCCGAGUGCGUCUCCUGUCAGGCAAGGGAGAGCAGAGCCCCCCUG	rs116636751	UUCUCACCCCCGCCUGACACGGGCGACAGCUGCGGCCCGCUGUGUUCACUCGGGCCGAGUGCGUCUCCUGUCAGGCAAGGGAGAGCAGAGCCUCCCUG	93	C	U	-49.5	-52.4	-0.0585859
hsa-mir-1323	ACUGAGGUCCUCAAAACUGAGGGGCAUUUUCUGUGGUUUGAAAGGAAAGUGCACCCAGUUUUGGGGAUGUCAA	rs186827259	ACUGAGGUCCUCAAAACUGAGGGGCAUUUUCUGUGGUUUGAAAGGAAAGUGCACCCAGUUUUGGGGAUGUCAG	73	A	G	-37.6	-39.8	-0.0585106
hsa-mir-513c	GCGUACAGUGCCUUUCUCAAGGAGGUGUCGUUUAUGUGAACUAAAAUAUAAAUUUCACCUUUCUGAGAAGAGUAAUGUACAGCA	rs193119939	GCGUACAGUGCCUUUCUCAAGGAGGUGUCGUUUAUGUGAACUAAAAUAUAAAUUUCACCUUUCUGAGAAGAGUAGUGUACAGCA	75	A	G	-36.6	-38.7	-0.057377
hsa-mir-3674	ACAUCACUAUUGUAGAACCUAAGAUUGGCCGUUUGAGAUGUCCUUUCAAGUUUUUGCAUUUCUGAUGU	rs184432657	ACAUCACUAUUGUAGAACCUAAGAUUGGCCGUUUGAGAUGUCCUUUCAAGUUUUUGCAUUGCUGAUGU	61	U	G	-15.9	-16.8	-0.0566038
hsa-mir-4253	CCAGCCAUCGCCCUUGAGGGGCCCUAGGACUUACUUGUGCAGGGCAUGUCCAGGGGGUCCAGGUCUGC	rs111569109	CCAGGCAUCGCCCUUGAGGGGCCCUAGGACUUACUUGUGCAGGGCAUGUCCAGGGGGUCCAGGUCUGC	5	G	C	-28.2	-26.7	0.0531915
hsa-mir-3689a	CCUGGGAGGUGUGAUAUCAUGGUUCCUGGGAGGUGUGAUCCUGUGCUUCCUGGGAGGUGUGAUAUCGUGGUUCCUGGG	rs149892846	CCUGGGAGGUGUGAUAUCAUGGUUCCUGGGAGGUGUGAUCCUGUGCUUCCUGGGAGGUGUGAUAUCAUGGUUCCUGGG	67	G	A	-44.5	-47	-0.0561798
hsa-mir-4278	AUCUAACACCAGGAGAAUCCCAUAGAACAUUGACAUCAACACUAGGGGGUUUGCCCUUGUGGGGAAGAA	rs191393395	AUUUAACACCAGGAGAAUCCCAUAGAACAUUGACAUCAACACUAGGGGGUUUGCCCUUGUGGGGAAGAA	3	C	U	-19.6	-20.7	-0.0561224
hsa-mir-3663	CCCGGGACCUUGGUCCAGGCGCUGGUCUGCGUGGUGCUCGGGUGGAUAAGUCUGAUCUGAGCACCACACAGGCCGGGCGCCGGGACCAAGGGGGCUC	rs111525499	CCCGGGACCUUGGUCCAGGCGCUGGUCUGUGUGGUGCUCGGGUGGAUAAGUCUGAUCUGAGCACCACACAGGCCGGGCGCCGGGACCAAGGGGGCUC	30	C	U	-69.6	-73.5	-0.0560345
hsa-mir-92b	CGGGCCCCGGGCGGGCGGGAGGGACGGGACGCGGUGCAGUGUUGUUUUUUCCCCCGCCAAUAUUGCACUCGUCCCGGCCUCCGGCCCCCCCGGCCC	rs12759620	CGGGCCCCGGGCGGGCGGGAGGGACGGGACGCGGUGCAGUGUUGUUUUUUCCCCCGCCAAUAUUGCACUCGUCCCGCCCUCCGGCCCCCCCGGCCC	77	G	C	-66.12	-69.82	-0.0559589
hsa-mir-3928	GCUGAAGCUCUAAGGUUCCGCCUGCGGGCAGGAAGCGGAGGAACCUUGGAGCUUCGGC	rs5997893	GCCGAAGCUCUAAGGUUCCGCCUGCGGGCAGGAAGCGGAGGAACCUUGGAGCUUCGGC	3	C	U	-42.7	-40.5	0.0515222
hsa-mir-555	GGAGUGAACUCAGAUGUGGAGCACUACCUUUGUGAGCAGUGUGACCCAAGGCCUGUGGACAGGGUAAGCUGAACCUCUGAUAAAACUCUGAUCUAU	rs113306711	GGAGUGAACUCAGAUGUGGAGCGCUACCUUUGUGAGCAGUGUGACCCAAGGCCUGUGGACAGGGUAAGCUGAACCUCUGAUAAAACUCUGAUCUAU	23	A	G	-30.2	-31.8	-0.0529801
hsa-mir-585	UGGGGUGUCUGUGCUAUGGCAGCCCUAGCACACAGAUACGCCCAGAGAAAGCCUGAACGUUGGGCGUAUCUGUAUGCUAGGGCUGCUGUAACAA	rs62376934	UGGGGUGUCUGUGCUAUGGCAGCCCUAGCACACAGAUACGCCCAGAGAAAGCCUGAACGUUGGGCGUAUCUGUAUGCUAGGGCUGCCGUAACAA	87	C	U	-57.8	-54.9	0.050173
hsa-mir-1207	GCAGGGCUGGCAGGGAGGCUGGGAGGGGCUGGCUGGGUCUGGUAGUGGGCAUCAGCUGGCCCUCAUUUCUUAAGACAGCACUUCUGU	rs148236411	GCAGGGCUGGCAGGGAGGCUGGGAGGGGCUGGCUGGGUCUGGUAGUGGGCAUCAGCUGGCCCUCGUUUCUUAAGACAGCACUUCUGU	65	A	G	-36.5	-38.4	-0.0520548
hsa-mir-4642	CACAACUGCAUGGCAUCGUCCCCUGGUGGCUGUGGCCUAGGGCAAGCCACAAAGCCACUCAGUGAUGAUGCCAGCAGUUGUG	rs111880021	CACAACUGCAUGGCAUCGUCCACUGGUGGCUGUGGCCUAGGGCAAGCCACAAAGCCACUCAGUGAUGAUGCCAGCAGUUGUG	22	C	A	-51.9	-54.6	-0.0520231
hsa-mir-663b	GGUGCCGAGGGCCGUCCGGCAUCCUAGGCGGGUCGCUGCGGUACCUCCCUCCUGUCUGUGGCGGUGGGAUCCCGUGGCCGUGUUUUCCUGGUGGCCCGGCCGUGCCUGAGGUUUC	rs62165009	GGUGCCGAGGGCCGUCCGGCAUCCUAGGCGGGUCGCUGCGGUACCUCCCUCCUGUCUGUGGCGGUGGGAUCCCGCGGCCGUGUUUUCCUGGUGGCCCGGCCGUGCCUGAGGUUUC	75	U	C	-48.1	-50.6	-0.0519751
hsa-mir-3689b	GAUCCUGUGCUCCCUGGGGGGUCUGAUCCUGUGCUUCCUGGGAGGUGUGAUAUCAUGGUUCCUGGGAGGUGUGAUCCCGUGCUUCCUGGGAGGUGUGAUAUUGUGGUUCCUGGGAGGUGUGAUCCCGUGCUCCCUGGGAGGUGUGAUC	rs71483239	GAUCCUGUGCUCCCUGGGGGGUCUGAUCCUGUGCUUCCUGGGAGGUGUGAUAUCAUGGUUCCUGGGAGGUGUGAUCCCGUGCUUCCUGGGAGGUGUGAUAUUGUGCUUCCUGGGAGGUGUGAUCCCGUGCUCCCUGGGAGGUGUGAUC	106	C	G	-85.2	-81	0.0492958
hsa-mir-4502	AGCCUUUAGCAAGUUGUAAUCUUUUUGCUGAUGGAGGGUCUUGCCUCCAUGGGGAUGGCUGAUGAUGAUGGUGCUGAAGGC	rs12870836	AGCCUUUAGCAAGUUGUAAUCUUUUUUCUGAUGGAGGGUCUUGCCUCCAUGGGGAUGGCUGAUGAUGAUGGUGCUGAAGGC	27	G	U	-35.2	-37	-0.0511364
hsa-mir-933	ACUUGGGUCAGUUCAGAGGUCCUCGGGGCGCGCGUCGAGUCAGCCGUGUGCGCAGGGAGACCUCUCCCACCCACAGU	rs139770589	ACUUGGGUCAGUUCAGAGGUCCUCGGGGCGCGCGUCGAGUCAGCCGUGUGCGCGGGGAGACCUCUCCCACCCACAGU	54	A	G	-35.4	-37.2	-0.0508475
hsa-mir-548l	UAUUAGGUUGGUGCAAAAGUAUUUGCGGGUUUUGUCGUAGAAAGUAAUGGCAAAAACUGCAGUUACUUGUGCACCAACCAAAUGCU	rs186423401	UAUUAGGUUGGUGCAAAAGUAUUUGCGGGUUUUGUCGUAGAAAGUAAUGGCAAAAGCUGCAGUUACUUGUGCACCAACCAAAUGCU	56	A	G	-41.6	-43.7	-0.0504808
hsa-mir-605	GCCCUAGCUUGGUUCUAAAUCCCAUGGUGCCUUCUCCUUGGGAAAAACAGAGAAGGCACUAUGAGAUUUAGAAUCAAGUUAGG	rs2043556	GCCCUAGCUUGGUUCUAAAUCCCAUGGUGCCUUCUCCUUGGGAAAAACAGAGAAGGCACUAUGAGAUUUAGAACCAAGUUAGG	74	C	U	-54.9	-52.3	0.0473588
hsa-mir-4725	GUGUCUCUCUGGAGACCCUGCAGCCUUCCCACCCACCAGGGAGCUUUCCAUGGGCUGUGGGGAAGGCGUCAGUGUCGGGUGAGGGAACAC	rs73991220	GUGUCUCUCUGGAGACCCUGCAGCCUUCCCACCCACCAGGGAGCUUUCCGUGGGCUGUGGGGAAGGCGUCAGUGUCGGGUGAGGGAACAC	50	A	G	-42.4	-44.5	-0.0495283
hsa-mir-5681a	AGUUUUUGAAGAGUAUUGCCACCCUUUCUAGUCCCUAUUAGACUAGAAAGGGUGGCAAUACCUCUUCCAAAAACU	rs111728443	AGUUUUUGGAGAGUAUUGCCACCCUUUCUAGUCCCUAUUAGACUAGAAAGGGUGGCAAUACCUCUUCCAAAAACU	9	A	G	-48.5	-50.9	-0.0494845
hsa-mir-1324	CCUGAAGAGGUGCAUGAAGCCUGGUCCUGCCCUCACUGGGAACCCCCUUCCCUCUGGGUACCAGACAGAAUUCUAUGCACUUUCCUGGAGGCUCCA	rs183720508	CCUGAAGAGGUGCAUGAAGCCUGGUCCUGCCCUCACUGGGAACCCCCUUCCCUCUGGGUGCCAGACAGAAUUCUAUGCACUUUCCUGGAGGCUCCA	60	A	G	-32.5	-34.1	-0.0492308
hsa-mir-5190	GGUCAUACCCUGGCUCCAGCCCUGUCACAUGGUUAAUGUUCCACAGCCAGUGACUGAGCUGGAGCCAGGGCCACUGCCCC	rs185905375	GGUCGUACCCUGGCUCCAGCCCUGUCACAUGGUUAAUGUUCCACAGCCAGUGACUGAGCUGGAGCCAGGGCCACUGCCCC	5	A	G	-44.7	-46.9	-0.049217
hsa-mir-4719	ACAAUGAUGACUUGUAUGUUAUAGAUUUGUGAUUACAUUAAAACUUAAAAUUUCACAAAUCUAUAAUAUGCAGGUCAUCACUGU	rs7500280	ACAAUGAUGACUUGCAUGUUAUAGAUUUGUGAUUACAUUAAAACUUAAAAUUUCACAAAUCUAUAAUAUGCAGGUCAUCACUGU	15	C	U	-42.85	-40.85	0.0466744
hsa-mir-3978	UCAGUGGAAAGCAUGCAUCCAGGGUGUGGAGCCAAAAUUAGAAGGGCCAAAAUUCUACCUGGCCCACUACCACAGCAACCUUGGGCAUCGUUUUCUUUUGA	rs73250282	UCAGUGGAAAGCAUGCAUCCAGGGUGUGGAGCCAGAAUUAGAAGGGCCAAAAUUCUACCUGGCCCACUACCACAGCAACCUUGGGCAUCGUUUUCUUUUGA	35	A	G	-36.8	-38.6	-0.048913
hsa-mir-4476	AAAAGCCUGUCCCUAAGUCCCUCCCAGCCUUCCAGAGUUGGUGCCAGGAAGGAUUUAGGGACAGGCUUUG	rs188233723	AAAAGCCUGUCCCUAAGUCCCUCCUAGCCUUCCAGAGUUGGUGCCAGGAAGGAUUUAGGGACAGGCUUUG	25	C	U	-43.1	-45.2	-0.0487239
hsa-mir-936	UCAAGGCCACUGGGACAGUAGAGGGAGGAAUCGCAGAAAUCACUCCAGGAGCAACUGAGAGACCUUGCUUCUACUUUACCAGGUCCUGCUGGCCCAGA	rs79924817	UCAAGGCCACUGGGACGGUAGAGGGAGGAAUCGCAGAAAUCACUCCAGGAGCAACUGAGAGACCUUGCUUCUACUUUACCAGGUCCUGCUGGCCCAGA	17	A	G	-34.81	-36.5	-0.0485493
hsa-mir-1289-2	CCACGGUCCUAGUUAAAAAGGCACAUUCCUAGACCCUGCCUCAGAACUACUGAACAGAGUCACUGGGUGUGGAGUCCAGGAAUCUGCAUUUUUACCCCUAUCGCCCCCGCC	rs115216563	CCACGGUCCUAGUUAAAAAGGCACAUUCCUAGACCCUGCCUCAGAACGACUGAACAGAGUCACUGGGUGUGGAGUCCAGGAAUCUGCAUUUUUACCCCUAUCGCCCCCGCC	48	U	G	-34.4	-36	-0.0465116
hsa-mir-4441	CAGAGUCUCCUUCGUGUACAGGGAGGAGACUGUACGUGAGAGAUAGUCAGAUCCGCAUGUUAGAGCAGAGUCUCCUUCGUGUACAGGGAGGAGAUUGUAC	rs190192929	CAGAGUCUCCUUCGUGUACAGGGAGGAGACUGUACGUGAGAGAUAGUCAGAUCCGCAUGUUAGAGCAGAGUCUCCUUCGUGUACAGGGAGGAGACUGUAC	95	U	C	-49.7	-52	-0.0462777
hsa-mir-412	CUGGGGUACGGGGAUGGAUGGUCGACCAGUUGGAAAGUAAUUGUUUCUAAUGUACUUCACCUGGUCCACUAGCCGUCCGUAUCCGCUGCAG	rs61992671	CUGGGGUACGGGGAUGGAUGGUCGACCAGUUGGAAAGUAAUUGUUUCUAAUGUACUUCACCUGGUCCACUGGCCGUCCGUAUCCGCUGCAG	71	A	G	-34.7	-36.3	-0.0461095
hsa-mir-603	GAUUGAUGCUGUUGGUUUGGUGCAAAAGUAAUUGCAGUGCUUCCCAUUUAAAAGUAAUGGCACACACUGCAAUUACUUUUGCUCCAACUUAAUACUU	rs11014002	GAUUGAUGCUGUUGGUUUGGUGCAAAAGUAAUUGCAGUGUUUCCCAUUUAAAAGUAAUGGCACACACUGCAAUUACUUUUGCUCCAACUUAAUACUU	40	C	U	-40.5	-42.3	-0.0444444
hsa-mir-4642	CACAACUGCAUGGCAUCGUCCCCUGGUGGCUGUGGCCUAGGGCAAGCCACAAAGCCACUCAGUGAUGAUGCCAGCAGUUGUG	rs67182313	CACAACUGCAUGGCAUCGUCCCCUGGUGGCUGUGGCCUAGGGCAAGCCACAAAGCCACUCGGUGAUGAUGCCAGCAGUUGUG	61	G	A	-54.2	-51.9	0.0424354
hsa-mir-2110	CAGGGGUUUGGGGAAACGGCCGCUGAGUGAGGCGUCGGCUGUGUUUCUCACCGCGGUCUUUUCCUCCCACUCUUG	rs17091403	CAGGGGUUUGGGGAAACGGCCGCUGAGUGAGGCAUCGGCUGUGUUUCUCACCGCGGUCUUUUCCUCCCACUCUUG	34	G	A	-34.1	-35.6	-0.0439883
hsa-mir-5680	GCAUUGGGUUAGCAGGUUAGCCCAGCAUUUCCCUUCCUGGACACACAGGAGGAGAAAUGCUGGACUAAUCUGCUAAUCCAAUGC	rs487571	GCAUUGGGUUAGCAGGUUAGCCCAGCAUUUCCCCUCCUGGACACACAGGAGGAGAAAUGCUGGACUAAUCUGCUAAUCCAAUGC	34	U	C	-62.1	-64.8	-0.0434783
hsa-mir-4691	GGAGCACUCCCAGGUCCUCCAGGCCAUGAGCUGCGGCCCUGAUGUCUCUACUCCAGCCACGGACUGAGAGUGCAUAGGAGUGUCC	rs139012228	GGAGCACUCCCAGGUCCUCCAGGCCAUGAGCUGCGGCCCUGAUGUCUCUACUCCAGCCACGGACUGAGAGUGCAUAGGAGUGUUC	84	C	U	-32.3	-33.7	-0.0433437
hsa-mir-3148	GAGUUAAGAUGGAAAAAACUGGUGUGUGCUUAUUGAUGUAGCCAACAAGCAUACAUCAGUUUUUUCCAACUUAACUC	rs142320250	GAGUUAAGAUGGAAAAAACUGGUGUGUGCUUAUUGAUGUAGCCAACAAGCACACAUCAGUUUUUUCCAACUUAACUC	52	U	C	-44.5	-46.4	-0.0426966
hsa-mir-4496	ACAUCAGCUCAUAUAAUCCUCGAAGCUGCCUUUAGAAAUGAGGAAACUGAAGCUGAGAGGG	rs145628574	ACAUCAGCUCAUAUAAUCCUCAAAGCUGCCUUUAGAAAUGAGGAAACUGAAGCUGAGAGGG	22	G	A	-16.4	-17.1	-0.0426829
hsa-mir-3143	UAGAUAACAUUGUAAAGCGCUUCUUUCGCGGUUGGGCUGGAGCAACUCUUUACAAUGUUUCUA	rs143774706	UAGAUAACAUUGUAAAGCGCUUCUUUCGCGGUUCGGCUGGAGCAACUCUUUACAAUGUUUCUA	34	G	C	-21.1	-22	-0.042654
hsa-mir-4781	AGGUGCACGCUCUAGCGGGGAUUCCAAUAUUGGGCCAAUUCCCCCAAUGUUGGAAUCCUCGCUAGAGCGUGCACUU	rs12741012	AGGUGCACGCUCUAGCGGGGAUUCCAAUAUUGGGCCAAUUCCCCCAAUGUUGGAAUCCUCGCUAGAGCGUGCACCU	75	U	C	-64	-66.7	-0.0421875
hsa-mir-5188	GGGAGGCAUGGAAAUUUCUCUGGUUUCAAUGGGUACGAUUAUUGUAAGCAGGAUCCAUUCAAUAAUCGGACCCAUUUAAACCGGAGAUUUUAAAAGACAGGAAUAGAAUCCCA	rs189847300	GGGAGGCAUGGAAAUUUCUCUGGUUUCAAUGGGUACGAUUAUUGUAAGCAGGAUCCAUUCAAUAAUCGGACCCAUUUAAACCGGAGAUUUCAAAAGACAGGAAUAGAAUCCCA	91	U	C	-40.76	-42.46	-0.0417076
hsa-mir-4704	CUUAUCCUAGACACUAGGCAUGUGAGUGAUUGUCUUCCUCACUCAAUCAGUCACAUAUCUAGUGUCUAGAAUGAG	rs76595065	CUUAUCCUAGACACUAGGCAUGUGAGUGAUUGUCUUCCUCACUCAAUCAGUCACAUACCUAGUGUCUAGAAUGAG	58	U	C	-38.7	-40.3	-0.0413437
hsa-mir-550a-1	UGAUGCUUUGCUGGCUGGUGCAGUGCCUGAGGGAGUAAGAGCCCUGUUGUUGUAAGAUAGUGUCUUACUCCCUCAGGCACAUCUCCAACAAGUCUCU	rs71528599	UGAUGCUUUGCUGGCUGGUGCAGUGCCUGAGGGAGUAAGAGCCCUGUUGUUGUAAGACAGUGUCUUACUCCCUCAGGCACAUCUCCAACAAGUCUCU	58	U	C	-46	-47.9	-0.0413043
hsa-mir-548k	CUUUUCUCAAGUAUUGCUGUUAGGUUGGUGCAAAAGUACUUGCGGAUUUUGCUUUACUUUUAAUGGCAAAAACCGCAAUUAUUUUUGCUUCAACCUAAUAUGAUGCAAAAUUGGCU	rs191249039	CUUUUCUCAAGUAUUGCUGUUAGGUUGGUGCAAAAGUACUUGCGGAUUUUGCUUUACUUUUAAUGGCAAAAACCGCAAUUAUUUUUGCUUCAACCUAACAUGAUGCAAAAUUGGCU	99	U	C	-46	-47.9	-0.0413043
hsa-mir-646	GAUCAGGAGUCUGCCAGUGGAGUCAGCACACCUGCUUUUCACCUGUGAUCCCAGGAGAGGAAGCAGCUGCCUCUGAGGCCUCAGGCUCAGUGGC	rs112880289	GAUCAGGAGUCUGCCAGUGGAGUCAGCACACCUGCUUUUCACCUGUGAUCCCAGGAGAGGAAGCAGCUGUCUCUGAGGCCUCAGGCUCAGUGGC	70	C	U	-34.2	-35.6	-0.0409357
hsa-mir-639	UGGCCGACGGGGCGCGCGCGGCCUGGAGGGGCGGGGCGGACGCAGAGCCGCGUUUAGUCUAUCGCUGCGGUUGCGAGCGCUGUAGGGAGCCUGUGCUG	rs45556632	UGGCCGACGGGGCGCGCGCGGCCUGGAGGGGCGGGGCGGACGCAGAGCGGCGUUUAGUCUAUCGCUGCGGUUGCGAGCGCUGUAGGGAGCCUGUGCUG	49	C	G	-41.6	-43.3	-0.0408654
hsa-mir-3186	AGCCUGCGGUUCCAACAGGCGUCUGUCUACGUGGCUUCAACCAAGUUCAAAGUCACGCGGAGAGAUGGCUUUGGAACCAGGGGCU	rs185669377	AGCCUGCGGUUCCAACAGGCGUCUGUCUACGUGGCUUCAACCAAGUUCAAAGUCACGCGGAGAGACGGCUUUGGAACCAGGGGCU	66	U	C	-44.2	-46	-0.040724
hsa-mir-1343	GCUGGCGUCGGUGCUGGGGAGCGGCCCCCGGGUGGGCCUCUGCUCUGGCCCCUCCUGGGGCCCGCACUCUCGCUCUGGGCCCGC	rs11032942	GCUGGCGUCGGUGCUGGGGAGCGGCCCCCGGGUGGGCCUCUGCUCUGGCCCCUCCUGGGGCCCGCACUCUCGCUCCGGGCCCGC	76	U	C	-54.8	-57	-0.040146
hsa-mir-551a	GGGGACUGCCGGGUGACCCUGGAAAUCCAGAGUGGGUGGGGCCAGUCUGACCGUUUCUAGGCGACCCACUCUUGGUUUCCAGGGUUGCCCUGGAAA	rs187195064	GGGGACUGCCGGGUGACCCUGGAAAUCCAGAGUGGGUGGGGCCAGUCUGACCGUUUCUAGGCAACCCACUCUUGGUUUCCAGGGUUGCCCUGGAAA	63	G	A	-55.3	-57.5	-0.039783
hsa-mir-4698	UGCUUCUCCUGGGGUCUUCCUCUACAUUUCCACCUAGACGGGCCUGGGUCAAAAUGUAGAGGAAGACCCCAGAAGGAGCA	rs832733	UGCUUCUCCUGGGGUCUUCCUCUACAUUUCCACCCAGACGGGCCUGGGUCAAAAUGUAGAGGAAGACCCCAGAAGGAGCA	35	C	U	-60.3	-58	0.0381426
hsa-mir-450a-1	AAACGAUACUAAACUGUUUUUGCGAUGUGUUCCUAAUAUGCACUAUAAAUAUAUUGGGAACAUUUUGCAUGUAUAGUUUUGUAUCAAUAUA	rs181664033	AAACGAUACUAAACUGUUUUUGCGAUGUGUUCCUAAUAUGCACUAUAAAUAUAUUGGGAACACUUUGCAUGUAUAGUUUUGUAUCAAUAUA	63	U	C	-35.4	-36.8	-0.039548
hsa-mir-149	GCCGGCGCCCGAGCUCUGGCUCCGUGUCUUCACUCCCGUGCUUGUCCGAGGAGGGAGGGAGGGACGGGGGCUGUGCUGGGGCAGCUGGA	rs2292832	GCCGGCGCCCGAGCUCUGGCUCCGUGUCUUCACUCCCGUGCUUGUCCGAGGAGGGAGGGAGGGACGGGGGCUGUGCUGGGGCAGCCGGA	86	C	U	-58	-55.8	0.037931
hsa-mir-4305	CUGCCUUAGACCUAGACACCUCCAGUUCUGGGUUCUUAGAGGCCUAAUCCUCUACAAACUCAGUUUUCAGACUGUGAGGGAAAUUCUCUGUCUUAUUGCUUU	rs138201016	CUGCCUUAGACCUAGAAACCUCCAGUUCUGGGUUCUUAGAGGCCUAAUCCUCUACAAACUCAGUUUUCAGACUGUGAGGGAAAUUCUCUGUCUUAUUGCUUU	17	C	A	-33.3	-34.6	-0.039039
hsa-mir-3655	GCUUGUCGCUGCGGUGUUGCUGUUGGAGACUCGAUUGUUGGUGACAGCGAAAGAACGAUAACAAAAUGCCGGAGCGAGAUAGU	rs139482464	GCUUGUCGCUGCGGUGUUGUUGUUGGAGACUCGAUUGUUGGUGACAGCGAAAGAACGAUAACAAAAUGCCGGAGCGAGAUAGU	20	C	U	-33.5	-34.8	-0.038806
hsa-mir-550a-3	GAUGCUUUGCUGGCUGGUGCAGUGCCUGAGGGAGUAAGAGUCCUGUUGUUGUAAGAUAGUGUCUUACUCCCUCAGGCACAUCUCCAACAAGUCUC	rs2696976	GAUGCUUUGCUGGCUGGUGCAGUGCCUGAGGGAGUAAGAGUCCUGUUGUUGUAAGAUAGUGUCUUACUCCCUCAGGCACAUCUCCAACGAGUCUC	89	A	G	-43.9	-45.6	-0.0387244
hsa-mir-639	UGGCCGACGGGGCGCGCGCGGCCUGGAGGGGCGGGGCGGACGCAGAGCCGCGUUUAGUCUAUCGCUGCGGUUGCGAGCGCUGUAGGGAGCCUGUGCUG	rs113751040	UGGCCGACGGGGCGCGCGCGGCCUGGAGGGGCGCGGCGGACGCAGAGCCGCGUUUAGUCUAUCGCUGCGGUUGCGAGCGCUGUAGGGAGCCUGUGCUG	34	G	C	-41.6	-43.2	-0.0384615
hsa-mir-466	GUGUGUGUAUAUGUGUGUUGCAUGUGUGUAUAUGUGUGUAUAUAUGUACACAUACACAUACACGCAACACACAUAUAUACAUGC	rs116476604	GUGUGUGUAUAUGUGUGUUGCAUGUGUGUAUAUGUGUGUAUAUAUGUACACAUACACACACACGCAACACACAUAUAUACAUGC	59	C	U	-51.3	-49.4	0.037037
hsa-mir-3116-1	CUUUAUUGAGUCCCUACUAUGUUCCAGGCACUGGGUAUCGUAGGUGCCUGGAACAUAGUAGGGACUCAAUAAAG	rs141963809	CUUUAUUGAGUCCCUACUAUGUUCCAGGCACUUGGUAUCGUAGGUGCCUGGAACAUAGUAGGGACUCAAUAAAG	33	G	U	-57.6	-59.8	-0.0381944
hsa-mir-4638	GACUCGGCUGCGGUGGACAAGUCCGGCUCCAGAACCUGGACACCGCUCAGCCGGCCGCGGCAGGGGUC	rs73814538	GCCUCGGCUGCGGUGGACAAGUCCGGCUCCAGAACCUGGACACCGCUCAGCCGGCCGCGGCAGGGGUC	2	A	C	-31.6	-32.8	-0.0379747
hsa-mir-2355	CAGACGUGUCAUCCCCAGAUACAAUGGACAAUAUGCUAUUAUAAUCGUAUGGCAUUGUCCUUGCUGUUUGGAGAUAAUACUGCUGAC	rs144924002	CAGACGUGUCAUCCCCAGAUACAAUGGACAAUAUGCUAUUACAAUCGUAUGGCAUUGUCCUUGCUGUUUGGAGAUAAUACUGCUGAC	42	U	C	-31.7	-32.9	-0.0378549
hsa-mir-4280	AAUCAGGGUGGAGUGUAGUUCUGAGCAGAGCCUUAAAGGAUGAGGUAUGUUCAAGACUGAAUGACACCUUUGUGAU	rs116213678	AAUCACGGUGGAGUGUAGUUCUGAGCAGAGCCUUAAAGGAUGAGGUAUGUUCAAGACUGAAUGACACCUUUGUGAU	6	G	C	-29.1	-30.2	-0.0378007
hsa-mir-1289-2	CCACGGUCCUAGUUAAAAAGGCACAUUCCUAGACCCUGCCUCAGAACUACUGAACAGAGUCACUGGGUGUGGAGUCCAGGAAUCUGCAUUUUUACCCCUAUCGCCCCCGCC	rs35296450	CCACGGUCCUAGUUAAAAAGGCACAUUCCUAGACCCUGCCUCAGAACUACUGAACAGAGUCACUGGGUGUGGAGUCCAGGAAUCUGCAUUUUUACCCCUAUCGGCCCCGCC	104	C	G	-34.4	-35.7	-0.0377907
hsa-mir-607	UUGCCUAAAGUCACACAGGUUAUAGAUCUGGAUUGGAACCCAGGGAGCCAGACUGCCUGGGUUCAAAUCCAGAUCUAUAACUUGUGUGACUUUGGG	rs192456466	UUGCCUAAAGUCACACAGGUUAUAGAUCUGGAUUGGAACCCAGGGAGCCAGACUGCCUGGGUUCAAAUCCAGAUCUAUAACCUGUGUGACUUUGGG	82	U	C	-72.3	-75	-0.0373444
hsa-mir-1973	UAUGUUCAACGGCCAUGGUAUCCUGACCGUGCAAAGGUAGCAUA	rs183399490	UAUGUUCAACGGCCAUGGUAUCCUGACCAUGCAAAGGUAGCAUA	29	G	A	-10.8	-11.2	-0.037037
hsa-mir-4536-2	AUGUGGUAGAUAUAUGCACGAUAUAGGUAUGUAUGUAUGUAUGUAUAAAAGCAGGGCAGUAUAUAUAUCGUGCAUAUAUCUACCACAU	rs183967342	AUGUGGUAGAUAUAUGCACGAUAUAGGUAUGUAUGUAUGCAUGUAUAAAAGCAGGGCAGUAUAUAUAUCGUGCAUAUAUCUACCACAU	40	U	C	-43.4	-45	-0.0368664
hsa-mir-4422	AGUUCUUCUGCAGACAAAAGCAUCAGGAAGUACCCACCAUGUACCAGUGGGCCCUUCUUGAUGCUCUUGAUUGCAGAGGAGCC	rs17111728	AGUUCUUCUGCAGACAAAAGCAUCAGGAAGUACCCACCAUGUACCAGUGGGCCCUUCUUGAUGCUCUUGACUGCAGAGGAGCC	71	C	U	-50.7	-48.9	0.035503
hsa-mir-4511	AAAAAAAAGGGAAAGAAGAACUGUUGCAUUUGCCCUGCACUCAGUUUGCACAGGGUAAAUGCAAUAGUUCUUCUUUCCCUUUUUUUA	rs190194581	AAAAAAAAGGGAAAGAAGAACUGUUGCAUUUGCCCUGUACUCAGUUUGCACAGGGUAAAUGCAAUAGUUCUUCUUUCCCUUUUUUUA	38	C	U	-57.1	-59.2	-0.0367776
hsa-mir-7-2	CUGGAUACAGAGUGGACCGGCUGGCCCCAUCUGGAAGACUAGUGAUUUUGUUGUUGUCUUACUGCGCUCAACAACAAAUCCCAGUCUACCUAAUGGUGCCAGCCAUCGCA	rs41276930	CUGGAUACAGAGUGGACUGGCUGGCCCCAUCUGGAAGACUAGUGAUUUUGUUGUUGUCUUACUGCGCUCAACAACAAAUCCCAGUCUACCUAAUGGUGCCAGCCAUCGCA	18	C	U	-46.9	-48.6	-0.0362473
hsa-mir-4270	ACAAAUAGCUUCAGGGAGUCAGGGGAGGGCAGAAAUAGAUGGCCUUCCCCUGCUGGGAAGAAAGUGGGUC	rs146164077	ACAAAUAGCUUCAGGGAGUCAGGGGAGGGCAGAAAUAGAUGGCCUUCCCCUGCCGGGAAGAAAGUGGGUC	54	U	C	-27.7	-28.7	-0.0361011
hsa-mir-4285	AUUAGCUGGGGCGGCGAGUCCGACUCAUCAAUAUUUUAAGGAAUGACCCGGCCUUGGGGUGCGGAAUUGCUGCGCGGGCGGGGGC	rs2960269	AUUAGGUGGGGCGGCGAGUCCGACUCAUCAAUAUUUUAAGGAAUGACCCGGCCUUGGGGUGCGGAAUUGCUGCGCGGGCGGGGGC	6	C	G	-30.6	-31.7	-0.0359477
hsa-mir-4535	AACUGGGUCCCAGUCUUCACAGUUGGUUUCUGACACGUGGACCUGGCUGGGACGAUGUG	rs141741714	AACUGGGUCCCAGUCUUCACAGUUGGUUUCUGACACGUGGACCUGGCUGGGACAAUGUG	54	G	A	-22.3	-23.1	-0.0358744
hsa-mir-1233-2	GUGAGUGGGAGGCCAGGGCACGGCAGGGGGAGCUGCAGGGCUAUGGGAGGGGCCCCAGCGUCUGAGCCCUGUCCUCCCGCAG	rs145017757	GUGAGUGGGAGGCCAGGGCACGGCAGGGGGAGCUGCAGGGCUGUGGGAGGGGCCCCAGCGUCUGAGCCCUGUCCUCCCGCAG	43	G	A	-48.1	-46.5	0.033264
hsa-mir-4258	ACGCCCCCCGCCCCGCCACCGCCUUGGAGGCUGACCUCUUACUUUCGGUCGGUCUUCUUCCCUGGGCUUGGUUUGGGGGCGGGGGAGUGUC	rs139782760	ACGCCCCCCGCCCCGCCACCGCCCUGGAGGCUGACCUCUUACUUUCGGUCGGUCUUCUUCCCUGGGCUUGGUUUGGGGGCGGGGGAGUGUC	24	U	C	-55.3	-57.2	-0.034358
hsa-mir-4473	AAGGAACAGGGGACACUUGUAAUGGAGAACACUAAGCUAUGGACUGCUAUGGACUGCUAGUGCUCUCCGUUACAAGUAUCCCCUGUUACCU	rs113951133	AAGGAACAGGGGACACUUGUAACGGAGAACACUAAGCUAUGGACUGCUAUGGACUGCUAGUGCUCUCCGUUACAAGUAUCCCCUGUUACCU	23	U	C	-53.9	-55.7	-0.0333952
hsa-mir-4675	CAUGAGAAAUCCUGCUGGUCAACCAUAGCCCUGGUCAGACUCUCCGGGGCUGUGAUUGACCAGCAGGACUUCUCAUG	rs146066828	CAUGAGAAAUCCUGCUGGUCAACCACAGCCCUGGUCAGACUCUCCGGGGCUGUGAUUGACCAGCAGGACUUCUCAUG	26	U	C	-57.2	-59.1	-0.0332168
hsa-mir-26a-1	GUGGCCUCGUUCAAGUAAUCCAGGAUAGGCUGUGCAGGUCCCAAUGGGCCUAUUCUUGGUUACUUGCACGGGGACGC	rs190898565	GUGGCCUCGUUCAAGUAAUCCAGGAUAGGCUGUGCAGGUCCCAGUGGGCCUAUUCUUGGUUACUUGCACGGGGACGC	44	A	G	-37.3	-38.5	-0.0321716
hsa-mir-3928	GCUGAAGCUCUAAGGUUCCGCCUGCGGGCAGGAAGCGGAGGAACCUUGGAGCUUCGGC	rs113572115	GCUGAAGCUCUAAGGUUCCGUCUGCGGGCAGGAAGCGGAGGAACCUUGGAGCUUCGGC	21	C	U	-40.5	-41.8	-0.0320988
hsa-mir-4532	ACAGACCCCGGGGAGCCCGGCGGUGAAGCUCCUGGUAUCCUGGGUGUCUGA	rs73177830	ACAGACCCCGGGGAGCCCGGCAGUGAAGCUCCUGGUAUCCUGGGUGUCUGA	22	A	G	-29.1	-28.2	0.0309278
hsa-mir-105-2	UGUGCAUCGUGGUCAAAUGCUCAGACUCCUGUGGUGGCUGCUUAUGCACCACGGAUGUUUGAGCAUGUGCUAUGGUGUCUA	rs72631816	UGUGCAUCGUGGUCAAAUGCUCAGACACCUGUGGUGGCUGCUUAUGCACCACGGAUGUUUGAGCAUGUGCUAUGGUGUCUA	27	U	A	-41.3	-42.6	-0.031477
hsa-mir-3192	GGAAGGGAUUCUGGGAGGUUGUAGCAGUGGAAAAAGUUCUUUUCUUCCUCUGAUCGCCCUCUCAGCUCUUUCCUUCU	rs11907020	GGAAGGGAUUCUGGGAGGUUGUAGCAGUGGAAAAAGUUCUUUUCUUCCUCUGAUCGCCCUCUCAGCCCUUUCCUUCU	67	U	C	-31.9	-32.9	-0.031348
hsa-mir-611	AAAAUGGUGAGAGCGUUGAGGGGAGUUCCAGACGGAGAUGCGAGGACCCCUCGGGGUCUGACCCACA	rs187944546	AAAAUGGUGAGAGCGUUGAGGGGAGUUCCAGACGGAGAUGCGAGGACCCCUCAGGGUCUGACCCACA	53	G	A	-25.6	-26.4	-0.03125
hsa-mir-4420	CUCUUGGUAUGAACAUCUGUGUGUUCAUGUCUCUCUGUGCACAGGGGACGAGAGUCACUGAUGUCUGUAGCUGAGAC	rs190649723	CUCUUAGUAUGAACAUCUGUGUGUUCAUGUCUCUCUGUGCACAGGGGACGAGAGUCACUGAUGUCUGUAGCUGAGAC	6	G	A	-29.4	-30.3	-0.0306122
hsa-mir-559	GCUCCAGUAACAUCUUAAAGUAAAUAUGCACCAAAAUUACUUUUGGUAAAUACAGUUUUGGUGCAUAUUUACUUUAGGAUGUUACUGGAGCUCCCA	rs58450758	GCUCCAGUAACAUCUUAAAGUAAAUAUGCACCAAAAUUACUUUUGGUAAAUAUAGUUUUGGUGCAUAUUUACUUUAGGAUGUUACUGGAGCUCCCA	53	U	C	-60.9	-59.1	0.0295567
hsa-mir-1-1	UGGGAAACAUACUUCUUUAUAUGCCCAUAUGGACCUGCUAAGCUAUGGAAUGUAAAGAAGUAUGUAUCUCA	rs6122014	UGAGAAACAUACUUCUUUAUAUGCCCAUAUGGACCUGCUAAGCUAUGGAAUGUAAAGAAGUAUGUAUCUCA	3	G	A	-30	-30.9	-0.03
hsa-mir-96	UGGCCGAUUUUGGCACUAGCACAUUUUUGCUUGUGUCUCUCCGCUCUGAGCAAUCAUGUGCAGUGCCAAUAUGGGAAA	rs41274239	UGGCCGAUUUUGGCACUAGCACAUUUUUGCUUGUGCCUCUCCGCUCUGAGCAAUCAUGUGCAGUGCCAAUAUGGGAAA	36	U	C	-34.4	-35.4	-0.0290698
hsa-mir-1304	AAACACUUGAGCCCAGCGGUUUGAGGCUACAGUGAGAUGUGAUCCUGCCACAUCUCACUGUAGCCUCGAACCCCUGGGCUCAAGUGAUUCA	rs79759099	AAACACUUGAGCCCAGCGGUUCGAGGCUACAGUGAGAUGUGAUCCUGCCACAUCUCACUGUAGCCUCGAACCCCUGGGCUCAAGUGAUUCA	22	C	U	-75.7	-73.6	0.0277411
hsa-mir-1203	UCCUCCCCGGAGCCAGGAUGCAGCUCAAGCCACAGCAGGGUGUUUAGCGCUCUUCAGUGGCUCCAGAUUGUGGCGCUGGUGCAGG	rs117091718	UCCUCCCCGGAGCCAGGAUGCAGCUCAAGCCACAGCAGGGUGUUUAGCGCUCUUCAGUGGCUCCAGACUGUGGCGCUGGUGCAGG	68	U	C	-35.2	-36.2	-0.0284091
hsa-mir-5090	UCUGAGGUACCCGGGGCAGAUUGGUGUAGGGUGCAAAGCCUGCCCGCCCCCUAAGCCUUCUGCCCCCAACUCCAGCCUGUCAGGA	rs111295263	UCUGAGGUACCCGGGGCAGAUUGGUGUAGGGUGCAGAGCCUGCCCGCCCCCUAAGCCUUCUGCCCCCAACUCCAGCCUGUCAGGA	36	A	G	-35.3	-36.3	-0.0283286
hsa-mir-15b	UUGAGGCCUUAAAGUACUGUAGCAGCACAUCAUGGUUUACAUGCUACAGUCAAGAUGCGAAUCAUUAUUUGCUGCUCUAGAAAUUUAAGGAAAUUCAU	rs146020563	UUGAGGCCUUAAAGUACUGUAGCAGCACAUCAUGGUUUACAUGCUGCAGUCAAGAUGCGAAUCAUUAUUUGCUGCUCUAGAAAUUUAAGGAAAUUCAU	46	A	G	-32.7	-33.6	-0.0275229
hsa-mir-130b	GGCCUGCCCGACACUCUUUCCCUGUUGCACUACUAUAGGCCGCUGGGAAGCAGUGCAAUGAUGAAAGGGCAUCGGUCAGGUC	rs72631822	GGCCUGCCCGACACUCUUUCCCUGUUGCACUACUAUAGGCCACUGGGAAGCAGUGCAAUGAUGAAAGGGCAUCGGUCAGGUC	42	G	A	-36.4	-37.4	-0.0274725
hsa-mir-569	GGUAUUGUUAGAUUAAUUUUGUGGGACAUUAACAACAGCAUCAGAAGCAACAUCAGCUUUAGUUAAUGAAUCCUGGAAAGUUAAGUGACUUUAUUU	rs73037390	GGUAUUGUUAGAUUAAUUUUGUGGGACAUUAACAACAGCAUCAGAAGCAACAUCAGCUUUAGUUAAUGAAUCCUGGAAAGUUAAGUGACUUUAUUG	96	U	G	-22.19	-22.79	-0.0270392
hsa-mir-516b-1	UCUCAGGCUGUGACCAUCUGGAGGUAAGAAGCACUUUCUGUUUUGUGAAAGAAAAGAAAGUGCUUCCUUUCAGAGGGUUACUCUUUGAGA	rs183522542	UCUCAGGCUGUGACCAUCUGGAGGUAAGAAGCACUUUCUGUUUCGUGAAAGAAAAGAAAGUGCUUCCUUUCAGAGGGUUACUCUUUGAGA	44	U	C	-44.9	-46.1	-0.0267261
hsa-mir-24-1	CUCCGGUGCCUACUGAGCUGAUAUCAGUUCUCAUUUUACACACUGGCUCAGUUCAGCAGGAACAGGAG	rs181496497	CUCCGGUGCCUACUGAGCUGAUAUCAGUUCUCAUUUUACAUACUGGCUCAGUUCAGCAGGAACAGGAG	41	C	U	-26.32	-27.02	-0.0265957
hsa-mir-4427	GAAGCCUCUUGGGGCUUAUUUAGACAAUGGUUUCAUCAUUUCGUCUGAAUAGAGUCUGAAGAGUCUUU	rs701214	GAAGCCUCUUGGGGCUUAUUUAGACAAUGGUUUCAUCAUUUUGUCUGAAUAGAGUCUGAAGAGUCUUU	42	C	U	-26.5	-27.2	-0.0264151
hsa-mir-4721	GGGCCUGGUCAUGGUCAAGCCAGGUUCCAUCAAGCCCCACCAGAAGGUGGAGGCCCAGGUGAGGGCUCCAGGUGACGGUGGGCAGGGUU	rs140375296	GGGCCUGGUCAUGGUCAAGCCAGGUUCCAUCGAGCCCCACCAGAAGGUGGAGGCCCAGGUGAGGGCUCCAGGUGACGGUGGGCAGGGUU	32	A	G	-41.7	-42.8	-0.0263789
hsa-mir-379	AGAGAUGGUAGACUAUGGAACGUAGGCGUUAUGAUUUCUGACCUAUGUAACAUGGUCCACUAACUCU	rs115827677	AGAGAUGGUAGACUAUGGAACGUAGGCAUUAUGAUUUCUGACCUAUGUAACAUGGUCCACUAACUCU	28	G	A	-26.6	-27.3	-0.0263158
hsa-mir-4327	GGCCUGGGUAGGCUUGCAUGGGGGACUGGGAAGAGACCAUGAACAGGUUAGUCCAGGGAGUUCUCAUCAAGCCUUUACUCAGUAG	rs139006834	GGCCUGAGUAGGCUUGCAUGGGGGACUGGGAAGAGACCAUGAACAGGUUAGUCCAGGGAGUUCUCAUCAAGCCUUUACUCAGUAG	7	G	A	-34.7	-35.6	-0.0259366
hsa-mir-2114	CCUCCAUGCUCCUAGUCCCUUCCUUGAAGCGGUCGGAUAAUCACAUGACGAGCCUCAAGCAAGGGACUUCAAGCUGGUGG	rs188839575	CCUCCAUGCUCCUAGUCCCUUCCUUGAAGCGGUCAGAUAAUCACAUGACGAGCCUCAAGCAAGGGACUUCAAGCUGGUGG	35	G	A	-34.7	-35.6	-0.0259366
hsa-mir-3127	GGCCAGGCCCAUCAGGGCUUGUGGAAUGGGAAGGAGAAGGGACGCUUCCCCUUCUGCAGGCCUGCUGGGUGUGGCU	rs186329656	GGCCAGGCCCAUCAGGGCUUGUGGAAUGGGAAGGAGAAGGGAUGCUUCCCCUUCUGCAGGCCUGCUGGGUGUGGCU	43	C	U	-46.6	-47.8	-0.0257511
hsa-mir-383	CUCCUCAGAUCAGAAGGUGAUUGUGGCUUUGGGUGGAUAUUAAUCAGCCACAGCACUGCCUGGUCAGAAAGAG	rs112302475	CUCCUCCGAUCAGAAGGUGAUUGUGGCUUUGGGUGGAUAUUAAUCAGCCACAGCACUGCCUGGUCAGAAAGAG	7	A	C	-27.3	-28	-0.025641
hsa-mir-3924	UAAAUGAAAAAGUAGUAGUCAAAUAUGCAGAUCUAUGUCAUAUAUACAGAUAUGUAUAUGUGACUGCUACUUUUUUGUUUA	rs187047691	UAAAUGAAAAAGUAGUAGUCAAAUAUGCAGAUCUAUGUCAUAUAUACAGAUAUGUAUAUGUGACUGCUACUUUUUUAUUUA	77	G	A	-35.1	-36	-0.025641
hsa-mir-3939	CUGGCUUCCAAAGGCCUCUGUGUGUUCCUGUAUGUGGGCGUGCACGUACCUGUCACAUGUGUACGCGCAGACCACAGGAUGUCCACACUGGCUUCCAAACACAUCU	rs77840042	CUGGCUUCCAAAGGCCUCUGUGUGUUCCUGUAUGUGGGCGUGCACGUACCUGUCACAUGUGUACGCGCAGACCACAGGAUGUCCACACUGGCUUCCAAACGCAUCU	101	G	A	-40.7	-39.71	0.0243243
hsa-mir-4532	ACAGACCCCGGGGAGCCCGGCGGUGAAGCUCCUGGUAUCCUGGGUGUCUGA	rs60432575	ACAGACCCCAGGGAGCCCGGCGGUGAAGCUCCUGGUAUCCUGGGUGUCUGA	10	G	A	-28.2	-28.9	-0.0248227
hsa-mir-548u	AUUAGGAUGGUGCAAAAGUAAUGUGGUUUUUUUCUUUACUUUUAAUGGCAAAGACUGCAAUUACUUUUGCGCCAACCUAAU	rs2397267	AUUAGGAUGGUGCAAAAGUAAUGUGGUUUUUUUCUUUACUUUUAAUGGCAAAGACUACAAUUACUUUUGCGCCAACCUAAU	57	G	A	-36.3	-37.2	-0.0247934
hsa-mir-3676	UUGGUUAAAGCGCCUGUCUAGUAAACAGGAGAUCCUGGGUUCGAAUCCCAGCGGUGCCUCCGUGUUUCCCCCACGCUUUUGCCAA	rs192993858	UUGGUUAAAGCGCCUGUCUAGUAAACAGGAGAUCCUGGGUUCGAAUCCCAGCGGUGCCUCCGUGUUUCCCUCACGCUUUUGCCAA	71	C	U	-28.8	-29.5	-0.0243056
hsa-mir-4635	CCGGGACUUUGUGGGUUCUGACCCCACUUGGAUCACGCCGACAACACUGGUCUUGAAGUCAGAACCCGCAAAGUCCUGG	rs147654895	CCGGGACUUUGUGGGUUCUGACCCCACUUGGAUCAUGCCGACAACACUGGUCUUGAAGUCAGAACCCGCAAAGUCCUGG	36	C	U	-45.4	-46.5	-0.0242291
hsa-mir-211	UCACCUGGCCAUGUGACUUGUGGGCUUCCCUUUGUCAUCCUUCGCCUAGGGCUCUGAGCAGGGCAGGGACAGCAAAGGGGUGCUCAGUUGUCACUUCCCACAGCACGGAG	rs141424579	UCACCUGGCCAUGUGACUUAUGGGCUUCCCUUUGUCAUCCUUCGCCUAGGGCUCUGAGCAGGGCAGGGACAGCAAAGGGGUGCUCAGUUGUCACUUCCCACAGCACGGAG	20	G	A	-45.8	-46.9	-0.0240175
hsa-mir-4737	CUGCACAGGAUGCGAGGAUGCUGACAGUGCCUCACAGCCGCACAGGACCGAGGAUGCUGACGGUGCCUCACAGCCACACAG	rs111691335	CUGCACAGGAUGCGAGGAUGCUGACAGUGCCUCACAGCCGCACAGGACCGAGGAUGCUGACAGUGCCUCACAGCCACACAG	62	G	A	-29.2	-29.9	-0.0239726
hsa-mir-5007	GGUAAACCUUGGUGACUAAUUAGAGUCUGGCUGAUAUGGUUUGACACAGAGCUAAAUCAUAUGAACCAAACUCUAAUUAGUCAAUAAUUUCUGUU	rs1572687	GGUAAACCUUGGUGACUAAUUAGAGUCUGGCUGAUAUGGUUUGACACAGAGCUAAAUCAUAUGAACCAAACUCUAAUUAGUCAACAAUUUCUGUU	85	C	U	-34.3	-33.5	0.0233236
hsa-mir-5682	GGCCCAUGGGUCUUAUCCUGCAAGGUGCUGCAGAGACGAGGCCUGUAGCACCUUGCAGGAUAAGGUCUACUGGGCC	rs9877402	GGCCCGUGGGUCUUAUCCUGCAAGGUGCUGCAGAGACGAGGCCUGUAGCACCUUGCAGGAUAAGGUCUACUGGGCC	6	G	A	-61.3	-59.9	0.0228385
hsa-mir-581	GUUAUGUGAAGGUAUUCUUGUGUUCUCUAGAUCAGUGCUUUUAGAAAAUUUGUGUGAUCUAAAGAACACAAAGAAUACCUACACAGAACCACCUGC	rs149830925	GUUAUGUGAAGGUAUUCUUGUGUUCUCUAGAUCAGUGCUUUUAGAAAAUUUGUGUGAUCUAAAGAACACAAAGAAUACCUACACAGAACGACCUGC	90	C	G	-38.72	-39.62	-0.0232438
hsa-mir-4302	UCAGGAGGGACCAGUGUGGCUCAGCGAGGUGGCUGAGUUUACUUAAGGUAUUGGAAUGAG	rs141960509	UCAGGAGGGACCAGUAUGGCUCAGCGAGGUGGCUGAGUUUACUUAAGGUAUUGGAAUGAG	16	G	A	-17.42	-17.82	-0.0229621
hsa-mir-4502	AGCCUUUAGCAAGUUGUAAUCUUUUUGCUGAUGGAGGGUCUUGCCUCCAUGGGGAUGGCUGAUGAUGAUGGUGCUGAAGGC	rs12854357	AGCCUUUAGCAAGUUGUAAUCUUCUUGCUGAUGGAGGGUCUUGCCUCCAUGGGGAUGGCUGAUGAUGAUGGUGCUGAAGGC	24	U	C	-35.2	-36	-0.0227273
hsa-mir-4765	UGGUGAUUUUGAACGUAGCUAUCCACCACUCAGCCUGGAAAAAGCUGAGUGAUUGAUAGCUAUGUUCAAAAUCACCA	rs181408316	UGGUGAUUUUGAACGUAGCUAUCCACCACUCAGCGUGGAAAAAGCUGAGUGAUUGAUAGCUAUGUUCAAAAUCACCA	35	C	G	-48.7	-49.8	-0.0225873
hsa-mir-5196	UCUGAGGAGACCUGGGCUGUCAGAGGCCAGGGAAGGGGACGAGGGUUGGGGAACAGGUGGUUAGCACUUCAUCCUCGUCUCCCUCCCAGGUUAGAAGGGCCCCCCUCUCUGAAGG	rs142538328	UCUGAGGAGACCUGGGCUGUCAGAGGCCAGGGAAGGGGACGAGGGUUGGGGAACAGGUGGUUAGCACUUCAUCCUCGUCUCCCUCCCAGGUUAGAGGGGCCCCCCUCUCUGAAGG	96	A	G	-53.8	-55	-0.0223048
hsa-mir-491	UUGACUUAGCUGGGUAGUGGGGAACCCUUCCAUGAGGAGUAGAACACUCCUUAUGCAAGAUUCCCUUCUACCUGGCUGGGUUGG	rs140761798	CUGACUUAGCUGGGUAGUGGGGAACCCUUCCAUGAGGAGUAGAACACUCCUUAUGCAAGAUUCCCUUCUACCUGGCUGGGUUGG	1	U	C	-49.4	-50.5	-0.0222672
hsa-mir-650	CAGUGCUGGGGUCUCAGGAGGCAGCGCUCUCAGGACGUCACCACCAUGGCCUGGGCUCUGCUCCUCCUCACCCUCCUCACUCAGGGCACAGGUGAU	rs5996397	CAGUGCUGGGGUCUCAGGAGGCAGCGCUCUCAGGACGUCACCACCAUGGCCUGGGCUCUGCUCCUCCUCAGCCUCCUCACUCAGGGCACAGGUGAU	71	C	G	-36	-36.8	-0.0222222
hsa-mir-1257	GCCCUGGGCUUGUGCUUGGGGAGUGAAUGAUGGGUUCUGACCCCCAUGCACCCCUGUGGGCCCCUGGCAUCACUGGCCCCAUCCUUCACCCCUGCCAACCACGCUUGCCCUGUGCCU	rs140605296	GCCCUGGGCUUGUGCUUGGGGAGUGAAUGAUGGGUUCUGACCCCCAUGUACCCCUGUGGGCCCCUGGCAUCACUGGCCCCAUCCUUCACCCCUGCCAACCACGCUUGCCCUGUGCCU	49	C	U	-45.2	-46.2	-0.0221239
hsa-mir-4686	GGCUUCCUGUAUCUGCUGGGCUUUCUGGUGUUGGCAGCCCAAGAUGACACCCUGGGCCCAGCAGGAGCCAGAAGCC	rs145735836	GGCUUCCUGUAUCUGCUGGGCUUUCUGGUGUUGGCAGCCCAAGAUGACACCCUGGGCCCAGCAGAAGCCAGAAGCC	65	G	A	-41	-41.9	-0.0219512
hsa-mir-663a	CCUUCCGGCGUCCCAGGCGGGGCGCCGCGGGACCGCCCUCGUGUCUGUGGCGGUGGGAUCCCGCGGCCGUGUUUUCCUGGUGGCCCGGCCAUG	rs7266947	CCGUCCGGCGUCCCAGGCGGGGCGCCGCGGGACCGCCCUCGUGUCUGUGGCGGUGGGAUCCCGCGGCCGUGUUUUCCUGGUGGCCCGGCCAUG	3	U	G	-50.2	-51.3	-0.0219124
hsa-mir-4775	AUUAAGCUUUUAAUUUUUUGUUUCGGUCACUCUUGAUAGCAGACAUUGACUGAAACAAAAAAUUAAAAGCUUUAU	rs138558471	AUUAAGCUUUUAAUUUUUUGUUUCAGUCACUCUUGAUAGCAGACAUUGACUGAAACAAAAAAUUAAAAGCUUUAU	25	G	A	-32.1	-32.8	-0.0218069
hsa-mir-4293	AGAGACACCUGUUCCUUGGGAAGCUGGUGACAUUGCUAAUUCAUUUCACACCAGCCUGACAGGAACAGCCUGACUGAA	rs12220909	AGAGACACCUGUUCCUUGGGAAGCUGGUGACAUUGCUAAUUCAUUUCACACCAGCGUGACAGGAACAGCCUGACUGAA	56	C	G	-23	-23.5	-0.0217391
hsa-mir-3611	AGCAGGUCUAAUAAGAAUUUCUUUUUCUUCACAAUUAUGAAAGAAAAGAAAUUGUGAAGAAAGAAAUUCUUACUAGUUUUGCU	rs139656481	AGCAGGUCUAAUAAGAAUUUCUUUUUCUUCACAAUUAUGAAAGAAAAUAAAUUGUGAAGAAAGAAAUUCUUACUAGUUUUGCU	48	G	U	-31.72	-32.4	-0.0214376
hsa-mir-27a	CUGAGGAGCAGGGCUUAGCUGCUUGUGAGCAGGGUCCACACCAAGUCGUGUUCACAGUGGCUAAGUUCCGCCCCCCAG	rs11671784	CUGAGGAGCAGGGCUUAGCUGCUUGUGAGCAGGGUUCACACCAAGUCGUGUUCACAGUGGCUAAGUUCCGCCCCCCAG	36	C	U	-37.5	-38.3	-0.0213333
hsa-mir-4644	GCGGCGGUGCUCUGCCUCUUUCUCCAUCCACCCUGGUCCAGGUCCACAGCAGUGGAGAGAGAAAAGAGACAGAAGGAUGGCCGU	rs138821208	GCGGCGGUGCUCUGCCUCUUUCUCCAUCCACCCUGGUCCAGGUGCACAGCAGUGGAGAGAGAAAAGAGACAGAAGGAUGGCCGU	44	C	G	-37.6	-38.4	-0.0212766
hsa-mir-217	AGUAUAAUUAUUACAUAGUUUUUGAUGUCGCAGAUACUGCAUCAGGAACUGAUUGGAUAAGAAUCAGUCACCAUCAGUUCCUAAUGCAUUGCCUUCAGCAUCUAAACAAG	rs140509279	AGUAUAAUUAUUACAUAGUUUUUGAUGUCGCAGAUACUGCAUCGGGAACUGAUUGGAUAAGAAUCAGUCACCAUCAGUUCCUAAUGCAUUGCCUUCAGCAUCUAAACAAG	44	A	G	-33.4	-34.1	-0.0209581
hsa-mir-633	AACCUCUCUUAGCCUCUGUUUCUUUAUUGCGGUAGAUACUAUUAACCUAAAAUGAGAAGGCUAAUAGUAUCUACCACAAUAAAAUUGUUGUGAGGAUA	rs181392999	AACCUCUCUUAGCCUCUGUUUCUUUAUUGCGGUAGAUACUAUUAACCUACAAUGAGAAGGCUAAUAGUAUCUACCACAAUAAAAUUGUUGUGAGGAUA	50	A	C	-34	-34.7	-0.0205882
hsa-mir-550a-3	GAUGCUUUGCUGGCUGGUGCAGUGCCUGAGGGAGUAAGAGUCCUGUUGUUGUAAGAUAGUGUCUUACUCCCUCAGGCACAUCUCCAACAAGUCUC	rs850108	GAUGCUUUGCUGGCUGGUGCAGUGCCUGAGGGAGUAAGAGCCCUGUUGUUGUAAGAUAGUGUCUUACUCCCUCAGGCACAUCUCCAACAAGUCUC	41	C	U	-44.8	-43.9	0.0200893
hsa-mir-1322	AGUAUCAUGAAUUAGAAACCUACUUAUUACAUAGUUUACAUAAGAAGCGUGAUGAUGCUGCUGAUGCUGUA	rs112004155	AGUAUCAUGAAUUAGAAACCUACUUAUUACAUAGUUUACAUAAGAAGCAUGAUGAUGCUGCUGAUGCUGUA	49	G	A	-11.3	-11.53	-0.020354
hsa-mir-1265	AUGGUUUGGGACUCAGGAUGUGGUCAAGUGUUGUUAAGGCAUGUUCAGGAACAAUACUUGACCACAUUUUGAAUUCCAAACCAUAU	rs11259096	AUGGUUUGGGACUCAGGAUGUGGUCAAGUGUUGUUAAGGCAUGCUCAGGAACAAUACUUGACCACAUUUUGAAUUCCAAACCAUAU	44	U	C	-49.9	-50.9	-0.0200401
hsa-mir-135a-2	AGAUAAAUUCACUCUAGUGCUUUAUGGCUUUUUAUUCCUAUGUGAUAGUAAUAAAGUCUCAUGUAGGGAUGGAAGCCAUGAAAUACAUUGUGAAAAAUCA	rs113322127	AGAUAAAUUCACUCUAGUGCUUUAUGGCUUUUUAUUCCUAUGUGAUAGUAAUAAAGCCUCAUGUAGGGAUGGAAGCCAUGAAAUACAUUGUGAAAAAUCA	57	U	C	-35.1	-35.8	-0.019943
hsa-mir-124-2	AUCAAGAUUAGAGGCUCUGCUCUCCGUGUUCACAGCGGACCUUGAUUUAAUGUCAUACAAUUAAGGCACGCGGUGAAUGCCAAGAGCGGAGCCUACGGCUGCACUUGAA	rs72631829	AUCAAGAUUAGAGGCUCUGCUCUCCGUGUUCACAGCGGACCUUGAUUUAAUGUCAUACAAUUAAGGCACGCGGUGAAUGCCAAGAGCGGAGCCUACGGCUGCGCUUGAA	103	A	G	-51.2	-52.2	-0.0195312
hsa-mir-522	UCUCAGGCUGUGUCCCUCUAGAGGGAAGCGCUUUCUGUUGUCUGAAAGAAAAGAAAAUGGUUCCCUUUAGAGUGUUACGCUUUGAGA	rs146976572	UCUCAGGCUGUGUCCCUCUAGAGGGAAGCACUUUCUGUUGUCUGAAAGAAAAGAAAAUGGUUCCCUUUAGAGUGUUACGCUUUGAGA	30	G	A	-36.1	-36.8	-0.0193906
hsa-mir-4664	GUUGGGGGCUGGGGUGCCCACUCCGCAAGUUAUCACUGAGCGACUUCCGGUCUGUGAGCCCCGUCCUCCGC	rs6981062	GUUGGGGGCUGGGGUGCCCACUCCGCAAGUUACCACUGAGCGACUUCCGGUCUGUGAGCCCCGUCCUCCGC	33	U	C	-31	-31.6	-0.0193548
hsa-mir-125a	UGCCAGUCUCUAGGUCCCUGAGACCCUUUAACCUGUGAGGACAUCCAGGGUCACAGGUGAGGUUCUUGGGAGCCUGGCGUCUGGCC	rs143525573	UGCCAGUCUCUAGGUCCCUGAGACCCUUUAACCUGUGAGGACAUCCAGGGUCACAGGUGAGGUUCUUAGGAGCCUGGCGUCUGGCC	68	G	A	-48.1	-49	-0.018711
hsa-mir-4477a	UCCUCCUCCCAUCAAUCACAAAUGUCCUUAAUGGCAUUUAAGGAUUGCUAUUAAGGACAUUUGUGAUUCACGGGAGGAGGU	rs4928837	ACCUCCUCCCAUCAAUCACAAAUGUCCUUAAUGGCAUUUAAGGAUUGCUAUUAAGGACAUUUGUGAUUCACGGGAGGAGGU	1	U	A	-53.5	-54.5	-0.0186916
hsa-mir-1178	GCGUUGGCUGGCAGAGGAAGGGAAGGGUCCAGGGUCAGCUGAGCAUGCCCUCAGGUUGCUCACUGUUCUUCCCUAGAAUGUCAGGUGAUGU	rs74614893	GCGUUGGCUGGCAGAGGAAGGGAAGGGUUCAGGGUCAGCUGAGCAUGCCCUCAGGUUGCUCACUGUUCUUCCCUAGAAUGUCAGGUGAUGU	29	C	U	-37.8	-38.5	-0.0185185
hsa-mir-3141	UCACCCGGUGAGGGCGGGUGGAGGAGGAGGGUCCCCACCAUCAGCCUUCACUGGGACGGGA	rs936581	UCACCCGGUGAGGGCGGGUGGAGGAGGAGGGUCCCCACCAUCAGCCUUCACUGGGAUGGGA	57	U	C	-38.6	-37.9	0.0181347
hsa-mir-4751	CCCGGAGCCAGAGGACCCGUAGCUGCUAGAAGGGCAGGGGUGUGGCUUCUGGGGGCUGGUCUUCAGCUCUGGCG	rs142841374	CCCAGAGCCAGAGGACCCGUAGCUGCUAGAAGGGCAGGGGUGUGGCUUCUGGGGGCUGGUCUUCAGCUCUGGCG	4	G	A	-38	-38.7	-0.0184211
hsa-mir-585	UGGGGUGUCUGUGCUAUGGCAGCCCUAGCACACAGAUACGCCCAGAGAAAGCCUGAACGUUGGGCGUAUCUGUAUGCUAGGGCUGCUGUAACAA	rs115473017	UGGGGUGUCUGUGCUAUGGCAGCCCUAGCACACAGAUACGCCCAGAGAAAGCCUGAACGUUGGGCGUAUCUGUAUGCUAGGGCUGCUAUAACAA	88	A	G	-55.9	-54.9	0.0178891
hsa-mir-140	UGUGUCUCUCUCUGUGUCCUGCCAGUGGUUUUACCCUAUGGUAGGUUACGUCAUGCUGUUCUACCACAGGGUAGAACCACGGACAGGAUACCGGGGCACC	rs112773205	UGUGUCUCUCCCUGUGUCCUGCCAGUGGUUUUACCCUAUGGUAGGUUACGUCAUGCUGUUCUACCACAGGGUAGAACCACGGACAGGAUACCGGGGCACC	11	U	C	-55	-56	-0.0181818
hsa-mir-4485	AGAGGCACCGCCUGCCCAGUGACAUGCGUUUAACGGCCGCGGUACCCUAACUGUGCA	rs77023256	AGAGGCACCGCCUGCCCAGUGACAUGUGUUUAACGGCCGCGGUACCCUAACUGUGCA	27	C	U	-16.9	-17.2	-0.0177515
hsa-mir-484	AGCCUCGUCAGGCUCAGUCCCCUCCCGAUAAACCCCUAAAUAGGGACUUUCCCGGGGGGUGACCCUGGCUUUUUUGGCG	rs112906136	AGCCUCGUCAGGCUCAGUCCCCUCCCGAUAAACCCCUAAAUAGGGACUUUCCCGGGGGGUGACCCUGACUUUUUUGGCG	68	G	A	-33.8	-34.4	-0.0177515
hsa-mir-4484	GGGUUUCCUCUGCCUUUUUUUCCAAUGAAAAUAACGAAACCUGUUAUUUCCCAUUGAGGGGGAAAAAGGCGGGAGAAGCCCCA	rs146182954	GGGUUUCCUCUGCCUUUUUUUCCAAUGAAAAUAACGAAACCUGUUAUUUCCCAUUGAGGGGGAAAAAGGCAGGAGAAGCCCCA	71	G	A	-39.5	-40.2	-0.0177215
hsa-mir-4635	CCGGGACUUUGUGGGUUCUGACCCCACUUGGAUCACGCCGACAACACUGGUCUUGAAGUCAGAACCCGCAAAGUCCUGG	rs147015531	CCGGGACUUUGUGGGUUCUGACCCCACUUGGAUCACGCUGACAACACUGGUCUUGAAGUCAGAACCCGCAAAGUCCUGG	39	C	U	-45.4	-46.2	-0.0176211
hsa-mir-671	GCAGGUGAACUGGCAGGCCAGGAAGAGGAGGAAGCCCUGGAGGGGCUGGAGGUGAUGGAUGUUUUCCUCCGGUUCUCAGGGCUCCACCUCUUUCGGGCCGUAGAGCCAGGGCUGGUGC	rs140208029	GCAGGUGAACUGGCAGGCCAGGAAGAGGAGGAAGCCCUGGAGGGGCUGGAGGUGACGGAUGUUUUCCUCCGGUUCUCAGGGCUCCACCUCUUUCGGGCCGUAGAGCCAGGGCUGGUGC	56	U	C	-68.1	-69.3	-0.0176211
hsa-mir-4669	GCCUCCCUUCACUUCCUGGCCAUCCAGGCAUCUGUGUCUGUGUCCGGGAAGUGGAGGAGGGC	rs149603368	GCCUCCCUUCACUUCCUGGCCAUCCAGGCAUCUGUGUCUGUGUCCAGGAAGUGGAGGAGGGC	46	G	A	-40	-40.7	-0.0175
hsa-mir-3195	CCGCAGCCGCCGCGCCGGGCCCGGGUUGGCCGCUGACCCCCGCGGGGCCCCCGGCGGCCGGGGCGGGGGCGGGGGCUGCCCCGG	rs1886009	CCGCAGCCGCCGCGCCGGGCCCGGGCUGGCCGCUGACCCCCGCGGGGCCCCCGGCGGCCGGGGCGGGGGCGGGGGCUGCCCCGG	26	C	U	-58.5	-57.5	0.017094
hsa-mir-3679	CGUGGUGAGGAUAUGGCAGGGAAGGGGAGUUUCCCUCUAUUCCCUUCCCCCCAGUAAUCUUCAUCAUG	rs6430498	CGUGAUGAGGAUAUGGCAGGGAAGGGGAGUUUCCCUCUAUUCCCUUCCCCCCAGUAAUCUUCAUCAUG	5	G	A	-34.6	-35.2	-0.017341
hsa-mir-449c	GCUGGGAUGUGUCAGGUAGGCAGUGUAUUGCUAGCGGCUGUUAAUGAUUUUAACAGUUGCUAGUUGCACUCCUCUCUGUUGCAUUCAGAAGC	rs75661995	GCUGGGAUGUGUCAGAUAGGCAGUGUAUUGCUAGCGGCUGUUAAUGAUUUUAACAGUUGCUAGUUGCACUCCUCUCUGUUGCAUUCAGAAGC	16	G	A	-46.4	-47.2	-0.0172414
hsa-mir-4694	CAAAUACAUAGGUGUUAUCCUAUCCAUUUGCCUCUCUCAGAAAAUAGAGUCAAAUGGACAGGAUAACACCUAUGUAUUUG	rs77717467	CAAAUACAUAGGUGUUAUCCUAUCCAUUUGCCUCUUUCAGAAAAUAGAGUCAAAUGGACAGGAUAACACCUAUGUAUUUG	36	U	C	-47.6	-46.8	0.0168067
hsa-mir-182	GAGCUGCUUGCCUCCCCCCGUUUUUGGCAAUGGUAGAACUCACACUGGUGAGGUAACAGGAUCCGGUGGUUCUAGACUUGCCAACUAUGGGGCGAGGACUCAGCCGGCAC	rs77586312	GAGCUGCUUGCCUCCCCCCGUUUUUGGCAAUGGUAGAACUCACACUGGUGAGGUAACAGGAUCCGGUGGUUCUAGACUUGCCAACUAUGGGGCGAGGACUCAGCUGGCAC	105	C	U	-47.14	-47.94	-0.0169707
hsa-mir-99b	GGCACCCACCCGUAGAACCGACCUUGCGGGGCCUUCGCCGCACACAAGCUCGUGUCUGUGGGUCCGUGUC	rs190452290	GGCACCCACCCGUAGAACCGACCUUGCGGGGCCUUCGCCACACACAAGCUCGUGUCUGUGGGUCCGUGUC	40	G	A	-30	-30.5	-0.0166667
hsa-mir-204	GGCUACAGUCUUUCUUCAUGUGACUCGUGGACUUCCCUUUGUCAUCCUAUGCCUGAGAAUAUAUGAAGGAGGCUGGGAAGGCAAAGGGACGUUCAAUUGUCAUCACUGGC	rs112971695	GGCUACAGUCUUCCUUCAUGUGACUCGUGGACUUCCCUUUGUCAUCCUAUGCCUGAGAAUAUAUGAAGGAGGCUGGGAAGGCAAAGGGACGUUCAAUUGUCAUCACUGGC	13	U	C	-42.26	-42.96	-0.0165641
hsa-mir-320e	GCCUUCUCUUCCCAGUUCUUCCUGGAGUCGGGGAAAAGCUGGGUUGAGAAGGU	rs10423365	GCCUUCUCUCCCCAGUUCUUCCUGGAGUCGGGGAAAAGCUGGGUUGAGAAGGU	10	U	C	-30.8	-31.3	-0.0162338
hsa-mir-4742	UCAGGCAAAGGGAUAUUUACAGAUACUUUUUAAAAUUUGUUUGAGUUGAGGCAGAUUAAAUAUCUGUAUUCUCCUUUGCCUGCAG	rs7522956	UCAGGCAAAGGGAUAUUUACAGAUACUUUUUAAAAUUUGUUUGAGUUGAGGCAGAGUAAAUAUCUGUAUUCUCCUUUGCCUGCAG	56	G	U	-31.7	-31.2	0.0157729
hsa-mir-3972	GCCCAUUUGCCUUGGCUUGGGGUGGCAGUCCUGUGGGAAUGAGAGAUGCCAAACUGGACCUGCCAGCCCCGUUCCAGGGCACAGCAU	rs187818130	GCCCAUUUGCCUUGGCUUGGGGUGGCAGUCCUGUGGGAAUGAGAGAUGCCAAACUGGACCUGCCAGCCCCAUUCCAGGGCACAGCAU	71	G	A	-44.1	-44.8	-0.015873
hsa-mir-3662	UGUGUUUUCCUCAACGCUCACAGUUACACUUCUUACUCUCAAUCCAUUCAUAUUGAAAAUGAUGAGUAGUGACUGAUGAAGCACAAAUCAGCCAA	rs182791806	UGUGUUUUCCUCAAUGCUCACAGUUACACUUCUUACUCUCAAUCCAUUCAUAUUGAAAAUGAUGAGUAGUGACUGAUGAAGCACAAAUCAGCCAA	15	C	U	-19.6	-19.9	-0.0153061
hsa-mir-941-4	CAUGGAAGAGGACGCACCCGGCUGUGUGCACAUGUGCCCAGGGCCCGGGACAGCGCCACGGAAGAGGACGCACCCGGCUGUGUGCACAUGUGCCCAGGGCCCGGGACAGCGCCACGG	rs7360929	CACGGAAGAGGACGCACCCGGCUGUGUGCACAUGUGCCCAGGGCCCGGGACAGCGCCACGGAAGAGGACGCACCCGGCUGUGUGCACAUGUGCCCAGGGCCCGGGACAGCGCCACGG	3	C	U	-66.8	-65.8	0.0149701
hsa-mir-218-2	GACCAGUCGCUGCGGGGCUUUCCUUUGUGCUUGAUCUAACCAUGUGGUGGAACGAUGGAAACGGAACAUGGUUCUGUCAAGCACCGCGGAAAGCACCGUGCUCUCCUGCA	rs140638702	GACCAGUCGCUGCGGGGCUUUCCUUUGUGCUUGAUCUAACCAUGUGGUGGAACGAUGGAAACGGAACAUGGUUCUGUCAAGCACCGUGGAAAGCACCGUGCUCUCCUGCA	87	C	U	-46.3	-47	-0.0151188
hsa-mir-379	AGAGAUGGUAGACUAUGGAACGUAGGCGUUAUGAUUUCUGACCUAUGUAACAUGGUCCACUAACUCU	rs72631818	AGAGAUGGUAGACUAUGGAACAUAGGCGUUAUGAUUUCUGACCUAUGUAACAUGGUCCACUAACUCU	22	G	A	-26.6	-27	-0.0150376
hsa-mir-554	ACCUGAGUAACCUUUGCUAGUCCUGACUCAGCCAGUACUGGUCUUAGACUGGUGAUGGGUCAGGGUUCAUAUUUUGGCAUCUCUCUCUGGGCAUCU	rs79661940	ACCUGAGUAACCGUUGCUAGUCCUGACUCAGCCAGUACUGGUCUUAGACUGGUGAUGGGUCAGGGUUCAUAUUUUGGCAUCUCUCUCUGGGCAUCU	13	U	G	-33.5	-34	-0.0149254
hsa-mir-182	GAGCUGCUUGCCUCCCCCCGUUUUUGGCAAUGGUAGAACUCACACUGGUGAGGUAACAGGAUCCGGUGGUUCUAGACUUGCCAACUAUGGGGCGAGGACUCAGCCGGCAC	rs76481776	GAGCUGCUUGCCUCCCCCCGUUUUUGGCAAUGGUAGAACUCACACUGGUGAGGUAACAGGAUCCGGUGGUUCUAGACUUGCCAACUAUGGGGCGAGGACUCAGCCAGCAC	106	G	A	-47.14	-47.84	-0.0148494
hsa-mir-4741	CGGGCGGGGCGGGUCCGGCCGCCUCCGAGCCCGGCCGGCAGCCCCCGGCCUUAAAGCGCGGGCUGUCCGGAGGGGUCGGCUUUCCCACCG	rs142828641	CGGGCGGGGCGGGUCCGGCCGCCUCCGAGCCCGGCCGGAAGCCCCCGGCCUUAAAGCGCGGGCUGUCCGGAGGGGUCGGCUUUCCCACCG	39	C	A	-54	-54.8	-0.0148148
hsa-mir-548p	AUUAGGUUGGUAUAAAAUUAAUUGCAGUUUUUGUCAUUACUUUCAAUAGCAAAAACUGCAGUUACUUUUGCACCAAUGUAAUAC	rs141552882	AUUAGGUUGGUAUAAAAUUAAUUGCAGUUUUUGUCGUUACUUUCAAUAGCAAAAACUGCAGUUACUUUUGCACCAAUGUAAUAC	36	A	G	-33.8	-34.3	-0.0147929
hsa-mir-4706	GCUACGGGGAGCGGGGAGGAAGUGGGCGCUGCUUCUGCGUUAUCUGGAAGGAGCAGCCCACUCCUGUCCUGGGCUCUGUGGU	rs72728267	GCUACGGGGAGCGGGUAGGAAGUGGGCGCUGCUUCUGCGUUAUCUGGAAGGAGCAGCCCACUCCUGUCCUGGGCUCUGUGGU	16	G	U	-47.7	-48.4	-0.0146751
hsa-mir-4706	GCUACGGGGAGCGGGGAGGAAGUGGGCGCUGCUUCUGCGUUAUCUGGAAGGAGCAGCCCACUCCUGUCCUGGGCUCUGUGGU	rs2296320	GCUACGGGGAGCAGGGAGGAAGUGGGCGCUGCUUCUGCGUUAUCUGGAAGGAGCAGCCCACUCCUGUCCUGGGCUCUGUGGU	13	G	A	-47.7	-48.4	-0.0146751
hsa-mir-4519	AACCUCAGCAGUGCGCAGGGCUGCACUGUCUCCGUCUGCGGCCUGCAGUAAGCGGGUA	rs897984	AGCCUCAGCAGUGCGCAGGGCUGCACUGUCUCCGUCUGCGGCCUGCAGUAAGCGGGUA	2	A	G	-21	-21.3	-0.0142857
hsa-mir-339	CGGGGCGGCCGCUCUCCCUGUCCUCCAGGAGCUCACGUGUGCCUGCCUGUGAGCGCCUCGACGACAGAGCCGGCGCCUGCCCCAGUGUCUGCGC	rs72631831	CGGGGCAGCCGCUCUCCCUGUCCUCCAGGAGCUCACGUGUGCCUGCCUGUGAGCGCCUCGACGACAGAGCCGGCGCCUGCCCCAGUGUCUGCGC	7	G	A	-49.2	-49.9	-0.0142276
hsa-mir-339	CGGGGCGGCCGCUCUCCCUGUCCUCCAGGAGCUCACGUGUGCCUGCCUGUGAGCGCCUCGACGACAGAGCCGGCGCCUGCCCCAGUGUCUGCGC	rs145196722	CGGGGCGGCCGCUCUCCCUGUCCUCCAGGAGCUCACAUGUGCCUGCCUGUGAGCGCCUCGACGACAGAGCCGGCGCCUGCCCCAGUGUCUGCGC	37	G	A	-49.2	-49.9	-0.0142276
hsa-mir-4636	UAGAUUCAGAACUCGUGUUCAAAGCCUUUAGCCCAGCAAUGGGAGAGUGCUAAAGGCUUCAAGCACGAGUUCUGAAUCUA	rs80148111	UAGAUUCAGAACUCGUGUUCAAAGCCUUUAGCGCAGCAAUGGGAGAGUGCUAAAGGCUUCAAGCACGAGUUCUGAAUCUA	33	C	G	-50.2	-50.9	-0.0139442
hsa-mir-431	UCCUGCUUGUCCUGCGAGGUGUCUUGCAGGCCGUCAUGCAGGCCACACUGACGGUAACGUUGCAGGUCGUCUUGCAGGGCUUCUCGCAAGACGACAUCCUCAUCACCAACGACG	rs138412993	UCCUGCUUGUCCUGCGAGGUGUCUUGCAGGCCGUCAUGCAGGCCACACUGACGGUAACGUUGCAGGUCGUCUUGCAGGGCUUCUCGCAAGACGACAUCCUCAUCGCCAACGACG	105	A	G	-43.6	-44.2	-0.0137615
hsa-mir-3671	AUGUUAUUGCUGCUGCUGUCACAUUUACAUGAAAAUAAAAUGUAAAUUAUUUUAUUUCUAUCAAAUAAGGACUAGUCUGCAGUGAUAU	rs521188	AUGUUACUGCUGCUGCUGUCACAUUUACAUGAAAAUAAAAUGUAAAUUAUUUUAUUUCUAUCAAAUAAGGACUAGUCUGCAGUGAUAU	7	U	C	-21.89	-22.19	-0.0137049
hsa-mir-18a	UGUUCUAAGGUGCAUCUAGUGCAGAUAGUGAAGUAGAUUAGCAUCUACUGCCCUAAGUGCUCCUUCUGGCA	rs41275866	UGUUGUAAGGUGCAUCUAGUGCAGAUAGUGAAGUAGAUUAGCAUCUACUGCCCUAAGUGCUCCUUCUGGCA	5	C	G	-22	-22.3	-0.0136364
hsa-mir-4533	UGAGAAUGUGGAAGGAGGUUGCCGGACGCUGCUGGCUGCCUUCCAGCGUCCACUUCCCUUUCUCUCUCUCC	rs6027632	UGAGAAUGUGGAAGGAGGUUGCCGGACGCUGCUGGCUGCCUUCCAGCGUCCACUUCCCUUUCUCUCUCUCU	71	C	U	-29.6	-30	-0.0135135
hsa-mir-5197	UAUGGGAUUCCACAGACAAUGAGUAUCAAUGGCACAAACUCAUUCUUGAAUUUUUGCCAGUUCAAGAAGAGACUGAGUCAUCGAAUGCUCUAAAUGUCACUUCACCUCAUGU	rs2042253	UAUGGGAUCCCACAGACAAUGAGUAUCAAUGGCACAAACUCAUUCUUGAAUUUUUGCCAGUUCAAGAAGAGACUGAGUCAUCGAAUGCUCUAAAUGUCACUUCACCUCAUGU	9	U	C	-32.86	-33.3	-0.0133901
hsa-mir-378h	ACAGGAACACUGGACUUGGUGUCAGAUGGGAUGAGCCCUGGCUCUGUUUCCUAGCAGCAAUCUGAUCUUGAGCUAGUCACUGG	rs702742	ACAGGAGCACUGGACUUGGUGUCAGAUGGGAUGAGCCCUGGCUCUGUUUCCUAGCAGCAAUCUGAUCUUGAGCUAGUCACUGG	7	G	A	-30.41	-30.01	0.0131536
hsa-mir-3943	CACACAGACGGCAGCUGCGGCCUAGCCCCCAGGCUUCACUUGGCGUGGACAACUUGCUAAGUAAAGUGGGGGGUGGGCCACGGCUGGCUCCUACCUGGAC	rs148859333	CACACAGACGGCAGCUGCGGCCUAGCCCCCAGGCUUCACUUGGCAUGGACAACUUGCUAAGUAAAGUGGGGGGUGGGCCACGGCUGGCUCCUACCUGGAC	45	G	A	-52.6	-53.3	-0.013308
hsa-mir-182	GAGCUGCUUGCCUCCCCCCGUUUUUGGCAAUGGUAGAACUCACACUGGUGAGGUAACAGGAUCCGGUGGUUCUAGACUUGCCAACUAUGGGGCGAGGACUCAGCCGGCAC	rs75953509	GAGCUGCUUGCCUCCCCCCGUUUUUGGCAAUGGUAGAACUCACACUGGUGAGGUAACAGGAUCCGGUGGUUCUAGACUUGCCAACUAUGGGGCGAGGGCUCAGCCGGCAC	98	A	G	-47.14	-47.74	-0.012728
hsa-mir-2113	UUUUCAAAGCAAUGUGUGACAGGUACAGGGACAAAUCCCGUUAAUAAGUAAGAGGAUUUGUGCUUGGCUCUGUCACAUGCCACUUUGAAAA	rs142927919	UUUUCAAAGCAAUGUGUGACAGGUACAGGGACAAAUCCCAUUAAUAAGUAAGAGGAUUUGUGCUUGGCUCUGUCACAUGCCACUUUGAAAA	40	G	A	-39.4	-39.9	-0.0126904
hsa-mir-1282	CCUUCUUCUCGUUUGCCUUUUUCUGCUUCUGCUGCAUGAUCUCCGAGUCCCUGGGGGUAGAGAUGAUGGGGCACUGGGAGGUACCAGAGGGCAAAAAGGAC	rs11269	CCUUCUUCUCGUUUGCCUUUUUCUGCUUCUGCUGCAUGAUCUCCGAGUACCUGGGGGUAGAGAUGAUGGGGCACUGGGAGGUACCAGAGGGCAAAAAGGAC	49	C	A	-39.4	-39.9	-0.0126904
hsa-mir-590	UAGCCAGUCAGAAAUGAGCUUAUUCAUAAAAGUGCAGUAUGGUGAAGUCAAUCUGUAAUUUUAUGUAUAAGCUAGUCUCUGAUUGAAACAUGCAGCA	rs147169000	UAGCCAGUCAGAAAUGAGCUUAUUCAUAAAAGUGCAGUAUGGUGAAGUCAGUCUGUAAUUUUAUGUAUAAGCUAGUCUCUGAUUGAAACAUGCAGCA	51	A	G	-31.8	-32.2	-0.0125786
hsa-mir-3939	CUGGCUUCCAAAGGCCUCUGUGUGUUCCUGUAUGUGGGCGUGCACGUACCUGUCACAUGUGUACGCGCAGACCACAGGAUGUCCACACUGGCUUCCAAACACAUCU	rs13216014	CUGGCUUCCAAAGGCCUCUGUGUGUUCCUGUAUGUGGGCGUGCACGUACCUGUCACAUGUGUACGCGCAGACCACAGGAUGUCCACGCUGGCUUCCAAACACAUCU	87	A	G	-39.71	-40.2	-0.0123395
hsa-mir-4724	ACGCAAAAUGAACUGAACCAGGAGUGAGCUUCGUGUACAUUAUCUAUUAGAAAAUGAAGUACCUUCUGGUUCAGCUAGUCCCUGUGCGU	rs144274743	ACGCAAAAUGAACUGAACCAGGAGUGAGCUUCAUGUACAUUAUCUAUUAGAAAAUGAAGUACCUUCUGGUUCAGCUAGUCCCUGUGCGU	33	G	A	-32.61	-33.01	-0.0122662
hsa-mir-4675	CAUGAGAAAUCCUGCUGGUCAACCAUAGCCCUGGUCAGACUCUCCGGGGCUGUGAUUGACCAGCAGGACUUCUCAUG	rs139755219	CAUGAGAAAUCCUGCUGGUCAACCAUAGCCCUGGUCAGACUCUCCAGGGCUGUGAUUGACCAGCAGGACUUCUCAUG	46	A	G	-57.9	-57.2	0.0120898
hsa-mir-514a-1	AACAUGUUGUCUGUGGUACCCUACUCUGGAGAGUGACAAUCAUGUAUAAUUAAAUUUGAUUGACACUUCUGUGAGUAGAGUAACGCAUGACACGUACG	rs192021879	AACAUGUUGUCUGUGGUACCCUACUCUGGAGAGUGACAAUCAUGUAUAAUUAAAUUUGAUUGACACUUCUGUGAGUAGAGUAACACAUGACACGUACG	85	G	A	-33.3	-33.7	-0.012012
hsa-mir-217	AGUAUAAUUAUUACAUAGUUUUUGAUGUCGCAGAUACUGCAUCAGGAACUGAUUGGAUAAGAAUCAGUCACCAUCAGUUCCUAAUGCAUUGCCUUCAGCAUCUAAACAAG	rs41291173	AGUAUAAUUAUUACAUAGUUUUUGAUGUCGCAGAUACUGCAUCAGGAACUGAUUGGAUAAGAAUCAGUCACUAUCAGUUCCUAAUGCAUUGCCUUCAGCAUCUAAACAAG	72	C	U	-33.4	-33.8	-0.011976
hsa-mir-3666	AGUAAGGUCCGUCAGUUGUAAUGAGACCCAGUGCAAGUGUAGAUGCCGACUCCGUGGCAGAGUUCAGCGUUUCACACUGCCUGGUCUCUGUCACUCUAUUGAAUUAGAUUG	rs190699066	AGUAAGGUCCGUCAGUUGUAAUGAGACCCAGUGCAAGUGUAGAUGCCGACUCCGUGGCAGAGUUCAGCAUUUCACACUGCCUGGUCUCUGUCACUCUAUUGAAUUAGAUUG	69	G	A	-34.5	-34.9	-0.0115942
hsa-mir-4700	UCAGUGAGGUCUGGGGAUGAGGACAGUGUGUCCUGAAAUUCACAGGACUGACUCCUCACCCCAGUGCACGAGGA	rs1055070	UCAGUGAGGUCUGGGGAUGAGGACAGUGUGUCCUGAAAUUCACAGGACUGACGCCUCACCCCAGUGCACGAGGA	53	U	G	-34.5	-34.9	-0.0115942
hsa-mir-3664	CUGUAAACUUGAAGGUAGGGAACUCUGUCUUCACUCAUGAGUACCUUCCAACACGAGCUCUCAGGAGUAAAGACAGAGUUCCCUACCUUCAAUGUGGAU	rs75728268	CUGUAAAAUUGAAGGUAGGGAACUCUGUCUUCACUCAUGAGUACCUUCCAACACGAGCUCUCAGGAGUAAAGACAGAGUUCCCUACCUUCAAUGUGGAU	8	C	A	-53.2	-53.8	-0.0112782
hsa-mir-4538	GAGCUUGGAUGAGCUGGGCUGAACUGGGCUGGGUUGAGCUGGGCUGGGCUGAGUUGAGCCAGGCUGAUCUGGGCUGAG	rs184791647	GAGCUUGGAUGAGCUGGGCUGAACUGGGCUGGGUUGAGCUGGACUGGGCUGAGUUGAGCCAGGCUGAUCUGGGCUGAG	43	G	A	-44.9	-45.4	-0.0111359
hsa-mir-3605	ACUUUAUACGUGUAAUUGUGAUGAGGAUGGAUAGCAAGGAAGCCGCUCCCACCUGACCCUCACGGCCUCCGUGUUACCUGUCCUCUAGGUGGGACGCUCG	rs113525648	ACCUUAUACGUGUAAUUGUGAUGAGGAUGGAUAGCAAGGAAGCCGCUCCCACCUGACCCUCACGGCCUCCGUGUUACCUGUCCUCUAGGUGGGACGCUCG	3	U	C	-30.56	-30.9	-0.0111257
hsa-mir-3689b	GAUCCUGUGCUCCCUGGGGGGUCUGAUCCUGUGCUUCCUGGGAGGUGUGAUAUCAUGGUUCCUGGGAGGUGUGAUCCCGUGCUUCCUGGGAGGUGUGAUAUUGUGGUUCCUGGGAGGUGUGAUCCCGUGCUCCCUGGGAGGUGUGAUC	rs76578598	GAUCCUGUGCUCCCUGGGGGGUCUGAUCCUGUGCUUCCUGGGAGGUGUGAUAUCAUGGUUCCUGGGAGGUGUGAUCCCGUGCUUCCUGGGAGGUGUGAUAUCGUGGUUCCUGGGAGGUGUGAUCCCGUGCUCCCUGGGAGGUGUGAUC	102	C	U	-81.9	-81	0.010989
hsa-mir-520b	CCCUCUACAGGGAAGCGCUUUCUGUUGUCUGAAAGAAAAGAAAGUGCUUCCUUUUAGAGGG	rs150048439	CCCUCUACGGGGAAGCGCUUUCUGUUGUCUGAAAGAAAAGAAAGUGCUUCCUUUUAGAGGG	9	A	G	-36.2	-36.6	-0.0110497
hsa-mir-620	AUAUAUAUCUAUAUCUAGCUCCGUAUAUAUAUAUAUAUAUAUAUAGAUAUCUCCAUAUAUAUGGAGAUAGAUAUAGAAAUAAAACAAGCAAAGAA	rs139328587	AUAUAUAUCUAUAUCUAGCUCCGUAUAUAUAUAUAUAUAUAUAUAGAUAUCUCCGUAUAUAUGGAGAUAGAUAUAGAAAUAAAACAAGCAAAGAA	55	A	G	-27.9	-28.2	-0.0107527
hsa-mir-1178	GCGUUGGCUGGCAGAGGAAGGGAAGGGUCCAGGGUCAGCUGAGCAUGCCCUCAGGUUGCUCACUGUUCUUCCCUAGAAUGUCAGGUGAUGU	rs141225976	GCAUUGGCUGGCAGAGGAAGGGAAGGGUCCAGGGUCAGCUGAGCAUGCCCUCAGGUUGCUCACUGUUCUUCCCUAGAAUGUCAGGUGAUGU	3	G	A	-37.8	-38.2	-0.010582
hsa-mir-1269b	UGAGGUUUCUGGACUGAGCCAUGCUACUGGCUUCUCUGGUUCUCCAGCUUACAGAUGGCUUAUCAUGGGACCUCU	rs7210937	UGAGGUUUCUGGAGUGAGCCAUGCUACUGGCUUCUCUGGUUCUCCAGCUUACAGAUGGCUUAUCAUGGGACCUCU	14	C	G	-28.5	-28.8	-0.0105263
hsa-mir-4289	CCUUGGGAGGGCAUUGUGCAGGGCUAUCAGGCAGUUUCCUGGGCCCUGUCUGCAGAGCCUAAACAGAUCA	rs147422691	CCUUGGGAGGGCAUUGUGCAGGGCUAUCAGGCAGUUUCCUGGGCCCUGUCUGCAAAGCCUAAACAGAUCA	55	G	A	-28.7	-29	-0.010453
hsa-mir-4436b-1	GUGUCCUCACUUGUCCACUUCUGCCUGCCCUGCCCAAAUGGUGGAGCAGAUUCGAGGGGCAGGGCAGGAAGAAGUGGACAAGUGAGGCCAU	rs116669122	GUGUCCUCACUUGUCCACUUCUGCCUGCCCUGCCCAAAUGGUGGAGCAGAUUCAAGGGGCAGGGCAGGAAGAAGUGGACAAGUGAGGCCAU	54	G	A	-67	-67.7	-0.0104478
hsa-mir-600	AAGUCACGUGCUGUGGCUCCAGCUUCAUAGGAAGGCUCUUGUCUGUCAGGCAGUGGAGUUACUUACAGACAAGAGCCUUGCUCAGGCCAGCCCUGCCC	rs181306653	AAGUCACGUGCUGUGGCUCCAGCUUCAUAGGAAGGCUCUUGUCUGUCAGGCAGUGGAGUUACUUACAGACAAGAGCCUUGCUCAGGCCAGCCCUGCUC	97	C	U	-40.2	-40.6	-0.00995025
hsa-mir-320d-1	UUCUCGUCCCAGUUCUUCCCAAAGUUGAGAAAAGCUGGGUUGAGAGGA	rs74826059	UUCUCGUCCCAGUUCUUCCCAAAGCUGAGAAAAGCUGGGUUGAGAGGA	25	U	C	-20.1	-20.3	-0.00995025
hsa-mir-1227	GUGGGGCCAGGCGGUGGUGGGCACUGCUGGGGUGGGCACAGCAGCCAUGCAGAGCGGGCAUUUGACCCCGUGCCACCCUUUUCCCCAG	rs139405773	GUGGGGCCAGGCGGUGGUGGGCACUGCUGGGGUGGGCACAGCAGCCAUGCAGAGCGGGCAUUUGACCCUGUGCCACCCUUUUCCCCAG	69	C	U	-40.6	-41	-0.00985222
hsa-mir-3123	AUGGAUUUGAUUGAAUGAUUCUCCCAUUUCCACAUGGAGAGUGGAGCCCAGAGAAUUGUUUAAUCAUGUAUCCAU	rs78240175	AUGGAUUUGAUUGAAUGAUUCUCCCAUUUCCACAUGGAGAGUGGAACCCAGAGAAUUGUUUAAUCAUGUAUCCAU	46	G	A	-31.1	-31.4	-0.0096463
hsa-mir-548l	UAUUAGGUUGGUGCAAAAGUAUUUGCGGGUUUUGUCGUAGAAAGUAAUGGCAAAAACUGCAGUUACUUGUGCACCAACCAAAUGCU	rs11020790	UAUUAGGUUGGUGCAAAAGUAUUUGCGGGUUUUGUCAUAGAAAGUAAUGGCAAAAACUGCAGUUACUUGUGCACCAACCAAAUGCU	37	A	G	-42	-41.6	0.00952381
hsa-mir-4754	ACGCGCCUGAUGCGGACCUGGGUUAGCGGAGUGAGGCCCAGUGGUCACCGCCGCCCUCCGCAGGUCCAGGUUGCCGUGCGCAUGUGCCU	rs138578962	ACGCGCCUGAUGCGGACCUGGGUUAGCGGAGUGAGGCCCAGUGGUCACCACCGCCCUCCGCAGGUCCAGGUUGCCGUGCGCAUGUGCCU	50	G	A	-42.3	-42.7	-0.00945626
hsa-mir-5196	UCUGAGGAGACCUGGGCUGUCAGAGGCCAGGGAAGGGGACGAGGGUUGGGGAACAGGUGGUUAGCACUUCAUCCUCGUCUCCCUCCCAGGUUAGAAGGGCCCCCCUCUCUGAAGG	rs10406069	UCUGAGGAGACCUGGGCUGUCAGAGGCCAGGGAAGGGGACGAGGGUUGGGGAACAGGUGGUUAGCACUUCAUCCUCGUCUCCCUCCCAGGUUAGAAGGGCCCCCCUCUCUGAAGA	115	G	A	-53.8	-54.3	-0.00929368
hsa-mir-501	GCUCUUCCUCUCUAAUCCUUUGUCCCUGGGUGAGAGUGCUUUCUGAAUGCAAUGCACCCGGGCAAGGAUUCUGAGAGGGUGAGC	rs112489955	GCUCUUCCUCUCUAAUCCUUUGUCCCUGGGUGAGAGUGCUUUCUGAAUGCAAUGCACCCAGGCAAGGAUUCUGAGAGGGUGAGC	60	G	A	-43.1	-43.5	-0.00928074
hsa-mir-190a	UGCAGGCCUCUGUGUGAUAUGUUUGAUAUAUUAGGUUGUUAUUUAAUCCAACUAUAUAUCAAACAUAUUCCUACAGUGUCUUGCC	rs146591219	UGCAGGCCUCUGUGUGAUAUGUUUGAUAUAUUAGGUUGUUAUUUAAUCCAACUAUAUAUCAAACAUAUUCUUACAGUGUCUUGCC	71	C	U	-32.5	-32.8	-0.00923077
hsa-mir-1287	GUUGUGCUGUCCAGGUGCUGGAUCAGUGGUUCGAGUCUGAGCCUUUAAAAGCCACUCUAGCCACAGAUGCAGUGAUUGGAGCCAUGACAA	rs142035464	GUUGUGCUGUCCAGGUGCUGGAUCAGUGGUUCGAGUCUGAGCCUUUAAAAGCCGCUCUAGCCACAGAUGCAGUGAUUGGAGCCAUGACAA	54	A	G	-33.5	-33.8	-0.00895522
hsa-mir-505	GAUGCACCCAGUGGGGGAGCCAGGAAGUAUUGAUGUUUCUGCCAGUUUAGCGUCAACACUUGCUGGUUUCCUCUCUGGAGCAUC	rs143213653	GAUGCACCCAGUGGGGGAGCCAGGAAGUAUUGAUGUUUCUGCCAGUUUAGCAUCAACACUUGCUGGUUUCCUCUCUGGAGCAUC	52	G	A	-44.9	-45.3	-0.00890869
hsa-mir-211	UCACCUGGCCAUGUGACUUGUGGGCUUCCCUUUGUCAUCCUUCGCCUAGGGCUCUGAGCAGGGCAGGGACAGCAAAGGGGUGCUCAGUUGUCACUUCCCACAGCACGGAG	rs140017415	UCACCUGGCCAUGUGACUUGUGGGCUUCCCUUUGUCAUCCUUCGCCUAGGGCUCUGAGCAGGGCAGGGACAGCAAAGGGGUGCUCAGUUGUCACUUCCCACAGCACAGAG	107	G	A	-45.8	-46.2	-0.00873362
hsa-mir-3689b	GAUCCUGUGCUCCCUGGGGGGUCUGAUCCUGUGCUUCCUGGGAGGUGUGAUAUCAUGGUUCCUGGGAGGUGUGAUCCCGUGCUUCCUGGGAGGUGUGAUAUUGUGGUUCCUGGGAGGUGUGAUCCCGUGCUCCCUGGGAGGUGUGAUC	rs76317538	GAUCCUGUGCUCCCUGGGGGGUCUGAUCCUGUGCUUCCUGGGAGGUGUGAUAUCAUGGUUCCUGGGAGGUGUGAUCCCGUGCUUCCUGGGAGGUGUGAUAUUGUGGUUCCUGGGAGGUGUGAUCUCGUGCUCCCUGGGAGGUGUGAUC	125	C	U	-81	-81.7	-0.00864198
hsa-mir-637	UGGCUAAGGUGUUGGCUCGGGCUCCCCACUGCAGUUACCCUCCCCUCGGCGUUACUGAGCACUGGGGGCUUUCGGGCUCUGCGUCUGCACAGAUACUUC	rs149472696	UGGCUAAGGUGUUGGCUCGGGCUCCCCACUGCAGUUACCCUCCCCUCGGCGUUACUGAGCACUGGGGGCUUUCGGGCUCCGCGUCUGCACAGAUACUUC	80	U	C	-34.9	-35.2	-0.00859599
hsa-mir-4697	GGGCCCAGAAGGGGGCGCAGUCACUGACGUGAAGGGACCACAUCCCGCUUCAUGUCAGUGACUCCUGCCCCUUGGUCU	rs3802919	GGGCCCAGAAGGGGGCGCAGUCACUGACAUGAAGGGACCACAUCCCGCUUCAUGUCAGUGACUCCUGCCCCUUGGUCU	29	G	A	-47.1	-47.5	-0.00849257
hsa-mir-621	UAGAUUGAGGAAGGGGCUGAGUGGUAGGCGGUGCUGCUGUGCUCUGAUGAAGACCCAUGUGGCUAGCAACAGCGCUUACCUUUUGUCUCUGGGUCC	rs138641855	UAGAUUGAGGAAGGGGCUGAGUGGUAGGCGGUGCUGCUAUGCUCUGAUGAAGACCCAUGUGGCUAGCAACAGCGCUUACCUUUUGUCUCUGGGUCC	39	G	A	-35.8	-36.1	-0.00837989
hsa-mir-3196	GGGUGGGGGCGGGGCGGCAGGGGCCUCCCCCAGUGCCAGGCCCCAUUCUGCUUCUCUCCCAGCU	rs2273488	GGGUGGGGGUGGGGCGGCAGGGGCCUCCCCCAGUGCCAGGCCCCAUUCUGCUUCUCUCCCAGCU	10	C	U	-35.8	-36.1	-0.00837989
hsa-mir-3196	GGGUGGGGGCGGGGCGGCAGGGGCCUCCCCCAGUGCCAGGCCCCAUUCUGCUUCUCUCCCAGCU	rs744591	GGGUGGGGGCGGGGCGGCAGGGGCCUCCCCCAGUGCAAGGCCCCAUUCUGCUUCUCUCCCAGCU	37	C	A	-35.8	-36.1	-0.00837989
hsa-mir-223	CCUGGCCUCCUGCAGUGCCACGCUCCGUGUAUUUGACAAGCUGAGUUGGACACUCCAUGUGGUAGAGUGUCAGUUUGUCAAAUACCCCAAGUGCGGCACAUGCUUACCAG	rs186354597	CCUGGCCUCCUGCAGUGCCACACUCCGUGUAUUUGACAAGCUGAGUUGGACACUCCAUGUGGUAGAGUGUCAGUUUGUCAAAUACCCCAAGUGCGGCACAUGCUUACCAG	22	G	A	-47.9	-48.3	-0.00835073
hsa-mir-4796	UAAAUUUGUGUCUAUACUCUGUCACUUUACUUUUGGCCUCAAGUCAUUGCAGUAAAGUGGCAGAGUAUAGACACAAAUUUA	rs117202191	UAAAUUUGUGUCUAUACUCUGUCACUUUACUUUUGGCCUCAAGUCAUGGCAGUAAAGUGGCAGAGUAUAGACACAAAUUUA	48	U	G	-48.8	-49.2	-0.00819672
hsa-mir-519a-1	CUCAGGCUGUGACACUCUAGAGGGAAGCGCUUUCUGUUGUCUGAAAGAAAGGAAAGUGCAUCCUUUUAGAGUGUUACUGUUUGAG	rs191444009	CUCAGGCUGUGACACUCUAGAGGGAAGCACUUUCUGUUGUCUGAAAGAAAGGAAAGUGCAUCCUUUUAGAGUGUUACUGUUUGAG	29	G	A	-49.9	-50.3	-0.00801603
hsa-mir-154	GUGGUACUUGAAGAUAGGUUAUCCGUGUUGCCUUCGCUUUAUUUGUGACGAAUCAUACACGGUUGACCUAUUUUUCAGUACCAA	rs41286570	GUGGUACUUGAAGAUAGGUUAUCCGUGUUGCCUUCACUUUAUUUGUGACGAAUCAUACACGGUUGACCUAUUUUUCAGUACCAA	36	G	A	-37.5	-37.8	-0.008
hsa-mir-548f-4	GAGUUCUAACGUAUUAGGUUGGUGCAAAAGUAAUAGUGGUUUUUGCCAUUAAAAGUAAUGACAAAAACUGUAAUUACUUUUGGAACAAUAUUAAUAGAAUUUCAG	rs114864936	GAGUUCUAACGUAUUAGGUUGGUGCAAAAGUAAUAGUGGUUUUUGCCAUUAAAAGUAAUGACAAAAACUGUAAUUACUUUUGGAACAAUAUUAGUAGAAUUUCAG	94	A	G	-31	-31.24	-0.00774194
hsa-mir-3677	GGCAGUGGCCAGAGCCCUGCAGUGCUGGGCAUGGGCUUCUCGUGGGCUCUGGCCACGGCC	rs138871259	GGCAGUGGCCAGAGCCCUGCAGUGCUGGGCAUGGGCUUCUCAUGGGCUCUGGCCACGGCC	42	G	A	-38.8	-39.1	-0.00773196
hsa-mir-644b	UGGGCUAAGGGAGAUGAUUGGGUAGAAAGUAUUAUUCUAUUCAUUUGCCUCCCAGCCUACA	rs112159031	UGGGCUAAGGGAGAUGAUUGGGUAGAAAGUAUUAUUCUAUUCAUUUACCUCCCAGCCUACA	47	G	A	-26.1	-26.3	-0.00766284
hsa-mir-1200	UGCUACUUCUCCUGAGCCAUUCUGAGCCUCAAUCACUUGCCAGAGAGAUUGGUUCAGGAAUUUGUCAGGGAUAGCC	rs77814495	UGCUACUUCUCCUGAGCCAUUCCGAGCCUCAAUCACUUGCCAGAGAGAUUGGUUCAGGAAUUUGUCAGGGAUAGCC	23	U	C	-26.4	-26.6	-0.00757576
hsa-mir-1200	UGCUACUUCUCCUGAGCCAUUCUGAGCCUCAAUCACUUGCCAGAGAGAUUGGUUCAGGAAUUUGUCAGGGAUAGCC	rs180826747	UGCUACUUCUCCUGAGCCAUUCUGAGCCUCAAUCACUUGCCAAAGAGAUUGGUUCAGGAAUUUGUCAGGGAUAGCC	43	G	A	-26.4	-26.6	-0.00757576
hsa-mir-4274	GGGGCAUUUAGGGUAACUGAGCUGCUGCCGGGGCCUGGCGCUCCUCUACCUUGUCAGGUGACCCAGCAGUCCCUCCCCCUGCAUGGUGCCC	rs12512664	GGGGCAUUUAGGGUGACUGAGCUGCUGCCGGGGCCUGGCGCUCCUCUACCUUGUCAGGUGACCCAGCAGUCCCUCCCCCUGCAUGGUGCCC	15	G	A	-40.7	-40.4	0.00737101
hsa-mir-323b	UGGUACUCGGAGGGAGGUUGUCCGUGGUGAGUUCGCAUUAUUUAAUGAUGCCCAAUACACGGUCGACCUCUUUUCGGUAUCA	rs56103835	CGGUACUCGGAGGGAGGUUGUCCGUGGUGAGUUCGCAUUAUUUAAUGAUGCCCAAUACACGGUCGACCUCUUUUCGGUAUCA	1	U	C	-40.44	-40.74	-0.0074184
hsa-mir-649	GGCCUAGCCAAAUACUGUAUUUUUGAUCGACAUUUGGUUGAAAAAUAUCUAUGUAUUAGUAAACCUGUGUUGUUCAAGAGUCCACUGUGUUUUGCUG	rs183799425	GGCCUAGCCAAAUACUGUAUUUUUGAUCGACAUUUGGUUGAAAAAUAUCUAAGUAUUAGUAAACCUGUGUUGUUCAAGAGUCCACUGUGUUUUGCUG	52	U	A	-27	-27.2	-0.00740741
hsa-mir-4477b	ACCUCCUCCCGUGAAUCACAAAUGUCCUUAAUAGCAAUCCUUAAAUGCCAUUAAGGACAUUUGUGAUUGAUGGGAGGAGGA	rs35282198	ACCUCCUCCCAUGAAUCACAAAUGUCCUUAAUAGCAAUCCUUAAAUGCCAUUAAGGACAUUUGUGAUUGAUGGGAGGAGGA	11	G	A	-55.3	-55.7	-0.00723327
hsa-mir-548ad	CUGUUAGGUUGGUGCAAAAGUAAUUGUGGUUUUUGAAAGUAACUUGGCGAAAACGACAAUGACUUUUGCACCAAUCUAAUAC	rs115818870	CUGUUAGGUUGGUGCAAAAGUAAUUGUGGUUUUUGAAAGUAACUUGGCGAAAACGACAAUGGCUUUUGCACCAAUCUAAUAC	62	A	G	-42.1	-42.4	-0.00712589
hsa-mir-548ad	CUGUUAGGUUGGUGCAAAAGUAAUUGUGGUUUUUGAAAGUAACUUGGCGAAAACGACAAUGACUUUUGCACCAAUCUAAUAC	rs62143301	CUGUUAGGUUGGUGCAAAAGUAAUUGUGGUUUUUGAAAGUAACUUGGCAAAAACGACAAUGACUUUUGCACCAAUCUAAUAC	49	G	A	-42.1	-42.4	-0.00712589
hsa-mir-3909	GGUAUGCUGUUGCGCUGUCCUUCCUCUGGGGAGCAGGCUCCGGGGGACAGGGAAAAGCACACAAGGAACUUGUCCUCUAGGGCCUGCAGUCUCAUGGGAGAGUGACAUGCACCAGGACC	rs142753294	GGUAUGCUGUUGCACUGUCCUUCCUCUGGGGAGCAGGCUCCGGGGGACAGGGAAAAGCACACAAGGAACUUGUCCUCUAGGGCCUGCAGUCUCAUGGGAGAGUGACAUGCACCAGGACC	14	G	A	-58.13	-58.53	-0.00688113
hsa-mir-548al	GGUCGGUGCAAAAGUAAUUGCUGUUUUUGCCAUUAAAAAUAAUGGCAUUAAAAGUAAUGGCAAAAACGGCAAUGACUUUUGUACCAAUCUAAUAUCU	rs10437738	GGUCGGUGCAAAAGUAAUUGCUGUUUUUGCCAUUAAAAAUAAUGGCGUUAAAAGUAAUGGCAAAAACGGCAAUGACUUUUGUACCAAUCUAAUAUCU	47	A	G	-44.9	-45.2	-0.00668151
hsa-mir-4727	AAUCUGCCAGCUUCCACAGUGGCAGAUUUUCCCAUAGUGGGAAGCUGGCAGAUUC	rs73295187	AAUCUGCCAGCUUCCACCGUGGCAGAUUUUCCCAUAGUGGGAAGCUGGCAGAUUC	18	A	C	-31.7	-31.9	-0.00630915
hsa-mir-5706	AGCUAGGUCUUCUGGAUAACAUGCUGAAGCUUCUACGUCAUUCAGCACUUGCUUCAGCAUGUUUUCCAGAGGAUCUAGCU	rs77966622	AGCUAGGUCUUCUGGAUAACAUGCUGAAGCUUCUACGUCAUUCAGCACUUGCUUCAGCAUGUUUUCCAGAAGAUCUAGCU	71	A	G	-49.2	-48.9	0.00609756
hsa-mir-4308	UAUGGGUUCAGAGGGAACUCCAUUGGACAGAAAUUUCCUUUUGAGGAAAUCUUUCCCUGGAGUUUCUUCUUACCUUUUUCC	rs151262959	UAUGGGUUCAGAGGGAACUCCAUUGGAUAGAAAUUUCCUUUUGAGGAAAUCUUUCCCUGGAGUUUCUUCUUACCUUUUUCC	28	C	U	-33.4	-33.6	-0.00598802
hsa-mir-412	CUGGGGUACGGGGAUGGAUGGUCGACCAGUUGGAAAGUAAUUGUUUCUAAUGUACUUCACCUGGUCCACUAGCCGUCCGUAUCCGCUGCAG	rs115831106	CUGGGGUACGGGGAUGGAUGGUUGACCAGUUGGAAAGUAAUUGUUUCUAAUGUACUUCACCUGGUCCACUAGCCGUCCGUAUCCGCUGCAG	23	C	U	-34.7	-34.9	-0.00576369
hsa-mir-1269a	UGGAUUGCCUAGACCAGGGAAGCCAGUUGGCAUGGCUCAGUCCAAGUCUGACCACCUGAGGAAUGCCUGGACUGAGCCGUGCUACUGGCUUCCCUGGUCUCCAGC	rs73239138	UGGAUUGCCUAGACCAGGGAAGCCAGUUGGCAUGGCUCAGUCCAAGUCUGACCACCUGAGGAAUGCCUGGACUGAGCCAUGCUACUGGCUUCCCUGGUCUCCAGC	79	A	G	-71.01	-70.61	0.00563301
hsa-mir-621	UAGAUUGAGGAAGGGGCUGAGUGGUAGGCGGUGCUGCUGUGCUCUGAUGAAGACCCAUGUGGCUAGCAACAGCGCUUACCUUUUGUCUCUGGGUCC	rs181274589	UAGAUUGAGGAAGGGGCUGAGUGGUAGGCGGUGCUGCUGUGCUCUGAUGAAGACCCAUGUGGCUAGCAACAGCGCUUACCUUUUGUCUCUGGGUCG	96	C	G	-35.8	-36	-0.00558659
hsa-mir-1268b	ACCCGGGCGUGGUGGUGGGGGUGGGUGCCUGUAAUUCCAGCUAGUUGGGA	rs111756476	ACCCGGGCGUGGUGGUGGGGGUGGGUGCCUGUAAUUCCAGCUAGUUGGGU	50	A	U	-18.1	-18.2	-0.00552486
hsa-mir-326	CUCAUCUGUCUGUUGGGCUGGAGGCAGGGCCUUUGUGAAGGCGGGUGGUGCUCAGAUCGCCUCUGGGCCCUUCCUCCAGCCCCGAGGCGGAUUCA	rs72561778	CUCGUCUGUCUGUUGGGCUGGAGGCAGGGCCUUUGUGAAGGCGGGUGGUGCUCAGAUCGCCUCUGGGCCCUUCCUCCAGCCCCGAGGCGGAUUCA	4	A	G	-55.8	-56.1	-0.00537634
hsa-mir-1236	GUGAGUGACAGGGGAAAUGGGGAUGGACUGGAAGUGGGCAGCAUGGAGCUGACCUUCAUCAUGGCUUGGCCAACAUAAUGCCUCUUCCCCUUGUCUCUCCAG	rs185147690	GUGAGUGACAGGGGAAAUGGGGAUGGACUGGAAGUGGGCAGCAUGGAGCUGACCUUCAUCAUGGCUUGGCCAACAUAAUGCCUCUUGCCCUUGUCUCUCCAG	87	C	G	-38.3	-38.5	-0.00522193
hsa-mir-192	GCCGAGACCGAGUGCACAGGGCUCUGACCUAUGAAUUGACAGCCAGUGCUCUCGUCUCCCCUCUGGCUGCCAAUUCCAUAGGUCACAGGUAUGUUCGCCUCAAUGCCAGC	rs139493589	GCCGAGACCGAGUGCACAGGGCUCUGACCUAUGAAUUGACAGCCAGUGCUCUCGUCUCCCCUCUGGCUGCCAAUUCCAUAGGUCACAGGUAUGUUUGCCUCAAUGCCAGC	96	C	U	-39.49	-39.69	-0.00506457
hsa-mir-4789	CAUGCUACGUAUGUAUACACCUGAUAUGUGUAUGUGUAAAUACAUAUCCACACACAUAGCAGGUGUAUAUAUAGGUAGCCUG	rs78831152	CAUGCUACGUAUGUAUACACCUGAUAUGUGUAUGUGUAAAUACAUAUCCACACACAUAGCAGGUGUAUAUAUAGGUAGCUUG	80	C	U	-41.5	-41.7	-0.00481928
hsa-mir-548o	UGGUGAAAAUGUGUUGAUUGUAAUGGUUCCUAUUCUGAUCAAUAAACAUGGUUUGAGCCUAGUUACAAUGAUCUAAAAUUCACGGUCCAAAACUGCAGUUACUUUUGCACCAAC	rs141762298	UGGUGAAAAUGUGUUGAUUGUAAUGGUUCCUAUUCUGAUCAAUAAACAUGGUUUGAGCCUAGUUACAAUGAUCUAAAAUUCACAGUCCAAAACUGCAGUUACUUUUGCACCAAC	84	G	A	-22.6	-22.7	-0.00442478
hsa-mir-1273a	UGAGGCAGGAGAAUUGCUUGAACCCGGGUGGUGGAGGUUGCAGUGAGCCAAGAUUGCGCCACUGCACUCCAGCCUGGGCGACAAAGCAAGACUCUUUCUUGGA	rs184062845	UGAGGCAGGAGAAUUGCUUGAACCCGGGUGGUGGAGGUUGCAGUGAGCCAAGACUGCGCCACUGCACUCCAGCCUGGGCGACAAAGCAAGACUCUUUCUUGGA	54	U	C	-47.5	-47.7	-0.00421053
hsa-mir-553	CUUCAAUUUUAUUUUAAAACGGUGAGAUUUUGUUUUGUCUGAGAAAAUCUCGCUGUUUUAGACUGAGG	rs190622705	CUUCAAUUUUAUUUUAAGACGGUGAGAUUUUGUUUUGUCUGAGAAAAUCUCGCUGUUUUAGACUGAGG	18	A	G	-25	-25.1	-0.004
hsa-mir-663a	CCUUCCGGCGUCCCAGGCGGGGCGCCGCGGGACCGCCCUCGUGUCUGUGGCGGUGGGAUCCCGCGGCCGUGUUUUCCUGGUGGCCCGGCCAUG	rs183843457	CCUUCCGGGGUCCCAGGCGGGGCGCCGCGGGACCGCCCUCGUGUCUGUGGCGGUGGGAUCCCGCGGCCGUGUUUUCCUGGUGGCCCGGCCAUG	9	C	G	-50.2	-50.4	-0.00398406
hsa-mir-378i	GGGAGCACUGGACUAGGAGUCAGAAGGUGGAGUUCUGGGUGCUGUUUUCCCACUCUUGGGCCCUGGGCAUGUUCUG	rs111400080	GGGAGCACUGGACUAGGAGUCAGAAGGUGGAGGUCUGGGUGCUGUUUUCCCACUCUUGGGCCCUGGGCAUGUUCUG	33	U	G	-25.1	-25.2	-0.00398406
hsa-mir-4514	GUUGAGACAGGCAGGAUUGGGGAAACAUCUUUUACCUCGUCUCUUGCCUGUUUUAGA	rs11857567	AUUGAGACAGGCAGGAUUGGGGAAACAUCUUUUACCUCGUCUCUUGCCUGUUUUAGA	1	G	A	-25.7	-25.8	-0.00389105
hsa-mir-892a	GCAGUGCCUUACUCAGAAAGGUGCCAGUCACUUACACUACAUGUCACUGUGUCCUUUCUGCGUAGAGUAAGGCUC	rs183818844	GCAGUGCCUUACUCAGAGAGGUGCCAGUCACUUACACUACAUGUCACUGUGUCCUUUCUGCGUAGAGUAAGGCUC	18	A	G	-28.1	-28.2	-0.00355872
hsa-mir-488	GAGAAUCAUCUCUCCCAGAUAAUGGCACUCUCAAACAAGUUUCCAAAUUGUUUGAAAGGCUAUUUCUUGGUCAGAUGACUCUC	rs181176070	GAGAAUCAUCUCUCCCAGAUAAUGGCACUCUCAGACAAGUUUCCAAAUUGUUUGAAAGGCUAUUUCUUGGUCAGAUGACUCUC	34	A	G	-32.6	-32.7	-0.00306748
hsa-mir-4743	GCUGGCCGGAUGGGACAGGAGGCAUGAAUGAGCCAUCUUUCCAAUGCCUUUCUGUCUUUUCUGGUCCAG	rs78396863	CCUGGCCGGAUGGGACAGGAGGCAUGAAUGAGCCAUCUUUCCAAUGCCUUUCUGUCUUUUCUGGUCCAG	1	G	C	-34.5	-34.6	-0.00289855
hsa-mir-4479	GAAACCAAGUCCGAGCGUGGCUGGCGCGGGAAAGUUCGGGAACGCGCGCGGCCGUGCUCGGAGCAGCGCCA	rs116932476	GAAACCAAAUCCGAGCGUGGCUGGCGCGGGAAAGUUCGGGAACGCGCGCGGCCGUGCUCGGAGCAGCGCCA	9	G	A	-34.84	-34.94	-0.00287026
hsa-mir-937	AGCACUGCCCCCGGUGAGUCAGGGUGGGGCUGGCCCCCUGCUUCGUGCCCAUCCGCGCUCUGACUCUCUGCCCACCUGCAGGAGCU	rs138684024	AGCACUGCCCCUGGUGAGUCAGGGUGGGGCUGGCCCCCUGCUUCGUGCCCAUCCGCGCUCUGACUCUCUGCCCACCUGCAGGAGCU	12	C	U	-36.6	-36.7	-0.00273224
hsa-mir-4725	GUGUCUCUCUGGAGACCCUGCAGCCUUCCCACCCACCAGGGAGCUUUCCAUGGGCUGUGGGGAAGGCGUCAGUGUCGGGUGAGGGAACAC	rs72817738	GUGUCUCUCUGGAGACCCUGCAGCCUUCCCACCCACCAGGGAGCUUUCCAUGGGCUGUGGGGAAGGCGCCAGUGUCGGGUGAGGGAACAC	69	U	C	-42.4	-42.5	-0.00235849
hsa-mir-4762	CUGAUACCCCAAAUCUUGAUCAGAAGCCUUGAUCAGAAGCUAGGAAGGCUUCUGAUCAAGAUUUGUGGUGUCAAG	rs111656853	GUGAUACCCCAAAUCUUGAUCAGAAGCCUUGAUCAGAAGCUAGGAAGGCUUCUGAUCAAGAUUUGUGGUGUCAAG	1	C	G	-43.84	-43.94	-0.00228102
hsa-mir-3615	GACUCUGGGACGCUCAGACGCCGCGCGGGGCGGGGAUUGGUCUGUGGUCCUCUCUCGGCUCCUCGCGGCUCGCGGCGGCCGACGGUU	rs183452776	GACUCUGGGACGCUCAGACGCCGCGCGGGGCGGGGAUUGGUCUGUGGUCCUCUCUCGGCUCCUCGCGGCUCCCGGCGGCCGACGGUU	72	G	C	-45.8	-45.9	-0.00218341
hsa-mir-4764	UCUUCCCCAUGGAUGUGGAAGGAGUUAUCUGUCACCAGUCAGAUAACUGUCACCAGUCAGUUAACUCCUUUCACACCCAUGGGGAAGA	rs80267262	UCUUCCCCAUGGAUGUGGAAGGAGUUAUCUGUCACCAGUCAGAUAACUGUCACCAGUUAGUUAACUCCUUUCACACCCAUGGGGAAGA	58	C	U	-51.1	-51.2	-0.00195695
hsa-mir-605	GCCCUAGCUUGGUUCUAAAUCCCAUGGUGCCUUCUCCUUGGGAAAAACAGAGAAGGCACUAUGAGAUUUAGAAUCAAGUUAGG	rs113212828	GCCCUAGCUUGGUUCUGAAUCCCAUGGUGCCUUCUCCUUGGGAAAAACAGAGAAGGCACUAUGAGAUUUAGAAUCAAGUUAGG	17	A	G	-52.3	-52.4	-0.00191205
hsa-mir-4424	CUUACAUCACACACAGAGUUAACUCAAAAUGGACUAAUUUUUCCACUAGUUAGUCCAUUUCAAGUUAACUCUGUGUGUGAUGUAGU	rs56088671	UUUACAUCACACACAGAGUUAACUCAAAAUGGACUAAUUUUUCCACUAGUUAGUCCAUUUCAAGUUAACUCUGUGUGUGAUGUAGU	1	C	U	-53.6	-53.7	-0.00186567
hsa-mir-222	GCUGCUGGAAGGUGUAGGUACCCUCAAUGGCUCAGUAGCCAGUGUAGAUCCUGUCUUUCGUAAUCAGCAGCUACAUCUGGCUACUGGGUCUCUGAUGGCAUCUUCUAGCU	rs191727254	GCUGCUGGAAGGUGUAGGUACCCUCAUUGGCUCAGUAGCCAGUGUAGAUCCUGUCUUUCGUAAUCAGCAGCUACAUCUGGCUACUGGGUCUCUGAUGGCAUCUUCUAGCU	27	A	U	-54.1	-54.2	-0.00184843
hsa-mir-548i-2	UAGAUGGCUCCGAAGUUUGCAUCCUAUUAGUUUGGUGCAAAAGUAAUUGCGGAUUUUGCCAUUAAAAGUAAUGGCAAAAAUAGCAAUUAUUUUUGUACCAGCCUAGUAUCUUUUCUCCUUCUAACAAAGUUCGUCCCUGAUCCAUCUCA	rs111766467	UAGAUGGCUCCGAAGUUUGCAUCCUAUUAGUUUGGUGCAAAAGUAAUUGCGGAUUUUGCCAUUAAAAGUAAUGGCAAAAACAGCAAUUAUUUUUGUACCAGCCUAGUAUCUUUUCUCCUUCUAACAAAGUUCGUCCCUGAUCCAUCUCA	81	C	U	-55	-54.9	0.00181818
hsa-mir-4477b	ACCUCCUCCCGUGAAUCACAAAUGUCCUUAAUAGCAAUCCUUAAAUGCCAUUAAGGACAUUUGUGAUUGAUGGGAGGAGGA	rs4928837	ACCUCCUCCCGUGAAUCACAAAUGUCCUUAAUAGCAAUCCUUAAAUGCCAUUAAGGACAUUUGUGAUUGAUGGGAGGAGGU	81	A	U	-55.3	-55.4	-0.00180832
hsa-mir-1302-3	GGAUGCCCAGCUAGUUUGAAUUUUAGAUAAACAACGAAUAAUUUCGUAGCAUAAAUAUUUCCCAAGCUUAGUUUGGGACAUACUUAUGCUAAAAAACAUUAUUGGUUGUUUAUCUGAGAUUCAAAAUUAAGCAUUUUA	rs2441622	GGAUGCCCAGCUAGUUUGAAUUUUAGAUAAACAACGAAUAAUUUCGUAGCAUAAAUAUUUCCCAAGCUUAGUUUGGGACAUACUUAUGCUAAAAAACAUUAUUGGUUGUUUAUCUGAGAUUCAGAAUUAAGCAUUUUA	124	A	G	-56.5	-56.6	-0.00176991
hsa-mir-561	CUUCAUCCACCAGUCCUCCAGGAACAUCAAGGAUCUUAAACUUUGCCAGAGCUACAAAGGCAAAGUUUAAGAUCCUUGAAGUUCCUGGGGGAACCAU	rs112456539	CUUCAUCCACCAGUCCUCCAGGAACAUCAAGGAUCUUAGACUUUGCCAGAGCUACAAAGGCAAAGUUUAAGAUCCUUGAAGUUCCUGGGGGAACCAU	39	A	G	-57.6	-57.7	-0.00173611
hsa-mir-559	GCUCCAGUAACAUCUUAAAGUAAAUAUGCACCAAAAUUACUUUUGGUAAAUACAGUUUUGGUGCAUAUUUACUUUAGGAUGUUACUGGAGCUCCCA	rs114803590	GCUCCAGUAACAUCUUAAAGUAAAUAUGCACCAAAAUUACUUCUGGUAAAUACAGUUUUGGUGCAUAUUUACUUUAGGAUGUUACUGGAGCUCCCA	43	U	C	-59.1	-59.2	-0.00169205
hsa-mir-5087	AGCUUUCUACGGGUUUGUAGCUUUGCUGGCAUGUUAAGUGUUGUCCUACAGUCGCAAGCAUAAGAAAGAGAAAGUA	rs2992458	AGCUUUCUACGGGUUUGUAGCUUUGCCGGCAUGUUAAGUGUUGUCCUACAGUCGCAAGCAUAAGAAAGAGAAAGUA	27	C	U	-19.02	-19.02	0
hsa-mir-1307	CAUCAAGACCCAGCUGAGUCACUGUCACUGCCUACCAAUCUCGACCGGACCUCGACCGGCUCGUCUGUGUUGCCAAUCGACUCGGCGUGGCGUCGGUCGUGGUAGAUAGGCGGUCAUGCAUACGAAUUUUCAGCUCUUGUUCUGGUGAC	rs7911488	CAUCAAGACCCAGCUGAGUCACUGUCACUGCCUACCAAUCUCGACCGGACCUCGACCGGCUCGUCUGUGCUGCCAAUCGACUCGGCGUGGCGUCGGUCGUGGUAGAUAGGCGGUCAUGCAUACGAAUUUUCAGCUCUUGUUCUGGUGAC	70	U	C	-57.3	-57.3	0
hsa-mir-548al	GGUCGGUGCAAAAGUAAUUGCUGUUUUUGCCAUUAAAAAUAAUGGCAUUAAAAGUAAUGGCAAAAACGGCAAUGACUUUUGUACCAAUCUAAUAUCU	rs515924	GGUCGGUGCAAAAGUAAUUGCUGUUUUUGCCAUUAAAAAUAAUGGCAUUAAAAGUAAUGGCAAAAACGGCAGUGACUUUUGUACCAAUCUAAUAUCU	72	A	G	-44.9	-44.9	0
hsa-mir-423	AUAAAGGAAGUUAGGCUGAGGGGCAGAGAGCGAGACUUUUCUAUUUUCCAAAAGCUCGGUCUGAGGCCCCUCAGUCUUGCUUCCUAACCCGCGC	rs6505162	AUAAAGGAAGUUAGGCUGAGGGGCAGAGAGCGAGACUUUUCUAUUUUCCAAAAGCUCGGUCUGAGGCCCCUCAGUCUUGCUUCCUACCCCGCGC	87	C	A	-48.8	-48.8	0
hsa-mir-4636	UAGAUUCAGAACUCGUGUUCAAAGCCUUUAGCCCAGCAAUGGGAGAGUGCUAAAGGCUUCAAGCACGAGUUCUGAAUCUA	rs257095	UAGAUUCAGAACUCGUGUUCAAAGCCUUUAGCCCAGCAAUGGGAGAGUGCUAAAGGCUUCAAACACGAGUUCUGAAUCUA	63	A	G	-50.2	-50.2	0
hsa-mir-92a-1	CUUUCUACACAGGUUGGGAUCGGUUGCAAUGCUGUGUUUCUGUAUGGUAUUGCACUUGUCCCGGCCUGUUGAGUUUGG	rs9589207	CUUUCUACACAGGUUGGGAUCAGUUGCAAUGCUGUGUUUCUGUAUGGUAUUGCACUUGUCCCGGCCUGUUGAGUUUGG	22	G	A	-36.2	-36.2	0
hsa-mir-891a	CCUUAAUCCUUGCAACGAACCUGAGCCACUGAUUCAGUAAAAUACUCAGUGGCACAUGUUUGUUGUGAGGGUCAAAAGA	rs5965990	CCUUAAUCCUUGCAACGAACCUGAGCCACUGAUUUAGUAAAAUACUCAGUGGCACAUGUUUGUUGUGAGGGUCAAAAGA	35	C	U	-35.22	-35.22	0
hsa-mir-1182	GGGACUUGUCACUGCCUGUCUCCUCCCUCUCCAGCAGCGACUGGAUUCUGGAGUCCAUCUAGAGGGUCUUGGGAGGGAUGUGACUGUUGGGAAGCCC	rs147736691	GGGACUUGUCACUGCCUGUCUCCUCCCUCUCCAGCAGCGACUGGAUUCUGGAGUUCAUCUAGAGGGUCUUGGGAGGGAUGUGACUGUUGGGAAGCCC	55	C	U	-37.9	-37.9	0
hsa-mir-1273d	GAAUCGCUUGAACCCAUGAGGUUGAGGCUGCAGUGAGCCAAGAUCGUGCCACUGCACUUCAGCCUGGGUGACAAGAGCGAAACUUC	rs141221242	GAAUCGCUUGAACCCAUGAGGUUGAGGCUGCAGUGAGCCAAGAUAGUGCCACUGCACUUCAGCCUGGGUGACAAGAGCGAAACUUC	45	C	A	-41	-41	0
hsa-mir-135b	CACUCUGCUGUGGCCUAUGGCUUUUCAUUCCUAUGUGAUUGCUGUCCCAAACUCAUGUAGGGCUAAAAGCCAUGGGCUACAGUGAGGGGCGAGCUCC	rs139405984	CACUCUGCUGUGGCCUAUGGCUUUUCAUUCCUAUGUGAUUGCUCUCCCAAACUCAUGUAGGGCUAAAAGCCAUGGGCUACAGUGAGGGGCGAGCUCC	44	G	C	-47.2	-47.2	0
hsa-mir-205	AAAGAUCCUCAGACAAUCCAUGUGCUUCUCUUGUCCUUCAUUCCACCGGAGUCUGUCUCAUACCCAACCAGAUUUCAGUGGAGUGAAGUUCAGGAGGCAUGGAGCUGACA	rs149492792	AAAGAUCCUCAGACAAUCCAUGUGCUUCUCUUGUCCUUCAUUCCACCGGAGUCUGUCUCAUUCCCAACCAGAUUUCAGUGGAGUGAAGUUCAGGAGGCAUGGAGCUGACA	62	A	U	-49.02	-49.02	0
hsa-mir-215	AUCAUUCAGAAAUGGUAUACAGGAAAAUGACCUAUGAAUUGACAGACAAUAUAGCUGAGUUUGUCUGUCAUUUCUUUAGGCCAAUAUUCUGUAUGACUGUGCUACUUCAA	rs145979015	AUUAUUCAGAAAUGGUAUACAGGAAAAUGACCUAUGAAUUGACAGACAAUAUAGCUGAGUUUGUCUGUCAUUUCUUUAGGCCAAUAUUCUGUAUGACUGUGCUACUUCAA	3	C	U	-33.4	-33.4	0
hsa-mir-215	AUCAUUCAGAAAUGGUAUACAGGAAAAUGACCUAUGAAUUGACAGACAAUAUAGCUGAGUUUGUCUGUCAUUUCUUUAGGCCAAUAUUCUGUAUGACUGUGCUACUUCAA	rs189877545	AUCAUUCAGAAAUGGUAUACAGGAAAAUGACCUAUGAAUUGACAGACAAUAUAGCUGAGUUUGUCUGUCAUUUCUUUAGGCCAAUAUUCUGUAUGACUUUGCUACUUCAA	99	G	U	-33.4	-33.4	0
hsa-mir-3116-2	UAUUGAGUCCCUACUAUGUUCCAGGCACCUACGAUACCCAGUGCCUGGAACAUAGUAGGGACUCAAUA	rs141963809	UAUUGAGUCCCUACUAUGUUCCAGGCACCUACGAUACCAAGUGCCUGGAACAUAGUAGGGACUCAAUA	39	C	A	-51.1	-51.1	0
hsa-mir-3117	CCCUAAAGGGCCAGACACUAUACGAGUCAUAUAAGGGAAGGCAUUAUAGGACUCAUAUAGUGCCAGGUGUUUUGUGGG	rs12402181	CCCUAAAGGGCCAGACACUAUACGAGUCAUAUAAGGGAAGGCAUUAUAAGACUCAUAUAGUGCCAGGUGUUUUGUGGG	49	G	A	-29.3	-29.3	0
hsa-mir-3118-1	CACACUACAAUAAUUUUCAUAAUGCAAUCACACAUAAUCACUAUGUGACUGCAUUAUGAAAAUUCUUGUAGUGUG	rs76132421	CACACUACAAUAAUUUUCAUAAUGCAAUCACACAUAAUCACCAUGUGACUGCAUUAUGAAAAUUCUUGUAGUGUG	42	C	U	-37.3	-37.3	0
hsa-mir-3118-2	ACACUACAAUAAUUUUCAUAAUGCAAUCACACAUAAUCACUAUGUGACUGCAUUAUGAAAAUUCUUGUAGUGU	rs79594127	ACACUACAAUAAUUUUCAUAAUGCAAUCACACAUAAUCACCAUGUGACUGCAUUAUGAAAAUUCUUGUAGUGU	41	C	U	-34.7	-34.7	0
hsa-mir-3671	AUGUUAUUGCUGCUGCUGUCACAUUUACAUGAAAAUAAAAUGUAAAUUAUUUUAUUUCUAUCAAAUAAGGACUAGUCUGCAGUGAUAU	rs112181011	AUGUUAUUGCUGCUGCUGUCACAUUCACAUGAAAAUAAAAUGUAAAUUAUUUUAUUUCUAUCAAAUAAGGACUAGUCUGCAGUGAUAU	26	U	C	-21.89	-21.89	0
hsa-mir-3972	GCCCAUUUGCCUUGGCUUGGGGUGGCAGUCCUGUGGGAAUGAGAGAUGCCAAACUGGACCUGCCAGCCCCGUUCCAGGGCACAGCAU	rs72646786	GCCCAUUUGCCUUGGCUUGGGGUGGCAGUCCUGUGGGAAUGAGAGAUGCCAAAUUGGACCUGCCAGCCCCGUUCCAGGGCACAGCAU	54	C	U	-44.1	-44.1	0
hsa-mir-4252	UGGGGGGCUGGCAGCUCAUCAGUCCAGGCCAUCUGGCCACUGAGUCAGCACCAGCGCCCAAUC	rs3982072	UGGGGGGCUGGCAGCUCAUCAGUCCAGGCCAUCUGGCCACUGAGUCGGCACCAGCGCCCAAUC	47	G	A	-33	-33	0
hsa-mir-4257	GGCUUAGAAACAGUCCCUAGGUAGGAUUUGGGGAGGAGCUAAGAAGCCCCUACAGGGCCCAGAGGUGGGGACUGAGCCUUAGUUGG	rs74743733	GGCUUAGAAACAGUCCCUAGGUAGGAUUUGGGGAGGAGCUAAGAAGCCCCUACAGGGCCCAGAAGUGGGGACUGAGCCUUAGUUGG	64	G	A	-30.2	-30.2	0
hsa-mir-4684	GCACCAGGGGUACCUCUCUACUGACUUGCAACAUACAUUUGUCUUGGUGUGUUGCAAGUCGGUGGAGACGUACCCUUGGUGC	rs191124214	GCACCAGGGGUACCUCUCUACUGACUUGCAACAUACAUUUGUCUUGGUAUGUUGCAAGUCGGUGGAGACGUACCCUUGGUGC	49	G	A	-62.6	-62.6	0
hsa-mir-4781	AGGUGCACGCUCUAGCGGGGAUUCCAAUAUUGGGCCAAUUCCCCCAAUGUUGGAAUCCUCGCUAGAGCGUGCACUU	rs74085143	AGGUGCACGCUCUAGCGGGGAUUCCAAUAUUGGGCCAAUUCCCCCAAUAUUGGAAUCCUCGCUAGAGCGUGCACUU	49	A	G	-64	-64	0
hsa-mir-488	GAGAAUCAUCUCUCCCAGAUAAUGGCACUCUCAAACAAGUUUCCAAAUUGUUUGAAAGGCUAUUUCUUGGUCAGAUGACUCUC	rs186200318	GAGAAUCAUCUCUCCCGGAUAAUGGCACUCUCAAACAAGUUUCCAAAUUGUUUGAAAGGCUAUUUCUUGGUCAGAUGACUCUC	17	A	G	-32.6	-32.6	0
hsa-mir-5187	GACUAAGGGUGGGAUGAGGGAUUGAAGUGGAGCAGGAAUGCGCUUUUCUCCACUGAAUCCUCUUUUCCUCAGGUGG	rs189046498	GACUAAGGGUGGGAUGAGGGAUUGAAGUGGAGCAGGAAGGCGCUUUUCUCCACUGAAUCCUCUUUUCCUCAGGUGG	39	U	G	-25.5	-25.5	0
hsa-mir-5187	GACUAAGGGUGGGAUGAGGGAUUGAAGUGGAGCAGGAAUGCGCUUUUCUCCACUGAAUCCUCUUUUCCUCAGGUGG	rs112674232	GACUAACGGUGGGAUGAGGGAUUGAAGUGGAGCAGGAAUGCGCUUUUCUCCACUGAAUCCUCUUUUCCUCAGGUGG	7	G	C	-25.5	-25.5	0
hsa-mir-5191	AGUUGGCCAGGACCCCAAGCCCCCAGCACUUCAUUCUUGCUGUCCUCUCCUGGUCUGGGAGGAUAGAAGAGAGGAUAGGAAGAAUGAAGUGCUGGGCGCUUAGGGGGAUCCUGGCCAACU	rs76756293	AGUUGGCCAGGACCCCAAGCCCCCAGCACUUCAUUCUUGCUGUCCUCUCCUGGUCUGGGAGGAUAGAAGAGAGGAUAGGAAGAAUGAAGUGCUGGGUGCUUAGGGGGAUCCUGGCCAACU	97	C	U	-90.1	-90.1	0
hsa-mir-548ac	GUAUUAGGUUGGUGCAAAAGUUAUUGUGGUUUUUGCUAUUUUUUUUUAAUGGCAAAAACCGGCAAUUACUUUUGCACUAACCUAGUAG	rs1414273	GUAUUAGGUUGGUGCAAAAGUUAUUGUGGUUUUUGCUAUUUUUUUUUAAUGGCAAAAACCGGCAAUUACUUUUGCACUAACCUAAUAG	85	A	G	-50.5	-50.5	0
hsa-mir-552	AACCAUUCAAAUAUACCACAGUUUGUUUAACCUUUUGCCUGUUGGUUGAAGAUGCCUUUCAACAGGUGACUGGUUAGACAAACUGUGGUAUAUACA	rs184377285	AACCAUUCAAAUAUACCACAGUUUGUUUAACCUUUUGCCUGUUGGUUGAAGAUGCCUUUCAACAGGUGACUGGUUAGACAAACUGUGGUAUGUACA	92	A	G	-49.9	-49.9	0
hsa-mir-554	ACCUGAGUAACCUUUGCUAGUCCUGACUCAGCCAGUACUGGUCUUAGACUGGUGAUGGGUCAGGGUUCAUAUUUUGGCAUCUCUCUCUGGGCAUCU	rs149994627	ACCUGAGUAACCUUUGCUAGUCCUGACUCAGCCAGUACUGGUCUUAGACUGGUGAUGGGUCAGGGUUCACAUUUUGGCAUCUCUCUCUGGGCAUCU	70	U	C	-33.5	-33.5	0
hsa-mir-557	AGAAUGGGCAAAUGAACAGUAAAUUUGGAGGCCUGGGGCCCUCCCUGCUGCUGGAGAAGUGUUUGCACGGGUGGGCCUUGUCUUUGAAAGGAGGUGGA	rs78825966	AGAAUGGGCAAAUGAACAGUAAAUUUGGAGGCCUGGGGCCCUCCCUGCUGCUGGAGAAGUGUUUGCAUGGGUGGGCCUUGUCUUUGAAAGGAGGUGGA	68	C	U	-33	-33	0
hsa-mir-1302-3	GGAUGCCCAGCUAGUUUGAAUUUUAGAUAAACAACGAAUAAUUUCGUAGCAUAAAUAUUUCCCAAGCUUAGUUUGGGACAUACUUAUGCUAAAAAACAUUAUUGGUUGUUUAUCUGAGAUUCAAAAUUAAGCAUUUUA	rs74625964	GGAUGCCCAGCUAGUUUGAAUUUUAGAUAAACAACGAAUAAUCUCGUAGCAUAAAUAUUUCCCAAGCUUAGUUUGGGACAUACUUAUGCUAAAAAACAUUAUUGGUUGUUUAUCUGAGAUUCAAAAUUAAGCAUUUUA	43	U	C	-56.5	-56.5	0
hsa-mir-149	GCCGGCGCCCGAGCUCUGGCUCCGUGUCUUCACUCCCGUGCUUGUCCGAGGAGGGAGGGAGGGACGGGGGCUGUGCUGGGGCAGCUGGA	rs71428439	GCCGGCGCCCGAGCUCUGGCUCCGUGUCUUCACUCCCGUGCUUGUCCGAGGAGGGAGGGAGGGACGGGGGCUGUGCUGGGGCGGCUGGA	83	G	A	-55.8	-55.8	0
hsa-mir-26b	CCGGGACCCAGUUCAAGUAAUUCAGGAUAGGUUGUGUGCUGUCCAGCCUGUUCUCCAUUACUUGGCUCGGGGACCGG	rs188612260	CCGGGACCCAGUUCAAGUAAUUCAGGAUAGGUUGUGUGUUGUCCAGCCUGUUCUCCAUUACUUGGCUCGGGGACCGG	39	C	U	-40.1	-40.1	0
hsa-mir-3682	UAAGUUAUAUAUGUCUACUUCUACCUGUGUUAUCAUAAUAAAGGUGUCAUGAUGAUACAGGUGGAGGUAGAAAUAUAUAACUUA	rs116380885	UAAGUUAUAUAUGUCUGCUUCUACCUGUGUUAUCAUAAUAAAGGUGUCAUGAUGAUACAGGUGGAGGUAGAAAUAUAUAACUUA	17	A	G	-47.3	-47.3	0
hsa-mir-3682	UAAGUUAUAUAUGUCUACUUCUACCUGUGUUAUCAUAAUAAAGGUGUCAUGAUGAUACAGGUGGAGGUAGAAAUAUAUAACUUA	rs1047873	UAAGUUAUAUGUGUCUACUUCUACCUGUGUUAUCAUAAUAAAGGUGUCAUGAUGAUACAGGUGGAGGUAGAAAUAUAUAACUUA	11	A	G	-47.3	-47.3	0
hsa-mir-4268	AUGCACAUCAGGUUCUAGAGGUUUUGCCCUAGCGGCUCCUCCUCUCAGGAUGUGAUGUCACCUG	rs4674470	AUGCACAUCAGGUUCUAGAGGUUUUGCCCUAGCGGCUCCUCCUCUCAGGAUGUGAUGUCACCUA	64	A	G	-26.1	-26.1	0
hsa-mir-4268	AUGCACAUCAGGUUCUAGAGGUUUUGCCCUAGCGGCUCCUCCUCUCAGGAUGUGAUGUCACCUG	rs140508018	AUGUACAUCAGGUUCUAGAGGUUUUGCCCUAGCGGCUCCUCCUCUCAGGAUGUGAUGUCACCUG	4	C	U	-26.1	-26.1	0
hsa-mir-4431	UGGUUUGCGACUCUGAAAACUAGAAGGUUUAUGACUGGGCAUUUCUCACCCAAUGCCCAAUAUUGAACUUUCUAGUUGUCAGAGUCAUUAACCC	rs187975981	UGGUUUGCGACUCUGAAAACUAGAAGGUUUAUGACUGGGCAUUUCUUACCCAAUGCCCAAUAUUGAACUUUCUAGUUGUCAGAGUCAUUAACCC	47	C	U	-46.9	-46.9	0
hsa-mir-4433	CAUCCUCCUUACGUCCCACCCCCCACUCCUGUUUCUGGUGAAAUAUUCAAACAGGAGUGGGGGUGGGACAUAAGGAGGAUA	rs12473206	CAUCCUCCUUACGUCCCACCCCCGACUCCUGUUUCUGGUGAAAUAUUCAAACAGGAGUGGGGGUGGGACAUAAGGAGGAUA	24	C	G	-57.9	-57.9	0
hsa-mir-4437	ACUUUGUGCAUUGGGUCCACAAGGAGGGGAUGACCCUUGUGGGCUCAGGGUACAAAGGUU	rs192273008	ACUUUGUGCAUUGGGUCCACAAGGAGGGGAUAACCCUUGUGGGCUCAGGGUACAAAGGUU	32	G	A	-34.7	-34.7	0
hsa-mir-4440	CUCUCACCAAGCAAGUGCAGUGGGGCUUGCUGGCUUGCACCGUGACUCCCUCUCACCAAGCAAGUGUCGUGGGGCUUGCUGGCUUGCACUGUGAAGAU	rs62189534	CUCUCACCAAGCAAGUGCAGUGGGGCUUGCUGGCUUGCACCGUGACUCCCUCUCACUAAGCAAGUGUCGUGGGGCUUGCUGGCUUGCACUGUGAAGAU	57	U	C	-39.6	-39.6	0
hsa-mir-4778	UCACAUGUCCAAUUCUGUAAAGGAAGAAGAGGUAAGAAGAAGUGAAGCCCUCUUCUUCCUUUGCAGAGUUGAAUAUGUGG	rs192300002	UCACAUGUCCAAUUCUGUAAAGGAAGAAGAGGUAAGAAGAAGUGAAGCCCUCUUCUUCCUUUGCAGAAUUGAAUAUGUGG	68	G	A	-45.09	-45.09	0
hsa-mir-559	GCUCCAGUAACAUCUUAAAGUAAAUAUGCACCAAAAUUACUUUUGGUAAAUACAGUUUUGGUGCAUAUUUACUUUAGGAUGUUACUGGAGCUCCCA	rs188620729	GCUCCAGUAACAUCUUAAAGUAAAUAUGCACCAAAAUUACUUUUGGUAAAUACAGUUUUGGUGCAUAUUUGCUUUAGGAUGUUACUGGAGCUCCCA	71	A	G	-59.1	-59.1	0
hsa-mir-1324	CCUGAAGAGGUGCAUGAAGCCUGGUCCUGCCCUCACUGGGAACCCCCUUCCCUCUGGGUACCAGACAGAAUUCUAUGCACUUUCCUGGAGGCUCCA	rs137919560	CCUGAAGAGGUGCAUGAAGCCUGGCCCUGCCCUCACUGGGAACCCCCUUCCCUCUGGGUACCAGACAGAAUUCUAUGCACUUUCCUGGAGGCUCCA	25	U	C	-32.5	-32.5	0
hsa-mir-1324	CCUGAAGAGGUGCAUGAAGCCUGGUCCUGCCCUCACUGGGAACCCCCUUCCCUCUGGGUACCAGACAGAAUUCUAUGCACUUUCCUGGAGGCUCCA	rs142051948	CCUGAAGAGGUGCAUGAAGCCUGGUCCUGCCCUCACUGGGAACCCCCUUCCCUCUGGGUACCAGACAGAAUUCUAUGCACUUUCCUGGAGGCCCCA	93	U	C	-32.5	-32.5	0
hsa-mir-3135a	UCACUUUGGUGCCUAGGCUGAGACUGCAGUGGUGCAAUCUCAGUUCACUGCAGCCUUGACCUCCUGGGCUCAGGUGA	rs6787734	UCACUUUGGUGCCUAGGCUGAGACUGCAGUGGUGCAAUCUUAGUUCACUGCAGCCUUGACCUCCUGGGCUCAGGUGA	41	C	U	-33.3	-33.3	0
hsa-mir-3714	GAAGGCAGCAGUGCUCCCCUGUGACGUGCUCCAUCACCGGGCAGGGAAGACACCGCUGCCACCUC	rs55835744	GAAGGCAGCAGUGCUCCCCUGUGACGUGCUCCAUCACUGGGCAGGGAAGACACCGCUGCCACCUC	38	C	U	-30.7	-30.7	0
hsa-mir-3938	AGGAAUUUUUAACCCGAUCACUAGAUUAUCUACAAGGGAAUUUUUUUUUAAUUUAAAAAAUUCCCUUGUAGAUAACCCGGUGGUCAGGUUGGAUGGCUCCAUG	rs59684995	AGGAAUUUUUAACCCGAUCACUAGAUUAUCUACAAGGGAAUUUUUUUUAAAUUUAAAAAAUUCCCUUGUAGAUAACCCGGUGGUCAGGUUGGAUGGCUCCAUG	49	U	A	-50.1	-50.1	0
hsa-mir-4271	AAAUCUCUCUCCAUAUCUUUCCUGCAGCCCCCAGGUGGGGGGGAAGAAAAGGUGGGGAAUUAGAUUC	rs182430703	AAAUCUCUCUCCAUAUCUUUCCUGCAGCCCCCAGGUCGGGGGGAAGAAAAGGUGGGGAAUUAGAUUC	37	G	C	-26.2	-26.2	0
hsa-mir-4445	UUCCUGCAGAUUGUUUCUUUUGCCGUGCAAGUUUAAGUUUUUGCACGGCAAAAGAAACAAUCCAGAGGGU	rs181422764	UUCCUGCAGAUUGUUUCUUUUGCCGUGCAAGUUCAAGUUUUUGCACGGCAAAAGAAACAAUCCAGAGGGU	34	U	C	-40.2	-40.2	0
hsa-mir-3945	GAUGUUGAUGCACGUGACGGGGAGGGCAUAGGAGAGGGUUGAUAUAAAAUGCAAUUACAGCCUCUUAUGCUUUCCAAAGUGGGGGAUGAUUCAAUGAU	rs184993625	GAUGUUGAUGCACGUGACGGGGAGGGCAUAGGAGAGGGUUGAUAUAAAAUGUAAUUACAGCCUCUUAUGCUUUCCAAAGUGGGGGAUGAUUCAAUGAU	52	U	C	-29.2	-29.2	0
hsa-mir-4801	UUGAGGCUUGGUUUUCUUAUGUGUAAAAUGUAAUAACAUUUCUUAUGUUUAAAACACUUUACACAAGAAAACCAAGGCUCAA	rs183586018	UUGAGGCUUGGUUUUCUUAUGUGUAAAAUGUAAUAACAUUUCUUAUGUUUAAAACAAUUUACACAAGAAAACCAAGGCUCAA	57	C	A	-35.6	-35.6	0
hsa-mir-4802	CUGACUGGCUUGUAUGGAGGUUCUAGACCAUGUUAGUGUUCAAGUCUACAUGGAUGGAAACCUUCAAGCAGGCCAAGCAG	rs112628148	CUGACUGGCUUGUGUGGAGGUUCUAGACCAUGUUAGUGUUCAAGUCUACAUGGAUGGAAACCUUCAAGCAGGCCAAGCAG	14	A	G	-36.8	-36.8	0
hsa-mir-573	UUUAGCGGUUUCUCCCUGAAGUGAUGUGUAACUGAUCAGGAUCUACUCAUGUCGUCUUUGGUAAAGUUAUGUCGCUUGUCAGGGUGAGGAGAGUUUUUG	rs192259662	UUUAGCGGUUUCUCCCUGAAGUGAUGUGUAACUGAUCAGGAUUUACUCAUGUCGUCUUUGGUAAAGUUAUGUCGCUUGUCAGGGUGAGGAGAGUUUUUG	43	C	U	-28.6	-28.6	0
hsa-mir-576	UACAAUCCAACGAGGAUUCUAAUUUCUCCACGUCUUUGGUAAUAAGGUUUGGCAAAGAUGUGGAAAAAUUGGAAUCCUCAUUCGAUUGGUUAUAACCA	rs77639117	UACAAUCCAACGAGGAUUCUAAUUUCUCCACGUCUUUGGUAAUAAGGUUUGGCAAAGAUGUGGAAAAAUUGGAAUCCUCUUUCGAUUGGUUAUAACCA	80	A	U	-46.6	-46.6	0
hsa-mir-95	AACACAGUGGGCACUCAAUAAAUGUCUGUUGAAUUGAAAUGCGUUACAUUCAACGGGUAUUUAUUGAGCACCCACUCUGUG	rs183460242	AACACAGUGGGCACUCAAUAAAUGUCUGUUGAAUUGAAAUGCAUUACAUUCAACGGGUAUUUAUUGAGCACCCACUCUGUG	43	G	A	-37.5	-37.5	0
hsa-mir-1229	GUGGGUAGGGUUUGGGGGAGAGCGUGGGCUGGGGUUCAGGGACACCCUCUCACCACUGCCCUCCCACAG	rs2291418	GUGGGUAGGGUUUGGGGGAGAGUGUGGGCUGGGGUUCAGGGACACCCUCUCACCACUGCCCUCCCACAG	23	C	U	-36	-36	0
hsa-mir-1294	CACCUAAUGUGUGCCAAGAUCUGUUCAUUUAUGAUCUCACCGAGUCCUGUGAGGUUGGCAUUGUUGUCUGGCAUUGUCUGAUAUACAACAGUGCCAACCUCACAGGACUCAGUGAGGUGAAACUGAGGAUUAGGAAGGUGUA	rs114020978	CACCUAAUGUGUGCCAAGAUCUGUUCAUUUAUGAUCUCACCGAGUCCUGUGAGGUUGGCAUUGUUGUCUGGCAUUGUCUGAUAUACAACAAUGCCAACCUCACAGGACUCAGUGAGGUGAAACUGAGGAUUAGGAAGGUGUA	91	G	A	-70.2	-70.2	0
hsa-mir-1303	GGCUGGGCAACAUAGCGAGACCUCAACUCUACAAUUUUUUUUUUUUUAAAUUUUAGAGACGGGGUCUUGCUCUGUUGCCAGGCUUU	rs77055126	GGCUGGGCAACACAGCGAGACCUCAACUCUACAAUUUUUUUUUUUUUAAAUUUUAGAGACGGGGUCUUGCUCUGUUGCCAGGCUUU	13	U	C	-43.9	-43.9	0
hsa-mir-3660	GAAAGAAGAACUGGACAAAAUUAAAAUGCUCUUCUGUCAUUGUAAUAGUUCAUAUGGGCACUGACAGGAGAGCAUUUUGACUUUGUCAAGUGUGUCUGCU	rs75102645	GAAAGAAGAACUGGACAAAAUUAAAAUGCUCUUCUGUCAUUGUAAUAGUUUAUAUGGGCACUGACAGGAGAGCAUUUUGACUUUGUCAAGUGUGUCUGCU	51	C	U	-44.6	-44.6	0
hsa-mir-3661	CACCUUCUCGCAGAGGCUCUUGACCUGGGACUCGGACAGCUGCUUGCACUCGUUCAGCUGCUCGAUCCACUGGUCCAGCUCCUUGGUGAACACCUU	rs142542860	CACCUUCUCGCAGAGGCUCUUGACCUGGGACUCGGACAGCUGCCUGCACUCGUUCAGCUGCUCGAUCCACUGGUCCAGCUCCUUGGUGAACACCUU	44	U	C	-36.4	-36.4	0
hsa-mir-3977	UUGUGCUUCAUCGUAAUUAACCUUAAGUGGUUCGGGUAAAUCACUUUAAUUUGUUAUGUGUUGGCAGAAU	rs79512808	UUGUGCUUCAUCGUAAUUAACCUUAAGUGGUUCGGGUAAAUCACUUUAAUGUGUUAUGUGUUGGCAGAAU	51	U	G	-16.52	-16.52	0
hsa-mir-4461	GAGUAGGCUUAGGUUAUGUACGUAGUCUAGGCCAUACGUGUUGGAGAUUGAGACUAGUAGGGCUAGGCCUACUG	rs76018701	GAGUAGGCUUAGGUUAUGUACGUAGUCUAGGCCAUAUGUGUUGGAGAUUGAGACUAGUAGGGCUAGGCCUACUG	37	U	C	-28.7	-28.7	0
hsa-mir-449b	UGACCUGAAUCAGGUAGGCAGUGUAUUGUUAGCUGGCUGCUUGGGUCAAGUCAGCAGCCACAACUACCCUGCCACUUGCUUCUGGAUAAAUUCUUCU	rs10061133	UGACCUGAAUCAGGUAGGCAGUGUAUCGUUAGCUGGCUGCUUGGGUCAAGUCAGCAGCCACAACUACCCUGCCACUUGCUUCUGGAUAAAUUCUUCU	27	U	C	-35.6	-35.6	0
hsa-mir-449c	GCUGGGAUGUGUCAGGUAGGCAGUGUAUUGCUAGCGGCUGUUAAUGAUUUUAACAGUUGCUAGUUGCACUCCUCUCUGUUGCAUUCAGAAGC	rs112705432	GCUGGGAUGUGUCAGGUAGGCAGUGUAUUGCUAGCGGCUGUUAAUGAUUUUAACAGUUGCUAGUUGCACUCCUCUCUGUUGCAUUCAAAAGC	88	G	A	-46.4	-46.4	0
hsa-mir-4638	GACUCGGCUGCGGUGGACAAGUCCGGCUCCAGAACCUGGACACCGCUCAGCCGGCCGCGGCAGGGGUC	rs146528803	GACUCGGCUGCGGUGGAUAAGUCCGGCUCCAGAACCUGGACACCGCUCAGCCGGCCGCGGCAGGGGUC	18	C	U	-31.6	-31.6	0
hsa-mir-581	GUUAUGUGAAGGUAUUCUUGUGUUCUCUAGAUCAGUGCUUUUAGAAAAUUUGUGUGAUCUAAAGAACACAAAGAAUACCUACACAGAACCACCUGC	rs788517	GUUAUGUGAAGGUAUUCUUGUGUUCUCUAGAUCAGUGCUUUUAAAAAAUUUGUGUGAUCUAAAGAACACAAAGAAUACCUACACAGAACCACCUGC	44	G	A	-38.72	-38.72	0
hsa-mir-585	UGGGGUGUCUGUGCUAUGGCAGCCCUAGCACACAGAUACGCCCAGAGAAAGCCUGAACGUUGGGCGUAUCUGUAUGCUAGGGCUGCUGUAACAA	rs184601084	UAGGGUGUCUGUGCUAUGGCAGCCCUAGCACACAGAUACGCCCAGAGAAAGCCUGAACGUUGGGCGUAUCUGUAUGCUAGGGCUGCUGUAACAA	2	G	A	-54.9	-54.9	0
hsa-mir-1275	CCUCUGUGAGAAAGGGUGUGGGGGAGAGGCUGUCUUGUGUCUGUAAGUAUGCCAAACUUAUUUUCCCCAAGGCAGAGGGA	rs76156362	CCUCUGUGAGAAAGGGUGUGGGGGAGAGGCUGUCUUGUGUCAGUAAGUAUGCCAAACUUAUUUUCCCCAAGGCAGAGGGA	42	U	A	-26.43	-26.43	0
hsa-mir-30c-2	AGAUACUGUAAACAUCCUACACUCUCAGCUGUGGAAAGUAAGAAAGCUGGGAGAAGGCUGUUUACUCUUUCU	rs113749278	AGAUACUGUAAACACCCUACACUCUCAGCUGUGGAAAGUAAGAAAGCUGGGAGAAGGCUGUUUACUCUUUCU	15	U	C	-25.24	-25.24	0
hsa-mir-3135b	UGCCCAGGCUGGAGCGAGUGCAGUGGUGCAGUCAGUCCUAGCUCACUGCAGCCUCGAACUCCUGGGCU	rs4351242	UGCCCAGGCUGGAGCGAGUGCAGUGGUGCAGUCAAUCCUAGCUCACUGCAGCCUCGAACUCCUGGGCU	35	A	G	-34.2	-34.2	0
hsa-mir-3939	CUGGCUUCCAAAGGCCUCUGUGUGUUCCUGUAUGUGGGCGUGCACGUACCUGUCACAUGUGUACGCGCAGACCACAGGAUGUCCACACUGGCUUCCAAACACAUCU	rs75692943	CUGGCUUCCAAAGGCCUCUGUGUGUUCCUGUAUGUGGGCGUGCACGUACCUGUCACAUGUGUACGCGCAGACCACAGGAUGUCCACACUGGCUUCCAAAUACAUCU	100	U	C	-39.71	-39.71	0
hsa-mir-3939	CUGGCUUCCAAAGGCCUCUGUGUGUUCCUGUAUGUGGGCGUGCACGUACCUGUCACAUGUGUACGCGCAGACCACAGGAUGUCCACACUGGCUUCCAAACACAUCU	rs80032204	CUGGCUUCCAAAGGCCUCUGUGUGUUCCUGUAUGUGGGCGUGCACGUACCUGUCACAUGUGUACGCGCAGACCACAGGAUGUCCACACUGGCUUCCAAACACGUCU	103	A	G	-39.71	-39.71	0
hsa-mir-4463	AAUAGAUUAUUGGUCACCACCUCCAGUUUCUGAAUUUGUGAGACUGGGGUGGGGCCUGAGAAUUUGC	rs149667688	AAUAGAUUAUUGGUCACCACCUCCAGUUUCUGAAUUUGUGAGACUGGGGUGGGGCCUCAGAAUUUGC	58	G	C	-30.4	-30.4	0
hsa-mir-4643	GUGUGCCCUAGCAUUUAUAAUCAUGUGUUCAUUCACAUGAUCAUAAGUGGACACAUGACCAUAAAUGCUAAAGCACAC	rs186347311	GUGUGCCCUAGCAUUUAUAAUCAUGUGUUCAUUCACAUGCUCAUAAGUGGACACAUGACCAUAAAUGCUAAAGCACAC	40	A	C	-36.5	-36.5	0
hsa-mir-4645	UGAUAGGGAAACCAGGCAAGAAAUAUUGUCUCCUCAAGUUGCGACGAGACAGUAGUUCUUGCCUGGUUUCUCUAUCA	rs116315034	UGAUAGGGAAACCAGGCAAGAAAUAUUGUCUCCUCAAGUUGCGAAGAGACAGUAGUUCUUGCCUGGUUUCUCUAUCA	45	C	A	-50.9	-50.9	0
hsa-mir-5690	CUUUUAAUUUCAGCUACUACCUCUAUUAGGAUUUGGGAGUUAUACUAAUAGAGGUAAUAGUUGAAAUUAAGAG	rs191554501	CUUUUAAUUUCAGCUACUACCUCUGUUAGGAUUUGGGAGUUAUACUAAUAGAGGUAAUAGUUGAAAUUAAGAG	25	A	G	-34.86	-34.86	0
hsa-mir-586	AUGGGGUAAAACCAUUAUGCAUUGUAUUUUUAGGUCCCAAUACAUGUGGGCCCUAAAAAUACAAUGCAUAAUGGUUUUUCACUCUUUAUCUUCUUAU	rs73735310	AUGGGGUAAAACCAUUAUGCAUUGUAUUUUUAGGCCCCAAUACAUGUGGGCCCUAAAAAUACAAUGCAUAAUGGUUUUUCACUCUUUAUCUUCUUAU	35	U	C	-47.9	-47.9	0
hsa-mir-106b	CCUGCCGGGGCUAAAGUGCUGACAGUGCAGAUAGUGGUCCUCUCCGUGCUACCGCACUGUGGGUACUUGCUGCUCCAGCAGG	rs72631827	CCUGCCGGGGCUAAAGUGCUGACAGUGCAGAUAGUGGUCCUCUCCUUGCUACCGCACUGUGGGUACUUGCUGCUCCAGCAGG	46	G	U	-44.9	-44.9	0
hsa-mir-339	CGGGGCGGCCGCUCUCCCUGUCCUCCAGGAGCUCACGUGUGCCUGCCUGUGAGCGCCUCGACGACAGAGCCGGCGCCUGCCCCAGUGUCUGCGC	rs13232101	CGGGGCGGCCGCUCUCCCUGUCCUCCAGGAGCUCACGUGUGCCUGCCUGUGAGCGCCUCGACGACAGAGCCGGCGCCUGCCCCAGUGUAUGCGC	89	C	A	-49.2	-49.2	0
hsa-mir-3609	GUAACAGUAACUUUUAUUCUCAUUUUCCUUUUCUCUACCUUGUAGAGAAGCAAAGUGAUGAGUAAUACUGGCUGGAGCCC	rs149626867	GUAACAGUAUCUUUUAUUCUCAUUUUCCUUUUCUCUACCUUGUAGAGAAGCAAAGUGAUGAGUAAUACUGGCUGGAGCCC	10	A	U	-25.2	-25.2	0
hsa-mir-3666	AGUAAGGUCCGUCAGUUGUAAUGAGACCCAGUGCAAGUGUAGAUGCCGACUCCGUGGCAGAGUUCAGCGUUUCACACUGCCUGGUCUCUGUCACUCUAUUGAAUUAGAUUG	rs186005043	AGUAAGGUCCGUCAGUUGUAAUGAGACCCAGCGCAAGUGUAGAUGCCGACUCCGUGGCAGAGUUCAGCGUUUCACACUGCCUGGUCUCUGUCACUCUAUUGAAUUAGAUUG	32	U	C	-34.5	-34.5	0
hsa-mir-3683	GGGUGUACACCCCCUGCGACAUUGGAAGUAGUAUCAUCUCUCCCUUGGAUGCUACGAACAAUAUCACAGAAGGUGUACACCC	rs6977967	GGGUGUACACCCCCUGCGACAUUGGAAGUAGUAUCAUCUCCCCCUUGGAUGCUACGAACAAUAUCACAGAAGGUGUACACCC	41	C	U	-40.1	-40.1	0
hsa-mir-4285	AUUAGCUGGGGCGGCGAGUCCGACUCAUCAAUAUUUUAAGGAAUGACCCGGCCUUGGGGUGCGGAAUUGCUGCGCGGGCGGGGGC	rs1293864	AUUAGCUGGGGCGGCGAGUCCGACUCAUAAAUAUUUUAAGGAAUGACCCGGCCUUGGGGUGCGGAAUUGCUGCGCGGGCGGGGGC	29	C	A	-30.6	-30.6	0
hsa-mir-4651	CGGCGACGGCGGGGUGGGUGAGGUCGGGCCCCAAGACUCGGGGUUUGCCGGGCGCCUCAGUUCACCGCGGCCG	rs72553980	CGGCGACGGCGGGGUGGGUGAGGUCGGGCCCCAAGACUCGGGGUUUGCCGGGCGCCCCAGUUCACCGCGGCCG	57	U	C	-38.3	-38.3	0
hsa-mir-4652	UAUUGGACGAGGGGACUGGUUAAUAGAACUAACUAACCAGAACUAUUUUGUUCUGUUAACCCAUCCCCUCAUCUAAUA	rs147623472	UAUUGGACGAGGGGACUGGUUAAUAGAACUAACUAACCACAACUAUUUUGUUCUGUUAACCCAUCCCCUCAUCUAAUA	40	G	C	-35.55	-35.55	0
hsa-mir-4658	GCUGCCCUUCACUCAGAGCAUCUACACCCACUACCGGUGAGUGUGGAUCCUGGAGGAAUCGUGGC	rs142606351	GCUGCCCUUCACUCAGAGCAUCUACACCCACUAUCGGUGAGUGUGGAUCCUGGAGGAAUCGUGGC	34	C	U	-25.9	-25.9	0
hsa-mir-548f-4	GAGUUCUAACGUAUUAGGUUGGUGCAAAAGUAAUAGUGGUUUUUGCCAUUAAAAGUAAUGACAAAAACUGUAAUUACUUUUGGAACAAUAUUAAUAGAAUUUCAG	rs193186885	GAGUUCUAAUGUAUUAGGUUGGUGCAAAAGUAAUAGUGGUUUUUGCCAUUAAAAGUAAUGACAAAAACUGUAAUUACUUUUGGAACAAUAUUAAUAGAAUUUCAG	10	C	U	-31	-31	0
hsa-mir-550a-3	GAUGCUUUGCUGGCUGGUGCAGUGCCUGAGGGAGUAAGAGUCCUGUUGUUGUAAGAUAGUGUCUUACUCCCUCAGGCACAUCUCCAACAAGUCUC	rs2463612	GAUGCUUUGCUGGCUGGUGCAGUGCCUGAGGGAGUAAGAGUCCUGUUGUUGUCAGAUAGUGUCUUACUCCCUCAGGCACAUCUCCAACAAGUCUC	53	A	C	-43.9	-43.9	0
hsa-mir-592	UAUUAUGCCAUGACAUUGUGUCAAUAUGCGAUGAUGUGUUGUGAUGGCACAGCGUCAUCACGUGGUGACGCAACAUCAUGACGUAAGACGUCACAAC	rs139323492	UAUUAUGCCAUGACAUUGUGUCAAUAUGCGAUGAUGUGUUGUGAUGGCACAGCGUCAUCACGUGGUGACGCAACAUCAUGACGUAAGACGUCACAGC	96	A	G	-38.3	-38.3	0
hsa-mir-593	CCCCCAGAAUCUGUCAGGCACCAGCCAGGCAUUGCUCAGCCCGUUUCCCUCUGGGGGAGCAAGGAGUGGUGCUGGGUUUGUCUCUGCUGGGGUUUCUCCU	rs73721294	CCCCCAGAAUCUGUCAGGCACUAGCCAGGCAUUGCUCAGCCCGUUUCCCUCUGGGGGAGCAAGGAGUGGUGCUGGGUUUGUCUCUGCUGGGGUUUCUCCU	22	C	U	-44.71	-44.71	0
hsa-mir-93	CUGGGGGCUCCAAAGUGCUGUUCGUGCAGGUAGUGUGAUUACCCAACCUACUGCUGAGCUAGCACUUCCCGAGCCCCCGG	rs72631824	CUGGGGGCUCCAAAGUGCUGUUCGUGCAGGUAGUGUGAUUAUCCAACCUACUGCUGAGCUAGCACUUCCCGAGCCCCCGG	42	C	U	-44.8	-44.8	0
hsa-mir-1207	GCAGGGCUGGCAGGGAGGCUGGGAGGGGCUGGCUGGGUCUGGUAGUGGGCAUCAGCUGGCCCUCAUUUCUUAAGACAGCACUUCUGU	rs191866221	GCAGGGCUGGCAGGGAGGCUGGGAAGGGCUGGCUGGGUCUGGUAGUGGGCAUCAGCUGGCCCUCAUUUCUUAAGACAGCACUUCUGU	25	G	A	-36.5	-36.5	0
hsa-mir-1208	CACCGGCAGAAUCACUGUUCAGACAGGCGGAGACGGGUCUUUCUCGCCCUCUGAUGAGUCACCACUGUGGUGG	rs56863230	CACCCGCAGAAUCACUGUUCAGACAGGCGGAGACGGGUCUUUCUCGCCCUCUGAUGAGUCACCACUGUGGUGG	5	G	C	-25.6	-25.6	0
hsa-mir-30b	ACCAAGUUUCAGUUCAUGUAAACAUCCUACACUCAGCUGUAAUACAUGGAUUGGCUGGGAGGUGGAUGUUUACUUCAGCUGACUUGGA	rs111424617	ACCAAGUUUCAGUUUAUGUAAACAUCCUACACUCAGCUGUAAUACAUGGAUUGGCUGGGAGGUGGAUGUUUACUUCAGCUGACUUGGA	15	C	U	-37.6	-37.6	0
hsa-mir-383	CUCCUCAGAUCAGAAGGUGAUUGUGGCUUUGGGUGGAUAUUAAUCAGCCACAGCACUGCCUGGUCAGAAAGAG	rs182042712	CUCCUCAGAUCAGAAGGUGAUUGUGGCUUUGGGUGGCUAUUAAUCAGCCACAGCACUGCCUGGUCAGAAAGAG	37	A	C	-27.3	-27.3	0
hsa-mir-4662a	UCUAUUUAGCCAAUUGUCCAUCUUUAGCUAUUCUGAAUGCCUAAAGAUAGACAAUUGGCUAAAUAGA	rs193002095	UCUAUUUAGCCAGUUGUCCAUCUUUAGCUAUUCUGAAUGCCUAAAGAUAGACAAUUGGCUAAAUAGA	13	A	G	-35.4	-35.4	0
hsa-mir-486	GCAUCCUGUACUGAGCUGCCCCGAGGCCCUUCAUGCUGCCCAGCUCGGGGCAGCUCAGUACAGGAUAC	rs150478047	GAAUCCUGUACUGAGCUGCCCCGAGGCCCUUCAUGCUGCCCAGCUCGGGGCAGCUCAGUACAGGAUAC	2	C	A	-48.5	-48.5	0
hsa-mir-5194	AUUUCUUUGGGUUAACUUAAACUCAGCCCUUCUAGGCCCAUUCUUUUCACUCAGGAAUUGGAUAAGCUUUUCUGAGGGGUUUGGAAUGGGAUGGCAGGGAGAGUCACCAGACACCAUGAA	rs78360334	AUUUCUUUGGGUUAACUUAAACUCAGCCCUUCUAGGCCCAUUCUUUUCACUCAGGAAUUGGAUGAGCUUUUCUGAGGGGUUUGGAAUGGGAUGGCAGGGAGAGUCACCAGACACCAUGAA	64	A	G	-39.3	-39.3	0
hsa-mir-596	AGCACGGCCUCUCCGAAGCCUGCCCGGCUCCUCGGGAACCUGCCUCCCGCAUGGCAGCUGCUGCCCUUCGGAGGCCG	rs111606748	AGCACGGCCUCUCCGAAGCCUGCCCGGCUCCUCGGGAAUCUGCCUCCCGCAUGGCAGCUGCUGCCCUUCGGAGGCCG	39	C	U	-36.5	-36.5	0
hsa-mir-199b	CCAGAGGACACCUCCACUCCGUCUACCCAGUGUUUAGACUAUCUGUUCAGGACUCCCAAAUUGUACAGUAGUCUGCACAUUGGUUAGGCUGGGCUGGGUUAGACCCUCGG	rs146892675	CCAGAGGACACCUCCACUCCGUCUACCCAGUGUUUAGACUAUCUGUUCAGGACUCCCAAAUUGUACAGUAGUCUGCACAUUGGUUAGGCUGGGCUGGGUUAGACCCUCAG	109	G	A	-42.9	-42.9	0
hsa-mir-199b	CCAGAGGACACCUCCACUCCGUCUACCCAGUGUUUAGACUAUCUGUUCAGGACUCCCAAAUUGUACAGUAGUCUGCACAUUGGUUAGGCUGGGCUGGGUUAGACCCUCGG	rs72631835	UCAGAGGACACCUCCACUCCGUCUACCCAGUGUUUAGACUAUCUGUUCAGGACUCCCAAAUUGUACAGUAGUCUGCACAUUGGUUAGGCUGGGCUGGGUUAGACCCUCGG	1	C	U	-42.9	-42.9	0
hsa-mir-3689b	GAUCCUGUGCUCCCUGGGGGGUCUGAUCCUGUGCUUCCUGGGAGGUGUGAUAUCAUGGUUCCUGGGAGGUGUGAUCCCGUGCUUCCUGGGAGGUGUGAUAUUGUGGUUCCUGGGAGGUGUGAUCCCGUGCUCCCUGGGAGGUGUGAUC	rs113626871	GAUCCUGUGCUCCCUGGGGGGUCUGAUCCUGUGCUUCCUGGGAGGUGUGAUAUCAUGGUUCCUGGGAGGUGUGAUACCGUGCUUCCUGGGAGGUGUGAUAUUGUGGUUCCUGGGAGGUGUGAUCCCGUGCUCCCUGGGAGGUGUGAUC	76	C	A	-81	-81	0
hsa-mir-3689d-1	UGGGAGGUGUGAUCUCACACUCGCUGGGAGGUGUGCUAUCGUCUUCCCCGGGAGGUGUGAUCCUGUUCUUCCUG	rs113454901	UGGGAGGUGUGAUCUCACACUCGCUGGGAGGUGUGCUAUCGUCUUCCCUGGGAGGUGUGAUCCUGUUCUUCCUG	49	U	C	-32.2	-32.2	0
hsa-mir-4473	AAGGAACAGGGGACACUUGUAAUGGAGAACACUAAGCUAUGGACUGCUAUGGACUGCUAGUGCUCUCCGUUACAAGUAUCCCCUGUUACCU	rs150085853	AAGGAACAGGGGACACUUGUAAUGGAGAACACUAAGCUAUGGACCGCUAUGGACUGCUAGUGCUCUCCGUUACAAGUAUCCCCUGUUACCU	45	U	C	-53.9	-53.9	0
hsa-mir-4477b	ACCUCCUCCCGUGAAUCACAAAUGUCCUUAAUAGCAAUCCUUAAAUGCCAUUAAGGACAUUUGUGAUUGAUGGGAGGAGGA	rs139133717	ACCUCCUCCCGUGAGUCACAAAUGUCCUUAAUAGCAAUCCUUAAAUGCCAUUAAGGACAUUUGUGAUUGAUGGGAGGAGGA	15	A	G	-55.3	-55.3	0
hsa-mir-4477b	ACCUCCUCCCGUGAAUCACAAAUGUCCUUAAUAGCAAUCCUUAAAUGCCAUUAAGGACAUUUGUGAUUGAUGGGAGGAGGA	rs77109690	ACCUCCUCCCGUGAAUCACAAAUGUCCUUAAUAGCAAUCCUUAAGUGCCAUUAAGGACAUUUGUGAUUGAUGGGAGGAGGA	45	A	G	-55.3	-55.3	0
hsa-mir-4479	GAAACCAAGUCCGAGCGUGGCUGGCGCGGGAAAGUUCGGGAACGCGCGCGGCCGUGCUCGGAGCAGCGCCA	rs17250022	GAAACCAAGUCCGAGCGUGGCUGGCGCGGGAAAGUUCGGGAACGCGCGCGGCCGUGCUCGGAGCAGCGCUA	70	C	U	-34.84	-34.84	0
hsa-mir-600	AAGUCACGUGCUGUGGCUCCAGCUUCAUAGGAAGGCUCUUGUCUGUCAGGCAGUGGAGUUACUUACAGACAAGAGCCUUGCUCAGGCCAGCCCUGCCC	rs147291680	AAGUCAUGUGCUGUGGCUCCAGCUUCAUAGGAAGGCUCUUGUCUGUCAGGCAGUGGAGUUACUUACAGACAAGAGCCUUGCUCAGGCCAGCCCUGCCC	7	C	U	-40.2	-40.2	0
hsa-mir-1287	GUUGUGCUGUCCAGGUGCUGGAUCAGUGGUUCGAGUCUGAGCCUUUAAAAGCCACUCUAGCCACAGAUGCAGUGAUUGGAGCCAUGACAA	rs78666598	GUUGUGCUGUCCAGGUGCUGGAUCAGUGGUUCGAGUCUGAGCCUUAAAAAGCCACUCUAGCCACAGAUGCAGUGAUUGGAGCCAUGACAA	46	U	A	-33.5	-33.5	0
hsa-mir-2110	CAGGGGUUUGGGGAAACGGCCGCUGAGUGAGGCGUCGGCUGUGUUUCUCACCGCGGUCUUUUCCUCCCACUCUUG	rs114530801	CAGGGGUUUGGGGAAAUGGCCGCUGAGUGAGGCGUCGGCUGUGUUUCUCACCGCGGUCUUUUCCUCCCACUCUUG	17	C	U	-34.1	-34.1	0
hsa-mir-3663	CCCGGGACCUUGGUCCAGGCGCUGGUCUGCGUGGUGCUCGGGUGGAUAAGUCUGAUCUGAGCACCACACAGGCCGGGCGCCGGGACCAAGGGGGCUC	rs192292550	CCCGGGACCUUGGUCCAGGCGCUGGUCUGCGUGGUGCUCGGGUGGAUACGUCUGAUCUGAGCACCACACAGGCCGGGCGCCGGGACCAAGGGGGCUC	49	A	C	-69.6	-69.6	0
hsa-mir-3924	UAAAUGAAAAAGUAGUAGUCAAAUAUGCAGAUCUAUGUCAUAUAUACAGAUAUGUAUAUGUGACUGCUACUUUUUUGUUUA	rs77767763	UAAAUGAAAAAGUAGUAGUCAAAUAUGCAGAUCUAUGUCAUAUAUACAGAUAUGUAUAUCUGACUGCUACUUUUUUGUUUA	60	G	C	-35.1	-35.1	0
hsa-mir-4481	GGAGUGGGCUGGUGGUUUUUUAAGAGGAAGGGAGACCUAAGCUAGCACAUGAGCACGCUC	rs7896283	GGAGUGGGCUGGUGGUUUUCUAAGAGGAAGGGAGACCUAAGCUAGCACAUGAGCACGCUC	20	U	C	-20	-20	0
hsa-mir-4680	UAUAAGAACUCUUGCAGUCUUAGAUGUUAUAAAAAUAUAUAUCUGAAUUGUAAGAGUUGUUAGCAC	rs12263197	UAUAAGAACUCUUGCAGUCUUAGAUGUUAUAAAUAUAUAUAUCUGAAUUGUAAGAGUUGUUAGCAC	34	A	U	-23.4	-23.4	0
hsa-mir-5686	UAUCGUAUCGUAUCGUAUCGUAUUGUAUUGUACUGUAUUGUAUUGUACUGUAUUGUAUCGUAUCGUAUCGUAUCGUAUCGUA	rs77599433	UAUUGUAUCGUAUCGUAUCGUAUUGUAUUGUACUGUAUUGUAUUGUACUGUAUUGUAUCGUAUCGUAUCGUAUCGUAUCGUA	4	C	U	-17.3	-17.3	0
hsa-mir-5686	UAUCGUAUCGUAUCGUAUCGUAUUGUAUUGUACUGUAUUGUAUUGUACUGUAUUGUAUCGUAUCGUAUCGUAUCGUAUCGUA	rs56350712	UAUCGUAUCGUAUCGUAUCGUAUCGUAUUGUACUGUAUUGUAUUGUACUGUAUUGUAUCGUAUCGUAUCGUAUCGUAUCGUA	24	C	U	-17.3	-17.3	0
hsa-mir-5686	UAUCGUAUCGUAUCGUAUCGUAUUGUAUUGUACUGUAUUGUAUUGUACUGUAUUGUAUCGUAUCGUAUCGUAUCGUAUCGUA	rs112400908	UAUCGUAUCGUAUCGUAUCGUAUUGUAUCGUACUGUAUUGUAUUGUACUGUAUUGUAUCGUAUCGUAUCGUAUCGUAUCGUA	29	C	U	-17.3	-17.3	0
hsa-mir-129-2	UGCCCUUCGCGAAUCUUUUUGCGGUCUGGGCUUGCUGUACAUAACUCAAUAGCCGGAAGCCCUUACCCCAAAAAGCAUUUGCGGAGGGCG	rs189052513	UGCCCUUCGCGAAUCUUUUUGCGGUCUGGGCUUGCUGUACGUAACUCAAUAGCCGGAAGCCCUUACCCCAAAAAGCAUUUGCGGAGGGCG	41	A	G	-48.8	-48.8	0
hsa-mir-302e	UUGGGUAAGUGCUUCCAUGCUUCAGUUUCCUUACUGGUAAGAUGGAUGUAGUAAUAGCACCUACCUUAUAGA	rs143234363	UUGGGUAAGUGCUUCCAUGCUUCAGUUUCCUUACUGGUAAGAUGGAUGUAGUAAUAGCACGUACCUUAUAGA	61	C	G	-20.7	-20.7	0
hsa-mir-3161	CCUCGAGAGCUGAUAAGAACAGAGGCCCAGAUUGAAGUUGAAUAGUGCUGGGCCUUUGUUUUUACCAAGUUCCCUGG	rs73466882	CCUCGAGAGCUGAUAAGAACAGAGGCCCAGAUUGAAGUUGUAUAGUGCUGGGCCUUUGUUUUUACCAAGUUCCCUGG	41	A	U	-33.8	-33.8	0
hsa-mir-3166	AAAUUUUUUUGAGGCCAGUAGGCAUUGUCUGCGUUAGGAUUUCUGUAUCAUCCUCCUAACGCAGACAAUGCCUACUGGCCUAAGAAAAAUUU	rs192612757	AAAUUUUUUUGAGGCCAGUAGGCAUUGUCUGCGUUAGGAUUUCUGUGUCAUCCUCCUAACGCAGACAAUGCCUACUGGCCUAAGAAAAAUUU	47	A	G	-61.24	-61.24	0
hsa-mir-3167	GGCUGUGGAGGCACCAGUAUUUCUGAAAUUCUUUUUUCUGAAAUUCUUCAGGAAGGAUUUCAGAAAUACUGGUGUCCCGACAGCC	rs634171	GGCUGUGGAGGCACCAGUAUUUCUGAAAUUCUAUUUUCUGAAAUUCUUCAGGAAGGAUUUCAGAAAUACUGGUGUCCCGACAGCC	33	A	U	-54.2	-54.2	0
hsa-mir-3973	GCCCAGGGUAGCUCUCUGUAUUGCUUGUUACAUUUUAGGAUUGCUUGCCCCUUGCUCCAAUGGUGCAGGCAGAAGAAAUGCAAACAAAGUACAGCAUUAGCCUUAGC	rs146564407	GCCCAGGGUAGCUCUCUGUAUUGCUUGUUACAUUUUAGGAUUGCUUGCCCUUUGCUCCAAUGGUGCAGGCAGAAGAAAUGCAAACAAAGUACAGCAUUAGCCUUAGC	51	C	U	-30.4	-30.4	0
hsa-mir-4301	ACCAGCCACCUCCCACUACUUCACUUGUGAACAUUGCAUUCGUGGAGGGUGGCAGGUGCAGCUCUG	rs184176277	ACCAGCCACCUACCACUACUUCACUUGUGAACAUUGCAUUCGUGGAGGGUGGCAGGUGCAGCUCUG	12	C	A	-25.5	-25.5	0
hsa-mir-4485	AGAGGCACCGCCUGCCCAGUGACAUGCGUUUAACGGCCGCGGUACCCUAACUGUGCA	rs7350542	AGAGGCACCGCCUGCCCAGUGACAUGCGUUUAACGGCCGCGGUACCCUAACCGUGCA	52	C	U	-16.9	-16.9	0
hsa-mir-4485	AGAGGCACCGCCUGCCCAGUGACAUGCGUUUAACGGCCGCGGUACCCUAACUGUGCA	rs76224031	AGAGGCACCGCCUGCCCAGUGACACGCGUUUAACGGCCGCGGUACCCUAACUGUGCA	25	U	C	-16.9	-16.9	0
hsa-mir-4485	AGAGGCACCGCCUGCCCAGUGACAUGCGUUUAACGGCCGCGGUACCCUAACUGUGCA	rs74617425	AGAGGCACCGCCUGCCCAGUGACAUACGUUUAACGGCCGCGGUACCCUAACUGUGCA	26	G	A	-16.9	-16.9	0
hsa-mir-5579	UAUGGUACUCCUUAAGCUAACAGGCCCCUGUCACCAUUAGCUUAAGGAGUACCAGAUC	rs191025460	UAUGGUACUCCUUAAGCUAACAGGCCCCUGUUACCAUUAGCUUAAGGAGUACCAGAUC	32	C	U	-31.9	-31.9	0
hsa-mir-611	AAAAUGGUGAGAGCGUUGAGGGGAGUUCCAGACGGAGAUGCGAGGACCCCUCGGGGUCUGACCCACA	rs144890118	AAGAUGGUGAGAGCGUUGAGGGGAGUUCCAGACGGAGAUGCGAGGACCCCUCGGGGUCUGACCCACA	3	A	G	-25.6	-25.6	0
hsa-mir-1252	AGAAAGAAGGAAAUUGAAUUCAUUUAGAAAAGAGAAUUCCAAAUGAGCUUAAUUUCCUUUUUUCU	rs115256251	AGAAAGAAGGAAGUUGAAUUCAUUUAGAAAAGAGAAUUCCAAAUGAGCUUAAUUUCCUUUUUUCU	13	G	A	-25.4	-25.4	0
hsa-mir-148b	CAAGCACGAUUAGCAUUUGAGGUGAAGUUCUGUUAUACACUCAGGCUGUGGCUCUCUGAAAGUCAGUGCAUCACAGAACUUUGUCUCGAAAGCUUUCUA	rs185315720	UAAGCACGAUUAGCAUUUGAGGUGAAGUUCUGUUAUACACUCAGGCUGUGGCUCUCUGAAAGUCAGUGCAUCACAGAACUUUGUCUCGAAAGCUUUCUA	1	C	U	-35	-35	0
hsa-mir-3908	GCCUGAGCAAUGUAGGUAGACUGUUUCUAAAAAAAUAAAAAGUUAAAAAAAUUUAUGUUAACGUGUAAUGUGUUUACUAAUUUUUUUUUUUUUUUUUGGAGACAGAGUCUCCCUCUGUCGCCAGGC	rs111803974	GCCUGAGCAAUGUAGGUAGACUGUUUCUAAAAAAAUAAAAAGUUAAAAAAAUUUAUGUUAAUGUGUAAUGUGUUUACUAAUUUUUUUUUUUUUUUUUGGAGACAGAGUCUCCCUCUGUCGCCAGGC	62	C	U	-37.6	-37.6	0
hsa-mir-3974	GUUCAGGGAAAAGGUCAUUGUAAGGUUAAUGCACCCAUAUUUUAAUAUCAAACUAUGACAAAUUUGACUACAGCCUUUCCGUACCCCUGCCAAAAC	rs193018263	GUUCAGGGAAAAGGUCAUUGUAAGGUUAAUGCACCCAUAUUUUAAUAUCAAACUAUGACAGAUUUGACUACAGCCUUUCCGUACCCCUGCCAAAAC	61	A	G	-16.2	-16.2	0
hsa-mir-3974	GUUCAGGGAAAAGGUCAUUGUAAGGUUAAUGCACCCAUAUUUUAAUAUCAAACUAUGACAAAUUUGACUACAGCCUUUCCGUACCCCUGCCAAAAC	rs183480735	GUUCAGGGAAAAGGUCAUUGUAAGGUUAAUGCACCCAUAUUUUAAUAUCAAACUAUGACAAAUUUGACUACAGCCUUUCCAUACCCCUGCCAAAAC	81	G	A	-16.2	-16.2	0
hsa-mir-4494	AGUUUUAGUUACCCUGGUCAUCUGCAGUCUGAAAAUACAAAAUGGAAAAUUCCAGACUGUGGCUGACCAGAGGUAACUGAAACC	rs215383	AGUUUUAGUUACCCUGGUCACCUGCAGUCUGAAAAUACAAAAUGGAAAAUUCCAGACUGUGGCUGACCAGAGGUAACUGAAACC	21	C	U	-43.5	-43.5	0
hsa-mir-5188	GGGAGGCAUGGAAAUUUCUCUGGUUUCAAUGGGUACGAUUAUUGUAAGCAGGAUCCAUUCAAUAAUCGGACCCAUUUAAACCGGAGAUUUUAAAAGACAGGAAUAGAAUCCCA	rs187042858	GGGAGGCAUGGAAAUUUCUCUGGUUUCAAUGGGUACGAUUAUUGUAAGCAGGAUCCAUUCAAUAAUCGGACCCAUUUAAACCGGAGAUAUUAAAAGACAGGAAUAGAAUCCCA	89	U	A	-40.76	-40.76	0
hsa-mir-548c	CAUUGGCAUCUAUUAGGUUGGUGCAAAAGUAAUUGCGGUUUUUGCCAUUACUUUCAGUAGCAAAAAUCUCAAUUACUUUUGCACCAACUUAAUACUU	rs17120527	CAUUGGCAUCUGUUAGGUUGGUGCAAAAGUAAUUGCGGUUUUUGCCAUUACUUUCAGUAGCAAAAAUCUCAAUUACUUUUGCACCAACUUAAUACUU	12	A	G	-46.9	-46.9	0
hsa-mir-617	CAUCAUAAGGAGCCUAGACUUCCCAUUUGAAGGUGGCCAUUUCCUACCACCUUCAAAUGGUAAGUCCAGGCUCCUUCUGAUUCAAUAAAUGAGGAGC	rs12815353	CAUCAUAAGGAGCCUAGACUUCCCAUUUGAAGGUGGCCAUUUCCUACCACCUUCAAAUGGUAAGUCCAGGCUCCUUCUGAUUGAAUAAAUGAGGAGC	83	C	G	-50.1	-50.1	0
hsa-mir-1267	CUCCCAAAUCUCCUGUUGAAGUGUAAUCCCCACCUCCAGCAUUGGGGAUUACAUUUCAACAUGAGAUUUGGAUGAGGA	rs76080861	CUCCCAAAUCUCCUGUUGAAGUGUAAUCCCCACCUCCAGCAUUGGGGAUUACAUUUCAGCAUGAGAUUUGGAUGAGGA	59	A	G	-45.4	-45.4	0
hsa-mir-2681	GCCCCCUUUUCACGCAUUUGUGUUUUACCACCUCCAGGAGACUGCCCAAAGACUCUUCAGUAUCAUGGAGUUGGUAAAGCACAGAUGCAUGAAUAAUUCAACGUG	rs180991645	GCCCCCUUUUCACGCAUUUGUGUUUUACCACCUCCAGGAGACUGCCCAAAGACUCUUCAGUAUCAUGGAGUUGGUAAAGCACAGAUGCAUGAAUAAUUCAAUGUG	102	C	U	-41.82	-41.82	0
hsa-mir-3170	CUGGUAACACUGGGGUUCUGAGACAGACAGUGUUAGCUCCAGAAGCAUUGCCUGUCUUAGAACCCCUAUGUUACCAG	rs139676422	CUGGUAACACUGGGGUUCUGAGACAGACAGUGUUAGCUGCAGAAGCAUUGCCUGUCUUAGAACCCCUAUGUUACCAG	39	C	G	-49	-49	0
hsa-mir-5007	GGUAAACCUUGGUGACUAAUUAGAGUCUGGCUGAUAUGGUUUGACACAGAGCUAAAUCAUAUGAACCAAACUCUAAUUAGUCAAUAAUUUCUGUU	rs184597603	GGUAAACCUUGGUGACUAAUUAGAGUCUGGCUGAUAUGGUUUGACACAGAGCUAAAUCAUGUGAACCAAACUCUAAUUAGUCAAUAAUUUCUGUU	61	A	G	-33.5	-33.5	0
hsa-mir-548ar	AAAAGUAAUUGCAGUUUUUGCUGUUGAACGUAGUGGUAAAACUGCAGUUAUUUUUGC	rs141659366	AAAAGUAAUUGCAGUUUUUGCUGUUGAACGUAGUGGUAAAACUGCAAUUAUUUUUGC	47	A	G	-22.8	-22.8	0
hsa-mir-92a-1	CUUUCUACACAGGUUGGGAUCGGUUGCAAUGCUGUGUUUCUGUAUGGUAUUGCACUUGUCCCGGCCUGUUGAGUUUGG	rs72631821	CUUUCUACACAGGUUGGGAUUGGUUGCAAUGCUGUGUUUCUGUAUGGUAUUGCACUUGUCCCGGCCUGUUGAGUUUGG	21	C	U	-36.2	-36.2	0
hsa-mir-300	UGCUACUUGAAGAGAGGUAAUCCUUCACGCAUUUGCUUUACUUGCAAUGAUUAUACAAGGGCAGACUCUCUCUGGGGAGCAAA	rs12894467	UGCUACUUGAAGAGAGGUAAUCCUUCAUGCAUUUGCUUUACUUGCAAUGAUUAUACAAGGGCAGACUCUCUCUGGGGAGCAAA	28	U	C	-23.8	-23.8	0
hsa-mir-323b	UGGUACUCGGAGGGAGGUUGUCCGUGGUGAGUUCGCAUUAUUUAAUGAUGCCCAAUACACGGUCGACCUCUUUUCGGUAUCA	rs75330474	UGGUACUCGGAGGGAGGUUGUCCGUGGUGAGUUUGCAUUAUUUAAUGAUGCCCAAUACACGGUCGACCUCUUUUCGGUAUCA	34	C	U	-40.44	-40.44	0
hsa-mir-379	AGAGAUGGUAGACUAUGGAACGUAGGCGUUAUGAUUUCUGACCUAUGUAACAUGGUCCACUAACUCU	rs182581788	AGAGAUGGUAGACUAUGGAACGUAGGCGCUAUGAUUUCUGACCUAUGUAACAUGGUCCACUAACUCU	29	U	C	-26.6	-26.6	0
hsa-mir-411	UGGUACUUGGAGAGAUAGUAGACCGUAUAGCGUACGCUUUAUCUGUGACGUAUGUAACACGGUCCACUAACCCUCAGUAUCAAAUCCAUCCCCGAG	rs111906529	UGGUACUUGGAGAGAUAGUAGACCGUAUAGCGUACGCUUUACCUGUGACGUAUGUAACACGGUCCACUAACCCUCAGUAUCAAAUCCAUCCCCGAG	42	U	C	-30.7	-30.7	0
hsa-mir-411	UGGUACUUGGAGAGAUAGUAGACCGUAUAGCGUACGCUUUAUCUGUGACGUAUGUAACACGGUCCACUAACCCUCAGUAUCAAAUCCAUCCCCGAG	rs150717115	UGGUACUUGGAGAGAUAGUAGACCGUAUAGCGUACGCUUUAUCUGUGACGUAUGUAACACGGUCCACUAACCCUCAGUAUCAAGUCCAUCCCCGAG	84	A	G	-30.7	-30.7	0
hsa-mir-4309	UCUGGGGGUUCUGGAGUCUAGGAUUCCAGGAUCUGGGUUUUGAGGUCUUGGGUUGUAGGGUCUGCGGUUUGAAGCCCCUCUUG	rs12879262	UCUGGGGGUUCUGGAGUCUAGGAUUCCAGGAUCUGGGUUUUGAGGUCUUGGGUUGUAGGGUCUGCGCUUUGAAGCCCCUCUUG	67	G	C	-31.4	-31.4	0
hsa-mir-431	UCCUGCUUGUCCUGCGAGGUGUCUUGCAGGCCGUCAUGCAGGCCACACUGACGGUAACGUUGCAGGUCGUCUUGCAGGGCUUCUCGCAAGACGACAUCCUCAUCACCAACGACG	rs12884005	UCCUGCUUGUCCUGCGAGGUGUCUUGCAGGCCGUCAUGCAGGCCACACUGACGGUAACGUUGCAAGUCGUCUUGCAGGGCUUCUCGCAAGACGACAUCCUCAUCACCAACGACG	65	G	A	-43.6	-43.6	0
hsa-mir-4539	UGAGCUGGGCUCUGCUGUGCUGUGCUGAGCAGGGCUGAGCUGAACUGGGCUGAGCUGGGC	rs2879220	UGAGCUGAGCUCUGCUGUGCUGUGCUGAGCAGGGCUGAGCUGAACUGGGCUGAGCUGGGC	8	A	G	-26.8	-26.8	0
hsa-mir-4706	GCUACGGGGAGCGGGGAGGAAGUGGGCGCUGCUUCUGCGUUAUCUGGAAGGAGCAGCCCACUCCUGUCCUGGGCUCUGUGGU	rs2296318	GCUACGGGGAGCGGGGAGGAAGUGGGCGCUGCUUCUGUGUUAUCUGGAAGGAGCAGCCCACUCCUGUCCUGGGCUCUGUGGU	38	C	U	-47.7	-47.7	0
hsa-mir-4706	GCUACGGGGAGCGGGGAGGAAGUGGGCGCUGCUUCUGCGUUAUCUGGAAGGAGCAGCCCACUCCUGUCCUGGGCUCUGUGGU	rs148215176	GCUACGGGGAGCGGGGAGGAAGUGGGCGCUGCUUCUGCAUUAUCUGGAAGGAGCAGCCCACUCCUGUCCUGGGCUCUGUGGU	39	G	A	-47.7	-47.7	0
hsa-mir-487b	UUGGUACUUGGAGAGUGGUUAUCCCUGUCCUGUUCGUUUUGCUCAUGUCGAAUCGUACAGGGUCAUCCACUUUUUCAGUAUCAA	rs145135208	UUGGUACUUGGAGAGUGGUUAUCCCUGUCCUGUUCGUUUUGCUCGUGUCGAAUCGUACAGGGUCAUCCACUUUUUCAGUAUCAA	45	A	G	-34.8	-34.8	0
hsa-mir-495	UGGUACCUGAAAAGAAGUUGCCCAUGUUAUUUUCGCUUUAUAUGUGACGAAACAAACAUGGUGCACUUCUUUUUCGGUAUCA	rs144777170	UGGUACCUGAAAAGAAGUUGCCCAUGUUAUUUUCGCUUUAUGUGUGACGAAACAAACAUGGUGCACUUCUUUUUCGGUAUCA	42	A	G	-35.6	-35.6	0
hsa-mir-496	CCCAAGUCAGGUACUCGAAUGGAGGUUGUCCAUGGUGUGUUCAUUUUAUUUAUGAUGAGUAUUACAUGGCCAAUCUCCUUUCGGUACUCAAUUCUUCUUGGG	rs189230072	CCCAAGUCAGGUACUCGAAUGGAGGUUGUCCAUGGUGUGUUCAUUUUCUUUAUGAUGAGUAUUACAUGGCCAAUCUCCUUUCGGUACUCAAUUCUUCUUGGG	48	A	C	-43.1	-43.1	0
hsa-mir-5195	GAGCAAAAACCAGAGAACAACAUGGGAGCGUUCCUAACCCCUAAGGCAACUGGAUGGGAGACCUGACCCAUCCAGUUCUCUGAGGGGGCUCUUGUGUGUUCUACAAGGUUGUUCA	rs58031327	GAGCAAAAACCAGAGAACAGCAUGGGAGCGUUCCUAACCCCUAAGGCAACUGGAUGGGAGACCUGACCCAUCCAGUUCUCUGAGGGGGCUCUUGUGUGUUCUACAAGGUUGUUCA	20	A	G	-56.5	-56.5	0
hsa-mir-541	ACGUCAGGGAAAGGAUUCUGCUGUCGGUCCCACUCCAAAGUUCACAGAAUGGGUGGUGGGCACAGAAUCUGGACUCUGCUUGUG	rs138633099	ACGUCAGGGAAAGGAUUCUGCUGUCGGUCCCACUCCAAAGUGCACAGAAUGGGUGGUGGGCACAGAAUCUGGACUCUGCUUGUG	42	U	G	-29.3	-29.3	0
hsa-mir-656	CUGAAAUAGGUUGCCUGUGAGGUGUUCACUUUCUAUAUGAUGAAUAUUAUACAGUCAACCUCUUUCCGAUAUCGAAUC	rs190189102	CUGAAAUAGGUUGCCUGUGAGGUGUUCACUUUCUAUAUGAUGAAUAUUAUACAGUCAACCUCUUUCCGAUAUUGAAUC	73	C	U	-23.7	-23.7	0
hsa-mir-3118-6	CAUACUACAAUAAUUUUCAUAAUGCAAUCACACACAAUCACCGUGUGACUGCAUUAUGAAAAUUCUUCUAGUGUG	rs148391979	CAUACUACAAUAAUUUUCAUAAUGCAAUCACACACAAUCACCGUGUGAGUGCAUUAUGAAAAUUCUUCUAGUGUG	49	C	G	-33.2	-33.2	0
hsa-mir-548ap	ACCAAUUCCUAGGUUGGUGCAAAAGUAAUUGCGGUCUUUGUCAUUAAAACCAAUAACAAAAACCACAAUUACUUUUUACUGACCUAAAGAUUAAUU	rs4577031	ACCAAUUCCUAGGUUGGUGCAAAAGUAAUUGCGGUCUUUGUCAUUAAAACCAAUAACAAAAACCACAAUUACUUUUUACUGACCUAAAGAUUAUUU	94	U	A	-33.5	-33.5	0
hsa-mir-549	AGACAUGCAACUCAAGAAUAUAUUGAGAGCUCAUCCAUAGUUGUCACUGUCUCAAAUCAGUGACAACUAUGGAUGAGCUCUUAAUAUAUCCCAGGC	rs141006148	AGACAUGCAACUCAAGAAUAUAUUGAGAGCUCAUCCAUAGUUGUCACUGUCUCAAAUCAGUGACAACUGUGGAUGAGCUCUUAAUAUAUCCCAGGC	69	A	G	-53.2	-53.2	0
hsa-mir-630	AACUUAACAUCAUGCUACCUCUUUGUAUCAUAUUUUGUUAUUCUGGUCACAGAAUGACCUAGUAUUCUGUACCAGGGAAGGUAGUUCUUAACUAUAU	rs113971639	AACUUAACAUCAUGCUACCUCUUUGUAUCAUAUUUUGUUAUUCUGGUCACAGAAUGACCUAGUAUUCUGUACCAGGGAAGGUAGUUCUUAACUAUGU	96	A	G	-27.3	-27.3	0
hsa-mir-7-2	CUGGAUACAGAGUGGACCGGCUGGCCCCAUCUGGAAGACUAGUGAUUUUGUUGUUGUCUUACUGCGCUCAACAACAAAUCCCAGUCUACCUAAUGGUGCCAGCCAUCGCA	rs147579757	CUGGAUACAGAGUGGACCGGCUGGCCCCAUCUGGAAGACUAGUGAUUUUGUUGUUGUCUUACUGCACUCAACAACAAAUCCCAGUCUACCUAAUGGUGCCAGCCAUCGCA	66	G	A	-46.9	-46.9	0
hsa-mir-3178	GAGGCUGGGCGGGGCGCGGCCGGAUCGGUCGAGAGCGUCCUGGCUGAUGACGGUCUCCCGUGCCCACGCCCCAAACGCAGUCUC	rs183696444	GAGGCUGGGCGGGGCGCGGCCGGAUCGGUCGAGAGCGUCCUGGCUGAUGACGGUUUCCCGUGCCCACGCCCCAAACGCAGUCUC	55	C	U	-45.31	-45.31	0
hsa-mir-3182	GCUGCUUCUGUAGUGUAGUCCGUGCAUCCGCCCUUCGAUGCUUGGGUUGGAUCAUAGAGCAGU	rs146394071	GCUGCUUCUGUAGUGUAGUCCGUGCAUCCACCCUUCGAUGCUUGGGUUGGAUCAUAGAGCAGU	30	G	A	-25.9	-25.9	0
hsa-mir-4519	AACCUCAGCAGUGCGCAGGGCUGCACUGUCUCCGUCUGCGGCCUGCAGUAAGCGGGUA	rs147344006	AACCUCAGCAGUGCGCAGGGCUGCACUGUCUCCGUCUGCGGCCUGCAGUAAGCGGGUG	58	A	G	-21	-21	0
hsa-mir-4719	ACAAUGAUGACUUGUAUGUUAUAGAUUUGUGAUUACAUUAAAACUUAAAAUUUCACAAAUCUAUAAUAUGCAGGUCAUCACUGU	rs7499278	ACAAUGAUGACUUGUAUAUUAUAGAUUUGUGAUUACAUUAAAACUUAAAAUUUCACAAAUCUAUAAUAUGCAGGUCAUCACUGU	18	A	G	-40.85	-40.85	0
hsa-mir-10a	GAUCUGUCUGUCUUCUGUAUAUACCCUGUAGAUCCGAAUUUGUGUAAGGAAUUUUGUGGUCACAAAUUCGUAUCUAGGGGAAUAUGUAGUUGACAUAAACACUCCGCUCU	rs72631828	GAUCUGUCUGUCUUCUGUAUGUACCCUGUAGAUCCGAAUUUGUGUAAGGAAUUUUGUGGUCACAAAUUCGUAUCUAGGGGAAUAUGUAGUUGACAUAAACACUCCGCUCU	21	A	G	-32.39	-32.39	0
hsa-mir-1253	AGCAGCAAGAGAUAGAAUCCAAAAGAGAAGAAGAUCAGCCUGCAGAUGUGGACUGCUAAAUGCAGGCUGAUCUUCUCCCCUUUGGGAUUCUCUUAUGAGAAGCCA	rs7217038	AGCAGCAAGAGAUAGAAUCCAAAAGAGAAGAAGAUCAGCCUGCAGAUGUGGACUGCUAAAUGCAGGCUGAUCUUCUCCCCUUUGGGAUUCUCUUAUGAGUAGCCA	100	A	U	-47.5	-47.5	0
hsa-mir-4315-1	UGGGCUUUGCCCGCUUUCUGAGCUGGACCCUCUCUCUACCUCUGGUGCAGAACUACAGCGGAAGGAAUCUCUG	rs143523766	UGGGCUUUGCCCACUUUCUGAGCUGGACCCUCUCUCUACCUCUGGUGCAGAACUACAGCGGAAGGAAUCUCUG	13	G	A	-19.4	-19.4	0
hsa-mir-4521	UCGGCUAAGGAAGUCCUGUGCUCAGUUUUGUAGCAUCAAAACUAGGAUUUCUCUUGUUAC	rs76800617	UCGGCUAAGGAAGUCCUGUGCUCAGUUUUGUGGCAUCAAAACUAGGAUUUCUCUUGUUAC	32	A	G	-17.2	-17.2	0
hsa-mir-4733	GGUCGCUUAAAUCCCAAUGCUAGACCCGGUGGCAAUCAAGGUCUAGCCACCAGGUCUAGCAUUGGGAUUUAAGCCC	rs114875807	GGUCGCUUAAAUCCCAAUGCUAGACCCGGUGGCAAUCAAGGUCUAGCCACCAGGUCUAGCAUUGGGAUUUAAGCCU	76	C	U	-52.4	-52.4	0
hsa-mir-4733	GGUCGCUUAAAUCCCAAUGCUAGACCCGGUGGCAAUCAAGGUCUAGCCACCAGGUCUAGCAUUGGGAUUUAAGCCC	rs17885221	AGUCGCUUAAAUCCCAAUGCUAGACCCGGUGGCAAUCAAGGUCUAGCCACCAGGUCUAGCAUUGGGAUUUAAGCCC	1	G	A	-52.4	-52.4	0
hsa-mir-4738	GGUCGCAUUUCUCCUUCUUACCAGCGCGUUUUCAGUUUCAUAGGGAAGCCUUUCCAUGAAACUGGAGCGCCUGGAGGAGAAGGGGCC	rs189086522	GGUCGCAUUUCUCCUUCUUACCAGCGCGUUUUCAGUUUCAUAGGGAAGGCUUUCCAUGAAACUGGAGCGCCUGGAGGAGAAGGGGCC	49	C	G	-42.2	-42.2	0
hsa-mir-4739	GGGAGGAAGAAGGGAGGAGGAGCGGAGGGGCCCUUGUCUUCCCAGAGCCUCUCCCUUCCUCCCCUCCCCCUCCC	rs113145179	GGGAGGAAGAAGGGAGGAGGAGCGGAGGGGCCCUUGUCCUCCCAGAGCCUCUCCCUUCCUCCCCUCCCCCUCCC	39	C	U	-45.2	-45.2	0
hsa-mir-548h-3	UCUGAUUCUGCAUGUAUUAGGUUGGUGCAAAAGUAAUCGCGGUUUUUGUCAUUGAAAGUAAUAGCAAAAACUGCAAUUACUUUUGCACCAACCUAAAAGUAGUCACUGUCUUCAGAUA	rs140470503	UCUGAUUCUGCAUGUAUUAGGUUGGUGCAAAAGUAAUCGCGGUUUUUGUCAUUGAAAGUAAUAGCAAAAACUGCAAUUACUUUUGCACCAACCUAAAAGUAGUCACUGUCUUCAGAUG	118	G	A	-54	-54	0
hsa-mir-635	CAGAGAGGAGCUGCCACUUGGGCACUGAAACAAUGUCCAUUAGGCUUUGUUAUGGAAACUUCUCCUGAUCAUUGUUUUGUGUCCAUUGAGCUUCCAAU	rs77279010	CAGAGAGGAGCUGCCACUUGGGCACUGAAACAAUGUCCAUUAGGCUUUGUUAUGGAAACUUCUCCUGAUCAUUGUUUUGUGUCCAUUGAGCUUCCAAC	98	U	C	-32.1	-32.1	0
hsa-mir-4317	AAAAGGCGAGACAUUGCCAGGGAGUUUAUUUUGUAGCUCUCUUGAUAAAAUGUUUUAGCAAACAC	rs74513330	AAAAGGCGAGACAUUGCCAGGGAGUUUAUUCUGUAGCUCUCUUGAUAAAAUGUUUUAGCAAACAC	31	U	C	-17.8	-17.8	0
hsa-mir-4318	GCUUCUUAAUUAUGUCAUAAACCCACUGUGGACAAGGGCCUUGUCUUAGACAGUCACUGUGGGUACAUGCUAGGUGCUCAA	rs117767519	GCUUCUUAAUUAUGUCAUAAACCCACUGUGGACAAGGGCCUUGUCGUAGACAGUCACUGUGGGUACAUGCUAGGUGCUCAA	46	U	G	-21.3	-21.3	0
hsa-mir-4320	GACAUGUGGGGUUUGCUGUAGACAUUUCAGAUAACUCGGGAUUCUGUAGCUUCCUGGCAACUUUG	rs144130795	GACAUGUGGGGUUUGCUGUAGACAUUUCAGAUAACUCGGGAUUCUGUAGCUUCCUGGCAGCUUUG	60	A	G	-18.4	-18.4	0
hsa-mir-4741	CGGGCGGGGCGGGUCCGGCCGCCUCCGAGCCCGGCCGGCAGCCCCCGGCCUUAAAGCGCGGGCUGUCCGGAGGGGUCGGCUUUCCCACCG	rs115479920	CGGGCGGGGCGGGUCCGGCCGCCUCCGAGCCCGGCCGGCAGCCCCCGGCCUUAAAGCGCGGGCUAUCCGGAGGGGUCGGCUUUCCCACCG	65	G	A	-54	-54	0
hsa-mir-3940	GCUUAUCGAGGAAAAGAUCGAGGUGGGUUGGGGCGGGCUCUGGGGAUUUGGUCUCACAGCCCGGAUCCCAGCCCACUUACCUUGGUUACUCUCCUUCCUUCU	rs187508006	GCUUAUCGAGGAAAAGAUCGAGGUGGGUUGGGGCGGGCUCUGGGGAUUUGGUCUCACAGCCCGGAUCCCAGCCCAUUUACCUUGGUUACUCUCCUUCCUUCU	76	C	U	-46.8	-46.8	0
hsa-mir-4321	CUGGUCUCCGCAGAGCCUCUGCCCCUCCCGAGACACCCGCUACCUGGUGUUAGCGGUGGACCGCCCUGCGGGGGCCUGGC	rs104894666	CUGGUCUCCGCAGAGCCUCUGCCCCUCCUGAGACACCCGCUACCUGGUGUUAGCGGUGGACCGCCCUGCGGGGGCCUGGC	29	C	U	-38.2	-38.2	0
hsa-mir-4530	CGACCGCACCCGCCCGAAGCUGGGUCAAGGAGCCCAGCAGGACGGGAGCGCGGCGC	rs17886401	CGACCGCACCCGCCCGAAGCUGGGUCAAGAAGCCCAGCAGGACGGGAGCGCGGCGC	30	G	A	-30.6	-30.6	0
hsa-mir-4745	GUGAGUGGGGCUCCCGGGACGGCGCCCGCCCUGGCCCUGGCCCGGCGACGUCUCACGGUCCC	rs147466582	GUGAGUGGGGCUCCCGGGACGGUGCCCGCCCUGGCCCUGGCCCGGCGACGUCUCACGGUCCC	23	C	U	-31	-31	0
hsa-mir-4747	AGGGAAGGAGGCUUGGUCUUAGCACGGGGUCUAAGGCCCGGGCUUUCCUCCCAG	rs77046863	AGGGAAGGAGGCUUGGUCUUAGCACGGGGUCUAAGGCCUGGGCUUUCCUCCCAG	39	C	U	-28	-28	0
hsa-mir-4747	AGGGAAGGAGGCUUGGUCUUAGCACGGGGUCUAAGGCCCGGGCUUUCCUCCCAG	rs182946132	AGGGAAGGAGGCUUGGUCUUAGCAUGGGGUCUAAGGCCCGGGCUUUCCUCCCAG	25	C	U	-28	-28	0
hsa-mir-4754	ACGCGCCUGAUGCGGACCUGGGUUAGCGGAGUGAGGCCCAGUGGUCACCGCCGCCCUCCGCAGGUCCAGGUUGCCGUGCGCAUGUGCCU	rs975947	ACGCGCCUGAUGCGGACCUGGGUUAGCGGAGUAAGGCCCAGUGGUCACCGCCGCCCUCCGCAGGUCCAGGUUGCCGUGCGCAUGUGCCU	33	G	A	-42.3	-42.3	0
hsa-mir-4999	AUAGAAAAUAAAACACAUACUGCUGUAUUGUCAGGUAGUGAUAGGAUUUAUCACUACCUGACAAUACAGUAUGUGUUUGUUUUAUAUAUUU	rs187038587	ACAGAAAAUAAAACACAUACUGCUGUAUUGUCAGGUAGUGAUAGGAUUUAUCACUACCUGACAAUACAGUAUGUGUUUGUUUUAUAUAUUU	2	U	C	-47.6	-47.6	0
hsa-mir-4999	AUAGAAAAUAAAACACAUACUGCUGUAUUGUCAGGUAGUGAUAGGAUUUAUCACUACCUGACAAUACAGUAUGUGUUUGUUUUAUAUAUUU	rs150768888	AUAGAAAAUAAAACACAUACUGCUGUAUUGUCAGGUAGUGAUAGGAUUUAUCACUACCUGACAAUACAGUAUGUGUUUGUUUUAUGUAUUU	86	A	G	-47.6	-47.6	0
hsa-mir-518a-2	UCUCAAGCUGUGGGUCUGCAAAGGGAAGCCCUUUCUGUUGUCUAAAAGAAGAGAAAGCGCUUCCCUUUGCUGGAUUACGGUUUGAGA	rs188224089	UCUCAAGCUGUGGGUCUGCAAAGGGAAGCCCUUUCUGUUGUCUGAAAGAAGAGAAAGCGCUUCCCUUUGCUGGAUUACGGUUUGAGA	44	A	G	-48.4	-48.4	0
hsa-mir-518d	UCCCAUGCUGUGACCCUCUAGAGGGAAGCACUUUCUGUUGUCUGAAAGAAACCAAAGCGCUUCCCUUUGGAGCGUUACGGUUUGAGA	rs151129856	UCCCAUGCUGUGACCCUCUAGAGGGAAGCACUUUCUGUUGUCUGAAAGAAACCAAAGCGCUUCCCUUUGGAGUGUUACGGUUUGAGA	73	C	U	-41.2	-41.2	0
hsa-mir-520f	UCUCAGGCUGUGACCCUCUAAAGGGAAGCGCUUUCUGUGGUCAGAAAGAAAAGCAAGUGCUUCCUUUUAGAGGGUUACCGUUUGGGA	rs184037684	UCUCAGGCUGUGACCCUCUAAAGGGAAGCGCUUUCUGUGGUCAGGAAGAAAAGCAAGUGCUUCCUUUUAGAGGGUUACCGUUUGGGA	45	A	G	-52.6	-52.6	0
hsa-mir-520g	UCCCAUGCUGUGACCCUCUAGAGGAAGCACUUUCUGUUUGUUGUCUGAGAAAAAACAAAGUGCUUCCCUUUAGAGUGUUACCGUUUGGGA	rs112328520	UCCCAUGCUGUGACCCUCUAGAGGAAGCACUUUCUGUUUGUUGUCUGAGAAAAAACAAAGUGCUUCCCUUUAGAGUGUUACUGUUUGGGA	82	C	U	-41.62	-41.62	0
hsa-mir-520g	UCCCAUGCUGUGACCCUCUAGAGGAAGCACUUUCUGUUUGUUGUCUGAGAAAAAACAAAGUGCUUCCCUUUAGAGUGUUACCGUUUGGGA	rs186377499	UCCCAUGCUGUGACCCUCUAGAGGAAGCACUUUCUGUUUGUUGCCUGAGAAAAAACAAAGUGCUUCCCUUUAGAGUGUUACCGUUUGGGA	44	U	C	-41.62	-41.62	0
hsa-mir-525	CUCAAGCUGUGACUCUCCAGAGGGAUGCACUUUCUCUUAUGUGAAAAAAAAGAAGGCGCUUCCCUUUAGAGCGUUACGGUUUGGG	rs80268200	CUCAAGCUGUGACUCUCCAGAGGGAUGCACUUUCUCUUAUGUGGAAAAAAAGAAGGCGCUUCCCUUUAGAGCGUUACGGUUUGGG	44	A	G	-40.4	-40.4	0
hsa-mir-526a-2	GUGACCCUCUAGAGGGAAGCACUUUCUGUUGAAAGAAAAGAACAUGCAUCCUUUCAGAGGGUUAC	rs113349469	GUGACCCUCUAGAGGGAAGCACUUUCUGUUGAAAGAAAAGAACUUGCAUCCUUUCAGAGGGUUAC	44	A	U	-31.2	-31.2	0
hsa-mir-639	UGGCCGACGGGGCGCGCGCGGCCUGGAGGGGCGGGGCGGACGCAGAGCCGCGUUUAGUCUAUCGCUGCGGUUGCGAGCGCUGUAGGGAGCCUGUGCUG	rs35149836	UGGCCGACGGGGCGCGCGCGGCCUGGAGGGGCGGGGCGGACGCAGAGCCGCGUUUAGUCUAUCGCUGCGGUUGCGAGCGCUGUAAGGAGCCUGUGCUG	85	G	A	-41.6	-41.6	0
hsa-mir-639	UGGCCGACGGGGCGCGCGCGGCCUGGAGGGGCGGGGCGGACGCAGAGCCGCGUUUAGUCUAUCGCUGCGGUUGCGAGCGCUGUAGGGAGCCUGUGCUG	rs142882191	UGGCCGACGGGGCGCGCGCGGCCUGGAGGGGCGGGGCGGACGCAGAGCCGCGUUUAGUCUAUCGCUGCGGUUGCGAGCGCUGUAGGGAGCCUGUACUG	95	G	A	-41.6	-41.6	0
hsa-mir-7-3	AGAUUAGAGUGGCUGUGGUCUAGUGCUGUGUGGAAGACUAGUGAUUUUGUUGUUCUGAUGUACUACGACAACAAGUCACAGCCGGCCUCAUAGCGCAGACUCCCUUCGAC	rs146575140	AGAUUAGAGUGGCUGUGGUCUAGUGCUGUGUGGAAGACUAGUGAUUUUGUUGUUCUGAUGUACUAUGACAACAAGUCACAGCCGGCCUCAUAGCGCAGACUCCCUUCGAC	66	C	U	-39.1	-39.1	0
hsa-mir-1289-1	UUCUCAAUUUUUAGUAGGAAUUAAAAACAAAACUGGUAAAUGCAGACUCUUGGUUUCCACCCCCAGAGAAUCCCUAAACCGGGGGUGGAGUCCAGGAAUCUGCAUUUUAGAAAGUACCCAGGGUGAUUCUGAUAAUUGGGAACA	rs139884309	UUCUCAAUUUUUAGUAGGAAUUAAAAACAAAACUGGUAAAUGCAGACUCUUGGUUUCCACCCCCAGAGAAUCCCUAAGCCGGGGGUGGAGUCCAGGAAUCUGCAUUUUAGAAAGUACCCAGGGUGAUUCUGAUAAUUGGGAACA	78	A	G	-55.89	-55.89	0
hsa-mir-3196	GGGUGGGGGCGGGGCGGCAGGGGCCUCCCCCAGUGCCAGGCCCCAUUCUGCUUCUCUCCCAGCU	rs7363975	GGGUGGGGGCGGGGCGGCAGGGGCCUCCCCCCGUGCCAGGCCCCAUUCUGCUUCUCUCCCAGCU	32	A	C	-35.8	-35.8	0
hsa-mir-644a	UUUUUUUUUAGUAUUUUUCCAUCAGUGUUCAUAAGGAAUGUUGCUCUGUAGUUUUCUUAUAGUGUGGCUUUCUUAGAGCAAAGAUGGUUCCCUA	rs181082862	UUUUUUUUUAGUAUUUUUCCAUCAGUGUUCGUAAGGAAUGUUGCUCUGUAGUUUUCUUAUAGUGUGGCUUUCUUAGAGCAAAGAUGGUUCCCUA	31	A	G	-28.8	-28.8	0
hsa-mir-644a	UUUUUUUUUAGUAUUUUUCCAUCAGUGUUCAUAAGGAAUGUUGCUCUGUAGUUUUCUUAUAGUGUGGCUUUCUUAGAGCAAAGAUGGUUCCCUA	rs191742048	UUUUUUUUUAGUAUUUUUCCAUCAGUGUUCAUAAGGAAUGUUGCUCUGUAGUUUUCUUAUAGUGUGGCUUUCUUAGAGCAAAGAUGGUUCCCUC	94	A	C	-28.8	-28.8	0
hsa-mir-663a	CCUUCCGGCGUCCCAGGCGGGGCGCCGCGGGACCGCCCUCGUGUCUGUGGCGGUGGGAUCCCGCGGCCGUGUUUUCCUGGUGGCCCGGCCAUG	rs28670321	CCUUCCGGCGUCCCAGGCGGGGCGCCGCGGGACCGCCCUCGUGUCUGUGGCGGUGGGAUCCCGCGGCCGUGUUUUCCUGGUGGCCCGGCCGUG	91	A	G	-50.2	-50.2	0
hsa-mir-941-3	CACGGAAGAGGACGCACCCGGCUGUGUGCACAUGUGCCCAGGGCCCGGGACAGCGCCACGGAAGAGGACGCACCCGGCUGUGUGCACAUGUGCCCAGGGCCCGGGACAGCGCCAUGG	rs7360929	CACGGAAGAGGACGCACCCGGCUGUGUGCACAUGUGCCCAGGGCCCGGGACAGCGCCACGGAAGAGGACGCACCCGGCUGUGUGCACAUGUGCCCAGGGCCCGGGACAGCGCCACGG	115	C	U	-66.8	-66.8	0
hsa-mir-155	CUGUUAAUGCUAAUCGUGAUAGGGGUUUUUGCCUCCAACUGACUCCUACAUAUUAGCAUUAACAG	rs140021681	CUGUUAAUGCUAAUCGUGAUAGGGGUUUUUGCCCCCAACUGACUCCUACAUAUUAGCAUUAACAG	34	U	C	-29.7	-29.7	0
hsa-mir-3156-3	UGCAGAAGAAAGAUCUGGAAGUGGGAGACACUUUCACUAUAUAUAGUGGCUCCCACUUCCUGAUCUUUCUCUCUGUA	rs112248965	UGCAGAAGAAAGAUCUGGAAGUGGGAGACACUUUCACUAUAUAUAGUGGCUCCCACUUCCUGAUCUUUCUGUCUGUA	71	C	G	-44.8	-44.8	0
hsa-mir-33a	CUGUGGUGCAUUGUAGUUGCAUUGCAUGUUCUGGUGGUACCCAUGCAAUGUUUCCACAGUGCAUCACAG	rs77809319	CUGUGGUGCAUUGUAGUUGCAUUGCAUGUUCUGGUGGUACCCAUGCAGUGUUUCCACAGUGCAUCACAG	48	A	G	-37.3	-37.3	0
hsa-mir-3909	GGUAUGCUGUUGCGCUGUCCUUCCUCUGGGGAGCAGGCUCCGGGGGACAGGGAAAAGCACACAAGGAACUUGUCCUCUAGGGCCUGCAGUCUCAUGGGAGAGUGACAUGCACCAGGACC	rs9607265	GGUAUGCUGUUGCGCUGUCCUUCCUCUGGGGAGCAGGCUCCGGGGGACAGGGAAAAGCACACAAAGAACUUGUCCUCUAGGGCCUGCAGUCUCAUGGGAGAGUGACAUGCACCAGGACC	65	G	A	-58.13	-58.13	0
hsa-mir-4762	CUGAUACCCCAAAUCUUGAUCAGAAGCCUUGAUCAGAAGCUAGGAAGGCUUCUGAUCAAGAUUUGUGGUGUCAAG	rs60308683	CUGAUACCCCAAAUCUUGAUCAGAAGCCUUGAUCAGAAGCUAAGAAGGCUUCUGAUCAAGAUUUGUGGUGUCAAG	43	G	A	-43.84	-43.84	0
hsa-mir-5571	AUCUGACACAAAAUGUGAACCAAGCAAUUCUCAAAGGAGCCUCCCAGGAAAUUCACUUUAGGAAGUCCUAGGAGGCUCCUCUGAGAGUUGCUAAAACAAAACAUUGAGAGUCC	rs192029417	UUCUGACACAAAAUGUGAACCAAGCAAUUCUCAAAGGAGCCUCCCAGGAAAUUCACUUUAGGAAGUCCUAGGAGGCUCCUCUGAGAGUUGCUAAAACAAAACAUUGAGAGUCC	1	A	U	-52.44	-52.44	0
hsa-mir-1911	UCGGCAUCUGCUGAGUACCGCCAUGUCUGUUGGGCAUCCACAGUCUCCCACCAGGCAUUGUGGUCUCCGCUGACGCUUUG	rs79553157	UCAGCAUCUGCUGAGUACCGCCAUGUCUGUUGGGCAUCCACAGUCUCCCACCAGGCAUUGUGGUCUCCGCUGACGCUUUG	3	G	A	-33.8	-33.8	0
hsa-mir-19b-2	ACAUUGCUACUUACAAUUAGUUUUGCAGGUUUGCAUUUCAGCGUAUAUAUGUAUAUGUGGCUGUGCAAAUCCAUGCAAAACUGAUUGUGAUAAUGU	rs193073651	ACAUUGCUACUUACAAUUAGUUUUGCAGGUUUGCAUUUUAGCGUAUAUAUGUAUAUGUGGCUGUGCAAAUCCAUGCAAAACUGAUUGUGAUAAUGU	39	C	U	-40.6	-40.6	0
hsa-mir-222	GCUGCUGGAAGGUGUAGGUACCCUCAAUGGCUCAGUAGCCAGUGUAGAUCCUGUCUUUCGUAAUCAGCAGCUACAUCUGGCUACUGGGUCUCUGAUGGCAUCUUCUAGCU	rs72631825	GCUGCUGGAAGGUGUAGGUACCCUCAAUGGCUCAGUAGCCAGUGUAGAUCCUGUCUUUCAUAAUCAGCAGCUACAUCUGGCUACUGGGUCUCUGAUGGCAUCUUCUAGCU	60	G	A	-54.1	-54.1	0
hsa-mir-222	GCUGCUGGAAGGUGUAGGUACCCUCAAUGGCUCAGUAGCCAGUGUAGAUCCUGUCUUUCGUAAUCAGCAGCUACAUCUGGCUACUGGGUCUCUGAUGGCAUCUUCUAGCU	rs187612279	GCUGCUGGAAGGUGUAGGUACCCUCAAUGGCUCAGUAGCCAGUGUAGAUCCUGUCUUUUGUAAUCAGCAGCUACAUCUGGCUACUGGGUCUCUGAUGGCAUCUUCUAGCU	59	C	U	-54.1	-54.1	0
hsa-mir-3202-2	AUUAAUAUGGAAGGGAGAAGAGCUUUAAUGCUCUGAAAAUGACUCCAAUCAUUAAAGCUCUUCUCCCUUCCAUAUUAAU	rs188912830	AUUAAUAUGGAAGGGAGAAGAGCUUUAAUGCUCUGAAAAUGACUCCAAUCAUUAAAGCUCUUCUCCCUUCCAUAUUAAG	79	U	G	-46.4	-46.4	0
hsa-mir-3978	UCAGUGGAAAGCAUGCAUCCAGGGUGUGGAGCCAAAAUUAGAAGGGCCAAAAUUCUACCUGGCCCACUACCACAGCAACCUUGGGCAUCGUUUUCUUUUGA	rs182578558	UCAGUGGAAAGCAUGCAUCCAGGGUGUGGAGCCAAAAUUAGAAGGGCCAAAAUUCUACCUGGCCCACUACCACAGCAACCUUGGGCAUUGUUUUCUUUUGA	89	C	U	-36.8	-36.8	0
hsa-mir-4329	UAGAGAGGAAGGUGUACCAGGGUUUUGGAGUUUUUUUUUCCUCCUGAGACCCUAGUUCCACAUUCUGGAGC	rs146184857	UAGAGAGGAAGGUGUACCAGGGUUUUGGAGUUUUUUUUUCCUCCUGAGACCCUAGUUCCACAUUCUGAAGC	68	G	A	-21.7	-21.7	0
hsa-mir-501	GCUCUUCCUCUCUAAUCCUUUGUCCCUGGGUGAGAGUGCUUUCUGAAUGCAAUGCACCCGGGCAAGGAUUCUGAGAGGGUGAGC	rs149912461	GCUCUUCCUCUCUAAUCCUUUGUCCCUGGGUGAGAGUGCUUUCUGAAUGCAGUGCACCCGGGCAAGGAUUCUGAGAGGGUGAGC	52	A	G	-43.1	-43.1	0
hsa-mir-513a-2	GGAUGCCACAUUCAGCCAUUCAGUGUGCAGUGCCUUUCACAGGGAGGUGUCAUUUAUGUGAACUAAAAUAUAAAUUUCACCUUUCUGAGAAGGGUAAUGUACAGCAUGCACUGCAUAUGUGGUGUCC	rs111970838	GGAUGCCACAUUCAGCCAUUCCGUGUGCAGUGCCUUUCACAGGGAGGUGUCAUUUAUGUGAACUAAAAUAUAAAUUUCACCUUUCUGAGAAGGGUAAUGUACAGCAUGCACUGCAUAUGUGGUGUCC	22	A	C	-58.6	-58.6	0
hsa-mir-513c	GCGUACAGUGCCUUUCUCAAGGAGGUGUCGUUUAUGUGAACUAAAAUAUAAAUUUCACCUUUCUGAGAAGAGUAAUGUACAGCA	rs184216167	GCGUACAGUGCCUUUCUCAAGGAGGUGUCGUUUAUGUGAGCUAAAAUAUAAAUUUCACCUUUCUGAGAAGAGUAAUGUACAGCA	40	A	G	-36.6	-36.6	0
hsa-mir-514a-1	AACAUGUUGUCUGUGGUACCCUACUCUGGAGAGUGACAAUCAUGUAUAAUUAAAUUUGAUUGACACUUCUGUGAGUAGAGUAACGCAUGACACGUACG	rs148964961	AACAUGUUGUCUGUGGUACCCUACUCUGGAGAGUGACAAUCAUGUAUAACUAAAUUUGAUUGACACUUCUGUGAGUAGAGUAACGCAUGACACGUACG	50	U	C	-33.3	-33.3	0
hsa-mir-514a-1	AACAUGUUGUCUGUGGUACCCUACUCUGGAGAGUGACAAUCAUGUAUAAUUAAAUUUGAUUGACACUUCUGUGAGUAGAGUAACGCAUGACACGUACG	rs113816728	AACAUGUUGUCUGUGGUGCCCUACUCUGGAGAGUGACAAUCAUGUAUAAUUAAAUUUGAUUGACACUUCUGUGAGUAGAGUAACGCAUGACACGUACG	18	A	G	-33.3	-33.3	0
hsa-mir-548f-5	UAUUAGGUUGCUGCAAAAGUAAUCAUGUUUUUUUCCAUUGUAAGUAAUGGGAAAAACUGUAAUUACUUUUGUACCAACCUAAUAGC	rs60180387	UAUUAGGUUGCUGCAAAAGUAAUCAUGUUUUUUUCCAUUGUAAGUAAUGGGAAAAACUGUAAUUACUUUUGUACCAACCUAAUAAC	85	A	G	-37.7	-37.7	0
hsa-mir-644b	UGGGCUAAGGGAGAUGAUUGGGUAGAAAGUAUUAUUCUAUUCAUUUGCCUCCCAGCCUACA	rs138465224	UGGGCUAAGGGAGAUGAUUGGGUAGAAACUAUUAUUCUAUUCAUUUGCCUCCCAGCCUACA	29	G	C	-26.1	-26.1	0
hsa-mir-652	ACGAAUGGCUAUGCACUGCACAACCCUAGGAGAGGGUGCCAUUCACAUAGACUAUAAUUGAAUGGCGCCACUAGGGUUGUGCAGUGCACAACCUACAC	rs184631864	AUGAAUGGCUAUGCACUGCACAACCCUAGGAGAGGGUGCCAUUCACAUAGACUAUAAUUGAAUGGCGCCACUAGGGUUGUGCAGUGCACAACCUACAC	2	C	U	-55.2	-55.2	0
hsa-mir-5579	UAUGGUACUCCUUAAGCUAACAGGCCCCUGUCACCAUUAGCUUAAGGAGUACCAGAUC	rs11237828	UAUGGUACUCCUUAAGCUAACAGGCCCCUGUCACCAUUAGCUUAAGGAGUGCCAGAUC	51	A	G	-31.9	-31.9	0
hsa-mir-3176	UGGCCUCUCCAGUCUGCAGCUCCCGGCAGCCUCGGGCCACACUCCCGGGAUCCCCAGGGACUGGCCUGGGACUACCGGGGGUGGCGGCCG	rs8054514	GGGCCUCUCCAGUCUGCAGCUCCCGGCAGCCUCGGGCCACACUCCCGGGAUCCCCAGGGACUGGCCUGGGACUACCGGGGGUGGCGGCCG	1	G	U	-51.7	-51.7	0
hsa-mir-2117	GCUCUGAUUUACUUCUGUCCGGCAUGGUGAACAGCAGGAUUGGCUGUAGCUGUUCUCUUUGCCAAGGACAGAUCUGAUCU	rs7207008	GCUCUGAUUUACUUCUGUCCGGCAUGGUGAACAGCAGGAAUGGCUGUAGCUGUUCUCUUUGCCAAGGACAGAUCUGAUCU	40	A	U	-33.1	-33.1	0
hsa-mir-4744	GUAAUCACAUCUAAAGACUAGACUUCGCUAUGACCAGGCCAUAGUAAACAUCAUAGUAUGUCUAGUCUUUAGGUUUGAUUAC	rs12456845	GUAAUCACAUCUAAAGACUAGACUUCGCUAUGACCAGGCCAUAGUAAACAUCAUAGUAUGUCUAGUCUUUAGGUUUGAUUGC	81	A	G	-37.1	-37.1	0
hsa-mir-888	GGCAGUGCUCUACUCAAAAAGCUGUCAGUCACUUAGAUUACAUGUGACUGACACCUCUUUGGGUGAAGGAAGGCUCA	rs5965660	GGCAGUGCUCUACUCAAAAAGCUGUCAGUCACUUAGAUUACAUGUGACUGACACCUCUUUGGGUGAAGGAAGGCUCC	77	A	C	-31.9	-31.9	0
hsa-mir-5706	AGCUAGGUCUUCUGGAUAACAUGCUGAAGCUUCUACGUCAUUCAGCACUUGCUUCAGCAUGUUUUCCAGAGGAUCUAGCU	rs115511495	AGCUAGGUCUUCUGGAUAACAUGCUGAAGCUUCUACAUCAUUCAGCACUUGCUUCAGCAUGUUUUCCAGAGGAUCUAGCU	37	G	A	-48.9	-48.85	0.00102249
hsa-mir-3657	UGUGUCCCAUAAUUAAAUAAUGAAAUCUGAAAUCACCAAUAAUGGGACACUAAUGUGAUUAAUGUUGUUGUGUCCCAUUAUUGGUGAUUUCAGAUUUCAUAUAUGAUUAAGGACAUA	rs77419179	UGUGUCCCAUAAUUAAAUAAUGAAAUCUGAAAUCACCAAUAAUGGGACACUAAUGUGAUUAAUGUUGUUGUGUCCCAUUAUUGGUGAUUUCAGAUUUCAUAUAUGAUUAAGGACAUG	117	A	G	-63.8	-63.7	0.0015674
hsa-mir-4697	GGGCCCAGAAGGGGGCGCAGUCACUGACGUGAAGGGACCACAUCCCGCUUCAUGUCAGUGACUCCUGCCCCUUGGUCU	rs148840460	CGGCCCAGAAGGGGGCGCAGUCACUGACGUGAAGGGACCACAUCCCGCUUCAUGUCAGUGACUCCUGCCCCUUGGUCU	1	G	C	-47.1	-47	0.00212314
hsa-mir-2392	AUGGUCCCUCCCAAUCCAGCCAUUCCUCAGACCAGGUGGCUCCCGAGCCACCCCAGGCUGUAGGAUGGGGGUGAGAGGUGCUAG	rs182974078	AUGGUCCCUCCCAGUCCAGCCAUUCCUCAGACCAGGUGGCUCCCGAGCCACCCCAGGCUGUAGGAUGGGGGUGAGAGGUGCUAG	14	A	G	-40.8	-40.7	0.00245098
hsa-mir-597	UACUUACUCUACGUGUGUGUCACUCGAUGACCACUGUGAAGACAGUAAAAUGUACAGUGGUUCUCUUGUGGCUCAAGCGUAAUGUAGAGUACUGGUC	rs79397096	UACUUACUCUACGUGUGUGUCACUCGAUGACCACUGUGAAGACAGUAAAAUGUACAGUGGUUCUCUUGUGGCUCAAGCGUAAUGUAGAGUACUGAUC	95	G	A	-36.6	-36.5	0.00273224
hsa-mir-224	GGGCUUUCAAGUCACUAGUGGUUCCGUUUAGUAGAUGAUUGUGCAUUGUUUCAAAAUGGUGCCCUAGUGACUACAAAGCCC	rs188519172	GGGCUUUCAAGUCACUAGUGGUUCCGUUUAGUAGAUGACUGUGCAUUGUUUCAAAAUGGUGCCCUAGUGACUACAAAGCCC	39	U	C	-36.6	-36.5	0.00273224
hsa-mir-3529	GGCACCAUUAGGUAGACUGGGAUUUGUUGUUGAGCGCAGUAAGACAACAACAAAAUCACUAGUCUUCCAGAUGGGGCC	rs147579757	GGCACCAUUAGGUAGACUGGGAUUUGUUGUUGAGUGCAGUAAGACAACAACAAAAUCACUAGUCUUCCAGAUGGGGCC	35	C	U	-35.3	-35.2	0.00283286
hsa-mir-1324	CCUGAAGAGGUGCAUGAAGCCUGGUCCUGCCCUCACUGGGAACCCCCUUCCCUCUGGGUACCAGACAGAAUUCUAUGCACUUUCCUGGAGGCUCCA	rs141031386	CCUGAAGAGGUGCAUGAAGCCUGAUCCUGCCCUCACUGGGAACCCCCUUCCCUCUGGGUACCAGACAGAAUUCUAUGCACUUUCCUGGAGGCUCCA	24	G	A	-32.5	-32.4	0.00307692
hsa-mir-4784	UGACUGGGCUGAGGAGAUGCUGGGACUGAGAGUGUCAUGGUGGAGCCUCCGUCCCUGCUCAUCCUCUCCGCAUGUUG	rs13393962	UGACUGGGCUGAGGAGAUGCUGGGACUGAGAGUAUCAUGGUGGAGCCUCCGUCCCUGCUCAUCCUCUCCGCAUGUUG	34	G	A	-31.4	-31.3	0.00318471
hsa-mir-151b	ACCUCUGAUGUGUCAGUCUCUCUUCAGGGCUCCCGAGACACAGAAACAGACACCUGCCCUCGAGGAGCUCACAGUCUAGACAAACAAACCCAGGGU	rs189669291	ACCUCUGAUGUGUCAGUCUCUCUUCAGGGCUCCCGAGACACAGAAACAGACACCUGCCCUCGAGGAGCUCACAGUCUAGACAAACAAACCAAGGGU	91	C	A	-30.7	-30.6	0.00325733
hsa-mir-487a	GGUACUUGAAGAGUGGUUAUCCCUGCUGUGUUCGCUUAAUUUAUGACGAAUCAUACAGGGACAUCCAGUUUUUCAGUAUC	rs143972054	GGUACUUGAAGAGUGGUUAUCCCUGCUGUGUUCGCUUAAUUUAUAACGAAUCAUACAGGGACAUCCAGUUUUUCAGUAUC	45	G	A	-30.3	-30.2	0.00330033
hsa-mir-604	AGAGCAUCGUGCUUGACCUUCCACGCUCUCGUGUCCACUAGCAGGCAGGUUUUCUGACACAGGCUGCGGAAUUCAGGACAGUGCAUCAUGGAGA	rs2368393	AGAGCAUCGUGCUUGACCUUCCACGCUCCCGUGUCCACUAGCAGGCAGGUUUUCUGACACAGGCUGCGGAAUUCAGGACAGUGCAUCAUGGAGA	29	C	U	-27.2	-27.3	-0.00367647
hsa-mir-612	UCCCAUCUGGACCCUGCUGGGCAGGGCUUCUGAGCUCCUUAGCACUAGCAGGAGGGGCUCCAGGGGCCCUCCCUCCAUGGCAGCCAGGACAGGACUCUCA	rs550894	UCCCAUCUGGAACCUGCUGGGCAGGGCUUCUGAGCUCCUUAGCACUAGCAGGAGGGGCUCCAGGGGCCCUCCCUCCAUGGCAGCCAGGACAGGACUCUCA	12	C	A	-51	-50.8	0.00392157
hsa-mir-4709	CUGCUUCAACAACAGUGACUUGCUCUCCAAUGGUAUCCAGUGAUUCGUUGAAGAGGAGGUGCUCUGUAGCAG	rs146900446	CUGCUUCAACAACAGUAACUUGCUCUCCAAUGGUAUCCAGUGAUUCGUUGAAGAGGAGGUGCUCUGUAGCAG	17	G	A	-24.5	-24.4	0.00408163
hsa-mir-141	CGGCCGGCCCUGGGUCCAUCUUCCAGUACAGUGUUGGAUGGUCUAAUUGUGAAGCUCCUAACACUGUCUGGUAAAGAUGGCUCCCGGGUGGGUUC	rs111718468	CGGCCGGCCCUGGGUCCAUCUUCCAGUACAGUGUUGGAUGGCCUAAUUGUGAAGCUCCUAACACUGUCUGGUAAAGAUGGCUCCCGGGUGGGUUC	42	U	C	-48.9	-48.7	0.00408998
hsa-mir-663b	GGUGCCGAGGGCCGUCCGGCAUCCUAGGCGGGUCGCUGCGGUACCUCCCUCCUGUCUGUGGCGGUGGGAUCCCGUGGCCGUGUUUUCCUGGUGGCCCGGCCGUGCCUGAGGUUUC	rs78867621	GGUGCCGAGGGCCAUCCGGCAUCCUAGGCGGGUCGCUGCGGUACCUCCCUCCUGUCUGUGGCGGUGGGAUCCCGUGGCCGUGUUUUCCUGGUGGCCCGGCCGUGCCUGAGGUUUC	14	G	A	-48.1	-47.9	0.004158
hsa-mir-4680	UAUAAGAACUCUUGCAGUCUUAGAUGUUAUAAAAAUAUAUAUCUGAAUUGUAAGAGUUGUUAGCAC	rs192041921	UGUAAGAACUCUUGCAGUCUUAGAUGUUAUAAAAAUAUAUAUCUGAAUUGUAAGAGUUGUUAGCAC	2	A	G	-23.4	-23.3	0.0042735
hsa-mir-3936	AUGAUUCAGAGCAUCUGUCCAGUGUCUGCUGUAGAUCCCUCAAAUCCGUGUUUGGACGCUUCUGGUAAGGGGUGUAUGGCAGAUGCACCCGACAGAUGCACUUGGCAGCA	rs61745813	AUGAUUCAGAGCAUCUGUCCAGUGUCUGCUGUAGAUCCCUCAAAUCCGUGUUUGGACGCUUCUGGUAAGGGGUGUAUGGCAGAUGCACCCGACAGAUGCACUUGGCGGCA	107	A	G	-44	-43.8	0.00454545
hsa-mir-2116	GACCUAGGCUAGGGGUUCUUAGCAUAGGAGGUCUUCCCAUGCUAAGAAGUCCUCCCAUGCCAAGAACUCCCAGACUAGGA	rs149569724	GCCCUAGGCUAGGGGUUCUUAGCAUAGGAGGUCUUCCCAUGCUAAGAAGUCCUCCCAUGCCAAGAACUCCCAGACUAGGA	2	A	C	-42.6	-42.4	0.00469484
hsa-mir-1255a	AUUGGAAAUCCUUUGAGUUGCUUCUCAAGGAUGAGCAAAGAAAGUAGAUUUUUUAGAUUCUAAAGAAACUAUCUUCUUUGCUCAUCCUUGAGAAGCAACUCCUUAUCCAUUAA	rs28664200	AUUGGAAAUCCUUUGAGUUGCUUCUCAAGGAUGAGCAAAGAAAGUAGAUUUUUUAGAUUCUAAAGAAACUGUCUUCUUUGCUCAUCCUUGAGAAGCAACUCCUUAUCCAUUAA	71	A	G	-61.3	-61	0.00489396
hsa-mir-202	CGCCUCAGAGCCGCCCGCCGUUCCUUUUUCCUAUGCAUAUACUUCUUUGAGGAUCUGGCCUAAAGAGGUAUAGGGCAUGGGAAAACGGGGCGGUCGGGUCCUCCCCAGCG	rs12355840	CGCCUCAGAGCCACCCGCCGUUCCUUUUUCCUAUGCAUAUACUUCUUUGAGGAUCUGGCCUAAAGAGGUAUAGGGCAUGGGAAAACGGGGCGGUCGGGUCCUCCCCAGCG	13	G	A	-58.8	-58.5	0.00510204
hsa-mir-4466	ACGCGGGUGCGGGCCGGCGGGGUAGAAGCCACCCGGCCCGGCCCGGCCCGGCGA	rs113805612	ACGCGGGUGCGGGCCGGCGGGGUCGAAGCCACCCGGCCCGGCCCGGCCCGGCGA	24	C	A	-38.2	-38.4	-0.0052356
hsa-mir-4452	UGGAUCACUUGAGGCCAAGAGUGCAAGGCUGUAGUGUGCACAGCCUUGAAUUCUUGGCCUUAAGUGAUCCC	rs143666052	UGGAUCACUUGAGGCCAGGAGUGCAAGGCUGUAGUGUGCACAGCCUUGAAUUCUUGGCCUUAAGUGAUCCC	18	A	G	-53.2	-52.9	0.0056391
hsa-mir-4312	GAAAGGUUGGGGGCACAGAGAGCAAGGAGCCUUCCCCAGAGGAGUCAGGCCUUGUUCCUGUCCCCAUUCCUCAGAG	rs115780816	GAAAGGUUGGGGGCACAGAGAGCAAGGAGCCUUCCCCAGAGGAGUCAGGCCUUGUUCUUGUCCCCAUUCCUCAGAG	58	C	U	-33	-32.8	0.00606061
hsa-mir-3689d-2	ACUGGGAGGUGUGAUCUCACACUCGCUGGGAGGUGUGCUAUCGUCUUCCCUGGGAGGUGUGAUCCUGUUCUUCCUGAGCG	rs143142996	ACUGGGAGGUAUGAUCUCACACUCGCUGGGAGGUGUGCUAUCGUCUUCCCUGGGAGGUGUGAUCCUGUUCUUCCUGAGCG	11	G	A	-32.2	-32	0.00621118
hsa-mir-1285-2	UUUGGGAGGCCGAGGCUGGUGCAUCACUUGAGCCCAGCAAUUUGAGACCAAUCUGGGCAACAAAGUGAGACCUCCGUCUCUACAAAGA	rs113580833	UUUGGGAGGCCGAGGCUGGUGCAUCACUUGAGCCCAGCAAUUUGAGACCAAUCUGGGCAACAAAGUGAGACCUCCGUCUCUACAAAUA	87	G	U	-31.7	-31.5	0.00630915
hsa-mir-4431	UGGUUUGCGACUCUGAAAACUAGAAGGUUUAUGACUGGGCAUUUCUCACCCAAUGCCCAAUAUUGAACUUUCUAGUUGUCAGAGUCAUUAACCC	rs6726779	UGGUUUGCGACUCUGAAAACUAGAAGGUUUAUGACUGGGCAUUUCUCACCCAAUGCCCAAUAUUGAACUUUCUGGUUGUCAGAGUCAUUAACCC	74	A	G	-46.9	-46.6	0.00639659
hsa-mir-499a	GCCCUGUCCCCUGUGCCUUGGGCGGGCGGCUGUUAAGACUUGCAGUGAUGUUUAACUCCUCUCCACGUGAACAUCACAGCAAGUCUGUGCUGCUUCCCGUCCCUACGCUGCCUGGGCAGGGU	rs3746444	GCCCUGUCCCCUGUGCCUUGGGCGGGCGGCUGUUAAGACUUGCAGUGAUGUUUAACUCCUCUCCACGUGAACGUCACAGCAAGUCUGUGCUGCUUCCCGUCCCUACGCUGCCUGGGCAGGGU	73	A	G	-62.32	-61.92	0.00641849
hsa-mir-20a	GUAGCACUAAAGUGCUUAUAGUGCAGGUAGUGUUUAGUUAUCUACUGCAUUAUGAGCACUUAAAGUACUGC	rs185831554	GUAGCACUAAAGUGCUUAUAGUGCAGGUAGUGUUUAGGUAUCUACUGCAUUAUGAGCACUUAAAGUACUGC	38	U	G	-31	-30.8	0.00645161
hsa-mir-1258	CUGUGGCUUCCACGACCUAAUCCUAACUCCUGCGAGUCCCUGGAGUUAGGAUUAGGUCGUGGAAGCCACAGGA	rs146754630	CUGUGGCUUCCACGACCUAAUCCUAACUCCUGCGAGUCCCUGGAGUUAGGAUUAGGUCGUGGAAGCCGCAGGA	68	A	G	-60.6	-60.2	0.00660066
hsa-mir-378d-2	GAAUGGUUACAAGGAGAGAACACUGGACUUGGAGUCAGAAAACUUUCAUCCAAGUCAUUCCCUGCUCUAAGUCCCAUUUCUGUUCCAUGAGAUUGUUU	rs73692959	GAAUGGUUACAAGGAGAGAACACUGGACUUGGAGUCAGAAAACUUUCAUCCAAGUCAUUCCCUGCUCUAAGUCCCAUUUCUGUUCCAUGAGAUUGUUA	98	U	A	-30.2	-30	0.00662252
hsa-mir-548ao	AACUAUUCUUAGGUUGAUGCAGAAGUAACUACGGUUUUUGCAGUUGAAAGUAAUGGCAAAGACCGUGACUACUUUUGCAACAGCCUAAUAGUUUCU	rs13272265	AACUAUUCUUAGGUUGAUGCAGAAGUAACUACGGUUUUUGCAGUUGAAAGUAAUGGCGAAGACCGUGACUACUUUUGCAACAGCCUAAUAGUUUCU	58	A	G	-44.5	-44.2	0.00674157
hsa-mir-548ao	AACUAUUCUUAGGUUGAUGCAGAAGUAACUACGGUUUUUGCAGUUGAAAGUAAUGGCAAAGACCGUGACUACUUUUGCAACAGCCUAAUAGUUUCU	rs138586956	AACUAUUCUUAGGUUGAUGCAGAAGUAACUACGGUUUUUGCAAUUGAAAGUAAUGGCAAAGACCGUGACUACUUUUGCAACAGCCUAAUAGUUUCU	43	G	A	-44.5	-44.2	0.00674157
hsa-mir-2278	GUGCUGCAGGUGUUGGAGAGCAGUGUGUGUUGCCUGGGGACUGUGUGGACUGGUAUCACCCAGACAGCUUGCACUGACUCCAGACCCUGCCGUCAU	rs356125	AUGCUGCAGGUGUUGGAGAGCAGUGUGUGUUGCCUGGGGACUGUGUGGACUGGUAUCACCCAGACAGCUUGCACUGACUCCAGACCCUGCCGUCAU	1	G	A	-43.9	-43.6	0.00683371
hsa-mir-140	UGUGUCUCUCUCUGUGUCCUGCCAGUGGUUUUACCCUAUGGUAGGUUACGUCAUGCUGUUCUACCACAGGGUAGAACCACGGACAGGAUACCGGGGCACC	rs111366342	UGUGUCUCUCUCUGUGUCCUGCCAGUGGUUUUACCCUAUGGUAGGUUACGUCAUGCUGUUCUACCACAGGGUAGAACCGCGGACAGGAUACCGGGGCACC	79	A	G	-55	-54.6	0.00727273
hsa-mir-4719	ACAAUGAUGACUUGUAUGUUAUAGAUUUGUGAUUACAUUAAAACUUAAAAUUUCACAAAUCUAUAAUAUGCAGGUCAUCACUGU	rs28547494	ACAAUGAUGACUUGUAUGUUAUGGAUUUGUGAUUACAUUAAAACUUAAAAUUUCACAAAUCUAUAAUAUGCAGGUCAUCACUGU	23	A	G	-40.85	-40.55	0.00734394
hsa-mir-1227	GUGGGGCCAGGCGGUGGUGGGCACUGCUGGGGUGGGCACAGCAGCCAUGCAGAGCGGGCAUUUGACCCCGUGCCACCCUUUUCCCCAG	rs74807305	GUGGGGCCAGGCGGUGGUGGGCACUGCUGGGGUGGGCACAGCAGCCAUGCAGAGCGGGCAUUAGACCCCGUGCCACCCUUUUCCCCAG	63	U	A	-40.6	-40.3	0.00738916
hsa-mir-4286	UACUUAUGGCACCCCACUCCUGGUACCAUAGUCAUAAGUUAGGAGAUGUUAGAGCUGUGAGUACCAUGACUUAAGUGUGGUGGCUUAAACAUG	rs80245767	UACUUAUGGCACCCCACUCCUGGUACCAUAGUCAUAAGUUAGGCGAUGUUAGAGCUGUGAGUACCAUGACUUAAGUGUGGUGGCUUAAACAUG	44	A	C	-27	-26.8	0.00740741
hsa-mir-548j	GGGCAGCCAGUGAAUAGUUAGCUGGUGCAAAAGUAAUUGCGGUCUUUGGUAUUACUUUCAGUGGCAAAAACUGCAUUACUUUUGCACCAGCCUACUAGAACGCUGAGUUCAG	rs12161068	GGGCAGCCAGUGAAUAGUUAGCUGGUGCAAAAGUAAUUGCGGUCUUUGGUAUUACUUUCAGUGGCAAAAACUGCGUUACUUUUGCACCAGCCUACUAGAACGCUGAGUUCAG	75	A	G	-53.7	-53.3	0.00744879
hsa-mir-548ai	GUAUUAGGUUGGUGCAAAGGUAAUUGCAGUUUUUCCCAUUUAAAAUAUGGAAAAAAAAAUCACAAUUACUUUUGCAUCAACCUAAUAA	rs147263554	GUAUUAGGUUGGUGCAAAGGUAAUUGCAGUUUUUCCCAUUUAAAAUAUGGAAAAAAAAAUCACAAUUACUUUUGCAUCGACCUAAUAA	79	A	G	-40.2	-39.9	0.00746269
hsa-mir-4440	CUCUCACCAAGCAAGUGCAGUGGGGCUUGCUGGCUUGCACCGUGACUCCCUCUCACCAAGCAAGUGUCGUGGGGCUUGCUGGCUUGCACUGUGAAGAU	rs113918053	CUCUCACCAAGCAAGUGCAGUGGGGCUUGCUGGCUUGCACCGUGACUCCCUCUCACCAAGCGAGUGUCGUGGGGCUUGCUGGCUUGCACUGUGAAGAU	62	A	G	-39.6	-39.3	0.00757576
hsa-mir-605	GCCCUAGCUUGGUUCUAAAUCCCAUGGUGCCUUCUCCUUGGGAAAAACAGAGAAGGCACUAUGAGAUUUAGAAUCAAGUUAGG	rs76759855	GCCCUAGCUUGGUUCUAAAUCCCGUGGUGCCUUCUCCUUGGGAAAAACAGAGAAGGCACUAUGAGAUUUAGAAUCAAGUUAGG	24	A	G	-52.3	-51.9	0.00764818
hsa-mir-519a-2	UCUCAGGCUGUGUCCCUCUACAGGGAAGCGCUUUCUGUUGUCUGAAAGAAAGGAAAGUGCAUCCUUUUAGAGUGUUACUGUUUGAGA	rs137963341	UCUCAGGCUGUGUCCCUCUGCAGGGAAGCGCUUUCUGUUGUCUGAAAGAAAGGAAAGUGCAUCCUUUUAGAGUGUUACUGUUUGAGA	20	A	G	-38.8	-38.5	0.00773196
hsa-mir-4514	GUUGAGACAGGCAGGAUUGGGGAAACAUCUUUUACCUCGUCUCUUGCCUGUUUUAGA	rs116034786	GUUGAGACAGGCAGGACUGGGGAAACAUCUUUUACCUCGUCUCUUGCCUGUUUUAGA	17	U	C	-25.7	-25.5	0.0077821
hsa-mir-520c	UCUCAGGCUGUCGUCCUCUAGAGGGAAGCACUUUCUGUUGUCUGAAAGAAAAGAAAGUGCUUCCUUUUAGAGGGUUACCGUUUGAGA	rs151188894	UCUCAGGCUGUCGUCCUCUAGAGGGAAGCGCUUUCUGUUGUCUGAAAGAAAAGAAAGUGCUUCCUUUUAGAGGGUUACCGUUUGAGA	30	A	G	-51.3	-50.9	0.00779727
hsa-mir-3619	ACGGCAUCUUUGCACUCAGCAGGCAGGCUGGUGCAGCCCGUGGUGGGGGACCAUCCUGCCUGCUGUGGGGUAAGGACGGCUGU	rs73888764	ACGGCAUCUUUGCACUCAGCAGGCAGGCUGGUGCAGCCCGUGGUGGGGGACCAUCCUGCCUGCUGUGGGGUAGGGACGGCUGU	73	A	G	-48.4	-48	0.00826446
hsa-mir-663b	GGUGCCGAGGGCCGUCCGGCAUCCUAGGCGGGUCGCUGCGGUACCUCCCUCCUGUCUGUGGCGGUGGGAUCCCGUGGCCGUGUUUUCCUGGUGGCCCGGCCGUGCCUGAGGUUUC	rs78327226	GGUGCCGAGGGCCGUCCGGCAUCCUAGGCGGGUCACUGCGGUACCUCCCUCCUGUCUGUGGCGGUGGGAUCCCGUGGCCGUGUUUUCCUGGUGGCCCGGCCGUGCCUGAGGUUUC	35	G	A	-48.1	-47.7	0.00831601
hsa-mir-5682	GGCCCAUGGGUCUUAUCCUGCAAGGUGCUGCAGAGACGAGGCCUGUAGCACCUUGCAGGAUAAGGUCUACUGGGCC	rs75590209	GGCCCAUGGGUCUUAUCCUGCAAGGUGCUGCAGAGACGAGGGCUGUAGCACCUUGCAGGAUAAGGUCUACUGGGCC	42	C	G	-59.9	-59.4	0.00834725
hsa-mir-133a-2	GGGAGCCAAAUGCUUUGCUAGAGCUGGUAAAAUGGAACCAAAUCGACUGUCCAAUGGAUUUGGUCCCCUUCAACCAGCUGUAGCUGUGCAUUGAUGGCGCCG	rs139918515	GGGAGCCAAAUGCUUUGCUAGAGCUGGUAAAAUGGAACCAAAUCGACUGUCCAAUGGAUUUGGUCCCCUUCAACCAGCUGUAGCUGUGCGUUGAUGGCGCCG	90	A	G	-47.5	-47.1	0.00842105
hsa-mir-5189	GGCCCGCCUUUUAGGGGCCUCGCUGUCUGGGCACAGGCGGAUGGACAGGCUGGCCUCUGGAUGACCUGCCAACCGUCAGAGCCCAGACCCACGUGGCCUCAGUUGGGGACCAGG	rs188172752	GGCCCGCCUUUUAGGGGCCUCGCUGUCUGGGCAUAGGCGGAUGGACAGGCUGGCCUCUGGAUGACCUGCCAACCGUCAGAGCCCAGACCCACGUGGCCUCAGUUGGGGACCAGG	34	C	U	-58.6	-58.1	0.00853242
hsa-mir-4694	CAAAUACAUAGGUGUUAUCCUAUCCAUUUGCCUCUCUCAGAAAAUAGAGUCAAAUGGACAGGAUAACACCUAUGUAUUUG	rs73429757	CAAAUACGUAGGUGUUAUCCUAUCCAUUUGCCUCUCUCAGAAAAUAGAGUCAAAUGGACAGGAUAACACCUAUGUAUUUG	8	A	G	-46.8	-46.4	0.00854701
hsa-mir-936	UCAAGGCCACUGGGACAGUAGAGGGAGGAAUCGCAGAAAUCACUCCAGGAGCAACUGAGAGACCUUGCUUCUACUUUACCAGGUCCUGCUGGCCCAGA	rs189063749	UCAAGGCCACUGGGACAGUAGAGGGAGGAAUCACAGAAAUCACUCCAGGAGCAACUGAGAGACCUUGCUUCUACUUUACCAGGUCCUGCUGGCCCAGA	33	G	A	-34.81	-34.51	0.00861821
hsa-mir-4327	GGCCUGGGUAGGCUUGCAUGGGGGACUGGGAAGAGACCAUGAACAGGUUAGUCCAGGGAGUUCUCAUCAAGCCUUUACUCAGUAG	rs192497550	GGCCUGGGUAGGCUUGCAUGGGGGACUGGGAAGAGACCAUGAACAGGUUAGUCCAGGGAGUUCUCAUCAGGCCUUUACUCAGUAG	70	A	G	-34.7	-34.4	0.00864553
hsa-mir-4743	GCUGGCCGGAUGGGACAGGAGGCAUGAAUGAGCCAUCUUUCCAAUGCCUUUCUGUCUUUUCUGGUCCAG	rs7235219	GCUGGCCGGAUGGGACAGGAGGCAUGAGUGAGCCAUCUUUCCAAUGCCUUUCUGUCUUUUCUGGUCCAG	28	A	G	-34.5	-34.2	0.00869565
hsa-mir-2110	CAGGGGUUUGGGGAAACGGCCGCUGAGUGAGGCGUCGGCUGUGUUUCUCACCGCGGUCUUUUCCUCCCACUCUUG	rs192664871	CAGGGGUUUGGGGAAACGGCCGCUGCGUGAGGCGUCGGCUGUGUUUCUCACCGCGGUCUUUUCCUCCCACUCUUG	26	A	C	-34.1	-33.8	0.00879765
hsa-mir-1302-3	GGAUGCCCAGCUAGUUUGAAUUUUAGAUAAACAACGAAUAAUUUCGUAGCAUAAAUAUUUCCCAAGCUUAGUUUGGGACAUACUUAUGCUAAAAAACAUUAUUGGUUGUUUAUCUGAGAUUCAAAAUUAAGCAUUUUA	rs6542147	GGAUGCCCAGUUAGUUUGAAUUUUAGAUAAACAACGAAUAAUUUCGUAGCAUAAAUAUUUCCCAAGCUUAGUUUGGGACAUACUUAUGCUAAAAAACAUUAUUGGUUGUUUAUCUGAGAUUCAAAAUUAAGCAUUUUA	11	U	C	-56	-56.5	-0.00892857
hsa-mir-1322	AGUAUCAUGAAUUAGAAACCUACUUAUUACAUAGUUUACAUAAGAAGCGUGAUGAUGCUGCUGAUGCUGUA	rs59878596	AGUAUCAUGAAUUAGAAACCUACUUAUUACAUAGUUUACAUAAGAAGCGUGAUGAUGCUACUGAUGCUGUA	60	G	A	-11.3	-11.2	0.00884956
hsa-mir-5007	GGUAAACCUUGGUGACUAAUUAGAGUCUGGCUGAUAUGGUUUGACACAGAGCUAAAUCAUAUGAACCAAACUCUAAUUAGUCAAUAAUUUCUGUU	rs191336981	GGUAAACCUUGGUGACUAAUUGGAGUCUGGCUGAUAUGGUUUGACACAGAGCUAAAUCAUAUGAACCAAACUCUAAUUAGUCAAUAAUUUCUGUU	22	A	G	-33.5	-33.2	0.00895522
hsa-mir-3936	AUGAUUCAGAGCAUCUGUCCAGUGUCUGCUGUAGAUCCCUCAAAUCCGUGUUUGGACGCUUCUGGUAAGGGGUGUAUGGCAGAUGCACCCGACAGAUGCACUUGGCAGCA	rs367805	AUGAUUCAGAGCGUCUGUCCAGUGUCUGCUGUAGAUCCCUCAAAUCCGUGUUUGGACGCUUCUGGUAAGGGGUGUAUGGCAGAUGCACCCGACAGAUGCACUUGGCAGCA	13	G	A	-43.6	-44	-0.00917431
hsa-mir-4691	GGAGCACUCCCAGGUCCUCCAGGCCAUGAGCUGCGGCCCUGAUGUCUCUACUCCAGCCACGGACUGAGAGUGCAUAGGAGUGUCC	rs181585480	GGAGCACUCCCAGGUCCUCCAGGCCAUGAGCUGCGGCCCUGAUGUCUCUACUCCAGUCACGGACUGAGAGUGCAUAGGAGUGUCC	57	C	U	-32.3	-32	0.00928793
hsa-mir-4663	CUGUGGUGGAGCUGAGCUCCAUGGACGUGCAGUGGCAUCUGUCAUUGCUGCCUUCCUGGAGCUCAGGCCCUUGCAG	rs116015399	CUGUGGUGGAGCUGAGCUCCAUGGACAUGCAGUGGCAUCUGUCAUUGCUGCCUUCCUGGAGCUCAGGCCCUUGCAG	27	G	A	-42.4	-42	0.00943396
hsa-mir-30e	GGGCAGUCUUUGCUACUGUAAACAUCCUUGACUGGAAGCUGUAAGGUGUUCAGAGGAGCUUUCAGUCGGAUGUUUACAGCGGCAGGCUGCCA	rs112439044	GGGCAGUCUUUGCUACUGUAAACAUCCUUGACUGGAAGCUGUAAGGUGUUUAGAGGAGCUUUCAGUCGGAUGUUUACAGCGGCAGGCUGCCA	51	C	U	-53	-52.5	0.00943396
hsa-mir-4745	GUGAGUGGGGCUCCCGGGACGGCGCCCGCCCUGGCCCUGGCCCGGCGACGUCUCACGGUCCC	rs10422347	GUGAGUGGGGCUCCCGGGAUGGCGCCCGCCCUGGCCCUGGCCCGGCGACGUCUCACGGUCCC	20	C	U	-31	-30.7	0.00967742
hsa-mir-548aq	GAAAGUAAUUGCUGUUUUUGCCAUUACUUUCAGUGGCAAAAACUGCAAUUACUUUUGC	rs148741643	GAAGGUAAUUGCUGUUUUUGCCAUUACUUUCAGUGGCAAAAACUGCAAUUACUUUUGC	4	A	G	-30.5	-30.2	0.00983607
hsa-mir-548aq	GAAAGUAAUUGCUGUUUUUGCCAUUACUUUCAGUGGCAAAAACUGCAAUUACUUUUGC	rs144265760	GAAAGUAAUUGCUGUUUUUGCCAUUACUUUCAGUGGCAAAAACUGCGAUUACUUUUGC	47	A	G	-30.5	-30.2	0.00983607
hsa-mir-548ai	GUAUUAGGUUGGUGCAAAGGUAAUUGCAGUUUUUCCCAUUUAAAAUAUGGAAAAAAAAAUCACAAUUACUUUUGCAUCAACCUAAUAA	rs75000613	GUAUUAGGUUGGUGCAAAGGUAAUUGCAGUUUUUCCCAUUUAAAAUAUGGAAAAAAAAUUCACAAUUACUUUUGCAUCAACCUAAUAA	59	A	U	-40.2	-39.8	0.00995025
hsa-mir-1294	CACCUAAUGUGUGCCAAGAUCUGUUCAUUUAUGAUCUCACCGAGUCCUGUGAGGUUGGCAUUGUUGUCUGGCAUUGUCUGAUAUACAACAGUGCCAACCUCACAGGACUCAGUGAGGUGAAACUGAGGAUUAGGAAGGUGUA	rs13186787	CACCUAAUGUGUGCCAAGAUCUGUUCAUUUAUGAUCUCACCGAGUCCUGUGAGGUUGGCAUUGUUGUCUGGCAUUGUCUGAUAUACAACAGUGCCAACCUCACGGGACUCAGUGAGGUGAAACUGAGGAUUAGGAAGGUGUA	104	G	A	-69.5	-70.2	-0.0100719
hsa-mir-599	AAAGACAUGCUGUCCACAGUGUGUUUGAUAAGCUGACAUGGGACAGGGAUUCUUUUCACUGUUGUGUCAGUUUAUCAAACCCAUACUUGGAUGAC	rs186714401	AAAGACAUGCUGUCCACAGUGUGUUUGAUAAGCUGACAUGGAACAGGGAUUCUUUUCACUGUUGUGUCAGUUUAUCAAACCCAUACUUGGAUGAC	42	G	A	-39	-38.6	0.0102564
hsa-mir-4712	GACAGGAUUCCAGUACAGGUCUCUCAUUUCCUUCAUGAUUAGGAAUACUACUUUGAAAUGAGAGACCUGUACUGUAUCUGUU	rs145291446	GACAGGAUUCCAGUACAGGUCUCUCAUUUCCUUCAUAAUUAGGAAUACUACUUUGAAAUGAGAGACCUGUACUGUAUCUGUU	37	G	A	-38.5	-38.1	0.0103896
hsa-mir-3607	AAGGUUGCGGUGCAUGUGAUGAAGCAAAUCAGUAUGAAUGAAUUCAUGAUACUGUAAACGCUUUCUGAUGUACUACUCA	rs113797294	AAGGUUGCAGUGCAUGUGAUGAAGCAAAUCAGUAUGAAUGAAUUCAUGAUACUGUAAACGCUUUCUGAUGUACUACUCA	9	G	A	-19.2	-19	0.0104167
hsa-mir-518a-1	UCUCAAGCUGUGACUGCAAAGGGAAGCCCUUUCUGUUGUCUGAAAGAAGAGAAAGCGCUUCCCUUUGCUGGAUUACGGUUUGAGA	rs141873214	CCUCAAGCUGUGACUGCAAAGGGAAGCCCUUUCUGUUGUCUGAAAGAAGAGAAAGCGCUUCCCUUUGCUGGAUUACGGUUUGAGA	1	U	C	-47.6	-47.1	0.0105042
hsa-mir-4637	CCCUUACUUGGAUCUGCAAUUAGUAUUUUAAUCAUAGAUUGUAUUUAGUUAGUUUUUAAUACUAACUGCAGAUUCAAGUGAGGG	rs79965325	CCCUUACUUGGAUCUGCAAUUAGUAUUUUAAUCAUAAAUUGUAUUUAGUUAGUUUUUAAUACUAACUGCAGAUUCAAGUGAGGG	37	G	A	-38	-37.6	0.0105263
hsa-mir-4330	AAUUGUCAGCAGGCAAUUAUCUGAGGAUGCAGGAGAGGAAGGGGGCUUCUUUUUGACGCCUACUUCAUCAGCUGCUCCUCAGAUCAGAGCCUUGCAGGUCAGGCC	rs188072580	AAUUAUCAGCAGGCAAUUAUCUGAGGAUGCAGGAGAGGAAGGGGGCUUCUUUUUGACGCCUACUUCAUCAGCUGCUCCUCAGAUCAGAGCCUUGCAGGUCAGGCC	5	G	A	-45.9	-45.4	0.0108932
hsa-mir-4781	AGGUGCACGCUCUAGCGGGGAUUCCAAUAUUGGGCCAAUUCCCCCAAUGUUGGAAUCCUCGCUAGAGCGUGCACUU	rs142062407	ACGUGCACGCUCUAGCGGGGAUUCCAAUAUUGGGCCAAUUCCCCCAAUGUUGGAAUCCUCGCUAGAGCGUGCACUU	2	G	C	-64	-63.3	0.0109375
hsa-mir-4428	UUGGCAGGUGCCAUGUUGCCUGCUCCUUACUGUACACGUGGCUGGCAAGGAGACGGGAACAUGGAGCCGCCAU	rs73108496	UUGGCAGGUGCCGUGUUGCCUGCUCCUUACUGUACACGUGGCUGGCAAGGAGACGGGAACAUGGAGCCGCCAU	13	A	G	-36	-35.6	0.0111111
hsa-mir-4539	UGAGCUGGGCUCUGCUGUGCUGUGCUGAGCAGGGCUGAGCUGAACUGGGCUGAGCUGGGC	rs192049102	UGAGCUGGGCUCUGCUGUGCUGUGGUGAGCAGGGCUGAGCUGAACUGGGCUGAGCUGGGC	25	C	G	-26.8	-26.5	0.011194
hsa-mir-4539	UGAGCUGGGCUCUGCUGUGCUGUGCUGAGCAGGGCUGAGCUGAACUGGGCUGAGCUGGGC	rs184507369	UGAGCUGGGCUCUGCUGUGGUGUGCUGAGCAGGGCUGAGCUGAACUGGGCUGAGCUGGGC	20	C	G	-26.8	-26.5	0.011194
hsa-mir-670	GUUUAGGGGUGGACCUGAUGUCCCUGAGUGUAUGUGGUGAACCUGAAUUUGCCUUGGGUUUCCUCAUAUUCAUUCAGGAGUGUCAGUUGCCCCUUCAC	rs189046245	GUUUAGGGGUGGACCUGAUGUCCCUGAGUGUAUGUGGUGAACCUGAAUUUGCCUUGGGUUUCCUCAUAUUCAUUCAGGAGUGUCAGUUGCCCCUUCAU	98	C	U	-44.6	-44.1	0.0112108
hsa-mir-4477a	UCCUCCUCCCAUCAAUCACAAAUGUCCUUAAUGGCAUUUAAGGAUUGCUAUUAAGGACAUUUGUGAUUCACGGGAGGAGGU	rs71262206	UCCUCCUCCCAUCAAUCACAAAUGUCCUUAAUGGCAUUUAAGGAUUGCUAUUAAGGGCAUUUGUGAUUCACGGGAGGAGGU	57	A	G	-53.5	-52.9	0.011215
hsa-mir-1302-8	CCCAUUUAAACUUGAAUUUCAUAUAAACACCGUAAUUUUCAGCAUUAGUGUAUCACAUGCAGUAUUUGGGACAUACUUAUGCUAAAAAAUUAGGUGGUGUUGAUCUGAAAUUCCAGUGUAGAUGGGCA	rs192895122	CCCAUUUAAACUUGGAUUUCAUAUAAACACCGUAAUUUUCAGCAUUAGUGUAUCACAUGCAGUAUUUGGGACAUACUUAUGCUAAAAAAUUAGGUGGUGUUGAUCUGAAAUUCCAGUGUAGAUGGGCA	15	A	G	-44.5	-44	0.011236
hsa-mir-4273	UCCCCUGUGUGUGUUCUCUGAUGGACAGUAAGCCUUGACUUAUGGCUAAAUGCUUCUUCACAAUGGUCACAUGCAUAGGGCUUU	rs142604589	UCCCCUGUGUGUGUUCUCUGAUGGACAGUAAGCCUUGACUUAUGGCUAAAUGCUUUUUCACAAUGGUCACAUGCAUAGGGCUUU	56	U	C	-26	-26.3	-0.0115385
hsa-mir-936	UCAAGGCCACUGGGACAGUAGAGGGAGGAAUCGCAGAAAUCACUCCAGGAGCAACUGAGAGACCUUGCUUCUACUUUACCAGGUCCUGCUGGCCCAGA	rs140657237	UCAAGGCCACUGGGACAGUAGAGGGAGGAAUCGCAAAAAUCACUCCAGGAGCAACUGAGAGACCUUGCUUCUACUUUACCAGGUCCUGCUGGCCCAGA	36	G	A	-34.81	-34.4	0.0117782
hsa-mir-4648	UGUGGGACUGCAAAUGGGAGCUCAGCACCUGCCUGCCACCCACGCAGACCAGCCCCUGCUCUGUUCCCACAG	rs143421936	UGUGGGACUGCAAAUGGGAGCUCAGCACCUGCCUGCCACCCACGCAGACCAGCCCCCGCUCUGUUCCCACAG	57	U	C	-25.4	-25.1	0.011811
hsa-mir-554	ACCUGAGUAACCUUUGCUAGUCCUGACUCAGCCAGUACUGGUCUUAGACUGGUGAUGGGUCAGGGUUCAUAUUUUGGCAUCUCUCUCUGGGCAUCU	rs189668852	ACCUGAGUAACCUUUGCUAGUCCUGACUCAGCCAGUACUGGUCUUAGACUAGUGAUGGGUCAGGGUUCAUAUUUUGGCAUCUCUCUCUGGGCAUCU	51	G	A	-33.5	-33.1	0.0119403
hsa-mir-5189	GGCCCGCCUUUUAGGGGCCUCGCUGUCUGGGCACAGGCGGAUGGACAGGCUGGCCUCUGGAUGACCUGCCAACCGUCAGAGCCCAGACCCACGUGGCCUCAGUUGGGGACCAGG	rs112901238	GGCCCGCCUUUGAGGGGCCUCGCUGUCUGGGCACAGGCGGAUGGACAGGCUGGCCUCUGGAUGACCUGCCAACCGUCAGAGCCCAGACCCACGUGGCCUCAGUUGGGGACCAGG	12	U	G	-58.6	-57.9	0.0119454
hsa-mir-5011	AGAUGGUAUUGAGUGGAUGCUGUUAUAUAUACAGCCAUGCACUCUGUAGUUUGGGUACACAGUGCAUGGCUGUAUAUAUAACACUAUCCAUUCAUCUUUCAGC	rs143874333	AGAUGGUACUGAGUGGAUGCUGUUAUAUAUACAGCCAUGCACUCUGUAGUUUGGGUACACAGUGCAUGGCUGUAUAUAUAACACUAUCCAUUCAUCUUUCAGC	9	U	C	-57.5	-56.8	0.0121739
hsa-mir-498	AACCCUCCUUGGGAAGUGAAGCUCAGGCUGUGAUUUCAAGCCAGGGGGCGUUUUUCUAUAACUGGAUGAAAAGCACCUCCAGAGCUUGAAGCUCACAGUUUGAGAGCAAUCGUCUAAGGAAGUU	rs189977895	AACCCUCCUUGGGAAGUGAAGCUCAGGCUGUGAUUUCAAGCCAGGGGGCGUUUUUCUAUAACUGGAUGAAAAGCACCUCCACAGCUUGAAGCUCACAGUUUGAGAGCAAUCGUCUAAGGAAGUU	82	G	C	-57.5	-56.8	0.0121739
hsa-mir-339	CGGGGCGGCCGCUCUCCCUGUCCUCCAGGAGCUCACGUGUGCCUGCCUGUGAGCGCCUCGACGACAGAGCCGGCGCCUGCCCCAGUGUCUGCGC	rs72631820	CGGGGCGGCCGCUCUCCCUGUCCUCCAGGAGCUCACGUGUGCCUGCCUGUGAGCGCCUCGACGGCAGAGCCGGCGCCUGCCCCAGUGUCUGCGC	64	A	G	-49.2	-48.6	0.0121951
hsa-mir-4703	UUAUGCAUAUUAGCAAUACAGUACAAAUAUAGUGUGUUUGAUUUGCACUGUAGUUGUAUUGUAUUGCCACUCUGUAUAA	rs183065075	UUAUGCAUAUUAGCAAUACAGUACAAAUAUAGUGUGUUUGAUUUGCGCUGUAGUUGUAUUGUAUUGCCACUCUGUAUAA	47	A	G	-32.7	-32.3	0.0122324
hsa-mir-2392	AUGGUCCCUCCCAAUCCAGCCAUUCCUCAGACCAGGUGGCUCCCGAGCCACCCCAGGCUGUAGGAUGGGGGUGAGAGGUGCUAG	rs118055959	AUGGUCCCUCCCAAUCCAGCCAUUCCUCAGACCAGGUGGCUCCCGAGCCACCCCAGGCUGUAGGGUGGGGGUGAGAGGUGCUAG	65	A	G	-40.8	-40.3	0.0122549
hsa-mir-4511	AAAAAAAAGGGAAAGAAGAACUGUUGCAUUUGCCCUGCACUCAGUUUGCACAGGGUAAAUGCAAUAGUUCUUCUUUCCCUUUUUUUA	rs2060455	AAAAAAAAGGGAAAGAAGAACUGUUGCAUUUGCCCUGCACCCAGUUUGCACAGGGUAAAUGCAAUAGUUCUUCUUUCCCUUUUUUUA	41	C	U	-56.4	-57.1	-0.0124113
hsa-mir-1243	CUAAAACUGGAUCAAUUAUAGGAGUGAAAUAAAGGUCCAUCUCCUGCCUAUUUAUUACUUUGCUUUGGUAAUAAAUCUAUUUUUAAAAGAACC	rs148339577	CUAAAACUGGAUCAAUUAUAGGAGUGAAAUAAAGGUCCAUCUCCUGCCUAUUUAUUACUUUGCUUUGGUAAUAAAUCUAUUUUUAUAAGAACC	86	A	U	-16.2	-16	0.0123457
hsa-mir-4445	UUCCUGCAGAUUGUUUCUUUUGCCGUGCAAGUUUAAGUUUUUGCACGGCAAAAGAAACAAUCCAGAGGGU	rs185664152	UUCCUGCAGAUUGUUUCUUUUGCCGUGCAAGUUUAAGUUUUUGCACGGCAAAAGGAACAAUCCAGAGGGU	55	A	G	-40.2	-39.7	0.0124378
hsa-mir-4447	GUUCUAGAGCAUGGUUUCUCAUCAUUUGCACUACUGAUACUUGGGGUCAGAUAAUUGUUUGUGGUGGGGGCUGUUGUUUGCAUUGUAGGAU	rs186293463	GUUCUAGAGCAUGGUUUCUCAUCAUUUGCACUACUGAUACUUGGGGUCAGAUAAUUGUUUGUGGUGGGGGCUGUUGUUUGCAUUGUGGGAU	87	A	G	-23.8	-23.5	0.012605
hsa-mir-499a	GCCCUGUCCCCUGUGCCUUGGGCGGGCGGCUGUUAAGACUUGCAGUGAUGUUUAACUCCUCUCCACGUGAACAUCACAGCAAGUCUGUGCUGCUUCCCGUCCCUACGCUGCCUGGGCAGGGU	rs150018420	GCCCUGUCCCCUGUGCCUUGGGCGGGCGGCUGUUAAGACUUGCAGUGAUGUUUAACUCCUCUCCACGUGAACAUCAUAGCAAGUCUGUGCUGCUUCCCGUCCCUACGCUGCCUGGGCAGGGU	77	C	U	-62.32	-61.52	0.012837
hsa-mir-3167	GGCUGUGGAGGCACCAGUAUUUCUGAAAUUCUUUUUUCUGAAAUUCUUCAGGAAGGAUUUCAGAAAUACUGGUGUCCCGACAGCC	rs670637	GGCUGUGGAGGCACCAGUAUUUCUGAAAUUCUUUUUUCUGAAAUUCCUCAGGAAGGAUUUCAGAAAUACUGGUGUCCCGACAGCC	47	U	C	-54.2	-53.5	0.0129151
hsa-mir-184	CCAGUCACGUCCCCUUAUCACUUUUCCAGCCCAGCUUUGUGACUGUAAGUGUUGGACGGAGAACUGAUAAGGGUAGGUGAUUGA	rs41280052	CCAGUCACGUCCCCUUAUCACUUUUCCAGCCCAGCUUUUUGACUGUAAGUGUUGGACGGAGAACUGAUAAGGGUAGGUGAUUGA	39	G	U	-37.9	-37.4	0.0131926
hsa-mir-1261	UGCUAUGGAUAAGGCUUUGGCUUAUGGGGAUAUUGUGGUUGAUCUGUUCUAUCCAGAUGACUGAAACUUUCUCCAUAGCAGC	rs139601788	UGCUAUGGAUAAGGCUUUGGCUUAUGGGGAUAUUGUGGUUGAUCUGUUCUAUCCAGAUGACUGAAACUUUCUCCGUAGCAGC	75	A	G	-30.2	-29.8	0.013245
hsa-mir-16-1	GUCAGCAGUGCCUUAGCAGCACGUAAAUAUUGGCGUUAAGAUUCUAAAAUUAUCUCCAGUAUUAACUGUGCUGCUGAAGUAAGGUUGAC	rs72631826	GUCAGCAGUGCCUUAGCAGCACGUAAAUAUUGGCGUUAAGAUUCUAAAAUUAUCCCCAGUAUUAACUGUGCUGCUGAAGUAAGGUUGAC	55	U	C	-37.7	-37.2	0.0132626
hsa-mir-548o	UGGUGAAAAUGUGUUGAUUGUAAUGGUUCCUAUUCUGAUCAAUAAACAUGGUUUGAGCCUAGUUACAAUGAUCUAAAAUUCACGGUCCAAAACUGCAGUUACUUUUGCACCAAC	rs181862774	UGGUGAAAAUGUGUUGAUUGUAAUGGUUCCUAUUCUGAUCAAUAAACAUGGUUUGAGCCUAGUUACAAUGAUCUAAAAUUCACGGCCCAAAACUGCAGUUACUUUUGCACCAAC	86	U	C	-22.6	-22.3	0.0132743
hsa-mir-3671	AUGUUAUUGCUGCUGCUGUCACAUUUACAUGAAAAUAAAAUGUAAAUUAUUUUAUUUCUAUCAAAUAAGGACUAGUCUGCAGUGAUAU	rs147004258	AUGUUAUUGCUGCUACUGUCACAUUUACAUGAAAAUAAAAUGUAAAUUAUUUUAUUUCUAUCAAAUAAGGACUAGUCUGCAGUGAUAU	15	G	A	-21.89	-21.59	0.0137049
hsa-mir-4668	AGGGAAAAAAAAAAGGAUUUGUCUUGUAGCCAGGAUAUUGUUUUAAAGAAAAUCCUUUUUGUUUUUCCAG	rs74618603	AGGGAAAAAAAAAGGGAUUUGUCUUGUAGCCAGGAUAUUGUUUUAAAGAAAAUCCUUUUUGUUUUUCCAG	14	A	G	-21.7	-21.4	0.0138249
hsa-mir-1269b	UGAGGUUUCUGGACUGAGCCAUGCUACUGGCUUCUCUGGUUCUCCAGCUUACAGAUGGCUUAUCAUGGGACCUCU	rs12451747	UGAGGUUUCUGGACUGAGCCAUGCUACGGGCUUCUCUGGUUCUCCAGCUUACAGAUGGCUUAUCAUGGGACCUCU	28	G	U	-28.1	-28.5	-0.0142349
hsa-mir-3605	ACUUUAUACGUGUAAUUGUGAUGAGGAUGGAUAGCAAGGAAGCCGCUCCCACCUGACCCUCACGGCCUCCGUGUUACCUGUCCUCUAGGUGGGACGCUCG	rs80176156	ACUUUAUACGUGUAAUUGUGAUGAGGAUGGAUAGCAAGGAAGCCGCUCCCACCUGACCCUCAGGGCCUCCGUGUUACCUGUCCUCUAGGUGGGACGCUCG	63	C	G	-30.56	-30.13	0.0140707
hsa-mir-5090	UCUGAGGUACCCGGGGCAGAUUGGUGUAGGGUGCAAAGCCUGCCCGCCCCCUAAGCCUUCUGCCCCCAACUCCAGCCUGUCAGGA	rs147183285	UCUGAGGUACCCGGGGCAGAUUGGUGUAGGGUGCAAAGCCUGCCCGCCCCCUAAGCCUUCUGCCCCCAACUCCAGCUUGUCAGGA	77	C	U	-35.3	-34.8	0.0141643
hsa-mir-4532	ACAGACCCCGGGGAGCCCGGCGGUGAAGCUCCUGGUAUCCUGGGUGUCUGA	rs115773106	ACAGACCCCGGGGAGCCCAGCGGUGAAGCUCCUGGUAUCCUGGGUGUCUGA	19	G	A	-28.2	-27.8	0.0141844
hsa-mir-3143	UAGAUAACAUUGUAAAGCGCUUCUUUCGCGGUUGGGCUGGAGCAACUCUUUACAAUGUUUCUA	rs17737028	UAGAUAACAUUGUAAAGCGCUUCUUUCGCGGUUGGGCUGGAGCAACUCUUUACAAUGUUUCUG	63	A	G	-21.1	-20.8	0.014218
hsa-mir-4738	GGUCGCAUUUCUCCUUCUUACCAGCGCGUUUUCAGUUUCAUAGGGAAGCCUUUCCAUGAAACUGGAGCGCCUGGAGGAGAAGGGGCC	rs193004341	GGUUGCAUUUCUCCUUCUUACCAGCGCGUUUUCAGUUUCAUAGGGAAGCCUUUCCAUGAAACUGGAGCGCCUGGAGGAGAAGGGGCC	4	C	U	-42.2	-41.6	0.014218
hsa-mir-3188	GGCGCCUCCUGCUCUGCUGUGCCGCCAGGGCCUCCCCUAGCGCGCCUUCUGGAGAGGCUUUGUGCGGAUACGGGGCUGGAGGCCU	rs41510649	GGCGCCUCCUGCUCUGCUGUGCCGCCAGGGCCUCCCCUAGCGCGCCUUCCGGAGAGGCUUUGUGCGGAUACGGGGCUGGAGGCCU	50	U	C	-48.6	-47.9	0.0144033
hsa-mir-3976	UGAGGGAUAUAGAGAGCAGGAAGAUUAAUGUCAUAUUGGAGUUGGACUGCAGGGCUUCCUUUACACAAUAAAUAUUGUAUGAAGUGCUGAUGUAACCUUUACUGCAGCAUGACAUGGGAUUUGGCUGUUUUUAUGGCUC	rs72855836	UGAGGGAUAUAGAGAGCAGGAAGAUUAAUGUCAUAUUGGAGUUGGACUGCAGGGCUUCCUUUACACAAUAAAUAUUGUAUGAAGUGCUGAUGUAACCUUUACUGCAGCAUGACAUGAGAUUUGGCUGUUUUUAUGGCUC	117	G	A	-41.4	-40.8	0.0144928
hsa-mir-663b	GGUGCCGAGGGCCGUCCGGCAUCCUAGGCGGGUCGCUGCGGUACCUCCCUCCUGUCUGUGGCGGUGGGAUCCCGUGGCCGUGUUUUCCUGGUGGCCCGGCCGUGCCUGAGGUUUC	rs75245503	GGUGCCGAGGGCCGUCCGGCAUCCUAGGCGGGUCGCUGCGGUACCUCCCUCGUGUCUGUGGCGGUGGGAUCCCGUGGCCGUGUUUUCCUGGUGGCCCGGCCGUGCCUGAGGUUUC	52	G	C	-47.4	-48.1	-0.0147679
hsa-mir-4719	ACAAUGAUGACUUGUAUGUUAUAGAUUUGUGAUUACAUUAAAACUUAAAAUUUCACAAAUCUAUAAUAUGCAGGUCAUCACUGU	rs58353328	ACAAUGAUGGCUUGUAUGUUAUAGAUUUGUGAUUACAUUAAAACUUAAAAUUUCACAAAUCUAUAAUAUGCAGGUCAUCACUGU	10	A	G	-40.85	-40.25	0.0146879
hsa-mir-580	AUAAAAUUUCCAAUUGGAACCUAAUGAUUCAUCAGACUCAGAUAUUUAAGUUAACAGUAUUUGAGAAUGAUGAAUCAUUAGGUUCCGGUCAGAAAUU	rs115089112	AUAAAAUUUCCAAUUGGAACCUAAUGAUUCAUCGGACUCAGAUAUUUAAGUUAACAGUAUUUGAGAAUGAUGAAUCAUUAGGUUCCGGUCAGAAAUU	34	A	G	-47.6	-46.9	0.0147059
hsa-mir-4425	GUGCUUUACAUGAAUGGUCCCAUUGAAUCCCAACAGCUUUGCGAAGUGUUGUUGGGAUUCAGCAGGACCAUUCGUGUAAAGUAA	rs113883301	GUGCUUUACAUGAAUGGUCCCAUUGAAUCCCAACGGCUUUGCGAAGUGUUGUUGGGAUUCAGCAGGACCAUUCGUGUAAAGUAA	35	A	G	-54.3	-53.5	0.014733
hsa-mir-4459	ACCCAGGAGGCGGAGGAGGUGGAGGUUGCAGUGAGCCAAGAUCGUGGCACUGACUCCAGCCUGGGG	rs116006640	ACCCAGGAGGCGGAGGAGGUGGAGGUUGCAGUGAGCCAAGAUCAUGGCACUGACUCCAGCCUGGGG	44	G	A	-27	-26.6	0.0148148
hsa-mir-4431	UGGUUUGCGACUCUGAAAACUAGAAGGUUUAUGACUGGGCAUUUCUCACCCAAUGCCCAAUAUUGAACUUUCUAGUUGUCAGAGUCAUUAACCC	rs73931408	UGGUUUGCGACUCUGAAAACUAGAAGGUUUAUGACUGGGCAUUUCUCACCCAAUGCCCAAUACUGAACUUUCUAGUUGUCAGAGUCAUUAACCC	63	U	C	-46.9	-46.2	0.0149254
hsa-mir-7-2	CUGGAUACAGAGUGGACCGGCUGGCCCCAUCUGGAAGACUAGUGAUUUUGUUGUUGUCUUACUGCGCUCAACAACAAAUCCCAGUCUACCUAAUGGUGCCAGCCAUCGCA	rs141312113	CUGGAUACGGAGUGGACCGGCUGGCCCCAUCUGGAAGACUAGUGAUUUUGUUGUUGUCUUACUGCGCUCAACAACAAAUCCCAGUCUACCUAAUGGUGCCAGCCAUCGCA	9	A	G	-46.9	-46.2	0.0149254
hsa-mir-4417	GAAAACAACCAGGUGGGCUUCCCGGAGGGCGGAACACCCAGCCCCAGCAUCCAGGGCUCACCUACCACGUUUG	rs139499371	GAAAACAACCAGGUGGGCUUCCCGGAGGGCGGAACACCCAGCCCCAGCAUCCAGGGCUCACCUACCACAUUUG	69	G	A	-26.7	-26.3	0.0149813
hsa-mir-1233-1	GUGAGUGGGAGGCCAGGGCACGGCAGGGGGAGCUGCAGGGCUAUGGGAGGGGCCCCAGCGUCUGAGCCCUGUCCUCCCGCAG	rs142931343	GUGAGUGGGAGGCCAGGGCACGGCACGGGGAGCUGCAGGGCUAUGGGAGGGGCCCCAGCGUCUGAGCCCUGUCCUCCCGCAG	26	G	C	-46.5	-45.8	0.0150538
hsa-mir-512-1	UCUCAGUCUGUGGCACUCAGCCUUGAGGGCACUUUCUGGUGCCAGAAUGAAAGUGCUGUCAUAGCUGAGGUCCAAUGACUGAGG	rs181061154	UCUCAGUCUGUGGCACUCAGCCUUGAGGGCACUUUCUGGUGCCAGAAUGAAAGUGCUGUCAUAGCUGAGGUCCGAUGACUGAGG	74	A	G	-46.3	-45.6	0.0151188
hsa-mir-1197	ACUUCCUGGUAUUUGAAGAUGCGGUUGACCAUGGUGUGUACGCUUUAUUUGUGACGUAGGACACAUGGUCUACUUCUUCUCAAUAUCA	rs185946570	ACUUCCUGGUAUUUGAAGAUGCGGUUGACCAUGGUGUGUACGCUUUAUUUGUGACGUAGGACACGUGGUCUACUUCUUCUCAAUAUCA	65	A	G	-26.4	-26	0.0151515
hsa-mir-136	UGAGCCCUCGGAGGACUCCAUUUGUUUUGAUGAUGGAUUCUUAUGCUCCAUCAUCGUCUCAAAUGAGUCUUCAGAGGGUUCU	rs189881142	UGAGCCCUCAGAGGACUCCAUUUGUUUUGAUGAUGGAUUCUUAUGCUCCAUCAUCGUCUCAAAUGAGUCUUCAGAGGGUUCU	10	G	A	-45.8	-45.1	0.0152838
hsa-mir-3911	GGGUGAGGAUGUGUGUGGAUCCUGGAGGAGGCAGAGAAGACAGUGAGCUUGCCAGUUCUGGUUUCCAACACUUCCUUUCCUGCGCUUCUCGAUUCCCAGAUCUGCACCC	rs57528423	GGGUGAGGAUGUGUGUGGAUCCUGGAGGAGGCAGAGAAGACAGUGAGCUUGCCAGUUCUGGUUUCCAACACUUCCUUUCCUGCGCUUCUCGAUUCCCGGAUCUGCACCC	98	A	G	-45.5	-44.8	0.0153846
hsa-mir-4691	GGAGCACUCCCAGGUCCUCCAGGCCAUGAGCUGCGGCCCUGAUGUCUCUACUCCAGCCACGGACUGAGAGUGCAUAGGAGUGUCC	rs114255089	GGAGCACUCCCAGGUCCUCCAGGCCAUGAGCUGCGGCCCUGAUGUCUCUAUUCCAGCCACGGACUGAGAGUGCAUAGGAGUGUCC	51	C	U	-32.3	-31.8	0.0154799
hsa-mir-612	UCCCAUCUGGACCCUGCUGGGCAGGGCUUCUGAGCUCCUUAGCACUAGCAGGAGGGGCUCCAGGGGCCCUCCCUCCAUGGCAGCCAGGACAGGACUCUCA	rs12803915	UCCCAUCUGGACCCUGCUGGGCAGGGCUUCUGAGCUCCUUAGCACUAGCAAGAGGGGCUCCAGGGGCCCUCCCUCCAUGGCAGCCAGGACAGGACUCUCA	51	G	A	-51	-50.2	0.0156863
hsa-mir-1302-1	CAGAAAGCCCAGUUAAAUUUGAAUUUCAAGUAAACAAUGAAUAAUUGUGUAUGUAAGAAUAUCCCAUACAAUAUUUGGGACAUACUUAUGCUAAAAAUUAUUCCUUGCUUAUCUGAAAUUCAAAUGUAACUAGGAUUCCUGUA	rs191263402	CAGAAAGCCCAGUUAAAUUUGAAUUUCAAGUAAACAAUGAAUAAUUGUGUAUGUAAGAAUAUCCCAUACAAUAUUUGGGACAUACUUAUGCUAAAAAUUAUUCCUUGCUUAUCUGAAAUUCAAACGUAACUAGGAUUCCUGUA	125	U	C	-44.6	-43.9	0.0156951
hsa-mir-5087	AGCUUUCUACGGGUUUGUAGCUUUGCUGGCAUGUUAAGUGUUGUCCUACAGUCGCAAGCAUAAGAAAGAGAAAGUA	rs2932433	AACUUUCUACGGGUUUGUAGCUUUGCUGGCAUGUUAAGUGUUGUCCUACAGUCGCAAGCAUAAGAAAGAGAAAGUA	2	A	G	-18.72	-19.02	-0.0160256
hsa-mir-378i	GGGAGCACUGGACUAGGAGUCAGAAGGUGGAGUUCUGGGUGCUGUUUUCCCACUCUUGGGCCCUGGGCAUGUUCUG	rs9607855	GGGAGCACUGGACUAGGAGUCAGAAAGUGGAGUUCUGGGUGCUGUUUUCCCACUCUUGGGCCCUGGGCAUGUUCUG	26	G	A	-25.1	-24.7	0.0159363
hsa-mir-1303	GGCUGGGCAACAUAGCGAGACCUCAACUCUACAAUUUUUUUUUUUUUAAAUUUUAGAGACGGGGUCUUGCUCUGUUGCCAGGCUUU	rs142414368	GGCUGGGCAACGUAGCGAGACCUCAACUCUACAAUUUUUUUUUUUUUAAAUUUUAGAGACGGGGUCUUGCUCUGUUGCCAGGCUUU	12	A	G	-43.9	-43.2	0.0159453
hsa-mir-1226	GUGAGGGCAUGCAGGCCUGGAUGGGGCAGCUGGGAUGGUCCAAAAGGGUGGCCUCACCAGCCCUGUGUUCCCUAG	rs141645399	GUGAGGGCAUGCAGGCCUGGAUGGGGCAGCUGGGAUGGUCCAAAAGGGUGGCCUCACCAGCCCUGUGUUCCCCAG	73	U	C	-36.9	-36.3	0.0162602
hsa-mir-4475	AUCUCAAUGAGUGUGUGGUUCUAAAUGACUCAUAGUCAAGGGACCAAGCAUUCAUUAUGAA	rs73446996	AUCUCAAUGAGUGUGUGGUUCUAAAUGACUCAUAGUCAAGGGACCAAGCAUUCGUUAUGAA	54	A	G	-24.4	-24	0.0163934
hsa-mir-3188	GGCGCCUCCUGCUCUGCUGUGCCGCCAGGGCCUCCCCUAGCGCGCCUUCUGGAGAGGCUUUGUGCGGAUACGGGGCUGGAGGCCU	rs7247767	GGCGCCUCCUGCUCUGCUGUGCCGCCGGGGCCUCCCCUAGCGCGCCUUCUGGAGAGGCUUUGUGCGGAUACGGGGCUGGAGGCCU	27	A	G	-48.6	-47.8	0.0164609
hsa-mir-4477a	UCCUCCUCCCAUCAAUCACAAAUGUCCUUAAUGGCAUUUAAGGAUUGCUAUUAAGGACAUUUGUGAUUCACGGGAGGAGGU	rs77109690	UCCUCCUCCCAUCAAUCACAAAUGUCCUUAAUGGCACUUAAGGAUUGCUAUUAAGGACAUUUGUGAUUCACGGGAGGAGGU	37	U	C	-53.5	-52.6	0.0168224
hsa-mir-518d	UCCCAUGCUGUGACCCUCUAGAGGGAAGCACUUUCUGUUGUCUGAAAGAAACCAAAGCGCUUCCCUUUGGAGCGUUACGGUUUGAGA	rs116220629	UCCCAUGCUGUGACCCUCUAGAGGGAAGCACUUUCUGUUGUCUGAAAGAAAUCAAAGCGCUUCCCUUUGGAGCGUUACGGUUUGAGA	52	C	U	-41.2	-40.5	0.0169903
hsa-mir-3945	GAUGUUGAUGCACGUGACGGGGAGGGCAUAGGAGAGGGUUGAUAUAAAAUGCAAUUACAGCCUCUUAUGCUUUCCAAAGUGGGGGAUGAUUCAAUGAU	rs140897560	GAUGUUGAUGCACGUGACGGGGAGGGCAUAGGAGAGGGUUGAUAUAAAAUGCAAUUAUAGCCUCUUAUGCUUUCCAAAGUGGGGGAUGAUUCAAUGAU	58	C	U	-29.2	-28.7	0.0171233
hsa-mir-2392	AUGGUCCCUCCCAAUCCAGCCAUUCCUCAGACCAGGUGGCUCCCGAGCCACCCCAGGCUGUAGGAUGGGGGUGAGAGGUGCUAG	rs73347569	AUGGUCCCUCCCAAUCCAGCCAUUCCUCGGACCAGGUGGCUCCCGAGCCACCCCAGGCUGUAGGAUGGGGGUGAGAGGUGCUAG	29	G	A	-40.1	-40.8	-0.0174564
hsa-mir-34a	GGCCAGCUGUGAGUGUUUCUUUGGCAGUGUCUUAGCUGGUUGUUGUGAGCAAUAGUAAGGAAGCAAUCAGCAAGUAUACUGCCCUAGAAGUGCUGCACGUUGUGGGGCCC	rs72631823	GGCCAGCUGUGAGUGUUUCUUUGGCAGUGUCUUAGCUGGUUGUUGUGAGCAAUAAUAAGGAAGCAAUCAGCAAGUAUACUGCCCUAGAAGUGCUGCACGUUGUGGGGCCC	55	G	A	-50.7	-49.83	0.0171598
hsa-mir-9-2	GGAAGCGAGUUGUUAUCUUUGGUUAUCUAGCUGUAUGAGUGUAUUGGUCUUCAUAAAGCUAGAUAACCGAAAGUAAAAACUCCUUCA	rs41265488	GGAAGCGAGUAGUUAUCUUUGGUUAUCUAGCUGUAUGAGUGUAUUGGUCUUCAUAAAGCUAGAUAACCGAAAGUAAAAACUCCUUCA	11	U	A	-40.1	-39.4	0.0174564
hsa-mir-633	AACCUCUCUUAGCCUCUGUUUCUUUAUUGCGGUAGAUACUAUUAACCUAAAAUGAGAAGGCUAAUAGUAUCUACCACAAUAAAAUUGUUGUGAGGAUA	rs17759989	AACCUCUCUUAGCCUCUGUUUCUUUAUUGCGGUAGGUACUAUUAACCUAAAAUGAGAAGGCUAAUAGUAUCUACCACAAUAAAAUUGUUGUGAGGAUA	36	A	G	-34	-33.4	0.0176471
hsa-mir-5002	UCUUCCUCUCUGUCCUCUGGAAUUUGGUUUCUGAGGCACUUAGUAGGUGAUAGCAUGACUGACUGCCUCACUGACCACUUCCAGAUGAGGGUUACUC	rs187830125	UCUUCCUCUCUGUCCUCUGGAAUUUGGUUUCUGAGGCACUUAGUAGGUGAUAGCGUGACUGACUGCCUCACUGACCACUUCCAGAUGAGGGUUACUC	55	A	G	-39	-38.3	0.0179487
hsa-mir-449a	CUGUGUGUGAUGAGCUGGCAGUGUAUUGUUAGCUGGUUGAAUAUGUGAAUGGCAUCGGCUAACAUGCAACUGCUGUCUUAUUGCAUAUACA	rs144949536	CUGUGUGUGAUGAGCUGGCAGUGUAUUGUUAGCUGGUUGAAUAUGUGAAUGGCAUCGGCUAACAUGCAACUGCUGUCUUAUUGCAUAUGCA	89	A	G	-39	-38.3	0.0179487
hsa-mir-217	AGUAUAAUUAUUACAUAGUUUUUGAUGUCGCAGAUACUGCAUCAGGAACUGAUUGGAUAAGAAUCAGUCACCAUCAGUUCCUAAUGCAUUGCCUUCAGCAUCUAAACAAG	rs150436368	AGUACAAUUAUUACAUAGUUUUUGAUGUCGCAGAUACUGCAUCAGGAACUGAUUGGAUAAGAAUCAGUCACCAUCAGUUCCUAAUGCAUUGCCUUCAGCAUCUAAACAAG	5	U	C	-33.4	-32.8	0.0179641
hsa-mir-4640	CUGUGGGCUGGGCCAGGGAGCAGCUGGUGGGUGGGAAGUAAGAUCUGACCUGGACUCCAUCCCACCCACCCCCUGUUUCCUGGCCCACAG	rs138528891	CUGUGGGCUGGGCCAGGGAGCAGCUGGUGGGUGGGAAGUAAGAUCUGACCUGGAAUCCAUCCCACCCACCCCCUGUUUCCUGGCCCACAG	55	C	A	-55.4	-54.4	0.0180505
hsa-mir-581	GUUAUGUGAAGGUAUUCUUGUGUUCUCUAGAUCAGUGCUUUUAGAAAAUUUGUGUGAUCUAAAGAACACAAAGAAUACCUACACAGAACCACCUGC	rs1694089	GUUAUGUGAAGGUAUUCUUGUGUUCUCUAGAUCAGGGCUUUUAGAAAAUUUGUGUGAUCUAAAGAACACAAAGAAUACCUACACAGAACCACCUGC	36	U	G	-38.72	-38.02	0.0180785
hsa-mir-3910-2	UUUUUUUGUUGCUUGUCUUGGUUUUAUGCCUUUUAUGUGCCUUGAUAUAAAAGGCAUAAAACCAAGACAAGCAACAGAAAAA	rs67339585	UUUUUUUGUUGCUUGUCUUGGUUUUAUGCCUUUUAUGUGCCUUGAUGUAAAAGGCAUAAAACCAAGACAAGCAACAGAAAAA	47	A	G	-54.9	-53.9	0.0182149
hsa-mir-1303	GGCUGGGCAACAUAGCGAGACCUCAACUCUACAAUUUUUUUUUUUUUAAAUUUUAGAGACGGGGUCUUGCUCUGUUGCCAGGCUUU	rs75378399	GGCUGGGCAACAUAGCGAGACCUCAACUCUACUAUUUUUUUUUUUUUAAAUUUUAGAGACGGGGUCUUGCUCUGUUGCCAGGCUUU	33	A	U	-43.9	-43.1	0.0182232
hsa-mir-1343	GCUGGCGUCGGUGCUGGGGAGCGGCCCCCGGGUGGGCCUCUGCUCUGGCCCCUCCUGGGGCCCGCACUCUCGCUCUGGGCCCGC	rs2986407	GCUGGCGUCGGUGCUGGGGAGCGGCCCCCGGGCGGGCCUCUGCUCUGGCCCCUCCUGGGGCCCGCACUCUCGCUCUGGGCCCGC	33	C	U	-53.8	-54.8	-0.0185874
hsa-mir-507	GUGCUGUGUGUAGUGCUUCACUUCAAGAAGUGCCAUGCAUGUGUCUAGAAAUAUGUUUUGCACCUUUUGGAGUGAAAUAAUGCACAACAGAUAC	rs190684797	GUGCUGUGUGUAGUGCUUCACUUCAAGAAGUGCCACGCAUGUGUCUAGAAAUAUGUUUUGCACCUUUUGGAGUGAAAUAAUGCACAACAGAUAC	36	U	C	-37.9	-37.2	0.0184697
hsa-mir-939	UGUGGGCAGGGCCCUGGGGAGCUGAGGCUCUGGGGGUGGCCGGGGCUGACCCUGGGCCUCUGCUCCCCAGUGUCUGACCGCG	rs112257111	UGUGGGCAGGGCCCUGGGGAGCUGAGGCUCUGGGGGUGGCUGGGGCUGACCCUGGGCCUCUGCUCCCCAGUGUCUGACCGCG	41	C	U	-59.2	-58.1	0.0185811
hsa-mir-5581	AGCCUUCCAGGAGAAAUGGAGACCCUAUACAUACCUGUUUCCAUGCCUCCUAGAAGUUCC	rs146107804	AGCCUUCCAGGAGAAAUGGAGACCCUAUACAUACCUGUUUCCAUGCCUCCUAGGAGUUCC	54	A	G	-21.32	-20.92	0.0187617
hsa-mir-4714	AUUUUGGCCAACUCUGACCCCUUAGGUUGAUGUCAGAAUGAGGUGUACCAACCUAGGUGGUCAGAGUUGGCCAAAAU	rs188800267	AUUUUGGCCAACUCUGACCCCUUAGGUUGAUGUCAGAAUGAGGUGUACCAACCUAGGUGGUCAGGGUUGGCCAAAAU	65	A	G	-47.6	-46.7	0.0189076
hsa-mir-1197	ACUUCCUGGUAUUUGAAGAUGCGGUUGACCAUGGUGUGUACGCUUUAUUUGUGACGUAGGACACAUGGUCUACUUCUUCUCAAUAUCA	rs141611518	ACUUCCUGGUAUUUGAAGAUGCUGUUGACCAUGGUGUGUACGCUUUAUUUGUGACGUAGGACACAUGGUCUACUUCUUCUCAAUAUCA	23	G	U	-26.4	-25.9	0.0189394
hsa-mir-596	AGCACGGCCUCUCCGAAGCCUGCCCGGCUCCUCGGGAACCUGCCUCCCGCAUGGCAGCUGCUGCCCUUCGGAGGCCG	rs116450906	AGCACGGCCUCUUCGAAGCCUGCCCGGCUCCUCGGGAACCUGCCUCCCGCAUGGCAGCUGCUGCCCUUCGGAGGCCG	13	C	U	-36.5	-35.8	0.0191781
hsa-mir-138-2	CGUUGCUGCAGCUGGUGUUGUGAAUCAGGCCGACGAGCAGCGCAUCCUCUUACCCGGCUAUUUCACGACACCAGGGUUGCAUCA	rs139365823	CUUUGCUGCAGCUGGUGUUGUGAAUCAGGCCGACGAGCAGCGCAUCCUCUUACCCGGCUAUUUCACGACACCAGGGUUGCAUCA	2	G	U	-36	-35.3	0.0194444
hsa-mir-1302-3	GGAUGCCCAGCUAGUUUGAAUUUUAGAUAAACAACGAAUAAUUUCGUAGCAUAAAUAUUUCCCAAGCUUAGUUUGGGACAUACUUAUGCUAAAAAACAUUAUUGGUUGUUUAUCUGAGAUUCAAAAUUAAGCAUUUUA	rs7589328	GGAUGCCCAGCUAGUUUGAAUUUUAGAUAAACAACGAAUAAUUUCAUAGCAUAAAUAUUUCCCAAGCUUAGUUUGGGACAUACUUAUGCUAAAAAACAUUAUUGGUUGUUUAUCUGAGAUUCAAAAUUAAGCAUUUUA	46	G	A	-56.5	-55.4	0.019469
hsa-mir-1273d	GAAUCGCUUGAACCCAUGAGGUUGAGGCUGCAGUGAGCCAAGAUCGUGCCACUGCACUUCAGCCUGGGUGACAAGAGCGAAACUUC	rs150712502	GAAUCGCUUGAACCCAUGAGGUUGAGGCUGCAGUGAGCCAAGAUCGUGUCACUGCACUUCAGCCUGGGUGACAAGAGCGAAACUUC	49	C	U	-41	-40.2	0.0195122
hsa-mir-4746	GUGUCUGUGCCGGUCCCAGGAGAACCUGCAGAGGCAUCGGGUCAGCGGUGCUCCUGCGGGCCGACACUCAC	rs113460946	GUGCCUGUGCCGGUCCCAGGAGAACCUGCAGAGGCAUCGGGUCAGCGGUGCUCCUGCGGGCCGACACUCAC	4	U	C	-34.9	-34.2	0.0200573
hsa-mir-564	CGGGCAGCGGGUGCCAGGCACGGUGUCAGCAGGCAACAUGGCCGAGAGGCCGGGGCCUCCGGGCGGCGCCGUGUCCGCGACCGCGUACCCUGAC	rs114636202	CGGGCGGCGGGUGCCAGGCACGGUGUCAGCAGGCAACAUGGCCGAGAGGCCGGGGCCUCCGGGCGGCGCCGUGUCCGCGACCGCGUACCCUGAC	6	G	A	-53.5	-54.6	-0.0205607
hsa-mir-940	GUGAGGUGUGGGCCCGGCCCCAGGAGCGGGGCCUGGGCAGCCCCGUGUGUUGAGGAAGGAAGGCAGGGCCCCCGCUCCCCGGGCCUGACCCCAC	rs149527765	GUGAGGUGUGGGCCCGGCCCCAGGAGCGGGGCCUGGGCAGCCCCGUGUGUUGAGGAAGGAAAGCAGGGCCCCCGCUCCCCGGGCCUGACCCCAC	62	G	A	-54	-52.9	0.0203704
hsa-mir-3662	UGUGUUUUCCUCAACGCUCACAGUUACACUUCUUACUCUCAAUCCAUUCAUAUUGAAAAUGAUGAGUAGUGACUGAUGAAGCACAAAUCAGCCAA	rs117905199	UGUGUUUUCCUCAACGCUCACAGUUACACUUCUUGCUCUCAAUCCAUUCAUAUUGAAAAUGAUGAGUAGUGACUGAUGAAGCACAAAUCAGCCAA	35	A	G	-19.6	-19.2	0.0204082
hsa-mir-4477a	UCCUCCUCCCAUCAAUCACAAAUGUCCUUAAUGGCAUUUAAGGAUUGCUAUUAAGGACAUUUGUGAUUCACGGGAGGAGGU	rs71224722	UCCUCCUCCCAUCAAUCACAAAUGUCCUUAAUGGCAUUUAAGGAUCGCUAUUAAGGACAUUUGUGAUUCACGGGAGGAGGU	46	U	C	-53.5	-52.4	0.0205607
hsa-mir-943	GGGACGUUCUGAGCUCGGGGUGGGGGACGUUUGCCGGUCACUGCUGCUGGCGCCCUGACUGUUGCCGUCCUCCAGCCCCACUCAAAGGCAUCCC	rs1077020	GGGACGUUCUGGGCUCGGGGUGGGGGACGUUUGCCGGUCACUGCUGCUGGCGCCCUGACUGUUGCCGUCCUCCAGCCCCACUCAAAGGCAUCCC	12	G	A	-42.4	-43.3	-0.0212264
hsa-mir-4296	UUGGGCUUUGAUGUGGGCUCAGGCUCAGAGGGCUGAAGUGGUUGUGGGGAGGGGCUUCUGGGGACUGUGUCCAUGUCUCUGUCGUUUU	rs113642938	UUGGGCUUUGAUGUGGGCUCGGGCUCAGAGGGCUGAAGUGGUUGUGGGGAGGGGCUUCUGGGGACUGUGUCCAUGUCUCUGUCGUUUU	21	A	G	-33.43	-32.73	0.0209393
hsa-mir-3176	UGGCCUCUCCAGUCUGCAGCUCCCGGCAGCCUCGGGCCACACUCCCGGGAUCCCCAGGGACUGGCCUGGGACUACCGGGGGUGGCGGCCG	rs141861277	UGGCCUCUCCAGUCUGCAGCUCCCGGCAGCCUCGGGCCACACUCCCGGGAUCCCCAGGGACUGGCCUGGGACUACCGGGGGUGGCAGCCG	86	G	A	-51.7	-50.6	0.0212766
hsa-mir-4748	UGGCUGGCUGAGGUUUGGGGAGGAUUUGCUGGUGCUAGAGAGGAAAGCAGACCCUACCCAACCCCACGCCCUACUACAGCCA	rs183520745	UGGCUGGCUGAGGUUUGGGGAGGAUUUGCUGGUGCUAGAGAGGAAAGCAGACCCUACCCAACCCCACGCGCUACUACAGCCA	70	C	G	-32.71	-32.01	0.0214002
hsa-mir-4477b	ACCUCCUCCCGUGAAUCACAAAUGUCCUUAAUAGCAAUCCUUAAAUGCCAUUAAGGACAUUUGUGAUUGAUGGGAGGAGGA	rs71242635	ACCUCCUCCCGUGAAUCACAAAUGUCCUUAAUAGCAAUCCUUAAAGGCCAUUAAGGACAUUUGUGAUUGAUGGGAGGAGGA	46	U	G	-55.3	-54.1	0.0216998
hsa-mir-4477b	ACCUCCUCCCGUGAAUCACAAAUGUCCUUAAUAGCAAUCCUUAAAUGCCAUUAAGGACAUUUGUGAUUGAUGGGAGGAGGA	rs71224722	ACCUCCUCCCGUGAAUCACAAAUGUCCUUAAUAGCGAUCCUUAAAUGCCAUUAAGGACAUUUGUGAUUGAUGGGAGGAGGA	36	A	G	-55.3	-54.1	0.0216998
hsa-mir-635	CAGAGAGGAGCUGCCACUUGGGCACUGAAACAAUGUCCAUUAGGCUUUGUUAUGGAAACUUCUCCUGAUCAUUGUUUUGUGUCCAUUGAGCUUCCAAU	rs192867879	CAGAGAGGAGCUGCCACUUGGGCACUGAAACAAUGUCCAUUAGGCUUUGUUAUGGAAACUUCUCCUGAUCAUUGUUUUGUGUCCGUUGAGCUUCCAAU	85	A	G	-32.1	-31.4	0.0218069
hsa-mir-3615	GACUCUGGGACGCUCAGACGCCGCGCGGGGCGGGGAUUGGUCUGUGGUCCUCUCUCGGCUCCUCGCGGCUCGCGGCGGCCGACGGUU	rs745666	GACUCUGGGACGCUCAGACGCCGCGCGGGGCGGGGAUUGGUCUGUGCUCCUCUCUCGGCUCCUCGCGGCUCGCGGCGGCCGACGGUU	47	C	G	-44.8	-45.8	-0.0223214
hsa-mir-604	AGAGCAUCGUGCUUGACCUUCCACGCUCUCGUGUCCACUAGCAGGCAGGUUUUCUGACACAGGCUGCGGAAUUCAGGACAGUGCAUCAUGGAGA	rs2368392	AGAGCAUCGUGCUUGACCUUCCAUGCUCUCGUGUCCACUAGCAGGCAGGUUUUCUGACACAGGCUGCGGAAUUCAGGACAGUGCAUCAUGGAGA	24	C	U	-27.3	-26.7	0.021978
hsa-mir-379	AGAGAUGGUAGACUAUGGAACGUAGGCGUUAUGAUUUCUGACCUAUGUAACAUGGUCCACUAACUCU	rs61991156	AGAGAUGGUAGGCUAUGGAACGUAGGCGUUAUGAUUUCUGACCUAUGUAACAUGGUCCACUAACUCU	12	A	G	-26.6	-26	0.0225564
hsa-mir-3692	CCAUUCCUGCUGGUCAGGAGUGGAUACUGGAGCAAUAGAUACAGUUCCACACUGACACUGCAGAAGUGG	rs142312394	CCAUUCCUGCUGGUCAGGAGUGGAUACUGGAGCAAUAGAUACGGUUCCACACUGACACUGCAGAAGUGG	43	A	G	-31	-30.3	0.0225806
hsa-mir-640	GUGACCCUGGGCAAGUUCCUGAAGAUCAGACACAUCAGAUCCCUUAUCUGUAAAAUGGGCAUGAUCCAGGAACCUGCCUCUACGGUUGCCUUGGGG	rs111726405	GUGACCCUGGGCAAGUUCCUGAAGAUCAGACACAUCAGAUCCCUUAUCUGUAAAAUGGGCGUGAUCCAGGAACCUGCCUCUACGGUUGCCUUGGGG	61	A	G	-34.9	-34.1	0.0229226
hsa-mir-96	UGGCCGAUUUUGGCACUAGCACAUUUUUGCUUGUGUCUCUCCGCUCUGAGCAAUCAUGUGCAGUGCCAAUAUGGGAAA	rs73159662	UGGCCGAUUUUGGCACUAGCACAUUUUUGCUUGUGUCUCUCUGCUCUGAGCAAUCAUGUGCAGUGCCAAUAUGGGAAA	42	C	U	-34.4	-33.6	0.0232558
hsa-mir-646	GAUCAGGAGUCUGCCAGUGGAGUCAGCACACCUGCUUUUCACCUGUGAUCCCAGGAGAGGAAGCAGCUGCCUCUGAGGCCUCAGGCUCAGUGGC	rs6513497	GAUCAGGAGUCUGCCAGUGGAGUCAGCACACCUGCUUUUCACCUGUGAUCCCAGGAGAGGAAGCAGCUGCCUCGGAGGCCUCAGGCUCAGUGGC	74	U	G	-34.2	-33.4	0.0233918
hsa-mir-4477b	ACCUCCUCCCGUGAAUCACAAAUGUCCUUAAUAGCAAUCCUUAAAUGCCAUUAAGGACAUUUGUGAUUGAUGGGAGGAGGA	rs4452915	ACCUCCUCCCGUGAAUCACAAAUGUCCUUAAUAGCAAUCCUUAAAUGUCAUUAAGGACAUUUGUGAUUGAUGGGAGGAGGA	48	C	U	-55.3	-54	0.0235081
hsa-mir-4444-2	GUGACGACUGGCCCCGCCUCUUCCUCUCGGUCCCAUAUUGAACUCGAGUUGGAAGAGGCGAGUCCGGUCUCAAA	rs142357696	GUGACGACUGGCCCCGCCUCUUCCUCUCGGUCCCAUAUUGAACUCGAGUUGGAAGGGGCGAGUCCGGUCUCAAA	56	A	G	-38	-37.1	0.0236842
hsa-mir-4420	CUCUUGGUAUGAACAUCUGUGUGUUCAUGUCUCUCUGUGCACAGGGGACGAGAGUCACUGAUGUCUGUAGCUGAGAC	rs186018333	CUCUUGGUAUGAACAUCCGUGUGUUCAUGUCUCUCUGUGCACAGGGGACGAGAGUCACUGAUGUCUGUAGCUGAGAC	18	U	C	-29.4	-28.7	0.0238095
hsa-mir-941-1	CACGGAAGAGGACACACCCGGCUGUGUGGACAUGUGCCCAGGGCCCGGGACAGCGCCACGGAAGAGGACGCACCCGGCUGUGUGCACAUGUGCCCAGGGCCCGGGACAGCGCCACGG	rs6090019	CACGGAAGAGGACACACCCGGCUGUGUGGACAUGUGCCCAGGGCCCGGGACAGCGCCACGGAAGAGGACGCACCCGGCUGUGUGCACAUGUGCCCAGGGCCCGGGACAGCGCUACGG	113	C	U	-58.5	-57.1	0.0239316
hsa-mir-4330	AAUUGUCAGCAGGCAAUUAUCUGAGGAUGCAGGAGAGGAAGGGGGCUUCUUUUUGACGCCUACUUCAUCAGCUGCUCCUCAGAUCAGAGCCUUGCAGGUCAGGCC	rs182263737	AAUUGUCAGCAGGCAAUUUUCUGAGGAUGCAGGAGAGGAAGGGGGCUUCUUUUUGACGCCUACUUCAUCAGCUGCUCCUCAGAUCAGAGCCUUGCAGGUCAGGCC	19	A	U	-45.9	-44.8	0.0239651
hsa-mir-4737	CUGCACAGGAUGCGAGGAUGCUGACAGUGCCUCACAGCCGCACAGGACCGAGGAUGCUGACGGUGCCUCACAGCCACACAG	rs147145300	CUGCACAGGAUGCGAGGAUGCUGACAGUGCCUCACAGCCACACAGGACCGAGGAUGCUGACGGUGCCUCACAGCCACACAG	40	A	G	-28.5	-29.2	-0.0245614
hsa-mir-3918	AGGCGGUUAAGCCAUGGGACAGGGCCGCAGAUGGAGACUGCUCAAGGUCAAAGGGGUCUCCAGCUGGGACCCUGCACCUGGUUCGUAGCCCCU	rs146421379	AGGCGGUGAAGCCAUGGGACAGGGCCGCAGAUGGAGACUGCUCAAGGUCAAAGGGGUCUCCAGCUGGGACCCUGCACCUGGUUCGUAGCCCCU	8	U	G	-49.2	-48	0.0243902
hsa-mir-548al	GGUCGGUGCAAAAGUAAUUGCUGUUUUUGCCAUUAAAAAUAAUGGCAUUAAAAGUAAUGGCAAAAACGGCAAUGACUUUUGUACCAAUCUAAUAUCU	rs60917039	GGUCGGUGCAAAAGUAAUUGCUGUUUUUGCCAUUAAAAAUAAUGGCAUUAAAAAUAAUGGCAAAAACGGCAAUGACUUUUGUACCAAUCUAAUAUCU	54	G	A	-44.9	-43.8	0.0244989
hsa-mir-5681b	GAAGAGGUAUUGCCACCCUUUCUAGUCUAAUAGGGACUAGAAAGGGUGGCAAUACUCUUC	rs111728443	GAAGAGGUAUUGCCACCCUUUCUAGUCUAAUAGGGACUAGAAAGGGUGGCAAUACUCUCC	59	U	C	-44.8	-43.7	0.0245536
hsa-mir-3689b	GAUCCUGUGCUCCCUGGGGGGUCUGAUCCUGUGCUUCCUGGGAGGUGUGAUAUCAUGGUUCCUGGGAGGUGUGAUCCCGUGCUUCCUGGGAGGUGUGAUAUUGUGGUUCCUGGGAGGUGUGAUCCCGUGCUCCCUGGGAGGUGUGAUC	rs35679521	GAUCCUGUGCUCCCUGGGGGGUCUGAUCCUGUGCUUCCUGGGAGGUGUGAUAUCAUGGUUCCUGGGAGGUGUGAUCCUGUGCUUCCUGGGAGGUGUGAUAUUGUGGUUCCUGGGAGGUGUGAUCCCGUGCUCCCUGGGAGGUGUGAUC	78	U	C	-79	-81	-0.0253165
hsa-mir-3074	GCUCGACUCCUGUUCCUGCUGAACUGAGCCAGUGUGUAAAAUGAGAACUGAUAUCAGCUCAGUAGGCACCGGAGGGCGGGU	rs181496497	GCUCGACUCCUGUUCCUGCUGAACUGAGCCAGUAUGUAAAAUGAGAACUGAUAUCAGCUCAGUAGGCACCGGAGGGCGGGU	34	G	A	-36.22	-35.32	0.0248482
hsa-mir-513b	GUGUACAGUGCCUUUCACAAGGAGGUGUCAUUUAUGUGAACUAAAAUAUAAAUGUCACCUUUUUGAGAGGAGUAAUGUACAGCA	rs138509628	GGGUACAGUGCCUUUCACAAGGAGGUGUCAUUUAUGUGAACUAAAAUAUAAAUGUCACCUUUUUGAGAGGAGUAAUGUACAGCA	2	U	G	-35.7	-34.8	0.0252101
hsa-mir-656	CUGAAAUAGGUUGCCUGUGAGGUGUUCACUUUCUAUAUGAUGAAUAUUAUACAGUCAACCUCUUUCCGAUAUCGAAUC	rs58834075	CUGAAAUAGGUUGCCUGUGAGGUGUUCACUUUUUAUAUGAUGAAUAUUAUACAGUCAACCUCUUUCCGAUAUCGAAUC	33	C	U	-23.7	-23.1	0.0253165
hsa-mir-622	AGAGAAGCUGGACAAGUACUGGUCUCAGCAGAUUGAGGAGAGCACCACAGUGGUCAUCACACAGUCUGCUGAGGUUGGAGCUGCUGAGAUGACACU	rs111371406	AGAGAAGCUGGACAAGUACUGGUCUCAGCAGAUUGAGGAGAGCACCACAGUGGUCAUCACACAGUCUGCUGAGGUUGGAGCCGCUGAGAUGACACU	82	U	C	-35.5	-34.6	0.0253521
hsa-mir-196a-2	UGCUCGCUCAGCUGAUCUGUGGCUUAGGUAGUUUCAUGUUGUUGGGAUUGAGUUUUGAACUCGGCAACAAGAAACUGCCUGAGUUACAUCAGUCGGUUUUCGUCGAGGGC	rs185070757	UGCUCGCUCAGCUGAUCUGUGGCUUAGGUAGUUUCAGGUUGUUGGGAUUGAGUUUUGAACUCGGCAACAAGAAACUGCCUGAGUUACAUCAGUCGGUUUUCGUCGAGGGC	37	U	G	-51.2	-49.9	0.0253906
hsa-mir-5589	GGCUGGGUGCUCUUGUGCAGUGAGCAACCUACACAACUGCACAUGGCAACCUAGCUCCCA	rs116796353	GGCUGGGUGCUCUUGUGCAGUGAGCAACCUACACAACUGCACGUGGCAACCUAGCUCCCA	43	A	G	-27.54	-26.84	0.0254176
hsa-mir-3939	CUGGCUUCCAAAGGCCUCUGUGUGUUCCUGUAUGUGGGCGUGCACGUACCUGUCACAUGUGUACGCGCAGACCACAGGAUGUCCACACUGGCUUCCAAACACAUCU	rs77072520	CUGGCUUCCAAAGGCCUCUGUGUGUUCCUGUAUGUGGGUGUGCACGUACCUGUCACAUGUGUACGCGCAGACCACAGGAUGUCCACACUGGCUUCCAAACACAUCU	39	U	C	-38.7	-39.71	-0.0260982
hsa-mir-199a-2	AGGAAGCUUCUGGAGAUCCUGCUCCGUCGCCCCAGUGUUCAGACUACCUGUUCAGGACAAUGCCGUUGUACAGUAGUCUGCACAUUGGUUAGACUGGGCAAGGGAGAGCA	rs147011290	AGGAAGCUUCUGGAGAUCCUGCUCCGUCACCCCAGUGUUCAGACUACCUGUUCAGGACAAUGCCGUUGUACAGUAGUCUGCACAUUGGUUAGACUGGGCAAGGGAGAGCA	29	G	A	-43.2	-42.1	0.025463
hsa-mir-2277	GUGCUUCCUGCGGGCUGAGCGCGGGCUGAGCGCUGCCAGUCAGCGCUCACAUUAAGGCUGACAGCGCCCUGCCUGGCUCGGCCGGCGAAGCUC	rs111409602	GUGCUUCCUGCGGGCUGAGCGCGGGCUGAGCGCUGCCAGUCAGCGCUCACAUUAAGGCUGACAGCGCCCUGCCUGGCUCGGCCGGUGAAGCUC	86	C	U	-54.94	-53.54	0.0254823
hsa-mir-1206	CAGUGUUCAUGUAGAUGUUUAAGCUCUUGCAGUAGGUUUUUGCAAGCUAGUGAACGCUG	rs2114358	CAGUGUUCAUGUAGAUGUUUAAGCUCUUGCAGUAGAUUUUUGCAAGCUAGUGAACGCUG	36	G	A	-19.4	-18.9	0.0257732
hsa-mir-5100	CCAUGAGGAGCUGGCAGUGGGAUGGCCUGGGGGUAGGAGCGUGGCUUCUGGAGCUAGACCACAUGGGUUCAGAUCCCAGCGGUGCCUCUAACUGGCCACAGGACCUUGGGCAGUCAGCU	rs193120735	CCAUGAGGAGCUGGCAGUGGGAUGGCCUGGGGGUAGGAGUGUGGCUUCUGGAGCUAGACCACAUGGGUUCAGAUCCCAGCGGUGCCUCUAACUGGCCACAGGACCUUGGGCAGUCAGCU	40	C	U	-46.5	-45.3	0.0258065
hsa-mir-3910-1	CUUUUGCUGUCAGUUUUUCUGUUGCUUGUCUUGGUUUUAUGCCUUUUAUAUCAAGGCACAUAAAAGGCAUAAAACCAAGACAAGCAACAAAAAAAGGAUUGAUCACAGAAG	rs67339585	CUUUUGCUGUCAGUUUUUCUGUUGCUUGUCUUGGUUUUAUGCCUUUUACAUCAAGGCACAUAAAAGGCAUAAAACCAAGACAAGCAACAAAAAAAGGAUUGAUCACAGAAG	49	U	C	-57.8	-56.3	0.0259516
hsa-mir-5196	UCUGAGGAGACCUGGGCUGUCAGAGGCCAGGGAAGGGGACGAGGGUUGGGGAACAGGUGGUUAGCACUUCAUCCUCGUCUCCCUCCCAGGUUAGAAGGGCCCCCCUCUCUGAAGG	rs181810297	UCUGAGGAGACCUGGGCUGUCAGAGGCCAGGGAAGGGGACGAGGGUUGGGGAACAGGUGGUUAGCACUUCAUCCUCGUCUCUCUCCCAGGUUAGAAGGGCCCCCCUCUCUGAAGG	82	C	U	-53.8	-52.4	0.0260223
hsa-mir-1302-4	AAUGCAGAAGCACAGCUAAAAUUUGAAUUUCAGAUAAACAAAUUUUUCUUAGAAUAAGUAUGUCUCCAUGCAACAUUUGGGACAUACUUAUGCUAAAAUAUUAUUUGUGUUUCAUCUGAAAUUCAAAUUCAACUGGACAUCCUGUAUUUU	rs116237969	AAUGCAGAAGCACAGCUAAAAUUUGAAUUUCAGAAAAACAAAUUUUUCUUAGAAUAAGUAUGUCUCCAUGCAACAUUUGGGACAUACUUAUGCUAAAAUAUUAUUUGUGUUUCAUCUGAAAUUCAAAUUCAACUGGACAUCCUGUAUUUU	35	U	A	-49.7	-48.4	0.0261569
hsa-mir-485	ACUUGGAGAGAGGCUGGCCGUGAUGAAUUCGAUUCAUCAAAGCGAGUCAUACACGGCUCUCCUCUCUUUUAGU	rs112982830	ACUUGGAGGGAGGCUGGCCGUGAUGAAUUCGAUUCAUCAAAGCGAGUCAUACACGGCUCUCCUCUCUUUUAGU	9	A	G	-34.4	-33.5	0.0261628
hsa-mir-4786	GGGCAUGGCCUGAGACCAGGACUGGAUGCACCACUCUCCCUGUGAUGAGGUGAAGCCAGCUCUGGUCUGGGCCAUUUCAC	rs115063401	GGGCAUGGCCUGAGACCAGGACUGGAUGCAUCACUCUCCCUGUGAUGAGGUGAAGCCAGCUCUGGUCUGGGCCAUUUCAC	31	C	U	-41.4	-40.3	0.02657
hsa-mir-5705	UCCCCAUUUACACAGGCCAUGAGCCCCGAAACACCCAUCCCAGGAUUGCUGAUGGGUGUUUCGGGGCUCAUGGCCUGUGUAAAUGGGGA	rs191682972	UCCCCAUUUACACAGGCCAUGAGCCCUGAAACACCCAUCCCAGGAUUGCUGAUGGGUGUUUCGGGGCUCAUGGCCUGUGUAAAUGGGGA	27	C	U	-81.8	-79.6	0.0268949
hsa-mir-4276	CACAGUCUGACUCAGUGACUCAUGUGCUGGCAGUGGCCACGUAAAUAGAGCUACUGUGUCUGAAAGCAAU	rs185547755	CACAGUCUGACUCAGUGACUCAUGUGCUGGCAGUGGCCACAUAAAUAGAGCUACUGUGUCUGAAAGCAAU	41	G	A	-22.3	-21.7	0.0269058
hsa-mir-3937	AGAAGAAUGCCCAACCAGCCCUCAGUUGCUACAGUUCCCUGUUGUUUCAGCUCGACAACAACAGGCGGCUGUAGCAAUGGGGGGCUGGAUGGGCAUCUCAAUGUGC	rs191951192	AGAAGAAUGCCCAACCAGCCCUCAGUUGCUACAGUUCCCUGUUGUUUCAGCUCAACAACAACAGGCGGCUGUAGCAAUGGGGGGCUGGAUGGGCAUCUCAAUGUGC	54	G	A	-66.8	-65	0.0269461
hsa-mir-3202-1	UAUUAAUAUGGAAGGGAGAAGAGCUUUAAUGAUUGGAGUCAUUUUCAGAGCAUUAAAGCUCUUCUCCCUUCCAUAUUAAUG	rs188912830	UCUUAAUAUGGAAGGGAGAAGAGCUUUAAUGAUUGGAGUCAUUUUCAGAGCAUUAAAGCUCUUCUCCCUUCCAUAUUAAUG	2	A	C	-51.9	-50.5	0.026975
hsa-mir-4305	CUGCCUUAGACCUAGACACCUCCAGUUCUGGGUUCUUAGAGGCCUAAUCCUCUACAAACUCAGUUUUCAGACUGUGAGGGAAAUUCUCUGUCUUAUUGCUUU	rs149597993	CUGCCUUAGACCUAGGCACCUCCAGUUCUGGGUUCUUAGAGGCCUAAUCCUCUACAAACUCAGUUUUCAGACUGUGAGGGAAAUUCUCUGUCUUAUUGCUUU	16	A	G	-33.3	-32.4	0.027027
hsa-mir-3176	UGGCCUCUCCAGUCUGCAGCUCCCGGCAGCCUCGGGCCACACUCCCGGGAUCCCCAGGGACUGGCCUGGGACUACCGGGGGUGGCGGCCG	rs191496762	UGGCCUCUCCAGUCUGCAGCUCCCGGCAGCCUCGGGCCACACUCCCAGGAUCCCCAGGGACUGGCCUGGGACUACCGGGGGUGGCGGCCG	47	G	A	-51.7	-50.3	0.0270793
hsa-mir-3119-2	AUUAACUAUGGCUUUUAACUUUGAUGGCAAAGACAUAGAUUGUUUAGCUACCCCUUUGCCAUCAAAGUUAAAAGCCAGAGUUAAU	rs185710757	AUUAACUAUGGCUUUUAACUUUGAUGGCAAAGACAUAGAUUGUUUAGUUACCCCUUUGCCAUCAAAGUUAAAAGCCAGAGUUAAU	48	C	U	-44.2	-43	0.0271493
hsa-mir-4300	UGAGUUUAGAAGAGGGCCAGCUAAAUCAGCAGAGACAUGAGGUGAUCAAAAACCUUUUUUCAAAGCAGUGGGAGCUGGACUACUUCUGAACCAAUA	rs184272314	UGAGUUUAGAAGAGGGCCAGCUAAAUCAGCAGAGACAUGAGGUGAUCAAAAACCUUUUUUCAAAGCAGUGGGAGCUGGACUACUUCUGAACCUAUA	93	A	U	-33.1	-32.2	0.0271903
hsa-mir-323b	UGGUACUCGGAGGGAGGUUGUCCGUGGUGAGUUCGCAUUAUUUAAUGAUGCCCAAUACACGGUCGACCUCUUUUCGGUAUCA	rs117380662	UGGUACUCGGAGGGAGGUUGUCCGUGCUGAGUUCGCAUUAUUUAAUGAUGCCCAAUACACGGUCGACCUCUUUUCGGUAUCA	27	G	C	-40.44	-39.34	0.0272008
hsa-mir-4252	UGGGGGGCUGGCAGCUCAUCAGUCCAGGCCAUCUGGCCACUGAGUCAGCACCAGCGCCCAAUC	rs3982073	UGGGGGGCUGGCAGCUCAUCAGUCCAGGCCAUCUGGCCACUGGGUCAGCACCAGCGCCCAAUC	43	A	G	-33	-32.1	0.0272727
hsa-mir-4724	ACGCAAAAUGAACUGAACCAGGAGUGAGCUUCGUGUACAUUAUCUAUUAGAAAAUGAAGUACCUUCUGGUUCAGCUAGUCCCUGUGCGU	rs117399787	ACGCAAAAUGAACUGAACCAGGAGUGAGCUUCGUAUACAUUAUCUAUUAGAAAAUGAAGUACCUUCUGGUUCAGCUAGUCCCUGUGCGU	35	G	A	-32.61	-31.71	0.0275989
hsa-mir-1265	AUGGUUUGGGACUCAGGAUGUGGUCAAGUGUUGUUAAGGCAUGUUCAGGAACAAUACUUGACCACAUUUUGAAUUCCAAACCAUAU	rs149384303	ACGGUUUGGGACUCAGGAUGUGGUCAAGUGUUGUUAAGGCAUGUUCAGGAACAAUACUUGACCACAUUUUGAAUUCCAAACCAUAU	2	C	U	-48.5	-49.9	-0.028866
hsa-mir-1468	GGUGGGUGGUUUCUCCGUUUGCCUGUUUCGCUGAUGUGCAUUCAACUCAUUCUCAGCAAAAUAAGCAAAUGGAAAAUUCGUCCAUC	rs145760241	GGUGGGUGGUUUCUCCGUUUGCCUGUUUCGCUGAUGUGCAUUCAACUCAGUCUCAGCAAAAUAAGCAAAUGGAAAAUUCGUCCAUC	50	U	G	-32	-31.1	0.028125
hsa-mir-3689c	GGGAGGUGUGAUAUCGUGGUUCCUGGGAGGUGUGAUAUCGUGGUUCCUGGGAGGUGUGAUAUUGUGGUUCCU	rs71506930	GGGAGGUGUGAUAUUGUGGUUCCUGGGAGGUGUGAUAUCGUGGUUCCUGGGAGGUGUGAUAUUGUGGUUCCU	15	C	U	-31.9	-31	0.0282132
hsa-mir-3126	AUGAUUAUAUGAGGGACAGAUGCCAGAAGCACUGGUUAUGAUUUGCAUCUGGCAUCCGUCACACAGAUAAUUAU	rs182148652	AUGAUUAUAUAAGGGACAGAUGCCAGAAGCACUGGUUAUGAUUUGCAUCUGGCAUCCGUCACACAGAUAAUUAU	11	G	A	-27.9	-27.1	0.0286738
hsa-mir-3679	CGUGGUGAGGAUAUGGCAGGGAAGGGGAGUUUCCCUCUAUUCCCUUCCCCCCAGUAAUCUUCAUCAUG	rs186202971	UGUGGUGAGGAUAUGGCAGGGAAGGGGAGUUUCCCUCUAUUCCCUUCCCCCCAGUAAUCUUCAUCAUG	1	C	U	-34.6	-33.6	0.0289017
hsa-mir-4786	GGGCAUGGCCUGAGACCAGGACUGGAUGCACCACUCUCCCUGUGAUGAGGUGAAGCCAGCUCUGGUCUGGGCCAUUUCAC	rs78832554	GGGCAUGGCCUGAGACCAGGACUGGAUGCACCACUUUCCCUGUGAUGAGGUGAAGCCAGCUCUGGUCUGGGCCAUUUCAC	36	C	U	-41.4	-40.2	0.0289855
hsa-mir-1289-2	CCACGGUCCUAGUUAAAAAGGCACAUUCCUAGACCCUGCCUCAGAACUACUGAACAGAGUCACUGGGUGUGGAGUCCAGGAAUCUGCAUUUUUACCCCUAUCGCCCCCGCC	rs75310044	CCACGGUCCUAGUUAAAAAGGCACAUUCCUAGACCCUGCCUCAGAACUACUGAACAGAGUCACGGGGUGUGGAGUCCAGGAAUCUGCAUUUUUACCCCUAUCGCCCCCGCC	64	U	G	-34.4	-33.4	0.0290698
hsa-mir-548i-2	UAGAUGGCUCCGAAGUUUGCAUCCUAUUAGUUUGGUGCAAAAGUAAUUGCGGAUUUUGCCAUUAAAAGUAAUGGCAAAAAUAGCAAUUAUUUUUGUACCAGCCUAGUAUCUUUUCUCCUUCUAACAAAGUUCGUCCCUGAUCCAUCUCA	rs113384898	UAGAUGGCUCCGAAGUUUGCAUCCUAUUAGUUUGGUGCAAAAGUAAUUGUGGAUUUUGCCAUUAAAAGUAAUGGCAAAAAUAGCAAUUAUUUUUGUACCAGCCUAGUAUCUUUUCUCCUUCUAACAAAGUUCGUCCCUGAUCCAUCUCA	50	C	U	-54.9	-53.3	0.0291439
hsa-mir-3166	AAAUUUUUUUGAGGCCAGUAGGCAUUGUCUGCGUUAGGAUUUCUGUAUCAUCCUCCUAACGCAGACAAUGCCUACUGGCCUAAGAAAAAUUU	rs35854553	AAAAUUUUUUGAGGCCAGUAGGCAUUGUCUGCGUUAGGAUUUCUGUAUCAUCCUCCUAACGCAGACAAUGCCUACUGGCCUAAGAAAAAUUU	4	U	A	-61.24	-59.44	0.0293926
hsa-mir-938	GAAGGUGUACCAUGUGCCCUUAAAGGUGAACCCAGUGCACCUUCAUGAACCGUGGUACACCUUUAAGAACUUGGUAUGCCUUC	rs12416605	GAAGGUGUACCAUGUACCCUUAAAGGUGAACCCAGUGCACCUUCAUGAACCGUGGUACACCUUUAAGAACUUGGUAUGCCUUC	16	G	A	-37.2	-36.1	0.0295699
hsa-mir-3973	GCCCAGGGUAGCUCUCUGUAUUGCUUGUUACAUUUUAGGAUUGCUUGCCCCUUGCUCCAAUGGUGCAGGCAGAAGAAAUGCAAACAAAGUACAGCAUUAGCCUUAGC	rs183016698	GCCCAGGGUAGCUCUCUGUAUUGCUUGUUACAUUUUAGGAUUGCUUGCCCCUUGCUCCAAUGGUGCAGGCAGAAGAAAUGCAAACAAAGUACAGCAUUAGCCUUAAC	106	G	A	-30.4	-29.5	0.0296053
hsa-mir-4741	CGGGCGGGGCGGGUCCGGCCGCCUCCGAGCCCGGCCGGCAGCCCCCGGCCUUAAAGCGCGGGCUGUCCGGAGGGGUCGGCUUUCCCACCG	rs7244973	CGGGCGGGGCGGGUCCGGCCGCCUCCAAGCCCGGCCGGCAGCCCCCGGCCUUAAAGCGCGGGCUGUCCGGAGGGGUCGGCUUUCCCACCG	27	G	A	-54	-52.4	0.0296296
hsa-mir-302b	GCUCCCUUCAACUUUAACAUGGAAGUGCUUUCUGUGACUUUAAAAGUAAGUGCUUCCAUGUUUUAGUAGGAGU	rs190807868	GCUCCCUUCAACUUUAACAUGGAAGUGCUUUCUAUGACUUUAAAAGUAAGUGCUUCCAUGUUUUAGUAGGAGU	34	G	A	-29.1	-28.2	0.0309278
hsa-mir-4540	AAGCUGCAUGGACCAGGACUUGGCACCUUUGGCCUUAGUCCUGCCUGUAGGUUUA	rs111756620	AAGCUGCGUGGACCAGGACUUGGCACCUUUGGCCUUAGUCCUGCCUGUAGGUUUA	8	A	G	-22.4	-21.7	0.03125
hsa-mir-4651	CGGCGACGGCGGGGUGGGUGAGGUCGGGCCCCAAGACUCGGGGUUUGCCGGGCGCCUCAGUUCACCGCGGCCG	rs72553978	CGGUGACGGCGGGGUGGGUGAGGUCGGGCCCCAAGACUCGGGGUUUGCCGGGCGCCUCAGUUCACCGCGGCCG	4	C	U	-38.3	-37.1	0.0313316
hsa-mir-657	GUGUAGUAGAGCUAGGAGGAGAGGGUCCUGGAGAAGCGUGGACCGGUCCGGGUGGGUUCCGGCAGGUUCUCACCCUCUCUAGGCCCCAUUCUCCUCUG	rs146763174	GUGUAGUAGAGCUAGGAGGAGAGGGUCCUGGAGAAGCGUGGACCGGUCUGGGUGGGUUCCGGCAGGUUCUCACCCUCUCUAGGCCCCAUUCUCCUCUG	49	C	U	-47.8	-46.3	0.0313808
hsa-mir-7-2	CUGGAUACAGAGUGGACCGGCUGGCCCCAUCUGGAAGACUAGUGAUUUUGUUGUUGUCUUACUGCGCUCAACAACAAAUCCCAGUCUACCUAAUGGUGCCAGCCAUCGCA	rs186890720	CUGGAUACAGAGUGGACCGGCUGGCCCCAUCUGGAAGACUAGUGAUUUUGUUGUUGUCUUACUGCGCUCAACAACAAAUCCCAGUCUACCUAAUGGUGCCAGCCAUUGCA	107	C	U	-46.9	-45.4	0.0319829
hsa-mir-1255b-2	UCUUACGGAUGAGCAAAGAAAGUGGUUUGCGCCUCAAGAAACCACUUUCUUUGCUCAUCCAUAAGGA	rs142690749	UCUUACGGAUGAGCAAAGAAAGUGGUUUGCGCCUCAAGAAACCACUUUCUUUGCUCAUCCAUAAGCA	66	G	C	-40.6	-39.3	0.0320197
hsa-mir-3943	CACACAGACGGCAGCUGCGGCCUAGCCCCCAGGCUUCACUUGGCGUGGACAACUUGCUAAGUAAAGUGGGGGGUGGGCCACGGCUGGCUCCUACCUGGAC	rs143323475	CACACAGACGGCAGCUGCGGCCUAGCCCCCAGGCUUCACUUGGCGUGGACAACUUGCUAAGUAAAGUAGGGGGUGGGCCACGGCUGGCUCCUACCUGGAC	68	G	A	-52.6	-50.9	0.0323194
hsa-mir-3166	AAAUUUUUUUGAGGCCAGUAGGCAUUGUCUGCGUUAGGAUUUCUGUAUCAUCCUCCUAACGCAGACAAUGCCUACUGGCCUAAGAAAAAUUU	rs183676851	AAAUUUUUUUGAGGCCAGUAGGCAUUGUCUGCGUUAGGAUUUCUGUAUCAUCCUCCUAACGUAGACAAUGCCUACUGGCCUAAGAAAAAUUU	62	C	U	-61.24	-59.24	0.0326584
hsa-mir-720	CCGGAUCUCACACGGUGGUGUUAAUAUCUCGCUGGGGCCUCCAAAAUGUUGUGCCCAGGGGUGUUAGAGAAAACACCACACUUUGAGAUGAAUUAAGAGUCCUUUAUUAG	rs182926610	CCGGAUCUCACACGGUGGUGUUAAUAUCUCACUGGGGCCUCCAAAAUGUUGUGCCCAGGGGUGUUAGAGAAAACACCACACUUUGAGAUGAAUUAAGAGUCCUUUAUUAG	31	G	A	-33.1	-32	0.0332326
hsa-mir-3193	UCCUGCGUAGGAUCUGAGGAGUGGACGAGUCUCAUUACCCAGCUCCUGAGCAGGA	rs150530248	UCCUGCGUAGGAUCUGAGGAGUGGAUGAGUCUCAUUACCCAGCUCCUGAGCAGGA	26	C	U	-26.9	-26	0.0334572
hsa-mir-15b	UUGAGGCCUUAAAGUACUGUAGCAGCACAUCAUGGUUUACAUGCUACAGUCAAGAUGCGAAUCAUUAUUUGCUGCUCUAGAAAUUUAAGGAAAUUCAU	rs192595529	UUGAGGCCUUAAAGUACUGUAGCAGCACAUCAUGGUUUACAUGCUACAGUCAAGAUGCAAAUCAUUAUUUGCUGCUCUAGAAAUUUAAGGAAAUUCAU	59	G	A	-32.7	-31.6	0.0336391
hsa-mir-4431	UGGUUUGCGACUCUGAAAACUAGAAGGUUUAUGACUGGGCAUUUCUCACCCAAUGCCCAAUAUUGAACUUUCUAGUUGUCAGAGUCAUUAACCC	rs190965319	UGGUUUGCGACUCUGAAAACUAGAAGGUUUAUGACCGGGCAUUUCUCACCCAAUGCCCAAUAUUGAACUUUCUAGUUGUCAGAGUCAUUAACCC	36	U	C	-46.9	-45.3	0.0341151
hsa-mir-4654	CUGGCUGGUUGUGGGAUCUGGAGGCAUCUGGGGUUGGAAUGUGACCCCAGUCUCCUUUUCCCUCAUCAUCUGCCAG	rs113785668	CUGGCUGGUUGUGGGAUCUGGAGGCAUCUGGGGUUGGAAUGUGACCCCAGUCUCCUUUUUCCUCAUCAUCUGCCAG	60	C	U	-38.1	-36.8	0.0341207
hsa-mir-3621	GUGAGCUGCUGGGGACGCGGGUCGGGGUCUGCAGGGCGGUGCGGCAGCCGCCACCUGACGCCGCGCCUUUGUCUGUGUCCCACAG	rs183059277	GUGAGCUGCUGGGGACGCGGGUCGGGGUCUGCAGGGCGGUGCGGCAGCCGCCACCUGACGCCGCGCCUUUGUCUAUGUCCCACAG	75	G	A	-40.9	-39.5	0.0342298
hsa-mir-4761	GGACAAGGUGUGCAUGCCUGACCCGUUGUCAGACCUGGAAAAAGGGCCGGCUGUGGGCAGGGAGGGCAUGCGCACUUUGUCC	rs11569721	GGACAAGGUGUGCAUGCCUGACCCGUUGUCAGACCUGGAAAAAGGGCCGGCUGUGGGCAGGGAGGGCAUGCGCACGUUGUCC	76	U	G	-49.3	-47.6	0.0344828
hsa-mir-3192	GGAAGGGAUUCUGGGAGGUUGUAGCAGUGGAAAAAGUUCUUUUCUUCCUCUGAUCGCCCUCUCAGCUCUUUCCUUCU	rs6111978	GGAAGGGAUUCUGGGAGGUUGUAGCAGUGGAAAAAGUUCUUCUCUUCCUCUGAUCGCCCUCUCAGCUCUUUCCUUCU	42	U	C	-31.9	-30.8	0.0344828
hsa-mir-3689b	GAUCCUGUGCUCCCUGGGGGGUCUGAUCCUGUGCUUCCUGGGAGGUGUGAUAUCAUGGUUCCUGGGAGGUGUGAUCCCGUGCUUCCUGGGAGGUGUGAUAUUGUGGUUCCUGGGAGGUGUGAUCCCGUGCUCCCUGGGAGGUGUGAUC	rs74405398	GAUCCUGUGCUCCCUGGGGGGUCUGAUCCUGUGCUUCCUGGGAGGUGUGAUAUCAUGGUUCCUGGGAGGUGUGAUCCCGUGCUUCCUGGGAGGUGUGAUAUUGUGGUUCCUGGGAGGUGUGAUCCCGUGCUUCCUGGGAGGUGUGAUC	132	U	C	-78.2	-81	-0.0358056
hsa-mir-943	GGGACGUUCUGAGCUCGGGGUGGGGGACGUUUGCCGGUCACUGCUGCUGGCGCCCUGACUGUUGCCGUCCUCCAGCCCCACUCAAAGGCAUCCC	rs142924150	GGGACGUUCUGAGCUCGGGGUGGGGGACGUUUGCCGGUCACUGCUGCUGGCGCCCUGACUGUUGCCGUCCUCCAGCCCCACUCAAAGGUAUCCC	89	C	U	-43.3	-41.8	0.034642
hsa-mir-4524b	UAGCUGGGUGGAUGUGUUCUUUUGAAGGAUAGCAGCAUAAGCCUGUCUCAAAAUAAUUCUGCAGUGAGACAGGUUCAUGCUGCUAUCGUUCCAAAGAGGAAGGGUAAUCACUGUC	rs60532713	UAGCUGGGUGGAUGUGUUCUUUUGAAGGAUAGCAGCAUAAGCCUGUCUCAAAAUAAUUCUGCAGUGAGACAGGUUCAUGCUGCUAUUGUUCCAAAGAGGAAGGGUAAUCACUGUC	87	C	U	-49	-47.3	0.0346939
hsa-mir-564	CGGGCAGCGGGUGCCAGGCACGGUGUCAGCAGGCAACAUGGCCGAGAGGCCGGGGCCUCCGGGCGGCGCCGUGUCCGCGACCGCGUACCCUGAC	rs2292181	CGGGCAGCGGGUGCCAGGCACGGUGUCAGCAGGCAACAUGGCCGAGAGGCCGGGCCCUCCGGGCGGCGCCGUGUCCGCGACCGCGUACCCUGAC	55	G	C	-54.6	-52.7	0.0347985
hsa-mir-4289	CCUUGGGAGGGCAUUGUGCAGGGCUAUCAGGCAGUUUCCUGGGCCCUGUCUGCAGAGCCUAAACAGAUCA	rs183749712	CCUUGGGAGGGCAUUGUGCAGGGCUAUCAGGCAGUUUCCUGGGCCCUGUCUGCAGAGCCUAAAUAGAUCA	64	C	U	-28.7	-27.7	0.0348432
hsa-mir-5702	GCCUCAACUCCUGGGAUAUGUUGCUGAUCCAACCUGAAAUCCUUCUGUAGGUUGAGUCAGCAACAUAUCCCAUGACUUUUGGGU	rs186688157	GCCUCAACUCCUGGGAUAUGUUGCUGAUCCAACCUGAAAUCCUUCUGUAGGUUGAGUCAGCAACAUAUCCCUUGACUUUUGGGU	72	A	U	-42.8	-41.3	0.0350467
hsa-mir-499a	GCCCUGUCCCCUGUGCCUUGGGCGGGCGGCUGUUAAGACUUGCAGUGAUGUUUAACUCCUCUCCACGUGAACAUCACAGCAAGUCUGUGCUGCUUCCCGUCCCUACGCUGCCUGGGCAGGGU	rs7267163	GCCCUGUCCCCUGUGCCUUGGGCGGGCGGCUGUUAAGACUUGCAGUGAUGUUUAACUCCUCUCCACGUGAACAUCACAGCAAGUCUGUGCUGCUUCCUGUCCCUACGCUGCCUGGGCAGGGU	98	C	U	-62.32	-60.12	0.0353017
hsa-mir-3692	CCAUUCCUGCUGGUCAGGAGUGGAUACUGGAGCAAUAGAUACAGUUCCACACUGACACUGCAGAAGUGG	rs185691679	CCAUUCCUGCUAGUCAGGAGUGGAUACUGGAGCAAUAGAUACAGUUCCACACUGACACUGCAGAAGUGG	12	G	A	-31	-29.9	0.0354839
hsa-mir-4664	GUUGGGGGCUGGGGUGCCCACUCCGCAAGUUAUCACUGAGCGACUUCCGGUCUGUGAGCCCCGUCCUCCGC	rs185781090	GUUGGGGGCUGGGGUGCCCACUGCGCAAGUUAUCACUGAGCGACUUCCGGUCUGUGAGCCCCGUCCUCCGC	23	C	G	-31	-29.9	0.0354839
hsa-mir-580	AUAAAAUUUCCAAUUGGAACCUAAUGAUUCAUCAGACUCAGAUAUUUAAGUUAACAGUAUUUGAGAAUGAUGAAUCAUUAGGUUCCGGUCAGAAAUU	rs184653784	AUAAAAUUUCCAGUUGGAACCUAAUGAUUCAUCAGACUCAGAUAUUUAAGUUAACAGUAUUUGAGAAUGAUGAAUCAUUAGGUUCCGGUCAGAAAUU	13	A	G	-47.6	-45.9	0.0357143
hsa-mir-4285	AUUAGCUGGGGCGGCGAGUCCGACUCAUCAAUAUUUUAAGGAAUGACCCGGCCUUGGGGUGCGGAAUUGCUGCGCGGGCGGGGGC	rs1293862	AUUAGCUGGGGCGGCGAGUCCGACUCAUCAAUAUUUUAAGGAAUGACCCGGCCUUGGGGUGCGGAAAUGCUGCGCGGGCGGGGGC	67	U	A	-30.6	-29.5	0.0359477
hsa-mir-205	AAAGAUCCUCAGACAAUCCAUGUGCUUCUCUUGUCCUUCAUUCCACCGGAGUCUGUCUCAUACCCAACCAGAUUUCAGUGGAGUGAAGUUCAGGAGGCAUGGAGCUGACA	rs113859371	AAAGAUCCUCAGACAAUCCAUGUGCUUCUCUUGUCCUUCAUUCCACCGGAGUCUGUCUCAUACCCAACUAGAUUUCAGUGGAGUGAAGUUCAGGAGGCAUGGAGCUGACA	69	C	U	-49.02	-47.22	0.0367197
hsa-mir-216a	GAUGGCUGUGAGUUGGCUUAAUCUCAGCUGGCAACUGUGAGAUGUUCAUACAAUCCCUCACAGUGGUCUCUGGGAUUAUGCUAAACAGAGCAAUUUCCUAGCCCUCACGA	rs41291179	GAUGGCUGUGAGUUGGCUUAAUCUCAGCUGGCAACUGUGAGAUGUUCAUACAAUCCCUCACAGUGGUCUCUGGGAUUAUGCUAAACAGAGCAAUUUCCUAGCCCACACGA	105	U	A	-40.7	-39.2	0.036855
hsa-mir-194-2	UGGUUCCCGCCCCCUGUAACAGCAACUCCAUGUGGAAGUGCCCACUGGUUCCAGUGGGGCUGCUGUUAUCUGGGGCGAGGGCCAG	rs11231898	UGGUUCCCGCCCCCUGUAACAGCAACUCCAUGUGGAAGUGCCCACUGGUUCCAGUGGGGCUGCUGUUAUCUGGGGUGAGGGCCAG	76	C	U	-51.3	-49.4	0.037037
hsa-mir-3935	GGAUGUGUUCCUGUCCCAGAAGGAGCUGAUGGUUGUAUCUAUGAAGGUAAGCAUUUUUGUAGAUACGAGCACCAGCCACCCUAAGCAAAGGCAGAGAAUGCUUA	rs190149323	GGAUGUGUUCCUGUCCCAGAAGGAGCUGAUGGUUGUAUCUAUGAAGGCAAGCAUUUUUGUAGAUACGAGCACCAGCCACCCUAAGCAAAGGCAGAGAAUGCUUA	48	U	C	-37.5	-36.1	0.0373333
hsa-mir-202	CGCCUCAGAGCCGCCCGCCGUUCCUUUUUCCUAUGCAUAUACUUCUUUGAGGAUCUGGCCUAAAGAGGUAUAGGGCAUGGGAAAACGGGGCGGUCGGGUCCUCCCCAGCG	rs142676430	CGCCUCAGAGCCGCCUGCCGUUCCUUUUUCCUAUGCAUAUACUUCUUUGAGGAUCUGGCCUAAAGAGGUAUAGGGCAUGGGAAAACGGGGCGGUCGGGUCCUCCCCAGCG	16	C	U	-58.8	-56.6	0.037415
hsa-mir-3939	CUGGCUUCCAAAGGCCUCUGUGUGUUCCUGUAUGUGGGCGUGCACGUACCUGUCACAUGUGUACGCGCAGACCACAGGAUGUCCACACUGGCUUCCAAACACAUCU	rs12200860	CUGGCUUCCAAAGGCCUCUGUGUGUUCCUGUAUGUGGGCGUGCACGUACCUGUCACGUGUGUACGCGCAGACCACAGGAUGUCCACACUGGCUUCCAAACACAUCU	57	A	G	-39.71	-38.21	0.0377739
hsa-mir-4297	AGCACGCACGUGCCUUCCUGUCUGUGCCUGCCUUCGAAGUGCACGGCAGGGCCAGGACGGGUCGCUGUGGGUGGGG	rs114362263	AGCACGCACAUGCCUUCCUGUCUGUGCCUGCCUUCGAAGUGCACGGCAGGGCCAGGACGGGUCGCUGUGGGUGGGG	10	G	A	-37	-35.6	0.0378378
hsa-mir-3910-1	CUUUUGCUGUCAGUUUUUCUGUUGCUUGUCUUGGUUUUAUGCCUUUUAUAUCAAGGCACAUAAAAGGCAUAAAACCAAGACAAGCAACAAAAAAAGGAUUGAUCACAGAAG	rs12344333	CUUUUGCUGUUAGUUUUUCUGUUGCUUGUCUUGGUUUUAUGCCUUUUAUAUCAAGGCACAUAAAAGGCAUAAAACCAAGACAAGCAACAAAAAAAGGAUUGAUCACAGAAG	11	C	U	-57.8	-55.6	0.0380623
hsa-mir-548i-1	CAGAUGGCUCUGAAGUUUGCACCCUAUUAGGUUGGUGCAAAAGUAAUUGCGGAUUUUGCCAUUAAAAGUAAUGGCAAAAAUAGCAAUUAUUUUUGUACCAGCCUAGUAUCUUUUCUCCUUCUACCAAACUUUGUCCCUGAGCCAUCUCA	rs189554431	CAGAUGGCUCUGAAGUUUGCACCCUAUUAGGUUGGUGCAAAAGUAAUUGCGGAUUUUGCCAUUAAAAGUAAUGGCAAAAAUAGCAAUUAUUUUUGUACCAGCCUAGUAUCUUUUCUCCUUCUACCAAACUUUGUCCCUGAGCCAUUUCA	146	C	U	-68.2	-65.6	0.0381232
hsa-mir-3689b	GAUCCUGUGCUCCCUGGGGGGUCUGAUCCUGUGCUUCCUGGGAGGUGUGAUAUCAUGGUUCCUGGGAGGUGUGAUCCCGUGCUUCCUGGGAGGUGUGAUAUUGUGGUUCCUGGGAGGUGUGAUCCCGUGCUCCCUGGGAGGUGUGAUC	rs71506933	GAUCCUGUGCUCCCUGGGGGGUCUGAUCCUGUGCUUCCUGGGAGGUGUGAUAUCAUGGUUCCUGGGAGGUGUGAUCCCGUGCUUCCUGGGAGGUGUGAUAUUGUGGUUCCUGGGAGGUGUGAUCCCGUGGUCCCUGGGAGGUGUGAUC	130	C	G	-81	-77.9	0.0382716
hsa-mir-5682	GGCCCAUGGGUCUUAUCCUGCAAGGUGCUGCAGAGACGAGGCCUGUAGCACCUUGCAGGAUAAGGUCUACUGGGCC	rs139653170	GGCCUAUGGGUCUUAUCCUGCAAGGUGCUGCAGAGACGAGGCCUGUAGCACCUUGCAGGAUAAGGUCUACUGGGCC	5	C	U	-59.9	-57.6	0.0383973
hsa-mir-4791	UAAGAACUGGAUAUGAUGACUGAAAUAAGCUCCAUAUCAAUGAGAAUUUCAAUGGGAUUAUGUGCAGUCAAUGUCCAGUAAUUA	rs77021670	UAAGAACUGGAUAUGAUGACUGAAAUAAGCUCCACAUCAAUGAGAAUUUCAAUGGGAUUAUGUGCAGUCAAUGUCCAGUAAUUA	35	U	C	-26	-25	0.0384615
hsa-mir-573	UUUAGCGGUUUCUCCCUGAAGUGAUGUGUAACUGAUCAGGAUCUACUCAUGUCGUCUUUGGUAAAGUUAUGUCGCUUGUCAGGGUGAGGAGAGUUUUUG	rs113070835	UUUAGCGGUUUCUCCCUGAAGUGAUGUGUAACUGAUCAGGAUCUACUCAUGUCGUCUUUGGUAAAGUUAUGUCGCUUGUCAGGGUGAGGAGGGUUUUUG	92	A	G	-28.6	-27.5	0.0384615
hsa-mir-4497	ACCUCCGGGACGGCUGGGCGCCGGCGGCCGGGAGAUCCGCGCUUCCUGAAUCCCGGCCGGCCCGCCCGGCGCCCGUCCGCCCGCGGGUC	rs56079803	ACCUCCGGGACGGCUGGGCGCCGGCGGCCGGGAGAUCCGCGCUUCCUGAAUCCCGGCCGGCCCGCUCGGCGCCCGUCCGCCCGCGGGUC	66	C	U	-59.7	-57.4	0.038526
hsa-mir-4772	GUGAUUGCCUCUGAUCAGGCAAAAUUGCAGACUGUCUUCCCAAAUAGCCUGCAACUUUGCCUGAUCAGAGGCAGUCAC	rs62154973	GUGAUUGCCUCUGAUCAGGCAAAAUUGCAGAUUGUCUUCCCAAAUAGCCUGCAACUUUGCCUGAUCAGAGGCAGUCAC	32	C	U	-54.5	-52.4	0.0385321
hsa-mir-1262	AUCUACAAUGGUGAUGGGUGAAUUUGUAGAAGGAUGAAAGUCAAAGAAUCCUUCUGGGAACUAAUUUUUGGCCUUCAACAAGAAUUGUGAUAU	rs147113488	AUCUACAAUGGUGAUGGGUGAAUUUGUAGAAGGAUAAAAGUCAAAGAAUCCUUCUGGGAACUAAUUUUUGGCCUUCAACAAGAAUUGUGAUAU	36	G	A	-23.31	-22.41	0.03861
hsa-mir-3652	CGGCUGGAGGUGUGAGGAUCCGAACCCAGGGGUGGGGGGUGGAGGCGGCUCCUGCGAUCGAAGGGGACUUGAGACUCACCGGCCGCACGCCAUGAGGGCCCUGUGGGUGCUGGGCCUCUGCUGCGUCCUGC	rs149528402	CGGCUGGAGGUGUGAGGAUCCGAACCCAGGGGUGGGGGGUGGAGGCGGCUCCUGCGAUCGAAGGGGACUUGAGACUCACCGGCCGCACGCCAUGAGGGCCCUGUGGUUGCUGGGCCUCUGCUGCGUCCUGC	107	G	U	-59.2	-56.9	0.0388514
hsa-mir-3116-2	UAUUGAGUCCCUACUAUGUUCCAGGCACCUACGAUACCCAGUGCCUGGAACAUAGUAGGGACUCAAUA	rs192207383	UAUUGAGUCCCUACUAUGUUCCAGGUACCUACGAUACCCAGUGCCUGGAACAUAGUAGGGACUCAAUA	26	U	C	-49.1	-51.1	-0.0407332
hsa-mir-515-1	UCUCAUGCAGUCAUUCUCCAAAAGAAAGCACUUUCUGUUGUCUGAAAGCAGAGUGCCUUCUUUUGGAGCGUUACUGUUUGAGA	rs188152320	UCUCCUGCAGUCAUUCUCCAAAAGAAAGCACUUUCUGUUGUCUGAAAGCAGAGUGCCUUCUUUUGGAGCGUUACUGUUUGAGA	5	A	C	-40.8	-39.2	0.0392157
hsa-mir-4790	CAAUGUGACAUCGCUUUACCAUUCAUGUUCACUGAAAGGUAGAUUUUAAAAACAUGAAUGGUAAAGCGAUGUCACAUUG	rs78698745	CAAUGUGACAUCGCUUUACCAUUCAUGUUCACUGAAAGGUAGAUUUUAAAAACAUGAAUGGUAAAGCGAUGUCAUAUUG	75	C	U	-48.2	-46.3	0.0394191
hsa-mir-183	CCGCAGAGUGUGACUCCUGUUCUGUGUAUGGCACUGGUAGAAUUCACUGUGAACAGUCUCAGUCAGUGAAUUACCGAAGGGCCAUAAACAGAGCAGAGACAGAUCCACGA	rs72631833	CCGCAGAGUGUGACUCCUGUUCUGUGUAUGGCACUGGUAGAAUUCACUGUUAACAGUCUCAGUCAGUGAAUUACCGAAGGGCCAUAAACAGAGCAGAGACAGAUCCACGA	51	G	U	-41.9	-40.24	0.0396181
hsa-mir-5090	UCUGAGGUACCCGGGGCAGAUUGGUGUAGGGUGCAAAGCCUGCCCGCCCCCUAAGCCUUCUGCCCCCAACUCCAGCCUGUCAGGA	rs187641533	UCUGAGGUACCCGGGGCAGAUUGGUGUAGGGUGCAAAGCCUGCCCACCCCCUAAGCCUUCUGCCCCCAACUCCAGCCUGUCAGGA	46	G	A	-35.3	-33.9	0.0396601
hsa-mir-27b	ACCUCUCUAACAAGGUGCAGAGCUUAGCUGAUUGGUGAACAGUGAUUGGUUUCCGCUUUGUUCACAGUGGCUAAGUUCUGCACCUGAAGAGAAGGUG	rs192552111	ACCUCUCUAACAAGGUGCAGAGCUUAGCUGAUUGGUGAACAGUGAUUGGUUUCCGCUUUGUUCACAGUGGCUAAGUUCUGUACCUGAAGAGAAGGUG	81	C	U	-50.4	-48.4	0.0396825
hsa-mir-657	GUGUAGUAGAGCUAGGAGGAGAGGGUCCUGGAGAAGCGUGGACCGGUCCGGGUGGGUUCCGGCAGGUUCUCACCCUCUCUAGGCCCCAUUCUCCUCUG	rs189377227	GUGUAGUAGAGCUAGGAGGAGAGGGUCCUGGAGAAGCGUGGACCGGUCCGGUUGGGUUCCGGCAGGUUCUCACCCUCUCUAGGCCCCAUUCUCCUCUG	52	G	U	-47.8	-45.9	0.039749
hsa-mir-548h-2	GUAUUAGGUUGGUGCAAAAGUAAUCGCGGUUUUUGUCAUUACUUUCAAUGGCAAACACCACAAUUACUUUUGCACCAACCUAAUAUAA	rs138584205	GUAUUAGGUUGGUGCAAAAGUAAUCGCGGUUUUUGUCAUUACUUUCAAUGGCAAACACCAAAAUUACUUUUGCACCAACCUAAUAUAA	61	C	A	-50.2	-48.2	0.0398406
hsa-mir-3977	UUGUGCUUCAUCGUAAUUAACCUUAAGUGGUUCGGGUAAAUCACUUUAAUUUGUUAUGUGUUGGCAGAAU	rs78299562	UUGUGCUUCAUCGUAAUUAACCUUAAGUGGUUCGGGUAAAUCACUGUAAUUUGUUAUGUGUUGGCAGAAU	46	U	G	-16.52	-15.86	0.0399516
hsa-mir-4484	GGGUUUCCUCUGCCUUUUUUUCCAAUGAAAAUAACGAAACCUGUUAUUUCCCAUUGAGGGGGAAAAAGGCGGGAGAAGCCCCA	rs141499067	GGGUUUCCUCUGCCUUUUUUUCCAAUGAAAAUAACGAAACCUGUUAUGUCCCAUUGAGGGGGAAAAAGGCGGGAGAAGCCCCA	48	U	G	-39.5	-37.9	0.0405063
hsa-mir-569	GGUAUUGUUAGAUUAAUUUUGUGGGACAUUAACAACAGCAUCAGAAGCAACAUCAGCUUUAGUUAAUGAAUCCUGGAAAGUUAAGUGACUUUAUUU	rs116867000	GGUAUUGUUAGAUUAAUUUUGUGGGACAUUAACAACAGCAUCAGAAGCAACAUCAGCUUUAGUUAAUGAAUCCUGGAAAGUUAAGUGACCUUAUUU	90	U	C	-22.19	-21.29	0.0405588
hsa-mir-608	GGGCCAAGGUGGGCCAGGGGUGGUGUUGGGACAGCUCCGUUUAAAAAGGCAUCUCCAAGAGCUUCCAUCAAAGGCUGCCUCUUGGUGCAGCACAGGUAGA	rs4919510	GGGCCAAGGUGGGCCAGGGGUGGUGUUGGGACAGCUGCGUUUAAAAAGGCAUCUCCAAGAGCUUCCAUCAAAGGCUGCCUCUUGGUGCAGCACAGGUAGA	37	G	C	-33.1	-34.5	-0.0422961
hsa-mir-944	GUUCCAGACACAUCUCAUCUGAUAUACAAUAUUUUCUUAAAUUGUAUAAAGAGAAAUUAUUGUACAUCGGAUGAGCUGUGUCUGGGAU	rs186331124	GUUCCAGACACAUCUCAUCUGAUAUACAAUAUUUUCUUAAAUUGUAUAAACAGAAAUUAUUGUACAUCGGAUGAGCUGUGUCUGGGAU	51	G	C	-45.6	-43.74	0.0407895
hsa-mir-492	CAACUACAGCCACUACUACAGGACCAUCGAGGACCUGCGGGACAAGAUUCUUGGUGCCACCAUUGAGAACGCCAGGAUUGUCCUGCAGAUCAACAAUGCUCAACUGGCUGCAGAUG	rs2289030	CAACUACAGCCACUACUACAGGACCAUCGAGGACCUGCGGGACAAGAUUCUUGGUGCCACCAUUGAGAACGCCAGGAUUGUCCUGCAGAUCAACAAUGCUCAACUGGCUGCACAUG	113	G	C	-41.52	-39.82	0.0409441
hsa-mir-941-1	CACGGAAGAGGACACACCCGGCUGUGUGGACAUGUGCCCAGGGCCCGGGACAGCGCCACGGAAGAGGACGCACCCGGCUGUGUGCACAUGUGCCCAGGGCCCGGGACAGCGCCACGG	rs113134709	CACGGAAGAGGACACAUCCGGCUGUGUGGACAUGUGCCCAGGGCCCGGGACAGCGCCACGGAAGAGGACGCACCCGGCUGUGUGCACAUGUGCCCAGGGCCCGGGACAGCGCCACGG	17	C	U	-58.5	-56.1	0.0410256
hsa-mir-4477a	UCCUCCUCCCAUCAAUCACAAAUGUCCUUAAUGGCAUUUAAGGAUUGCUAUUAAGGACAUUUGUGAUUCACGGGAGGAGGU	rs34249371	UCCUCCUCCCAUCAAUUACAAAUGUCCUUAAUGGCAUUUAAGGAUUGCUAUUAAGGACAUUUGUGAUUCACGGGAGGAGGU	17	C	U	-53.5	-51.3	0.0411215
hsa-mir-4465	CAUGUGUCCCCUGGCACGCUAUUUGAGGUUUACUAUGGAACCUCAAGUAGUCUGACCAGGGGACACAUGA	rs111516728	CAUGUGUCCCCUGUCACGCUAUUUGAGGUUUACUAUGGAACCUCAAGUAGUCUGACCAGGGGACACAUGA	14	G	U	-51	-48.9	0.0411765
hsa-mir-4452	UGGAUCACUUGAGGCCAAGAGUGCAAGGCUGUAGUGUGCACAGCCUUGAAUUCUUGGCCUUAAGUGAUCCC	rs147187387	UGGAUUACUUGAGGCCAAGAGUGCAAGGCUGUAGUGUGCACAGCCUUGAAUUCUUGGCCUUAAGUGAUCCC	6	C	U	-53.2	-51	0.0413534
hsa-mir-4298	GGGGAGGUACCUGGGACAGGAGGAGGAGGCAGCCUUGCCUCAGAAACCAAACUGUCAAAAGUGUAGGUUCCAC	rs187068517	GGGGAGGUACCUGGGACAGGAGGAGGAGGCAGCCUUGCCUCAGAAACCAAACUGUCGAAAGUGUAGGUUCCAC	57	A	G	-26.6	-25.5	0.0413534
hsa-mir-4309	UCUGGGGGUUCUGGAGUCUAGGAUUCCAGGAUCUGGGUUUUGAGGUCUUGGGUUGUAGGGUCUGCGGUUUGAAGCCCCUCUUG	rs78860350	UCUGGGGGUUCUGGAGUCUAGGAUUCCAGGAUCUGGGUUUUGAGGACUUGGGUUGUAGGGUCUGCGGUUUGAAGCCCCUCUUG	46	U	A	-31.4	-30.1	0.0414013
hsa-mir-3615	GACUCUGGGACGCUCAGACGCCGCGCGGGGCGGGGAUUGGUCUGUGGUCCUCUCUCGGCUCCUCGCGGCUCGCGGCGGCCGACGGUU	rs150693363	GACUCUGGGACGCUCAGACGCCGCGCGGGGCGGGGAUUGGUCUGUGGUCCUCUCUCGGCUCCUCGCGGCUCGCGGUGGCCGACGGUU	76	C	U	-45.8	-43.9	0.0414847
hsa-mir-3910-1	CUUUUGCUGUCAGUUUUUCUGUUGCUUGUCUUGGUUUUAUGCCUUUUAUAUCAAGGCACAUAAAAGGCAUAAAACCAAGACAAGCAACAAAAAAAGGAUUGAUCACAGAAG	rs185514132	CAUUUGCUGUCAGUUUUUCUGUUGCUUGUCUUGGUUUUAUGCCUUUUAUAUCAAGGCACAUAAAAGGCAUAAAACCAAGACAAGCAACAAAAAAAGGAUUGAUCACAGAAG	2	U	A	-57.8	-55.4	0.0415225
hsa-mir-1272	CCAGAUCAGAUCUGGGUGCGAUGAUGAUGGCAGCAAAUUCUGAAAACGUGCUCAGUGUCUUUAUAACAGGAAAGCCGUAAACUUAGAAAUGUAGGCUGCAGCUCGUGUGCUCUGUGGUCUGGGCUGGUA	rs114965408	CCAGAUCAGAUCUGGGUGCGAUGAUGAUGGCAGCAAAUUCUGAAAAUGUGCUCAGUGUCUUUAUAACAGGAAAGCCGUAAACUUAGAAAUGUAGGCUGCAGCUCGUGUGCUCUGUGGUCUGGGCUGGUA	47	C	U	-43.3	-41.5	0.0415704
hsa-mir-3157	GGGAAGGGCUUCAGCCAGGCUAGUGCAGUCUGCUUUGUGCCAACACUGGGGUGAUGACUGCCCUAGUCUAGCUGAAGCUUUUCCC	rs141770574	GGGAAGGGCUUUAGCCAGGCUAGUGCAGUCUGCUUUGUGCCAACACUGGGGUGAUGACUGCCCUAGUCUAGCUGAAGCUUUUCCC	12	C	U	-52.9	-50.7	0.0415879
hsa-mir-1287	GUUGUGCUGUCCAGGUGCUGGAUCAGUGGUUCGAGUCUGAGCCUUUAAAAGCCACUCUAGCCACAGAUGCAGUGAUUGGAGCCAUGACAA	rs151224081	GUUGUGCUGUCCAGGUGCUGGAUCAGUGGUUCGAGUCUGAGCCUUUAAAAGUCACUCUAGCCACAGAUGCAGUGAUUGGAGCCAUGACAA	52	C	U	-33.5	-32.1	0.041791
hsa-mir-2277	GUGCUUCCUGCGGGCUGAGCGCGGGCUGAGCGCUGCCAGUCAGCGCUCACAUUAAGGCUGACAGCGCCCUGCCUGGCUCGGCCGGCGAAGCUC	rs181040414	GUGCUUCCUGCGGGCUGAGCGCGGGCUGAGCGCUGCCAGUCAGCGCUCACAUUAAGGCUGACAGCGCCCUGCCUAGCUCGGCCGGCGAAGCUC	75	G	A	-54.94	-52.64	0.0418639
hsa-mir-4661	UUUACUCUGAACUAGCUCUGUGGAUCCUGACAGACAGCCUGAUAGACAGGAUCCACAGAGCUAGUCCAGAGUAAA	rs145864185	UUUACUCUGAACUAGCUCUGUGGAUCCUGACAGACAGCCUAAUAGACAGGAUCCACAGAGCUAGUCCAGAGUAAA	41	G	A	-49.4	-47.33	0.0419028
hsa-mir-4739	GGGAGGAAGAAGGGAGGAGGAGCGGAGGGGCCCUUGUCUUCCCAGAGCCUCUCCCUUCCUCCCCUCCCCCUCCC	rs74000104	GGGAGGAAGAAGGGAGGAGGAGCGGAGGGGCCCUUGUCUUCCCAGAGCCUCUCCCUUCCUCUCCUCCCCCUCCC	62	U	C	-43.3	-45.2	-0.0438799
hsa-mir-514a-1	AACAUGUUGUCUGUGGUACCCUACUCUGGAGAGUGACAAUCAUGUAUAAUUAAAUUUGAUUGACACUUCUGUGAGUAGAGUAACGCAUGACACGUACG	rs183412647	AACAUGUUGUCUGUGGUACCCUACUCUGGAGAGUGAUAAUCAUGUAUAAUUAAAUUUGAUUGACACUUCUGUGAGUAGAGUAACGCAUGACACGUACG	37	C	U	-33.3	-31.9	0.042042
hsa-mir-5087	AGCUUUCUACGGGUUUGUAGCUUUGCUGGCAUGUUAAGUGUUGUCCUACAGUCGCAAGCAUAAGAAAGAGAAAGUA	rs138437213	AGCUUUCUACGGGUUUGUAGCUUUGCUGGCAUGUUAAGUGUUGUCCUACAGUCGCAAGCAUGAGAAAGAGAAAGUA	62	A	G	-19.02	-18.22	0.042061
hsa-mir-641	UGGGUGAAAGGAAGGAAAGACAUAGGAUAGAGUCACCUCUGUCCUCUGUCCUCUACCUAUAGAGGUGACUGUCCUAUGUCUUUCCUUCCUCUUACCCCU	rs147213560	UGGGUGAAAGGAAGGAAAGACAUAGGAUAGAGUCACCUCUGUCCUCUGUCCUCUACCUAUAGAGGUGACUGGCCUAUGUCUUUCCUUCCUCUUACCCCU	72	U	G	-61.8	-59.2	0.0420712
hsa-mir-4441	CAGAGUCUCCUUCGUGUACAGGGAGGAGACUGUACGUGAGAGAUAGUCAGAUCCGCAUGUUAGAGCAGAGUCUCCUUCGUGUACAGGGAGGAGAUUGUAC	rs12233076	CAGAGUCUCCUUCGUGUACAGGGAGGAGACUGUACGUGAGAGAUAGUCAGAUCCGCAUGUUAGAGCAGAGUCUCCUUCAUGUACAGGGAGGAGAUUGUAC	79	G	A	-49.7	-47.6	0.0422535
hsa-mir-4436a	GCCUCACUUUUCCACUUAUGCCUGCCCUGCCCCUCGAAUCUGCUCCACGAUUUGGGCAGGACAGGCAGAAGUGGAUAAGUGAGGA	rs113989581	GCCUCACUUUUCUACUUAUGCCUGCCCUGCCCCUCGAAUCUGCUCCACGAUUUGGGCAGGACAGGCAGAAGUGGAUAAGUGAGGA	13	U	C	-51.8	-54.1	-0.0444015
hsa-mir-4504	CUAAGAUAAUGUCCUCCAGGUUCAUCUCUGUUGUCAUUUGUGGCAUGGACCAUUUGUGACAAUAGAGAUGAACAUGGAGGAUAUUAUCUUAA	rs186837248	CUAAGAUAAUGUCCUCCAGGUUCAUUUCUGUUGUCAUUUGUGGCAUGGACCAUUUGUGACAAUAGAGAUGAACAUGGAGGAUAUUAUCUUAA	26	C	U	-61	-58.4	0.042623
hsa-mir-2909	GGUGUUAGGGCCAACAUCUCUUGGUCUUUCCCCUGUGGUCCCAAGAUGGCUGUUGCAACUUAACGCCAU	rs187707102	GGUGUUAGGACCAACAUCUCUUGGUCUUUCCCCUGUGGUCCCAAGAUGGCUGUUGCAACUUAACGCCAU	10	G	A	-25.8	-24.7	0.0426357
hsa-mir-2682	ACCUUCCUGAAAGAGGUUGGGGCAGGCAGUGACUGUUCAGACGUCCAAUCUCUUUGGGACGCCUCUUCAGCGCUGUCUUCCCUGCCUCUGCCUUUAGGACGAGUCUCAAA	rs80017247	ACCUUCCUGAAAGAGGUUGGGGCAGGCAGUGACUGUUCAGACGACCAAUCUCUUUGGGACGCCUCUUCAGCGCUGUCUUCCCUGCCUCUGCCUUUAGGACGAGUCUCAAA	44	U	A	-46.9	-44.9	0.0426439
hsa-mir-4783	GGGAAAGCGGAGGGCGCGCCCAGCUCCCGGGCUGAUUGCGCUAACAGUGGCCCCGGUGUUGGGGCGCGUCUGCCGCUGCCCC	rs117721121	GGGAAAGCGGAGGGCGCGCCCAGCUCCCGGGCUGAUUGCGCUAACAGUGGCCCCGGUGUUGGGGCGCGUCUGUCGCUGCCCC	73	C	U	-53.9	-51.6	0.0426716
hsa-mir-4473	AAGGAACAGGGGACACUUGUAAUGGAGAACACUAAGCUAUGGACUGCUAUGGACUGCUAGUGCUCUCCGUUACAAGUAUCCCCUGUUACCU	rs186097274	AAGGAACAGGGGACAUUUGUAAUGGAGAACACUAAGCUAUGGACUGCUAUGGACUGCUAGUGCUCUCCGUUACAAGUAUCCCCUGUUACCU	16	C	U	-53.9	-51.6	0.0426716
hsa-mir-3118-3	CACACUACAAUAAUUUUCAUAAUGCAAUCACACAUAAUCACUAUGUGACUGCAUUAUGAAAAUUCUUGUAGUGUG	rs9440733	AACACUACAAUAAUUUUCAUAAUGCAAUCACACAUAAUCACUAUGUGACUGCAUUAUGAAAAUUCUUGUAGUGUG	1	C	A	-37.3	-35.7	0.0428954
hsa-mir-30a	GCGACUGUAAACAUCCUCGACUGGAAGCUGUGAAGCCACAGAUGGGCUUUCAGUCGGAUGUUUGCAGCUGC	rs149150037	GCGACUGUAAACAUCCUCGACUGGAAGCUGUGAAGCCACAGAUGGGCUUUCAGUUGGAUGUUUGCAGCUGC	55	C	U	-37.3	-35.7	0.0428954
hsa-mir-183	CCGCAGAGUGUGACUCCUGUUCUGUGUAUGGCACUGGUAGAAUUCACUGUGAACAGUCUCAGUCAGUGAAUUACCGAAGGGCCAUAAACAGAGCAGAGACAGAUCCACGA	rs41281222	CCGCAGAGUGUGACUCCUGUUCUGUGUAUGGCACUGGUAGAAUUCACUAUGAACAGUCUCAGUCAGUGAAUUACCGAAGGGCCAUAAACAGAGCAGAGACAGAUCCACGA	49	G	A	-41.9	-40.1	0.0429594
hsa-mir-3663	CCCGGGACCUUGGUCCAGGCGCUGGUCUGCGUGGUGCUCGGGUGGAUAAGUCUGAUCUGAGCACCACACAGGCCGGGCGCCGGGACCAAGGGGGCUC	rs141296329	CCCGGGACCUUGGUCCAGGCGCUGGUCUGCGUGGUGCUCGGGUGGAUAAGUCUGAUCUGAGCACCACACAGGCCGGGCGCCGGGACCAACGGGGCUC	90	G	C	-69.6	-66.6	0.0431034
hsa-mir-567	GGAUUCUUAUAGGACAGUAUGUUCUUCCAGGACAGAACAUUCUUUGCUAUUUUGUACUGGAAGAACAUGCAAAACUAAAAAAAAAAAAAGUUAUUGCU	rs146499813	GGAUUCUUAUAGGACAGUAUGUUCUUCCAGGACAGACCAUUCUUUGCUAUUUUGUACUGGAAGAACAUGCAAAACUAAAAAAAAAAAAAGUUAUUGCU	37	A	C	-27.8	-26.6	0.0431655
hsa-mir-4297	AGCACGCACGUGCCUUCCUGUCUGUGCCUGCCUUCGAAGUGCACGGCAGGGCCAGGACGGGUCGCUGUGGGUGGGG	rs185516749	AGCACGCACGUGCCUUCCUGUCUGUGCCUGCCUUCGAAGUGCACGGCAGGGCCAGGACGGGUUGCUGUGGGUGGGG	63	C	U	-37	-35.4	0.0432432
hsa-mir-548l	UAUUAGGUUGGUGCAAAAGUAUUUGCGGGUUUUGUCGUAGAAAGUAAUGGCAAAAACUGCAGUUACUUGUGCACCAACCAAAUGCU	rs148377174	UAUUAGGUUGGUGCAAAAGUAUUUGCGGGUUUUGUUGUAGAAAGUAAUGGCAAAAACUGCAGUUACUUGUGCACCAACCAAAUGCU	36	C	U	-41.6	-39.8	0.0432692
hsa-mir-5191	AGUUGGCCAGGACCCCAAGCCCCCAGCACUUCAUUCUUGCUGUCCUCUCCUGGUCUGGGAGGAUAGAAGAGAGGAUAGGAAGAAUGAAGUGCUGGGCGCUUAGGGGGAUCCUGGCCAACU	rs138079376	AGUUGGCCAGGACCCCAAGCCCCCAGCACUUCAUUCUUGCUGUCCUCUCCUGGUCUGGGAGGAUAGAAGAGAGGAUAGGAAGAAUGAAGUGCUGGGCACUUAGGGGGAUCCUGGCCAACU	98	G	A	-90.1	-86.2	0.0432852
hsa-mir-4657	AAUGUGGAAGUGGUCUGAGGCAUAUAGAGUAUAUGCCAAGAACACUACCAUAU	rs189834973	AAUGUGGAAGUGGUCUGAGGCAUAUAGAGUAUAUGCCAAGAACACUACCAUGU	52	A	G	-23	-22	0.0434783
hsa-mir-5047	GAAGCGCUUGCCUAGACGAGACACAGUGCAUAAAAACAACUUUUGGGGGACAGGUAUGUUUUCUUGCAGCUGCGGUUGUAAGGUCUUGGCAAGACAAGCA	rs144818179	GAAGUGCUUGCCUAGACGAGACACAGUGCAUAAAAACAACUUUUGGGGGACAGGUAUGUUUUCUUGCAGCUGCGGUUGUAAGGUCUUGGCAAGACAAGCA	5	C	U	-34.5	-33	0.0434783
hsa-mir-1587	UUUGGGCUGGGCUGGGUUGGGCAGUUCUUCUGCUGGACUCACCUGUGACCAGC	rs145512186	UUUGGGCUGGGCUGGGUUGGGCAGUUCUUCUGCUGGACUCACCUGUGAGCAGC	49	C	G	-23	-22	0.0434783
hsa-mir-4647	CCAGGAGGGUGAAGAUGGUGCUGUGCUGAGGAAAGGGGAUGCAGAGCCCUGCCCAGCACCACCACCUCCUAUGCUCCUGG	rs1064730	CCAGGAGGGUGAAGAUGGUGCUGUGCUGAGGAAAGGGGAUGCAGAGCCCUGCCCAGCACCCCCACCUCCUAUGCUCCUGG	61	A	C	-41.3	-39.5	0.0435835
hsa-mir-140	UGUGUCUCUCUCUGUGUCCUGCCAGUGGUUUUACCCUAUGGUAGGUUACGUCAUGCUGUUCUACCACAGGGUAGAACCACGGACAGGAUACCGGGGCACC	rs7205289	UGUGUCUCUCUCUGUGUCCUGACAGUGGUUUUACCCUAUGGUAGGUUACGUCAUGCUGUUCUACCACAGGGUAGAACCACGGACAGGAUACCGGGGCACC	22	C	A	-55	-52.6	0.0436364
hsa-mir-548aa-2	UUUUAUUAGGUUGGUGCAAAAGAAACUGUGGUUUUUGCCAUUACUUUCAAUGGCAAAAACCACAAUUACUUUUGCACCAACCUAAAUCUUCCCUCUC	rs149172942	UUUUAUUAGGUUGGUGCAAAAGAAACUGUGGUUUUUGCCAUUACUUUCAAUGGCAAAAACUACAAUUACUUUUGCACCAACCUAAAUCUUCCCUCUC	61	C	U	-52.7	-50.4	0.0436433
hsa-mir-597	UACUUACUCUACGUGUGUGUCACUCGAUGACCACUGUGAAGACAGUAAAAUGUACAGUGGUUCUCUUGUGGCUCAAGCGUAAUGUAGAGUACUGGUC	rs146125159	UACUUACUCUACGUGUGUGUCACUCGAUGACCACUGUGAAGACAGUAAAAUGUACAGUGGUUCUCUUGUGGCUUAAGCGUAAUGUAGAGUACUGGUC	74	C	U	-36.6	-35	0.0437158
hsa-mir-4676	UGAAUGAAAGAGCCAGUGGUGAGACAGUGAGUUGAUUACUUCUCACUGUUUCACCACUGGCUCUUUGGUUCA	rs183259402	UGAAUGAAAGAGCUAGUGGUGAGACAGUGAGUUGAUUACUUCUCACUGUUUCACCACUGGCUCUUUGGUUCA	14	C	U	-52.5	-50.2	0.0438095
hsa-mir-4515	GCGGGAGGUGUAACAGGACUGGACUCCCGGCAGCCCCAGGGCAGGGGCGUGGGGAGCUGGUCCUAGCUCAGCGCUCCCGGA	rs137973086	GCGGGAGGUGUAACAGGACUGGACUCCCGGCAGCCCCAGGGCAGGGGCGUGGGGAGCUGGUCCUAGCUCAGUGCUCCCGGA	72	C	U	-50	-47.8	0.044
hsa-mir-5091	GACUGUGGCGACGGAGACGACAAGACUGUGCUGGUCGCGGGUUGUGGGGUUUAGGUCACCGGCAGGGGUCUGGAGUCCCUGGAGGUUAGGGCU	rs150952964	GACUGUGGCGACGGAGACGACAAGACUGUACUGGUCGCGGGUUGUGGGGUUUAGGUCACCGGCAGGGGUCUGGAGUCCCUGGAGGUUAGGGCU	30	G	A	-29.29	-28	0.0440423
hsa-mir-548h-1	UCUGUCCAUUAGGUGGGUGCAAAAGUAAUCGCGGUUUUUGUCAUUACUUUUAAUGGUAAAAACUGGAAUUACUUUUGCACUGACCUAAUAUUAAGCCAGAUA	rs144194694	UCUGUCCAUUAGGUGGGUGCAAAAGUAAUCGUGGUUUUUGUCAUUACUUUUAAUGGUAAAAACUGGAAUUACUUUUGCACUGACCUAAUAUUAAGCCAGAUA	32	C	U	-45.3	-43.3	0.0441501
hsa-mir-1268b	ACCCGGGCGUGGUGGUGGGGGUGGGUGCCUGUAAUUCCAGCUAGUUGGGA	rs59320012	ACCCGGGCGUGGUGGUGGGGGUGGGUACCUGUAAUUCCAGCUAGUUGGGA	27	G	A	-18.1	-17.3	0.0441989
hsa-mir-942	AUUAGGAGAGUAUCUUCUCUGUUUUGGCCAUGUGUGUACUCACAGCCCCUCACACAUGGCCGAAACAGAGAAGUUACUUUCCUAAU	rs115372145	AUUAGGAGAGUAUCUUCUCUGUUUUGGCCAUGUGUGUACUCACAGCCCCUCACACAUGGCUGAAACAGAGAAGUUACUUUCCUAAU	61	C	U	-56.44	-53.94	0.0442948
hsa-mir-4741	CGGGCGGGGCGGGUCCGGCCGCCUCCGAGCCCGGCCGGCAGCCCCCGGCCUUAAAGCGCGGGCUGUCCGGAGGGGUCGGCUUUCCCACCG	rs7227168	CGGGCGGGGCGGGUCCGGCCGCCUCCGAGCCCGGCCGGCAGCCCCCGGCCUUAAAGCGCGGGUUGUCCGGAGGGGUCGGCUUUCCCACCG	63	C	U	-54	-51.6	0.0444444
hsa-mir-5193	CCUAGGAAAGGCUGCUGGUAACUGGGAUGGGGGUUGGGGGGAGGUAAGAAGUCUCUGACUCCUCCUCUACCUCAUCCCAGUUCCAUCACCUGAAGUGGACCUCUUGGGA	rs192319446	CCUAGGAAAGGCUGCUGGUAACUGGGAUGGGGGUUGGGGGGAAGUAAGAAGUCUCUGACUCCUCCUCUACCUCAUCCCAGUUCCAUCACCUGAAGUGGACCUCUUGGGA	43	G	A	-55.9	-53.4	0.0447227
hsa-mir-345	ACCCAAACCCUAGGUCUGCUGACUCCUAGUCCAGGGCUCGUGAUGGCUGGUGGGCCCUGAACGAGGGGUCUGGAGGCCUGGGUUUGAAUAUCGACAGC	rs72631832	ACCCAAAUCCUAGGUCUGCUGACUCCUAGUCCAGGGCUCGUGAUGGCUGGUGGGCCCUGAACGAGGGGUCUGGAGGCCUGGGUUUGAAUAUCGACAGC	8	C	U	-51.3	-49	0.0448343
hsa-mir-4516	AGGGAGAAGGGUCGGGGCAGGGAGGGCAGGGCAGGCUCUGGGGUGGGGGGUCUGUGAGUCAGCCACGGCUCUGCCCACGUCUCCCC	rs115749935	AGGGAGAAGGAUCGGGGCAGGGAGGGCAGGGCAGGCUCUGGGGUGGGGGGUCUGUGAGUCAGCCACGGCUCUGCCCACGUCUCCCC	11	G	A	-44.6	-42.6	0.044843
hsa-mir-1538	GGGAACAGCAGCAACAUGGGCCUCGCUUCCUGCCGGCGCGGCCCGGGCUGCUGCUGUUCCU	rs191393746	GGGAACAGCAGCAACAUGGGCCUCGCUUCCUGCCGGUGCGGCCCGGGCUGCUGCUGUUCCU	37	C	U	-42.3	-40.4	0.0449173
hsa-mir-4744	GUAAUCACAUCUAAAGACUAGACUUCGCUAUGACCAGGCCAUAGUAAACAUCAUAGUAUGUCUAGUCUUUAGGUUUGAUUAC	rs139567920	GUAAUCACAUCUAAAGACUAGACUUCGCUAUGACCAGGCCAUAGAAAACAUCAUAGUAUGUCUAGUCUUUAGGUUUGAUUAC	45	U	A	-37.1	-35.43	0.0450135
hsa-mir-4794	UUUUAACAUCUGGCUAUCUCACGAGACUGUAUGUCCUAACAGUGCUUGUAGUCUCAUGAGAUAGCCAGAUGUUAAAA	rs17126710	UUUUAACAUCUGGCUAUCUCACGAGACUGUAUGUCCUAACAGUGUUUGUAGUCUCAUGAGAUAGCCAGAUGUUAAAA	45	C	U	-44.4	-42.4	0.045045
hsa-mir-3939	CUGGCUUCCAAAGGCCUCUGUGUGUUCCUGUAUGUGGGCGUGCACGUACCUGUCACAUGUGUACGCGCAGACCACAGGAUGUCCACACUGGCUUCCAAACACAUCU	rs73024232	CUGGCUUCCAAAGGCCUCUGUGUGUUCCUGUAUGUGGGCGUGCACGUACCUGUCACAUGUGUAUGCGCAGACCACAGGAUGUCCACACUGGCUUCCAAACACAUCU	64	C	U	-39.71	-37.91	0.0453286
hsa-mir-4716	CAUACUUUGUCUCCAUGUUUCCUUCCCCCUUCUGUAUACAUGUAUACAGGAGGAAGGGGGAAGGAAACAUGGAGACAAAGUGUG	rs187781917	CAUACUUUGUCUCCAUGUUUUCUUCCCCCUUCUGUAUACAUGUAUACAGGAGGAAGGGGGAAGGAAACAUGGAGACAAAGUGUG	21	C	U	-63.9	-61	0.0453834
hsa-mir-3939	CUGGCUUCCAAAGGCCUCUGUGUGUUCCUGUAUGUGGGCGUGCACGUACCUGUCACAUGUGUACGCGCAGACCACAGGAUGUCCACACUGGCUUCCAAACACAUCU	rs73024234	CUGGCUUCCAAACGCCUCUGUGUGUUCCUGUAUGUGGGCGUGCACGUACCUGUCACAUGUGUACGCGCAGACCACAGGAUGUCCACACUGGCUUCCAAACACAUCU	13	C	G	-37.9	-39.71	-0.0477573
hsa-mir-4679-2	UAUCUUUUUUCUGUGAUAGAGAUUCUUUGCUUUUUGUUUCUAACAAAGCAAAGAAUCUCUAUCACAGAAAAAAGACG	rs72810954	UAUCUUUUUUCUGUGAUAGAGAUUCUUUGUUUUUUGUUUCUAACAAAGCAAAGAAUCUCUAUCACAGAAAAAAGACG	30	C	U	-46	-43.9	0.0456522
hsa-mir-5194	AUUUCUUUGGGUUAACUUAAACUCAGCCCUUCUAGGCCCAUUCUUUUCACUCAGGAAUUGGAUAAGCUUUUCUGAGGGGUUUGGAAUGGGAUGGCAGGGAGAGUCACCAGACACCAUGAA	rs78964558	AUUUCUUUGGGUUAACUUAAACUCAGUCCUUCUAGGCCCAUUCUUUUCACUCAGGAAUUGGAUAAGCUUUUCUGAGGGGUUUGGAAUGGGAUGGCAGGGAGAGUCACCAGACACCAUGAA	27	C	U	-39.3	-37.5	0.0458015
hsa-mir-5708	AUUACAGACAUGAGCGACUGUGCCUGACCAAAAGUCAACAUUAAACAACAAAUCUUGGCCAGGCACAGUGGCUCAUGCCUGUAAU	rs145053321	AUUACAGACAUGAGCGACUGUGCCUGACCAAAAGUCAACAUUAAACAACAAAUCUUGGCCAGGUACAGUGGCUCAUGCCUGUAAU	64	C	U	-43.6	-41.6	0.0458716
hsa-mir-3132	GGUGGGAUGGGUAGAGAAGGAGCUCAGAGGACGGUGCGCCUUGUUUCCCUUGAGCCCUCCCUCUCUCAUCCCACC	rs12996671	GGUGGGAUGGGUAGAGAAGGAGCUCAGAGGACGGUGCGCCUUGUUUCCCUUGAGCCCACCCUCUCUCAUCCCACC	58	U	A	-41.4	-39.5	0.0458937
hsa-mir-644b	UGGGCUAAGGGAGAUGAUUGGGUAGAAAGUAUUAUUCUAUUCAUUUGCCUCCCAGCCUACA	rs188563482	UGGGCUAAGGGAGAUGAUUGGGUAGAAAGUAUUACUCUAUUCAUUUGCCUCCCAGCCUACA	35	U	C	-26.1	-24.9	0.045977
hsa-mir-943	GGGACGUUCUGAGCUCGGGGUGGGGGACGUUUGCCGGUCACUGCUGCUGGCGCCCUGACUGUUGCCGUCCUCCAGCCCCACUCAAAGGCAUCCC	rs186568343	GGGACGUUCUGAGCUCGGGGUGGGGGACGUUUGCCGGUCACUGCUGCUGGCGCCCUGACUUUUGCCGUCCUCCAGCCCCACUCAAAGGCAUCCC	61	G	U	-43.3	-41.3	0.0461894
hsa-mir-4797	GACUCAGAAGACAGAGUGCCACUUACUGAAAGGUUUUUUCUCUCAGUAAGUGGCACUCUGUCUUCUGAGUU	rs140219060	GACUCAGAAGACAGAGUGCCACUUACUGAAAGGUUUUUUCUCUCAGUAAGUGGCACUCUGUUUUCUGAGUU	62	C	U	-56.2	-53.6	0.0462633
hsa-mir-548h-3	UCUGAUUCUGCAUGUAUUAGGUUGGUGCAAAAGUAAUCGCGGUUUUUGUCAUUGAAAGUAAUAGCAAAAACUGCAAUUACUUUUGCACCAACCUAAAAGUAGUCACUGUCUUCAGAUA	rs189427199	UCUGAUUCUGCAUGUAUUAGGUUGGUGCAAAAGUAAUCGCGGUUUUUGUCAUUGAAAGUAAUAGCAAAAACUGCAAUUACUUUUGCACCAACCUAAAAGUAGUCACUGUCUUCAUAUA	115	G	U	-54	-51.5	0.0462963
hsa-mir-548h-3	UCUGAUUCUGCAUGUAUUAGGUUGGUGCAAAAGUAAUCGCGGUUUUUGUCAUUGAAAGUAAUAGCAAAAACUGCAAUUACUUUUGCACCAACCUAAAAGUAGUCACUGUCUUCAGAUA	rs9913045	UCUGAUUCUGCAUGUAUUAGGUUGGUGCAAAAGUAAUCGUGGUUUUUGUCAUUGAAAGUAAUAGCAAAAACUGCAAUUACUUUUGCACCAACCUAAAAGUAGUCACUGUCUUCAGAUA	40	C	U	-54	-51.5	0.0462963
hsa-mir-4257	GGCUUAGAAACAGUCCCUAGGUAGGAUUUGGGGAGGAGCUAAGAAGCCCCUACAGGGCCCAGAGGUGGGGACUGAGCCUUAGUUGG	rs186779877	AGCUUAGAAACAGUCCCUAGGUAGGAUUUGGGGAGGAGCUAAGAAGCCCCUACAGGGCCCAGAGGUGGGGACUGAGCCUUAGUUGG	1	A	G	-28.8	-30.2	-0.0486111
hsa-mir-651	AAUCUAUCACUGCUUUUUAGGAUAAGCUUGACUUUUGUUCAAAUAAAAAUGCAAAAGGAAAGUGUAUCCUAAAAGGCAAUGACAGUUUAAUGUGUUU	rs111336920	AAUCUAUCACUGCUUUUUAGGAUAAGCUUGGCUUUUGUUCAAAUAAAAAUGCAAAAGGAAAGUGUAUCCUAAAAGGCAAUGACAGUUUAAUGUGUUU	31	A	G	-34.5	-32.9	0.0463768
hsa-mir-3119-1	AUUAACUCUGGCUUUUAACUUUGAUGGCAAAGGGGUAGCUAAACAAUCUAUGUCUUUGCCAUCAAAGUUAAAAGCCAUAGUUAAU	rs185710757	AUUAACUCUGGCUUUUAACUUUGAUGGCAAAGGGGUAACUAAACAAUCUAUGUCUUUGCCAUCAAAGUUAAAAGCCAUAGUUAAU	38	G	A	-49.4	-47.1	0.0465587
hsa-mir-4477a	UCCUCCUCCCAUCAAUCACAAAUGUCCUUAAUGGCAUUUAAGGAUUGCUAUUAAGGACAUUUGUGAUUCACGGGAGGAGGU	rs139133717	UCCUCCUCCCAUCAAUCACAAAUGUCCUUAAUGGCAUUUAAGGAUUGCUAUUAAGGACAUUUGUGACUCACGGGAGGAGGU	67	U	C	-53.5	-51	0.046729
hsa-mir-3129	GUACUUGGGCAGUAGUGUAGAGAUUGGUUUGCCUGUUAAUGAAUUCAAACUAAUCUCUACACUGCUGCCCAAGAGC	rs184647365	GUAUUUGGGCAGUAGUGUAGAGAUUGGUUUGCCUGUUAAUGAAUUCAAACUAAUCUCUACACUGCUGCCCAAGAGC	4	C	U	-49.1	-46.8	0.0468432
hsa-mir-568	GAUAUACACUAUAUUAUGUAUAAAUGUAUACACACUUCCUAUAUGUAUCCACAUAUAUAUAGUGUAUAUAUUAUACAUGUAUAGGUGUGUAUAUG	rs28632138	GAUAUACACUAUAUUAUGUAUAAAUGUAUCCACACUUCCUAUAUGUAUCCACAUAUAUAUAGUGUAUAUAUUAUACAUGUAUAGGUGUGUAUAUG	30	A	C	-32	-30.5	0.046875
hsa-mir-4270	ACAAAUAGCUUCAGGGAGUCAGGGGAGGGCAGAAAUAGAUGGCCUUCCCCUGCUGGGAAGAAAGUGGGUC	rs189911555	ACAAAUAGCUUCAGGGAGUCAGGGGAGGGCAGAAAUAGAUGGCCUUCCCCUUCUGGGAAGAAAGUGGGUC	52	G	U	-27.7	-26.4	0.0469314
hsa-mir-2276	GUGUUCUUCCAGUCCGCCCUCUGUCACCUUGCAGACGGCUUUCUCUCCGAAUGUCUGCAAGUGUCAGAGGCGAGGAGUGGCAGCUGCAU	rs139581948	GUGUUCUUCCAGUCCGCCCUCUGUCACCUUGCAGAUGGCUUUCUCUCCGAAUGUCUGCAAGUGUCAGAGGCGAGGAGUGGCAGCUGCAU	36	C	U	-42.3	-40.3	0.0472813
hsa-mir-4444-2	GUGACGACUGGCCCCGCCUCUUCCUCUCGGUCCCAUAUUGAACUCGAGUUGGAAGAGGCGAGUCCGGUCUCAAA	rs148735771	GUGACGACUGGCCCUGCCUCUUCCUCUCGGUCCCAUAUUGAACUCGAGUUGGAAGAGGCGAGUCCGGUCUCAAA	15	C	U	-38	-36.2	0.0473684
hsa-mir-28	GGUCCUUGCCCUCAAGGAGCUCACAGUCUAUUGAGUUACCUUUCUGACUUUCCCACUAGAUUGUGAGCUCCUGGAGGGCAGGCACU	rs78547906	GGUCCUUGCCCUCAAGGAGCUCACAGUCUAUUGAGUUACCUUUCUGACUUUCCCACUAGAUUGUGAGUUCCUGGAGGGCAGGCACU	68	C	U	-50.6	-48.2	0.0474308
hsa-mir-4453	UGGAGAGCUUGGUCUGUAGCGGUUUCCUUCGGGGCAGGUGGGGACUGCUCCUUUGGGAGGAAGGAGGAGGCCCAGGCCGCGUCUUCAGG	rs141974346	UGGAGAGCUUGGUCUGUAGCGGUUUCCUUCGGGGCAGGUGGGGACUGCUCCUUUGGGAGGAAGGAGGAGGCCCAGGCCGCGACUUCAGG	82	U	A	-40	-38.1	0.0475
hsa-mir-3686	CUCACCUCAUUCAUUUACCUUCUCUUACAGAUCACUUUUCUGCACUGGACAGUGAUCUGUAAGAGAAAGUAAAUGAAAGAGGUGAG	rs6997249	CUCACCUCAUUCAUUUACCUUCUUUUACAGAUCACUUUUCUGCACUGGACAGUGAUCUGUAAGAGAAAGUAAAUGAAAGAGGUGAG	24	C	U	-54.7	-52.1	0.047532
hsa-mir-25	GGCCAGUGUUGAGAGGCGGAGACUUGGGCAAUUGCUGGACGCUGCCCUGGGCAUUGCACUUGUCUCGGUCUGACAGUGCCGGCC	rs41274221	GGCCAGUGUUGAGAGGCGGAGACUUGGGCAAUUGCUGGACGCUGCCCUGGGCAUUGCACUUGUCUCAGUCUGACAGUGCCGGCC	67	G	A	-37.8	-36	0.047619
hsa-mir-4763	CCUGUCCCUCCUGCCCUGCGCCUGCCCAGCCCUCCUGCUCUGGUGACUGAGGACCGCCAGGCAGGGGCUGGUGCUGGGCGGGGGGCGGCGGG	rs112816095	CCUGUCCCUCCUGCUCUGCGCCUGCCCAGCCCUCCUGCUCUGGUGACUGAGGACCGCCAGGCAGGGGCUGGUGCUGGGCGGGGGGCGGCGGG	15	C	U	-62.81	-59.81	0.0477631
hsa-mir-4684	GCACCAGGGGUACCUCUCUACUGACUUGCAACAUACAUUUGUCUUGGUGUGUUGCAAGUCGGUGGAGACGUACCCUUGGUGC	rs146604568	GCACCAGGGGUACCUCUCUACUGACUUGCAACAUACAUUUGUCUUGGUGUGUUGCAAGUCGGUGGAGACGUACUCUUGGUGC	74	C	U	-62.6	-59.6	0.0479233
hsa-mir-208b	CCUCUCAGGGAAGCUUUUUGCUCGAAUUAUGUUUCUGAUCCGAAUAUAAGACGAACAAAAGGUUUGUCUGAGGGCAG	rs2754157	CCUCUCAGGGAAGCUUUUUGCUCGAAUUAUGUUUCUGAUCCGAAUAUAAGACGUACAAAAGGUUUGUCUGAGGGCAG	54	A	U	-31.3	-29.8	0.0479233
hsa-mir-619	CGCCCACCUCAGCCUCCCAAAAUGCUGGGAUUACAGGCAUGAGCCACUGCGGUCGACCAUGACCUGGACAUGUUUGUGCCCAGUACUGUCAGUUUGCAG	rs189214156	CGCCCACCUCAGCCUCCCAAAAUGCUGGGAUUACAGGCAUGAGCCACUGCGGUUGACCAUGACCUGGACAUGUUUGUGCCCAGUACUGUCAGUUUGCAG	54	C	U	-31.2	-29.7	0.0480769
hsa-mir-4788	AAUGAAGGAUUACGGACCAGCUAAGGGAGGCAUUAGGAUCCUUAUUCUUGCCUCCCUUAGUUGGUCCCUAAUCCUUCGUU	rs112800035	AAUGAAGGAUUACGGACCAGCUAAGGGAGGCAUUAGGAUCCUUAUUCUUGCCUCCCUUAGUUGGUCCCUAAUCUUUCGUU	74	C	U	-55.8	-53.1	0.0483871
hsa-mir-4477a	UCCUCCUCCCAUCAAUCACAAAUGUCCUUAAUGGCAUUUAAGGAUUGCUAUUAAGGACAUUUGUGAUUCACGGGAGGAGGU	rs71242635	UCCUCCUCCCAUCAAUCACAAAUGUCCUUAAUGGCCUUUAAGGAUUGCUAUUAAGGACAUUUGUGAUUCACGGGAGGAGGU	36	A	C	-53.5	-50.9	0.0485981
hsa-mir-3918	AGGCGGUUAAGCCAUGGGACAGGGCCGCAGAUGGAGACUGCUCAAGGUCAAAGGGGUCUCCAGCUGGGACCCUGCACCUGGUUCGUAGCCCCU	rs192073060	AGGCGGUUAAGCCAUGGGACAGGGCCGCAGAUGGAGACUGCUCAAGGUCAAAGGGGUCUCCAGCUGGGAUCCUGCACCUGGUUCGUAGCCCCU	70	C	U	-49.2	-46.8	0.0487805
hsa-mir-4477b	ACCUCCUCCCGUGAAUCACAAAUGUCCUUAAUAGCAAUCCUUAAAUGCCAUUAAGGACAUUUGUGAUUGAUGGGAGGAGGA	rs34026740	ACCUCCUCCCGUGAAUCACAAAUGUCUUUAAUAGCAAUCCUUAAAUGCCAUUAAGGACAUUUGUGAUUGAUGGGAGGAGGA	27	C	U	-55.3	-52.6	0.0488246
hsa-mir-4432	GCAUCUUGCAGAGCCGUUCCAAUGCGACACCUCUAGAGUGUCAUCCCCUAGAAUGUCACCUUGGAAAGACUCUGCAAGAUGCCU	rs243080	GCAUCUUGUAGAGCCGUUCCAAUGCGACACCUCUAGAGUGUCAUCCCCUAGAAUGUCACCUUGGAAAGACUCUGCAAGAUGCCU	9	C	U	-40.9	-38.9	0.0488998
hsa-mir-5702	GCCUCAACUCCUGGGAUAUGUUGCUGAUCCAACCUGAAAUCCUUCUGUAGGUUGAGUCAGCAACAUAUCCCAUGACUUUUGGGU	rs74949342	GCCUCAACUCCUGGGAUAUGUUGCUGAUCCAACCUGAAAUCCUUCUGUAGGUUGAGUCAGCAACAUAUCCCAUCACUUUUGGGU	74	G	C	-42.8	-40.7	0.0490654
hsa-mir-4490	AUAGUUUCUGCAAUGCUCAAAUCUCUGGCCAAAGACCAGAACUUAAUGGUCUCUGGUAAGAGAUUUGGGCAUAUUAGAAACUAA	rs112937431	AUAGUUUCUGCAAUGCUCAAAUCUCUGGCCAAAGACCAGAACUUAAUGGUCUCCGGUAAGAGAUUUGGGCAUAUUAGAAACUAA	54	U	C	-46.7	-44.4	0.0492505
hsa-mir-1286	UGUCCUCUGGGGACUCAGCUUGCUCUGGCUGCUGGAUUGAAUUAGCUGCAGGACCAAGAUGAGCCCUUGGUGGAGACA	rs71312743	UGUCCUCUGGGGACUCAGCUUGCUCUGGCUGCUUGAUUGAAUUAGCUGCAGGACCAAGAUGAGCCCUUGGUGGAGACA	34	G	U	-32.3	-30.7	0.0495356
hsa-mir-4425	GUGCUUUACAUGAAUGGUCCCAUUGAAUCCCAACAGCUUUGCGAAGUGUUGUUGGGAUUCAGCAGGACCAUUCGUGUAAAGUAA	rs144291882	GUGCUUUACAUGAAUGGUCCCAUUGAAUCCCAACAGCUUUGCGAAGUGUUGUUGGGAUUCAGCAGGACCAUUUGUGUAAAGUAA	73	C	U	-54.3	-51.6	0.0497238
hsa-mir-3691	UUGAGGCACUGGGUAGUGGAUGAUGGAGACUCGGUACCCACUGCUGAGGGUGGGGACCAAGUCUGCGUCAUCCUCUCCUCAGUGCCUCAA	rs138056084	UUGAGGCACUAGGUAGUGGAUGAUGGAGACUCGGUACCCACUGCUGAGGGUGGGGACCAAGUCUGCGUCAUCCUCUCCUCAGUGCCUCAA	11	G	A	-62.3	-59.2	0.0497592
hsa-mir-1972-2	UAUAGGCAUGUGCCACCACACCUGGCUUAAAUGUGUCAUUUAAAAAUUCAGGCCAGGCACAGUGGCUCAUGCCUGUA	rs141946713	UAUAGGCAUGUGCCACCACACCUGGCUUAAAUGUGUCAUUUAAAAAUUCAGGCCAGGCACAGUGGCUCAUGCCUGCA	76	U	C	-38.12	-36.22	0.0498426
hsa-mir-4655	CCAAGGGCACACCGGGGAUGGCAGAGGGUCGUGGGAAAGUGUUGACCCUCGUCAGGUCCCCGGGGAGCCCCUGG	rs11978748	CCAAGGGCACACCGGGGAUGGCAGAGGGUCGUGGGAAAGUGUUGACCCUCGUCAGGUCCCUGGGGAGCCCCUGG	61	C	U	-44	-41.8	0.05
hsa-mir-521-1	UCUCAGGCUGUGACCCUCCAAAGGGAAGAACUUUCUGUUGUCUAAAAGAAAAGAACGCACUUCCCUUUAGAGUGUUACCGUGUGAGA	rs2561251	UCUCAGGCUGUGACCCUCCAAAGGGAAGAACUUUCUGUUGUCUAAAAAAAAAGAACGCACUUCCCUUUAGAGUGUUACCGUGUGAGA	48	G	A	-35.9	-34.1	0.0501393
hsa-mir-941-4	CAUGGAAGAGGACGCACCCGGCUGUGUGCACAUGUGCCCAGGGCCCGGGACAGCGCCACGGAAGAGGACGCACCCGGCUGUGUGCACAUGUGCCCAGGGCCCGGGACAGCGCCACGG	rs112205797	CAUGGAAGAGGACGCACCCGGCUGUGUGCACAUGUGCCCAGGGCCCGGGACAGCGCCAUGGAAGAGGACGCACCCGGCUGUGUGCACAUGUGCCCAGGGCCCGGGACAGCGCCACGG	59	C	U	-65.8	-62.5	0.050152
hsa-mir-580	AUAAAAUUUCCAAUUGGAACCUAAUGAUUCAUCAGACUCAGAUAUUUAAGUUAACAGUAUUUGAGAAUGAUGAAUCAUUAGGUUCCGGUCAGAAAUU	rs73080005	AUAAAAUUUCCAAUUGGAACCUAAUGAUUCAUCAGAAUCAGAUAUUUAAGUUAACAGUAUUUGAGAAUGAUGAAUCAUUAGGUUCCGGUCAGAAAUU	37	C	A	-47.6	-45.2	0.0504202
hsa-mir-4477a	UCCUCCUCCCAUCAAUCACAAAUGUCCUUAAUGGCAUUUAAGGAUUGCUAUUAAGGACAUUUGUGAUUCACGGGAGGAGGU	rs1844035	UCUUCCUCCCAUCAAUCACAAAUGUCCUUAAUGGCAUUUAAGGAUUGCUAUUAAGGACAUUUGUGAUUCACGGGAGGAGGU	3	U	C	-50.8	-53.5	-0.0531496
hsa-mir-4477a	UCCUCCUCCCAUCAAUCACAAAUGUCCUUAAUGGCAUUUAAGGAUUGCUAUUAAGGACAUUUGUGAUUCACGGGAGGAGGU	rs143791185	UCCUCCUCCCAUCAAUCACAAAUGUCUUUAAUGGCAUUUAAGGAUUGCUAUUAAGGACAUUUGUGAUUCACGGGAGGAGGU	27	C	U	-53.5	-50.8	0.0504673
hsa-mir-4269	ACAGCGCCCUGCAGGCACAGACAGCCCUGGCUUCUGCCUCUUUCUUUGUGGAAGCCACUCUGUCAGGCCUGGGAUGGAGGGGCA	rs112544913	ACAGCGCCCUGCAGGCACAGAUAGCCCUGGCUUCUGCCUCUUUCUUUGUGGAAGCCACUCUGUCAGGCCUGGGAUGGAGGGGCA	22	C	U	-37.6	-35.7	0.0505319
hsa-mir-495	UGGUACCUGAAAAGAAGUUGCCCAUGUUAUUUUCGCUUUAUAUGUGACGAAACAAACAUGGUGCACUUCUUUUUCGGUAUCA	rs149411304	UGGUACUUGAAAAGAAGUUGCCCAUGUUAUUUUCGCUUUAUAUGUGACGAAACAAACAUGGUGCACUUCUUUUUCGGUAUCA	7	C	U	-35.6	-33.8	0.0505618
hsa-mir-4303	AGAAAAUAGCUUCUGAGCUGAGGACAGCUUGCUCUGCUUUUCUUUAGCUUAGGAGCUAACCAUGGU	rs146169041	AGAAAAUAGCUUCUGAGCUGAGAACAGCUUGCUCUGCUUUUCUUUAGCUUAGGAGCUAACCAUGGU	23	G	A	-29.6	-28.1	0.0506757
hsa-mir-550b-1	AGAGACUUGUUGGAGAUGUGCCUGAGGGAGUAAGACACUAUCUUACAACAACAGGGCUCUUACUCCCUCAGGCACUGCACCAGCCAGCAAAGCAUCA	rs187080847	AGAGACUUGUUGGAGAUGUGCCUGAGGGAGUAAGACACUAUCUUACAACAACAGGGCUCUUAUUCCCUCAGGCACUGCACCAGCCAGCAAAGCAUCA	63	C	U	-45.24	-42.94	0.05084
hsa-mir-5700	UUAAUUAAUGCAUUAAAUUAUUGAAGGCCCUUGGGCACCCCAGGCCUUCAAUAAUUUAAUGCAUUUAUUGA	rs17022749	UUAAUUAAUGCAUUAAAUUAUUGAAGGCCCUUGGGCACUCCAGGCCUUCAAUAAUUUAAUGCAUUUAUUGA	39	C	U	-39.2	-37.2	0.0510204
hsa-mir-146b	CCUGGCACUGAGAACUGAAUUCCAUAGGCUGUGAGCUCUAGCAAUGCCCUGUGGACUCAGUUCUGGUGCCCGG	rs76149940	UCUGGCACUGAGAACUGAAUUCCAUAGGCUGUGAGCUCUAGCAAUGCCCUGUGGACUCAGUUCUGGUGCCCGG	1	C	U	-37.1	-35.2	0.0512129
hsa-mir-4522	GCGGGCGUUGCCUGGGGGCCUCGCAGGGGGAGAUCCAGCCCAGGCUGGUUCCGCUGACUCUGCCUGUAGGCCGGUGGCGUCUUCUGG	rs80301714	GCGGGCGUUGCCUGGGGCCCUCGCAGGGGGAGAUCCAGCCCAGGCUGGUUCCGCUGACUCUGCCUGUAGGCCGGUGGCGUCUUCUGG	18	G	C	-44.9	-42.6	0.0512249
hsa-mir-4765	UGGUGAUUUUGAACGUAGCUAUCCACCACUCAGCCUGGAAAAAGCUGAGUGAUUGAUAGCUAUGUUCAAAAUCACCA	rs188840604	UGGUGAUUUUGAAUGUAGCUAUCCACCACUCAGCCUGGAAAAAGCUGAGUGAUUGAUAGCUAUGUUCAAAAUCACCA	14	C	U	-48.7	-46.2	0.0513347
hsa-mir-4737	CUGCACAGGAUGCGAGGAUGCUGACAGUGCCUCACAGCCGCACAGGACCGAGGAUGCUGACGGUGCCUCACAGCCACACAG	rs111365058	CUGCACAGGACGCGAGGAUGCUGACAGUGCCUCACAGCCGCACAGGACCGAGGAUGCUGACGGUGCCUCACAGCCACACAG	11	C	U	-27.7	-29.2	-0.0541516
hsa-mir-548z	AAGUAUUAAGUUGGUGCAAAAGUAAUUGAGAUUUUUGCUACUGAAAGUAAUGGCAAAAACCGCAAUUACUUUUGCACCAACCUAAUAGAUGCCAAUG	rs17120527	AAGUAUUAAGUUGGUGCAAAAGUAAUUGAGAUUUUUGCUACUGAAAGUAAUGGCAAAAACCGCAAUUACUUUUGCACCAACCUAACAGAUGCCAAUG	86	U	C	-40.8	-38.7	0.0514706
hsa-mir-3168	AAGAUCAUGAGUUCUACAGUCAGACAGCCUGAGUUGGAGGCUCAUCUUCACUUCUUGCUGUGUGACCCUGGGCCAGUGACUU	rs114586251	AAGAUCAUGAGUUCUACAGUCAGACAGCCUGAGUUGGAGGCUCAUCUUCACUUCUUGCUGUGUGAUCCUGGGCCAGUGACUU	66	C	U	-29.1	-27.6	0.0515464
hsa-mir-936	UCAAGGCCACUGGGACAGUAGAGGGAGGAAUCGCAGAAAUCACUCCAGGAGCAACUGAGAGACCUUGCUUCUACUUUACCAGGUCCUGCUGGCCCAGA	rs149841873	UCAAGGCCACUGGGACAGUAGAGGGAGGAAUCGCAGAAAUCACUCCAGGAGCAACUGAGAGACCUUGCUUCUACUUUACCAGGUCCUGCGGGCCCAGA	90	U	G	-34.81	-33.01	0.0517093
hsa-mir-4690	GAGCAGGCGAGGCUGGGCUGAACCCGUGGGUGAGGAGUGCAGCCCAGCUGAGGCCUCUGC	rs71470434	GAGCAGGCGAGGCUGGGCUGAACCCGUGGGUGAGGAGUGCAGCCCAGCUGAGGCUUCUGC	55	C	U	-32.6	-30.9	0.0521472
hsa-mir-517c	GAAGAUCUCAGGCAGUGACCCUCUAGAUGGAAGCACUGUCUGUUGUCUAAGAAAAGAUCGUGCAUCCUUUUAGAGUGUUACUGUUUGAGAAAAUC	rs182664281	GAAGAUCUCAGGCAGUGACCCUCUAGAUGGAAGCACUGUCUGUUGUCUAAGAAAAGAUCGUGCAUCCUUUUAGAGUGUUAUUGUUUGAGAAAAUC	81	C	U	-44.02	-41.72	0.052249
hsa-mir-4461	GAGUAGGCUUAGGUUAUGUACGUAGUCUAGGCCAUACGUGUUGGAGAUUGAGACUAGUAGGGCUAGGCCUACUG	rs8180379	GAGUAGGCUUAGGUUAUGUACGUAGUCUAGGCCAUACGUGUUGGAGAUUGAGACUAGUAGGGCUAGGCCUACCG	73	U	C	-28.7	-27.2	0.0522648
hsa-mir-4669	GCCUCCCUUCACUUCCUGGCCAUCCAGGCAUCUGUGUCUGUGUCCGGGAAGUGGAGGAGGGC	rs35196866	GCCUCCCUUCACUUCCUGGCCAUCCAGGCAUCUGUGUCUGUGUCCGGGAAGUGGAGGAGGGA	62	C	A	-40	-37.9	0.0525
hsa-mir-3973	GCCCAGGGUAGCUCUCUGUAUUGCUUGUUACAUUUUAGGAUUGCUUGCCCCUUGCUCCAAUGGUGCAGGCAGAAGAAAUGCAAACAAAGUACAGCAUUAGCCUUAGC	rs144294597	GCCCAGGGUAGCUCUCUGUAUUGCUUGUUACAUUUUAGGAUUGCUUGUCCCUUGCUCCAAUGGUGCAGGCAGAAGAAAUGCAAACAAAGUACAGCAUUAGCCUUAGC	48	C	U	-30.4	-28.8	0.0526316
hsa-mir-944	GUUCCAGACACAUCUCAUCUGAUAUACAAUAUUUUCUUAAAUUGUAUAAAGAGAAAUUAUUGUACAUCGGAUGAGCUGUGUCUGGGAU	rs77473380	GUUCCAGACACAUCUCAUCUGAUAUACAAUAUUUUCUUAAAUUGUAUAAAGAGAAAUUAUUGUACAUUGGAUGAGCUGUGUCUGGGAU	68	C	U	-45.6	-43.2	0.0526316
hsa-mir-944	GUUCCAGACACAUCUCAUCUGAUAUACAAUAUUUUCUUAAAUUGUAUAAAGAGAAAUUAUUGUACAUCGGAUGAGCUGUGUCUGGGAU	rs75715827	GUUCCAGACACAUCUCAUCUGAUACACAAUAUUUUCUUAAAUUGUAUAAAGAGAAAUUAUUGUACAUCGGAUGAGCUGUGUCUGGGAU	25	U	C	-45.6	-43.2	0.0526316
hsa-mir-3939	CUGGCUUCCAAAGGCCUCUGUGUGUUCCUGUAUGUGGGCGUGCACGUACCUGUCACAUGUGUACGCGCAGACCACAGGAUGUCCACACUGGCUUCCAAACACAUCU	rs75823810	CUGGCUUCCAAAGGCCUCUGUGUGUUCCUGUAUGUGGGCGUGCACGUACCUGUCACAUGUGUACGCACAGACCACAGGAUGUCCACACUGGCUUCCAAACACAUCU	67	A	G	-37.61	-39.71	-0.0558362
hsa-mir-1304	AAACACUUGAGCCCAGCGGUUUGAGGCUACAGUGAGAUGUGAUCCUGCCACAUCUCACUGUAGCCUCGAACCCCUGGGCUCAAGUGAUUCA	rs76857625	AAACACUUGAGCCCAGCGGUCUGAGGCUACAGUGAGAUGUGAUCCUGCCACAUCUCACUGUAGCCUCGAACCCCUGGGCUCAAGUGAUUCA	21	U	C	-73.6	-69.7	0.0529891
hsa-mir-3177	CCACGUGCCAUGUGUACACACGUGCCAGGCGCUGUCUUGAGACAUUCGCGCAGUGCACGGCACUGGGGACACGUGGCACUGG	rs145083637	CCACGUGCCAUGUGUACACACGUGCCAGGUGCUGUCUUGAGACAUUCGCGCAGUGCACGGCACUGGGGACACGUGGCACUGG	30	C	U	-44.9	-42.5	0.0534521
hsa-mir-548b	CAGACUAUAUAUUUAGGUUGGCGCAAAAGUAAUUGUGGUUUUGGCCUUUAUUUUCAAUGGCAAGAACCUCAGUUGCUUUUGUGCCAACCUAAUACUU	rs188182113	CAGACUAUAUAUUUAGGUUGGCGCAAAAGUAAUUGUGGUUUUGGCGUUUAUUUUCAAUGGCAAGAACCUCAGUUGCUUUUGUGCCAACCUAAUACUU	46	C	G	-48.6	-46	0.0534979
hsa-mir-1181	UCCACUGCUGCCGCCGUCGCCGCCACCCGAGCCGGAGCGGGCUGGGCCGCCAAGGCAAGAUGGUGGACUACAGCGUGUGGG	rs2569788	UCCACUGCUGCCGCCGUCGCCGCCACCCGAGCCGGAGCGGGCUGGGCCGCCAAGGGAAGAUGGUGGACUACAGCGUGUGGG	56	C	G	-41.1	-38.9	0.053528
hsa-mir-4792	GCAGCCCGGUGAGCGCUCGCUGGCCUGGCAGUGCGUCGGAAGAACAGGGCGGGUGGGGCCGCGCACAUCUCUGC	rs11714172	GCAGCCCGGUGAGCGCUCGCUGGCCUGGCAGUGCGUCGGAAGAACAGGGAGGGUGGGGCCGCGCACAUCUCUGC	50	A	C	-31.8	-33.6	-0.0566038
hsa-mir-122	CCUUAGCAGAGCUGUGGAGUGUGACAAUGGUGUUUGUGUCUAAACUAUCAAACGCCAUUAUCACACUAAAUAGCUACUGCUAGGC	rs41292412	CCUUAGCAGAGCUGUGGAGUGUGACAAUGGUGUUUGUGUCUAAACUAUCAAAUGCCAUUAUCACACUAAAUAGCUACUGCUAGGC	53	C	U	-46.6	-44.1	0.0536481
hsa-mir-4473	AAGGAACAGGGGACACUUGUAAUGGAGAACACUAAGCUAUGGACUGCUAUGGACUGCUAGUGCUCUCCGUUACAAGUAUCCCCUGUUACCU	rs182397728	AAGGAACAGGGGACACUUGUAAUGGAGAACACUAAGCUAUGGACUGCUAUGGACUGCUAGUGCUCUCUGUUACAAGUAUCCCCUGUUACCU	68	C	U	-53.9	-51	0.0538033
hsa-mir-941-3	CACGGAAGAGGACGCACCCGGCUGUGUGCACAUGUGCCCAGGGCCCGGGACAGCGCCACGGAAGAGGACGCACCCGGCUGUGUGCACAUGUGCCCAGGGCCCGGGACAGCGCCAUGG	rs34604519	CACGGAAGAGGACGCACCCGGCUGUGUGCACAUGUGCCCAGGGCCCGGGACAGCGCCACGGAAGAGGACGCACCCGGCUGUGUGGACAUGUGCCCAGGGCCCGGGACAGCGCCAUGG	85	C	G	-66.8	-63.2	0.0538922
hsa-mir-941-3	CACGGAAGAGGACGCACCCGGCUGUGUGCACAUGUGCCCAGGGCCCGGGACAGCGCCACGGAAGAGGACGCACCCGGCUGUGUGCACAUGUGCCCAGGGCCCGGGACAGCGCCAUGG	rs113258585	CACGGAAGAGGACGCACCCGGCUGUGUGGACAUGUGCCCAGGGCCCGGGACAGCGCCACGGAAGAGGACGCACCCGGCUGUGUGCACAUGUGCCCAGGGCCCGGGACAGCGCCAUGG	29	C	G	-66.8	-63.2	0.0538922
hsa-mir-941-3	CACGGAAGAGGACGCACCCGGCUGUGUGCACAUGUGCCCAGGGCCCGGGACAGCGCCACGGAAGAGGACGCACCCGGCUGUGUGCACAUGUGCCCAGGGCCCGGGACAGCGCCAUGG	rs113672516	CACGGAAGAGGACGCACCCGGCUGUGUGCACAUGUGCCCAGGGCCCGGGACAGCGCCACGGAAGAGGACGCACCCAGCUGUGUGCACAUGUGCCCAGGGCCCGGGACAGCGCCAUGG	76	G	A	-66.8	-63.2	0.0538922
hsa-mir-617	CAUCAUAAGGAGCCUAGACUUCCCAUUUGAAGGUGGCCAUUUCCUACCACCUUCAAAUGGUAAGUCCAGGCUCCUUCUGAUUCAAUAAAUGAGGAGC	rs113739044	CAUCAUAAGGAGCCUAGACUUCCCAUUUGAAGGUGGCCAUUUCCUACCACUUUCAAAUGGUAAGUCCAGGCUCCUUCUGAUUCAAUAAAUGAGGAGC	51	C	U	-50.1	-47.4	0.0538922
hsa-mir-4658	GCUGCCCUUCACUCAGAGCAUCUACACCCACUACCGGUGAGUGUGGAUCCUGGAGGAAUCGUGGC	rs184343680	GCUGCCCUUCACUCAGAGCAUCUACACCCACUACCGGUGAGUGUGGAUCCUGGAGGAAUCGUGGU	65	C	U	-25.9	-24.5	0.0540541
hsa-mir-5092	AUCCCAGAUCAGAUGCCAAAGCCAGUGGGGACUGGACAACAUGAUGAGCCCAAACCAAUCCACGCUGAGCUUGGCAUCUGAUUUGGGA	rs11713052	AUCCCAGAUCAGAUGCCAAACCCAGUGGGGACUGGACAACAUGAUGAGCCCAAACCAAUCCACGCUGAGCUUGGCAUCUGAUUUGGGA	21	C	G	-45.41	-48.01	-0.0572561
hsa-mir-3175	CCUGGGGGGCGGGGAGAGAACGCAGUGACGUCUGGCCGCGUGCGCAUGUCGGGCGCUUUCUCCUCCCCCUACCCAGG	rs1439619	CCGGGGGGGCGGGGAGAGAACGCAGUGACGUCUGGCCGCGUGCGCAUGUCGGGCGCUUUCUCCUCCCCCUACCCAGG	3	G	U	-38.4	-40.6	-0.0572917
hsa-mir-1227	GUGGGGCCAGGCGGUGGUGGGCACUGCUGGGGUGGGCACAGCAGCCAUGCAGAGCGGGCAUUUGACCCCGUGCCACCCUUUUCCCCAG	rs190788838	GUGGGGCCAGGCGGUGGUGGGCACUGCUGGGGUGGGCACAGCAGCCAUGCAGAGCAGGCAUUUGACCCCGUGCCACCCUUUUCCCCAG	56	A	G	-38.4	-40.6	-0.0572917
hsa-mir-323b	UGGUACUCGGAGGGAGGUUGUCCGUGGUGAGUUCGCAUUAUUUAAUGAUGCCCAAUACACGGUCGACCUCUUUUCGGUAUCA	rs181310917	UGGUACUCGGAGGGAGGUUGUCUGUGGUGAGUUCGCAUUAUUUAAUGAUGCCCAAUACACGGUCGACCUCUUUUCGGUAUCA	23	C	U	-40.44	-38.24	0.0544016
hsa-mir-4738	GGUCGCAUUUCUCCUUCUUACCAGCGCGUUUUCAGUUUCAUAGGGAAGCCUUUCCAUGAAACUGGAGCGCCUGGAGGAGAAGGGGCC	rs144216044	GGUCGCAUUUCUCCUUCUUACCAGCGCGUUUUCAGUUUCAUAGGGAAGCCUUUCCAUGAAAUUGGAGCGCCUGGAGGAGAAGGGGCC	62	C	U	-42.2	-39.9	0.0545024
hsa-mir-1293	AGGUUGUUCUGGGUGGUCUGGAGAUUUGUGCAGCUUGUACCUGCACAAAUCUCCGGACCACUUAGUCUUUA	rs189740304	AGGUUGUUCUGGGUGGUCUGGAGAUUUGUGCAGCUUGUACCUGCACAAAUCUCCGGACCAUUUAGUCUUUA	61	C	U	-44	-41.6	0.0545455
hsa-mir-3615	GACUCUGGGACGCUCAGACGCCGCGCGGGGCGGGGAUUGGUCUGUGGUCCUCUCUCGGCUCCUCGCGGCUCGCGGCGGCCGACGGUU	rs112977728	GACUCUGGGACGCUCAGACGCCGCGCGGGGCGGGGAUUGGUCUGUGGUCCUCUUUCGGCUCCUCGCGGCUCGCGGCGGCCGACGGUU	54	C	U	-45.8	-43.3	0.0545852
hsa-mir-4645	UGAUAGGGAAACCAGGCAAGAAAUAUUGUCUCCUCAAGUUGCGACGAGACAGUAGUUCUUGCCUGGUUUCUCUAUCA	rs67030829	UGAUAGGGAAACCAGGCAAGAAAUAUUGUCUCCUCAAGUUGCAACGAGACAGUAGUUCUUGCCUGGUUUCUCUAUCA	43	G	A	-50.9	-48.12	0.0546169
hsa-mir-4423	AUCAUGUACUGCAGUUGCCUUUUUGUUCCCAUGCUGUUUAAGCCUAGCAUAGGCACCAAAAAGCAACAACAGUAUGUGAA	rs144289108	AUCAUGUACUGCAGUUGCCUUUUUGUUCCCAUGCUGUUUAAGCCUAGCACAGGCACCAAAAAGCAACAACAGUAUGUGAA	50	U	C	-31.1	-29.4	0.0546624
hsa-mir-941-4	CAUGGAAGAGGACGCACCCGGCUGUGUGCACAUGUGCCCAGGGCCCGGGACAGCGCCACGGAAGAGGACGCACCCGGCUGUGUGCACAUGUGCCCAGGGCCCGGGACAGCGCCACGG	rs12625445	CAUGGAAGAGGACGCACCCGGCUGUGUGGACAUGUGCCCAGGGCCCGGGACAGCGCCACGGAAGAGGACGCACCCGGCUGUGUGCACAUGUGCCCAGGGCCCGGGACAGCGCCACGG	29	C	G	-65.8	-62.2	0.0547112
hsa-mir-941-4	CAUGGAAGAGGACGCACCCGGCUGUGUGCACAUGUGCCCAGGGCCCGGGACAGCGCCACGGAAGAGGACGCACCCGGCUGUGUGCACAUGUGCCCAGGGCCCGGGACAGCGCCACGG	rs35544770	CAUGGAAGAGGACGCACCCGGCUGUGUGCACAUGUGCCCAGGGCCCGGGACAGCGCCACGGAAGAGGACGCACCCAGCUGUGUGCACAUGUGCCCAGGGCCCGGGACAGCGCCACGG	76	G	A	-65.8	-62.2	0.0547112
hsa-mir-941-4	CAUGGAAGAGGACGCACCCGGCUGUGUGCACAUGUGCCCAGGGCCCGGGACAGCGCCACGGAAGAGGACGCACCCGGCUGUGUGCACAUGUGCCCAGGGCCCGGGACAGCGCCACGG	rs76606291	CAUGGAAGAGGACGCACCCAGCUGUGUGCACAUGUGCCCAGGGCCCGGGACAGCGCCACGGAAGAGGACGCACCCGGCUGUGUGCACAUGUGCCCAGGGCCCGGGACAGCGCCACGG	20	G	A	-65.8	-62.2	0.0547112
hsa-mir-941-4	CAUGGAAGAGGACGCACCCGGCUGUGUGCACAUGUGCCCAGGGCCCGGGACAGCGCCACGGAAGAGGACGCACCCGGCUGUGUGCACAUGUGCCCAGGGCCCGGGACAGCGCCACGG	rs12625454	CAUGGAAGAGGACGCACCCGGCUGUGUGCACAUGUGCCCAGGGCCCGGGACAGCGCCACGGAAGAGGACGCACCCGGCUGUGUGGACAUGUGCCCAGGGCCCGGGACAGCGCCACGG	85	C	G	-65.8	-62.2	0.0547112
hsa-mir-516a-2	UCUCAGGUUGUGACCUUCUCGAGGAAAGAAGCACUUUCUGUUGUCUGAAAGAAAAGAAAGUGCUUCCUUUCAGAGGGUUACGGUUUGAGA	rs191772135	UCUCAGGUUGUGACCUUCUCGAGGAAAGAAGCACUUUCUGUUGUCUGAAAGAAAAGAAAGUGCUUCCUUUCAGAGGGUUACUGUUUGAGA	82	G	U	-45.6	-43.1	0.0548246
hsa-mir-3911	GGGUGAGGAUGUGUGUGGAUCCUGGAGGAGGCAGAGAAGACAGUGAGCUUGCCAGUUCUGGUUUCCAACACUUCCUUUCCUGCGCUUCUCGAUUCCCAGAUCUGCACCC	rs112996025	GGGUGAGGAUGUGUGUGGAUCCUGGAGGAGGCAGAGAAGACAGUGAGCUUGCCAGUUCUGGUUUCCAACACUUCCUUUCCUGCGCUUUUCGAUUCCCAGAUCUGCACCC	88	C	U	-45.5	-43	0.0549451
hsa-mir-1913	ACCUCUACCUCCCGGCAGAGGAGGCUGCAGAGGCUGGCUUUCCAAAACUCUGCCCCCUCCGCUGCUGCCAAGUGGCUGGU	rs143896961	ACCUCUACCUCCCGGCAGAGGAGGCUGCAGAGGCUGGCUUUCCAAAACUCUGCCCCCUCUGCUGCUGCCAAGUGGCUGGU	60	C	U	-38.1	-36	0.0551181
hsa-mir-941-3	CACGGAAGAGGACGCACCCGGCUGUGUGCACAUGUGCCCAGGGCCCGGGACAGCGCCACGGAAGAGGACGCACCCGGCUGUGUGCACAUGUGCCCAGGGCCCGGGACAGCGCCAUGG	rs113587130	CACGGAAGAGGACGCACCCGGCUGUAUGCACAUGUGCCCAGGGCCCGGGACAGCGCCACGGAAGAGGACGCACCCGGCUGUGUGCACAUGUGCCCAGGGCCCGGGACAGCGCCAUGG	26	G	A	-66.8	-63.1	0.0553892
hsa-mir-941-3	CACGGAAGAGGACGCACCCGGCUGUGUGCACAUGUGCCCAGGGCCCGGGACAGCGCCACGGAAGAGGACGCACCCGGCUGUGUGCACAUGUGCCCAGGGCCCGGGACAGCGCCAUGG	rs111993072	CACGGAAGAGGACGCACCCGGCUGUGUGCACAUGUGCCCAGGGCCCGGGACAGCGCCACGGAAGAGGACGCACCCGGCUGUAUGCACAUGUGCCCAGGGCCCGGGACAGCGCCAUGG	82	G	A	-66.8	-63.1	0.0553892
hsa-mir-4672	GGCUGCUUCUCGCCUCUGUCCAGCUGUGUGGCCUUGGACAAGCCUCUUGGUUACACAGCUGGACAGAGGCACGAAACAGCC	rs3780662	GGCUGCUUCUCGCCUCUGUCCAGCUGUGUGGCCUUGGACAAGCCUCUUGGUUACACAGCUGGACAGAGGCACAAAACAGCC	73	G	A	-57.7	-54.5	0.0554593
hsa-mir-3609	GUAACAGUAACUUUUAUUCUCAUUUUCCUUUUCUCUACCUUGUAGAGAAGCAAAGUGAUGAGUAAUACUGGCUGGAGCCC	rs140187154	GUAACAGUAACUUUUAUUCUCAUUUUCCUUUUCUCUACCUUGUAGAGAAGCAAAGUGAUGAGUAAUACUGGCUGGAGUCC	78	C	U	-25.2	-23.8	0.0555556
hsa-mir-373	GGGAUACUCAAAAUGGGGGCGCUUUCCUUUUUGUCUGUACUGGGAAGUGCUUCGAUUUUGGGGUGUCCC	rs182623921	GGGAUACUCAAAAUGGGGGCGCUUUCCUUUUUGUCUGUACUGGGAAGUGCUUCGAUUCUGGGGUGUCCC	58	U	C	-35.94	-33.94	0.0556483
hsa-mir-3619	ACGGCAUCUUUGCACUCAGCAGGCAGGCUGGUGCAGCCCGUGGUGGGGGACCAUCCUGCCUGCUGUGGGGUAAGGACGGCUGU	rs150279879	ACGGCAUCUUUGCACUCAGCAGGCAGGCUGGUGCAGCCCGUGGUGGGGGACCAUCCUGCUUGCUGUGGGGUAAGGACGGCUGU	60	C	U	-48.4	-45.7	0.0557851
hsa-mir-4732	GAGGGAGCUGUAGAGCAGGGAGCAGGAAGCUGUGUGUGUCCAGCCCUGACCUGUCCUGUUCUGCCCCCAGCCCCUC	rs139953196	GAGGGAGCUGUAGAGCAGGGAGCAGGAAGCUGUGUGUGUCCAGCCCUGACCUGUCCUGUUCUGCCCCCAGUCCCUC	71	C	U	-37.6	-35.5	0.0558511
hsa-mir-941-4	CAUGGAAGAGGACGCACCCGGCUGUGUGCACAUGUGCCCAGGGCCCGGGACAGCGCCACGGAAGAGGACGCACCCGGCUGUGUGCACAUGUGCCCAGGGCCCGGGACAGCGCCACGG	rs111696059	CAUGGAAGAGGACGCACCCGGCUGUAUGCACAUGUGCCCAGGGCCCGGGACAGCGCCACGGAAGAGGACGCACCCGGCUGUGUGCACAUGUGCCCAGGGCCCGGGACAGCGCCACGG	26	G	A	-65.8	-62.1	0.056231
hsa-mir-941-4	CAUGGAAGAGGACGCACCCGGCUGUGUGCACAUGUGCCCAGGGCCCGGGACAGCGCCACGGAAGAGGACGCACCCGGCUGUGUGCACAUGUGCCCAGGGCCCGGGACAGCGCCACGG	rs111586745	CAUGGAAGAGGACGCACCCGGCUGUGUGCACAUGUGCCCAGGGCCCGGGACAGCGCCACGGAAGAGGACGCACCCGGCUGUAUGCACAUGUGCCCAGGGCCCGGGACAGCGCCACGG	82	G	A	-65.8	-62.1	0.056231
hsa-mir-4260	AACAAGGUGACUUGGGGCAUGGAGUCCCACUUCCUGGAGCCCACACCCCAGCUUGUCACACACCAAC	rs111724706	AACAAGCUGACUUGGGGCAUGGAGUCCCACUUCCUGGAGCCCACACCCCAGCUUGUCACACACCAAC	7	G	C	-24.8	-23.4	0.0564516
hsa-mir-548ap	ACCAAUUCCUAGGUUGGUGCAAAAGUAAUUGCGGUCUUUGUCAUUAAAACCAAUAACAAAAACCACAAUUACUUUUUACUGACCUAAAGAUUAAUU	rs76468441	ACCAAUUCCUAGGUUGGUGCAAAAGUAAUUGCGGUCUUUGUCAUUAAAACCAAUAAUAAAAACCACAAUUACUUUUUACUGACCUAAAGAUUAAUU	57	C	U	-33.5	-31.6	0.0567164
hsa-mir-4798	AAGUACAACUUCGGUAUACUUUGUGAAUUGGCUUUUACAAAAGACCAACUCACGAAGUAUACCGAAGUCAUACUU	rs114771990	AAGUACAACUUCGGUAUACUUUGUGAAUUGGCUUUUACAAAAGACUAACUCACGAAGUAUACCGAAGUCAUACUU	46	C	U	-40.5	-38.2	0.0567901
hsa-mir-204	GGCUACAGUCUUUCUUCAUGUGACUCGUGGACUUCCCUUUGUCAUCCUAUGCCUGAGAAUAUAUGAAGGAGGCUGGGAAGGCAAAGGGACGUUCAAUUGUCAUCACUGGC	rs112062096	GGCUACAGUCUUUCUUCAUGUGACUCGUGGACUUCCCUUUGUCACCCUAUGCCUGAGAAUAUAUGAAGGAGGCUGGGAAGGCAAAGGGACGUUCAAUUGUCAUCACUGGC	45	U	C	-42.26	-39.86	0.0567913
hsa-mir-548aw	UAGGUCGGUGCAAAAGUCAUCACGGUUUUUACCAUUAAAACCGCGAUGACUUUUGCAUCAACCUA	rs73660564	UAGGUCGGUGCAAAAGUCAUCACGGUUUUUACCAUUAAAACUGCGAUGACUUUUGCAUCAACCUA	42	C	U	-38.7	-36.5	0.0568475
hsa-mir-3143	UAGAUAACAUUGUAAAGCGCUUCUUUCGCGGUUGGGCUGGAGCAACUCUUUACAAUGUUUCUA	rs181636996	UAGAUAACAUUGUAAAGCGCUUCUUUCGCGGUUGGGCUGCAGCAACUCUUUACAAUGUUUCUA	40	G	C	-21.1	-19.9	0.056872
hsa-mir-548ad	CUGUUAGGUUGGUGCAAAAGUAAUUGUGGUUUUUGAAAGUAACUUGGCGAAAACGACAAUGACUUUUGCACCAAUCUAAUAC	rs147085950	CUGUUAGGUUGGUGCAAAAGUAAUUGUGGUUUUUGAAAGUAACUUGGUGAAAACGACAAUGACUUUUGCACCAAUCUAAUAC	48	C	U	-42.1	-39.7	0.0570071
hsa-mir-3135a	UCACUUUGGUGCCUAGGCUGAGACUGCAGUGGUGCAAUCUCAGUUCACUGCAGCCUUGACCUCCUGGGCUCAGGUGA	rs142342924	UCACUUUGGUGCCUAGGCUGAGACUGCAGUGGUGCAAUCUCAGUUCACUGCAGCCUUGACCUCCUGGGCUCAGAUGA	74	G	A	-33.3	-31.4	0.0570571
hsa-mir-4802	CUGACUGGCUUGUAUGGAGGUUCUAGACCAUGUUAGUGUUCAAGUCUACAUGGAUGGAAACCUUCAAGCAGGCCAAGCAG	rs190144655	CUGACUGGCUUGUAUGGAGGUUCUAGACCAUGUUAGUGUUCAAGUCUACAUGGAUGGAAACCUUUAAGCAGGCCAAGCAG	65	C	U	-36.8	-34.7	0.0570652
hsa-mir-4271	AAAUCUCUCUCCAUAUCUUUCCUGCAGCCCCCAGGUGGGGGGGAAGAAAAGGUGGGGAAUUAGAUUC	rs189148716	AAAUCUCUCUCCAUAUCUUUCCUGCAGCCCCCAGGUGGGGCGGAAGAAAAGGUGGGGAAUUAGAUUC	41	G	C	-26.2	-24.7	0.0572519
hsa-mir-4271	AAAUCUCUCUCCAUAUCUUUCCUGCAGCCCCCAGGUGGGGGGGAAGAAAAGGUGGGGAAUUAGAUUC	rs141350641	AAAUCUCUCUCCAUAUCUUUCCUGCAGCCCCCAGAUGGGGGGGAAGAAAAGGUGGGGAAUUAGAUUC	35	G	A	-26.2	-24.7	0.0572519
hsa-mir-4739	GGGAGGAAGAAGGGAGGAGGAGCGGAGGGGCCCUUGUCUUCCCAGAGCCUCUCCCUUCCUCCCCUCCCCCUCCC	rs113929542	GGGAGGAAGAAGGGAGGAGGAGCGGAGGGGCCCUUGUCUUCCCAGAGCCUCUCCCUUCCUCCCCUCCCUCUCCC	69	C	U	-45.2	-42.6	0.0575221
hsa-mir-4327	GGCCUGGGUAGGCUUGCAUGGGGGACUGGGAAGAGACCAUGAACAGGUUAGUCCAGGGAGUUCUCAUCAAGCCUUUACUCAGUAG	rs184673159	GGCCUGGGUAGGCUUGCAUGGGGGACGGGGAAGAGACCAUGAACAGGUUAGUCCAGGGAGUUCUCAUCAAGCCUUUACUCAGUAG	27	U	G	-34.7	-32.7	0.0576369
hsa-mir-4520b	CCUGCGUGUUUUCUGUCCAAAUCCUUUUCUGAUUUGGACAGAAAACACGCAGGU	rs8078913	UCUGCGUGUUUUCUGUCCAAAUCCUUUUCUGAUUUGGACAGAAAACACGCAGGU	1	C	U	-39.9	-37.6	0.0576441
hsa-mir-548j	GGGCAGCCAGUGAAUAGUUAGCUGGUGCAAAAGUAAUUGCGGUCUUUGGUAUUACUUUCAGUGGCAAAAACUGCAUUACUUUUGCACCAGCCUACUAGAACGCUGAGUUCAG	rs4822739	GGGCAGCCAGUGAAUAGUUAGCUGGUGCAAAAGUAAUUGCGGUCUUUGGUAUUACUUUCAGUGGCAAAAACUGCAUUACUUUUGCACCAGCCUACUAGAACGCUCAGUUCAG	105	G	C	-53.7	-50.6	0.0577281
hsa-mir-3198-1	GACUGUGCUCUCACUGUUCACCCAGCACUAGCAGUACCAGACGGUUCUGUGGAGUCCUGGGGAAUGGAGAGAGCACAGUC	rs56660112	GACUGUGCUCUCACUGUUCACCCAGCACUAGCAGUACCAGACGGUUCUGUGGAGUCCUGGGGAAUCGAGAGAGCACAGUC	66	G	C	-50.2	-47.3	0.0577689
hsa-mir-133b	CCUCAGAAGAAAGAUGCCCCCUGCUCUGGCUGGUCAAACGGAACCAAGUCCGUCUUCCUGAGAGGUUUGGUCCCCUUCAACCAGCUACAGCAGGGCUGGCAAUGCCCAGUCCUUGGAGA	rs112599381	CCUCAGAAGAAAGAUGCCCCCUGCUCUGGCUGGCCAAACGGAACCAAGUCCGUCUUCCUGAGAGGUUUGGUCCCCUUCAACCAGCUACAGCAGGGCUGGCAAUGCCCAGUCCUUGGAGA	34	U	C	-48.4	-45.6	0.0578512
hsa-mir-3182	GCUGCUUCUGUAGUGUAGUCCGUGCAUCCGCCCUUCGAUGCUUGGGUUGGAUCAUAGAGCAGU	rs188269015	GCUGCUUCUGUAGUGUAGUCCGUGCAUCCGCCCUUCGAUGUUUGGGUUGGAUCAUAGAGCAGU	41	C	U	-25.9	-24.4	0.0579151
hsa-mir-3689b	GAUCCUGUGCUCCCUGGGGGGUCUGAUCCUGUGCUUCCUGGGAGGUGUGAUAUCAUGGUUCCUGGGAGGUGUGAUCCCGUGCUUCCUGGGAGGUGUGAUAUUGUGGUUCCUGGGAGGUGUGAUCCCGUGCUCCCUGGGAGGUGUGAUC	rs79438120	GAUCCUGUGCUCCCUGGGGGGUCUGAUCCUGUGCUUCCUGGGAGGUGUGAUAUCAUGGUUCCUGGGAGGUGUGAUCCCGUGCUUCCUGGGAGGUGUGAUACUGUGGUUCCUGGGAGGUGUGAUCCCGUGCUCCCUGGGAGGUGUGAUC	101	U	C	-81	-76.3	0.0580247
hsa-mir-1912	CUCUAGGAUGUGCUCAUUGCAUGGGCUGUGUAUAGUAUUAUUCAAUACCCAGAGCAUGCAGUGUGAACAUAAUAGAGAUU	rs144963985	CUCUAGGAUGUGCUCAUUGCAUGGGCUGUGUACAGUAUUAUUCAAUACCCAGAGCAUGCAGUGUGAACAUAAUAGAGAUU	33	U	C	-31	-29.2	0.0580645
hsa-mir-4724	ACGCAAAAUGAACUGAACCAGGAGUGAGCUUCGUGUACAUUAUCUAUUAGAAAAUGAAGUACCUUCUGGUUCAGCUAGUCCCUGUGCGU	rs74672160	ACGCAAAAUGAACUGAACCAGGAGUGAGCUUCGUGUACAUUAUCUAUUAGAAAAUGAAGUACCUUCUGGUUCAGCUAGUCCCUGUGUGU	87	C	U	-32.61	-30.71	0.0582643
hsa-mir-4644	GCGGCGGUGCUCUGCCUCUUUCUCCAUCCACCCUGGUCCAGGUCCACAGCAGUGGAGAGAGAAAAGAGACAGAAGGAUGGCCGU	rs141915121	GCGGCGGUGCUCUGCCUCUUUCUCCAUCCACCCUGGUCCAGGUCCACAGCAGUGGAGAGAGAAAAGAGACAGAAGGAUGGCUGU	82	C	U	-37.6	-35.4	0.0585106
hsa-mir-3156-2	UGCAGAAGAAAGAUCUGGAAGUGGGAGACACUUUCACUAUAUAUAGUGGCUCCCACUUCCAGAUCUUUCUCUCUGUA	rs112428304	UGCAGAAGAAAGAUCUGGAAGUGGGAGACACUUUCACUAUAUAUAGUGGCUUCCACUUCCAGAUCUUUCUCUCUGUA	52	C	U	-49.4	-46.5	0.0587045
hsa-mir-4526	UGCGGUGACAUCAGGGCCCAGUCCCUGCUGUCAUGCCCCAGGUGACGUGCUGGGCUGACAGCAGGGCUGGCCGCUAACGUCACUGUC	rs139543819	UGCGGUGACAUCAGGGCCCAGUCCCUGCUGUCAUGCCCCAGGUGACGUGCUUGGCUGACAGCAGGGCUGGCCGCUAACGUCACUGUC	52	G	U	-54.4	-51.2	0.0588235
hsa-mir-4537	UGAGCCGAGCUGAGCUUAGCUGGGCUGAGCUAACCAGGGCUGGGCUGAGCUGGGCUGAGCUGAGCUGAGC	rs140174493	UGAGCCGAGUUGAGCUUAGCUGGGCUGAGCUAACCAGGGCUGGGCUGAGCUGGGCUGAGCUGAGCUGAGC	10	C	U	-40.8	-38.4	0.0588235
hsa-mir-3118-1	CACACUACAAUAAUUUUCAUAAUGCAAUCACACAUAAUCACUAUGUGACUGCAUUAUGAAAAUUCUUGUAGUGUG	rs10430152	CACACUACAAUAAUUUUUAUAAUGCAAUCACACAUAAUCACUAUGUGACUGCAUUAUGAAAAUUCUUGUAGUGUG	18	C	U	-37.3	-35.1	0.0589812
hsa-mir-1293	AGGUUGUUCUGGGUGGUCUGGAGAUUUGUGCAGCUUGUACCUGCACAAAUCUCCGGACCACUUAGUCUUUA	rs113699072	AGGUUGUUCUGGGUGGUCUGGAGAUUUGUGCAGCUUGUACCUGCACAAAUCUCUGGACCACUUAGUCUUUA	54	C	U	-44	-41.4	0.0590909
hsa-mir-4457	GGAGUACUCCAGUCAAUACCGUGUGAGUUAGAAAAGCUCAAUUCACAAGGUAUUGACUGGCGUAUUCA	rs188409372	GGAGUACUCUAGUCAAUACCGUGUGAGUUAGAAAAGCUCAAUUCACAAGGUAUUGACUGGCGUAUUCA	10	C	U	-38.8	-36.5	0.0592784
hsa-mir-5680	GCAUUGGGUUAGCAGGUUAGCCCAGCAUUUCCCUUCCUGGACACACAGGAGGAGAAAUGCUGGACUAAUCUGCUAAUCCAAUGC	rs12549434	GCACUGGGUUAGCAGGUUAGCCCAGCAUUUCCCUUCCUGGACACACAGGAGGAGAAAUGCUGGACUAAUCUGCUAAUCCAAUGC	4	U	C	-62.1	-58.4	0.0595813
hsa-mir-3188	GGCGCCUCCUGCUCUGCUGUGCCGCCAGGGCCUCCCCUAGCGCGCCUUCUGGAGAGGCUUUGUGCGGAUACGGGGCUGGAGGCCU	rs7247237	GGCGCCUUCUGCUCUGCUGUGCCGCCAGGGCCUCCCCUAGCGCGCCUUCUGGAGAGGCUUUGUGCGGAUACGGGGCUGGAGGCCU	8	C	U	-48.6	-45.7	0.0596708
hsa-mir-548l	UAUUAGGUUGGUGCAAAAGUAUUUGCGGGUUUUGUCGUAGAAAGUAAUGGCAAAAACUGCAGUUACUUGUGCACCAACCAAAUGCU	rs13447640	UAUUAGGUUGGUGCAAAAGUAUUUGUGGGUUUUGUCGUAGAAAGUAAUGGCAAAAACUGCAGUUACUUGUGCACCAACCAAAUGCU	26	C	U	-41.6	-39.1	0.0600962
hsa-mir-4532	ACAGACCCCGGGGAGCCCGGCGGUGAAGCUCCUGGUAUCCUGGGUGUCUGA	rs113808830	ACAGACUCCGGGGAGCCCGGCGGUGAAGCUCCUGGUAUCCUGGGUGUCUGA	7	C	U	-28.2	-26.5	0.0602837
hsa-mir-296	AGGACCCUUCCAGAGGGCCCCCCCUCAAUCCUGUUGUGCCUAAUUCAGAGGGUUGGGUGGAGGCUCUCCUGAAGGGCUCU	rs117258475	AGGACCCUUCCAGAGGGCCCCCCCUCAAUCCUGUUGUGCCUAAUUCAGAGGGUUGGGUGGAGGUUCUCCUGAAGGGCUCU	64	C	U	-41.4	-38.9	0.0603865
hsa-mir-668	GGUAAGUGCGCCUCGGGUGAGCAUGCACUUAAUGUGGGUGUAUGUCACUCGGCUCGGCCCACUACC	rs141238795	GGUAAGUGCGCCUUGGGUGAGCAUGCACUUAAUGUGGGUGUAUGUCACUCGGCUCGGCCCACUACC	14	C	U	-33	-31	0.0606061
hsa-mir-645	CAGUUCCUAACAGGCCUCAGACCAGUACCGGUCUGUGGCCUGGGGGUUGAGGACCCCUGCUCUAGGCUGGUACUGCUGAUGCUUAAAAAGAGAG	rs111893316	CAGUUCCUAACAGGCCUCAGACCAGUACUGGUCUGUGGCCUGGGGGUUGAGGACCCCUGCUCUAGGCUGGUACUGCUGAUGCUUAAAAAGAGAG	29	C	U	-42.9	-40.3	0.0606061
hsa-mir-548ao	AACUAUUCUUAGGUUGAUGCAGAAGUAACUACGGUUUUUGCAGUUGAAAGUAAUGGCAAAGACCGUGACUACUUUUGCAACAGCCUAAUAGUUUCU	rs187877820	AACUAUUCUUAGGUUGAUGCAGAAGUAACUACGGUUUUUGCAGUUGAAAGUAAUGGCAAAGACCGUGACUACUUUUGCAACAGCUUAAUAGUUUCU	85	C	U	-44.5	-41.8	0.0606742
hsa-mir-518d	UCCCAUGCUGUGACCCUCUAGAGGGAAGCACUUUCUGUUGUCUGAAAGAAACCAAAGCGCUUCCCUUUGGAGCGUUACGGUUUGAGA	rs74704964	UCCCAUGCUGUGACCCUCUAGAGGGAAGCACUUUCUGUUGUCUGAAAGAAACCAAAGCGCUUCCCUUUGGAGCGUUAUGGUUUGAGA	78	C	U	-41.2	-38.7	0.0606796
hsa-mir-1292	CCUGGGAACGGGUUCCGGCAGACGCUGAGGUUGCGUUGACGCUCGCGCCCCGGCUCCCGUUCCAGG	rs73576045	CCUGGGAACGGGUUCCGGCAGACGCUGAGGUUGCGUUGACGCUUGCGCCCCGGCUCCCGUUCCAGG	44	C	U	-34.6	-32.5	0.0606936
hsa-mir-4533	UGAGAAUGUGGAAGGAGGUUGCCGGACGCUGCUGGCUGCCUUCCAGCGUCCACUUCCCUUUCUCUCUCUCC	rs188371115	UGAGAAUGUGGAAGGAGGUUGCCAGACGCUGCUGGCUGCCUUCCAGCGUCCACUUCCCUUUCUCUCUCUCC	24	G	A	-29.6	-27.8	0.0608108
hsa-mir-1587	UUUGGGCUGGGCUGGGUUGGGCAGUUCUUCUGCUGGACUCACCUGUGACCAGC	rs191955769	UUUGGGCUGGGCUGGGUUGGGCAGUUCUUCUGCUGGACUCAUCUGUGACCAGC	42	C	U	-23	-21.6	0.0608696
hsa-mir-4644	GCGGCGGUGCUCUGCCUCUUUCUCCAUCCACCCUGGUCCAGGUCCACAGCAGUGGAGAGAGAAAAGAGACAGAAGGAUGGCCGU	rs183325679	GCGGCGGUGCUCUGCCUCUUUCUCCAUCUACCCUGGUCCAGGUCCACAGCAGUGGAGAGAGAAAAGAGACAGAAGGAUGGCCGU	29	C	U	-37.6	-35.3	0.0611702
hsa-mir-577	UGGGGGAGUGAAGAGUAGAUAAAAUAUUGGUACCUGAUGAAUCUGAGGCCAGGUUUCAAUACUUUAUCUGCUCUUCAUUUCCCCAUAUCUACUUAC	rs189506651	UGGGGGAGUGAAGAGUAGAUAAAAUAUUGGUACCUGAUGAAUCUGAGGCCAGGUUUCAAUACUUUAUCUGCUCUUCAUUUCUCCAUAUCUACUUAC	82	C	U	-49.02	-46.02	0.0611995
hsa-mir-197	GGCUGUGCCGGGUAGAGAGGGCAGUGGGAGGUAAGAGCUCUUCACCCUUCACCACCUUCUCCACCCAGCAUGGCC	rs142872331	GGCUGUGCCGGGUAGAGAGGGCAGUGGGAGGUAAGAGCUCUUCACCCUUCACCACCUUCUCCAUCCAGCAUGGCC	64	C	U	-42.4	-39.8	0.0613208
hsa-mir-4655	CCAAGGGCACACCGGGGAUGGCAGAGGGUCGUGGGAAAGUGUUGACCCUCGUCAGGUCCCCGGGGAGCCCCUGG	rs188268507	CCAAGGGCACACCGGGGAUGGCAGAGGGUCGUGGGAAAGUGUUGACCCUCGUCAGGUCCCCGGGGAGUCCCUGG	68	C	U	-44	-41.3	0.0613636
hsa-mir-3135b	UGCCCAGGCUGGAGCGAGUGCAGUGGUGCAGUCAGUCCUAGCUCACUGCAGCCUCGAACUCCUGGGCU	rs4285314	UGCCCAGGCUGGAGCGAGUGCAGUGGUGCAGUCAGUCCUAGCUCACUGCAGCCUUGAACUCCUGGGCU	55	C	U	-34.2	-32.1	0.0614035
hsa-mir-513a-2	GGAUGCCACAUUCAGCCAUUCAGUGUGCAGUGCCUUUCACAGGGAGGUGUCAUUUAUGUGAACUAAAAUAUAAAUUUCACCUUUCUGAGAAGGGUAAUGUACAGCAUGCACUGCAUAUGUGGUGUCC	rs193181398	GGAUGCCACAUUCAGCCAUUCAGUGUGCAGUGCCUUUCACAGGGAGGUGUCAUUUACGUGAACUAAAAUAUAAAUUUCACCUUUCUGAGAAGGGUAAUGUACAGCAUGCACUGCAUAUGUGGUGUCC	57	U	C	-58.6	-55	0.0614334
hsa-mir-941-1	CACGGAAGAGGACACACCCGGCUGUGUGGACAUGUGCCCAGGGCCCGGGACAGCGCCACGGAAGAGGACGCACCCGGCUGUGUGCACAUGUGCCCAGGGCCCGGGACAGCGCCACGG	rs113698386	CACGGAAGAGGACACACCCGGCUGUGUGGACAUGUGCCCAGGGCCCGGGACAGCGCCACGGAAGAGGACGCACCCGGCUGUGUGGACAUGUGCCCAGGGCCCGGGACAGCGCCACGG	85	C	G	-58.5	-54.9	0.0615385
hsa-mir-4477a	UCCUCCUCCCAUCAAUCACAAAUGUCCUUAAUGGCAUUUAAGGAUUGCUAUUAAGGACAUUUGUGAUUCACGGGAGGAGGU	rs146147878	UCCUCCUCCCAUCAAUCACAAAUGUCCUUAAUGGAAUUUAAGGAUUGCUAUUAAGGACAUUUGUGAUUCACGGGAGGAGGU	35	C	A	-53.5	-50.2	0.0616822
hsa-mir-527	UCUCAAGCUGUGACUGCAAAGGGAAGCCCUUUCUGUUGUCUAAAAGAAAAGAAAGUGCUUCCCUUUGGUGAAUUACGGUUUGAGA	rs186554893	UCUCAAGCUGUGACUGCAAAGGGAAGCCCUUUUUGUUGUCUAAAAGAAAAGAAAGUGCUUCCCUUUGGUGAAUUACGGUUUGAGA	33	C	U	-42.1	-39.5	0.0617577
hsa-mir-519a-2	UCUCAGGCUGUGUCCCUCUACAGGGAAGCGCUUUCUGUUGUCUGAAAGAAAGGAAAGUGCAUCCUUUUAGAGUGUUACUGUUUGAGA	rs142071806	UCUCAGGCUGUGUCCCUCUACAGGGAAGUGCUUUCUGUUGUCUGAAAGAAAGGAAAGUGCAUCCUUUUAGAGUGUUACUGUUUGAGA	29	C	U	-38.8	-36.4	0.0618557
hsa-mir-607	UUGCCUAAAGUCACACAGGUUAUAGAUCUGGAUUGGAACCCAGGGAGCCAGACUGCCUGGGUUCAAAUCCAGAUCUAUAACUUGUGUGACUUUGGG	rs12780546	UUGCCUAAAGUCACACAGGUUAUAGUUCUGGAUUGGAACCCAGGGAGCCAGACUGCCUGGGUUCAAAUCCAGAUCUAUAACUUGUGUGACUUUGGG	26	A	U	-72.3	-67.8	0.0622407
hsa-mir-5692a-2	UACAAAUAAUACCACAGUGGGUGUACCUCAUGUGUGUACACCCUGUGAUAUUAUUUGUA	rs148065500	UACAAAUAAUACCACAGUGGGUGUACCUCAUGUAUGUACACCCUGUGAUAUUAUUUGUA	34	G	A	-27.3	-25.6	0.0622711
hsa-mir-3620	GUGAGGUGGGGGCCAGCAGGGAGUGGGCUGGGCUGGGCUGGGCCAAGGUACAAGGCCUCACCCUGCAUCCCGCACCCAG	rs2070960	GUGAGGUGGGGGCCAGCAGGGAGUGGGUUGGGCUGGGCUGGGCCAAGGUACAAGGCCUCACCCUGCAUCCCGCACCCAG	28	C	U	-40.1	-37.6	0.0623441
hsa-mir-516b-1	UCUCAGGCUGUGACCAUCUGGAGGUAAGAAGCACUUUCUGUUUUGUGAAAGAAAAGAAAGUGCUUCCUUUCAGAGGGUUACUCUUUGAGA	rs151073675	UCUCAGGCUGUGACCAUCUGGAGGUAAGAAGCACUUUCUGUUUUGUGAAAGAAAAGAAAGUGCUUCCUUUCAGAGGGUUACUCUUAGAGA	86	U	A	-44.9	-42.1	0.0623608
hsa-mir-1304	AAACACUUGAGCCCAGCGGUUUGAGGCUACAGUGAGAUGUGAUCCUGCCACAUCUCACUGUAGCCUCGAACCCCUGGGCUCAAGUGAUUCA	rs79462725	AAACACUUGAGGCCAGCGGUUUGAGGCUACAGUGAGAUGUGAUCCUGCCACAUCUCACUGUAGCCUCGAACCCCUGGGCUCAAGUGAUUCA	12	C	G	-73.6	-69	0.0625
hsa-mir-4669	GCCUCCCUUCACUUCCUGGCCAUCCAGGCAUCUGUGUCUGUGUCCGGGAAGUGGAGGAGGGC	rs114178983	ACCUCCCUUCACUUCCUGGCCAUCCAGGCAUCUGUGUCUGUGUCCGGGAAGUGGAGGAGGGC	1	G	A	-40	-37.5	0.0625
hsa-mir-3655	GCUUGUCGCUGCGGUGUUGCUGUUGGAGACUCGAUUGUUGGUGACAGCGAAAGAACGAUAACAAAAUGCCGGAGCGAGAUAGU	rs146400503	GCUUGUUGCUGCGGUGUUGCUGUUGGAGACUCGAUUGUUGGUGACAGCGAAAGAACGAUAACAAAAUGCCGGAGCGAGAUAGU	7	C	U	-33.5	-31.4	0.0626866
hsa-mir-670	GUUUAGGGGUGGACCUGAUGUCCCUGAGUGUAUGUGGUGAACCUGAAUUUGCCUUGGGUUUCCUCAUAUUCAUUCAGGAGUGUCAGUUGCCCCUUCAC	rs185097505	GUUUAGGGGUGGACCUGAUGUCCCUGAGUGUAUGUGGUGAACCUGAAUUUGCCUUGGGUUUCCUCAUAUUCAUUCAGGAGUUUCAGUUGCCCCUUCAC	82	G	U	-44.6	-41.8	0.0627803
hsa-mir-3132	GGUGGGAUGGGUAGAGAAGGAGCUCAGAGGACGGUGCGCCUUGUUUCCCUUGAGCCCUCCCUCUCUCAUCCCACC	rs113790842	GGUGGGAUGGGUAGAGAAGGAGCUCAGAGGACGGUGCGCCUUGUUUCCCUUGAGCCCUCCCUUUCUCAUCCCACC	63	C	U	-41.4	-38.8	0.0628019
hsa-mir-188	UGCUCCCUCUCUCACAUCCCUUGCAUGGUGGAGGGUGAGCUUUCUGAAAACCCCUCCCACAUGCAGGGUUUGCAGGAUGGCGAGCC	rs191840972	UGCUCCCUCUCUCACAUCCCUUGCAUGGUGGAGGGUGAGCUUUCUGAAAACCCCUCCCAUAUGCAGGGUUUGCAGGAUGGCGAGCC	60	C	U	-39.8	-37.3	0.0628141
hsa-mir-4296	UUGGGCUUUGAUGUGGGCUCAGGCUCAGAGGGCUGAAGUGGUUGUGGGGAGGGGCUUCUGGGGACUGUGUCCAUGUCUCUGUCGUUUU	rs115700299	UUGGGCUUUGAUGUGGGCUCAGGCUCAGAGGGCUGAAGUGGUUGUGGGGAGGGGCUUCUGGGGACUGUGUCCAUGUCUCUGUUGUUUU	83	C	U	-33.43	-31.33	0.0628178
hsa-mir-3612	GGGACUGGGGAUGAGGAGGCAUCUUGAGAAAUGGAAGGAAUGGGAUCUACUUCCAGUUCACUAGAGGCGUCCUGACACCCCUAGCUC	rs184405709	GGGACUGGGGAUGAGGAGGCAUCUUGAGAAAUGGAAGGAAUGGGAUCUAAUUCCAGUUCACUAGAGGCGUCCUGACACCCCUAGCUC	50	C	A	-34.9	-32.7	0.0630372
hsa-mir-4305	CUGCCUUAGACCUAGACACCUCCAGUUCUGGGUUCUUAGAGGCCUAAUCCUCUACAAACUCAGUUUUCAGACUGUGAGGGAAAUUCUCUGUCUUAUUGCUUU	rs67976778	CUGCCUUAGACCUAGACACCUCCAGUUCUGGGUUCUUAGAGGCCUAAUCCUCUACAAACUCAGUUUUCAGACUGUGAGGGAAAUUCUCUGUCUUAUUACUUU	98	G	A	-33.3	-31.2	0.0630631
hsa-mir-941-1	CACGGAAGAGGACACACCCGGCUGUGUGGACAUGUGCCCAGGGCCCGGGACAGCGCCACGGAAGAGGACGCACCCGGCUGUGUGCACAUGUGCCCAGGGCCCGGGACAGCGCCACGG	rs113283070	CACGGAAGAGGACACACCCGGCUGUGUGGACAUGUGCCCAGGGCCCGGGACAGCGCCACGGAAGAGGACGCACCCGCCUGUGUGCACAUGUGCCCAGGGCCCGGGACAGCGCCACGG	77	G	C	-58.5	-54.8	0.0632479
hsa-mir-941-1	CACGGAAGAGGACACACCCGGCUGUGUGGACAUGUGCCCAGGGCCCGGGACAGCGCCACGGAAGAGGACGCACCCGGCUGUGUGCACAUGUGCCCAGGGCCCGGGACAGCGCCACGG	rs111479365	CACGGAAGAGGACACACCCGGCUGUGUGGACAUGUGCCCAGGGCCCGGGACAGCGCCACGGAAGAGGACGCACCCGGCUGUAUGCACAUGUGCCCAGGGCCCGGGACAGCGCCACGG	82	G	A	-58.5	-54.8	0.0632479
hsa-mir-656	CUGAAAUAGGUUGCCUGUGAGGUGUUCACUUUCUAUAUGAUGAAUAUUAUACAGUCAACCUCUUUCCGAUAUCGAAUC	rs185468172	CUGAAAUAGGUUGCCUGUGAGGUGUUCACUUUCUAUAUGAUGAAUAUUAUACAGUCAACCUCCUUCCGAUAUCGAAUC	63	U	C	-23.7	-22.2	0.0632911
hsa-mir-4327	GGCCUGGGUAGGCUUGCAUGGGGGACUGGGAAGAGACCAUGAACAGGUUAGUCCAGGGAGUUCUCAUCAAGCCUUUACUCAGUAG	rs150625541	GGCCUGGGUAGGCUUGCAUGGGGGAUUGGGAAGAGACCAUGAACAGGUUAGUCCAGGGAGUUCUCAUCAAGCCUUUACUCAGUAG	26	C	U	-34.7	-32.5	0.0634006
hsa-mir-4539	UGAGCUGGGCUCUGCUGUGCUGUGCUGAGCAGGGCUGAGCUGAACUGGGCUGAGCUGGGC	rs147639672	UGAGCUGGGCUCUGCUGUGCUGUACUGAGCAGGGCUGAGCUGAACUGGGCUGAGCUGGGC	24	G	A	-26.8	-25.1	0.0634328
hsa-mir-660	CUGCUCCUUCUCCCAUACCCAUUGCAUAUCGGAGUUGUGAAUUCUCAAAACACCUCCUGUGUGCAUGGAUUACAGGAGGGUGAGCCUUGUCAUCGUG	rs180785970	CUGCUCCUUCUCCCAUACCCAUUGCAUAUCGGAGUUGUGAAUUCUCAAAACACCUCCUCUGUGCAUGGAUUACAGGAGGGUGAGCCUUGUCAUCGUG	59	G	C	-33.1	-31	0.0634441
hsa-mir-3942	UCUUCAGUAUGACACCUCAAAGAAGCAAUACUGUUACCUGAAAUAGGCUGCGAAGAUAACAGUAUUUCAGAUAACAGUAUUACAUCUUUGAAGUGUCAUAUUCACUGAC	rs190499169	UCUUCAUUAUGACACCUCAAAGAAGCAAUACUGUUACCUGAAAUAGGCUGCGAAGAUAACAGUAUUUCAGAUAACAGUAUUACAUCUUUGAAGUGUCAUAUUCACUGAC	7	G	U	-44.1	-41.3	0.0634921
hsa-mir-922	AUGGCGUUUUCCCUCUCCCUGUCCUGGACUGGGGUCAGACUGUGCCCCGAGGAGAAGCAGCAGAGAAUAGGACUACGUCAU	rs182056447	AUGGCGUUUUCCCUCUCCCUGUCCUGGACUGGGGUCAGACUGUGCCCCGAGGAGAAGCAGCAGAGAAUAGGACUAUGUCAU	76	C	U	-28.3	-26.5	0.0636042
hsa-mir-607	UUGCCUAAAGUCACACAGGUUAUAGAUCUGGAUUGGAACCCAGGGAGCCAGACUGCCUGGGUUCAAAUCCAGAUCUAUAACUUGUGUGACUUUGGG	rs12778876	UUGCCUAAAGUCACACAGGUUAUAGAACUGGAUUGGAACCCAGGGAGCCAGACUGCCUGGGUUCAAAUCCAGAUCUAUAACUUGUGUGACUUUGGG	27	U	A	-72.3	-67.7	0.0636238
hsa-mir-4419a	UGGUGGUGUGUGCCUGUAGUCUUAGCUACUCGGGAGGCUGAGGGAGGAGACUGCAGUGAGUGGAGGUCACGCCACUG	rs190991288	UGGUGGUGUGUGCCUGUAGUCUUAGCUACUCGGGAGGCUGAGGGAGGAGACUGCAGUGAGUGGAGGUCACGCUACUG	73	C	U	-36.1	-33.8	0.0637119
hsa-mir-4443	GGUGGGGGUUGGAGGCGUGGGUUUUAGAACCUAUCCCUUUCUAGCCCUGAGCA	rs147171523	GGUGGGGGUUGGAGGCGUGGGUUUUAGAACCUAUCCAUUUCUAGCCCUGAGCA	37	C	A	-25.1	-23.5	0.063745
hsa-mir-5047	GAAGCGCUUGCCUAGACGAGACACAGUGCAUAAAAACAACUUUUGGGGGACAGGUAUGUUUUCUUGCAGCUGCGGUUGUAAGGUCUUGGCAAGACAAGCA	rs181146530	GAAGCACUUGCCUAGACGAGACACAGUGCAUAAAAACAACUUUUGGGGGACAGGUAUGUUUUCUUGCAGCUGCGGUUGUAAGGUCUUGGCAAGACAAGCA	6	G	A	-34.5	-32.3	0.0637681
hsa-mir-1255b-1	UACGGAUGAGCAAAGAAAGUGGUUUCUUAAAAUGGAAUCUACUCUUUGUGAAGAUGCUGUGAA	rs139535532	UACGUAUGAGCAAAGAAAGUGGUUUCUUAAAAUGGAAUCUACUCUUUGUGAAGAUGCUGUGAA	5	G	U	-17.2	-16.1	0.0639535
hsa-mir-3686	CUCACCUCAUUCAUUUACCUUCUCUUACAGAUCACUUUUCUGCACUGGACAGUGAUCUGUAAGAGAAAGUAAAUGAAAGAGGUGAG	rs190173637	CUCACCUCAUUCAUUUACCUUCUCUUACAGAUCACUUUUCUGCACUGGACAGUGAUCUGUAAGAGAAAAUAAAUGAAAGAGGUGAG	69	G	A	-54.7	-51.2	0.0639854
hsa-mir-449a	CUGUGUGUGAUGAGCUGGCAGUGUAUUGUUAGCUGGUUGAAUAUGUGAAUGGCAUCGGCUAACAUGCAACUGCUGUCUUAUUGCAUAUACA	rs112310158	CUGUGUGUGAUGAGCUGGCAGUGUAUUGUUAGCUGGUUGAAUAUGUGAAUGGCAUCGGCUAACAUGCAACUGUUGUCUUAUUGCAUAUACA	73	C	U	-39	-36.5	0.0641026
hsa-mir-4779	UAAAUGUCUUACUGCUUUUACUGUUCCCUCCUAGAGUCCAUUCUUUACUCUAGGAGGGAAUAGUAAAAGCAGUAAGACAUUUA	rs181833234	UAAAUGUCUUACUGCUUUUACUGUUCCCUCCUAGAGUCCAUUCUUUACUCUAGGAGGGAAUAGUAAAAGCAGUCAGACAUUUA	74	A	C	-60.8	-56.9	0.0641447
hsa-mir-4778	UCACAUGUCCAAUUCUGUAAAGGAAGAAGAGGUAAGAAGAAGUGAAGCCCUCUUCUUCCUUUGCAGAGUUGAAUAUGUGG	rs184768286	UCACAUGUCCAAUUCUGUAAAGGAAGAAGAGGUAAGAAGAAGUGAAGCCCUCUUCUUUCUUUGCAGAGUUGAAUAUGUGG	58	C	U	-45.09	-42.19	0.0643158
hsa-mir-4724	ACGCAAAAUGAACUGAACCAGGAGUGAGCUUCGUGUACAUUAUCUAUUAGAAAAUGAAGUACCUUCUGGUUCAGCUAGUCCCUGUGCGU	rs113984783	ACGCAAAAUGAACUGAACCAGGAGUGAGCUUCGUGUACAUUAUCUAUUAGAAAAUGAAGUACCUUCUGGUUCAGCUAGUCCCUGUGCAU	88	G	A	-32.61	-30.51	0.0643974
hsa-mir-516b-1	UCUCAGGCUGUGACCAUCUGGAGGUAAGAAGCACUUUCUGUUUUGUGAAAGAAAAGAAAGUGCUUCCUUUCAGAGGGUUACUCUUUGAGA	rs78861479	UCUCAGGCUGUGACCAUCUGGAGGUAAGAAGCACUUUCUGUUUUGUGAAAGAAAAGAAAGUGCUUCCUUUCAGAGAGUUACUCUUUGAGA	76	G	A	-44.9	-42	0.064588
hsa-mir-449c	GCUGGGAUGUGUCAGGUAGGCAGUGUAUUGCUAGCGGCUGUUAAUGAUUUUAACAGUUGCUAGUUGCACUCCUCUCUGUUGCAUUCAGAAGC	rs35770269	GCUGGGAUGUGUCAGGUAGGCAGUGUAUUGCUAGCGGCUGUUAAUGAUUUUAACAGUAGCUAGUUGCACUCCUCUCUGUUGCAUUCAGAAGC	58	U	A	-46.4	-43.4	0.0646552
hsa-mir-4756	GGGAUAAAAUGCAGGGAGGCGCUCACUCUCUGCUGCCGAUUCUGCACCAGAGAUGGUUGCCUUCCUAUAUUUUGUGUC	rs209426	GGGAUAAAAUGCAGGGAGGCGCUCACUCUCUGCUGCCGAUUCUGCACCAGAGAAGGUUGCCUUCCUAUAUUUUGUGUC	54	U	A	-35.5	-33.2	0.0647887
hsa-mir-4477b	ACCUCCUCCCGUGAAUCACAAAUGUCCUUAAUAGCAAUCCUUAAAUGCCAUUAAGGACAUUUGUGAUUGAUGGGAGGAGGA	rs75019967	ACCUCCUCCCGUGAAUCACAAAUGUCCUUACUAGCAAUCCUUAAAUGCCAUUAAGGACAUUUGUGAUUGAUGGGAGGAGGA	31	A	C	-55.3	-51.7	0.0650995
hsa-mir-554	ACCUGAGUAACCUUUGCUAGUCCUGACUCAGCCAGUACUGGUCUUAGACUGGUGAUGGGUCAGGGUUCAUAUUUUGGCAUCUCUCUCUGGGCAUCU	rs184748971	ACCUGAGUAACCUUUGCUAGUCCUGACUCAGCCAGUACUGGUCUUAAACUGGUGAUGGGUCAGGGUUCAUAUUUUGGCAUCUCUCUCUGGGCAUCU	47	G	A	-33.5	-31.3	0.0656716
hsa-mir-1245b	UUUAUAUGUAGGCCUUUAGAUCACUUAAAGAGUAUUCAACAUCAGAUGAUCUAAAGGCCUAUACAUAAA	rs113906492	UUUAUAUGUAGGCCUUUAGAUCACUUAAAGAGUAUUCAACAUCAGAUGAUCUAAAGGCCUAUACAAAAA	66	U	A	-27.4	-25.6	0.0656934
hsa-mir-5689	AGCGUGGUAGCAUACACCUGUAGUCCUAGAUACUCAGGAGGGUGAGUAUCUAGGACUACAGGUGUGUGCUACCACGCU	rs9295535	AGCGUGGUAGCAUACACCCGUAGUCCUAGAUACUCAGGAGGGUGAGUAUCUAGGACUACAGGUGUGUGCUACCACGCU	19	U	C	-69.9	-65.3	0.0658083
hsa-mir-939	UGUGGGCAGGGCCCUGGGGAGCUGAGGCUCUGGGGGUGGCCGGGGCUGACCCUGGGCCUCUGCUCCCCAGUGUCUGACCGCG	rs149434817	UGUGGGCAGGGCCCUGGGGAGCUGAGGCUCUGGGGGUGGCCGGGGCUGACCCUGGGCCUCUGCUCCCCAGUGUCUGACCGUG	81	C	U	-59.2	-55.3	0.0658784
hsa-mir-3676	UUGGUUAAAGCGCCUGUCUAGUAAACAGGAGAUCCUGGGUUCGAAUCCCAGCGGUGCCUCCGUGUUUCCCCCACGCUUUUGCCAA	rs148998615	UUGGUUAAAGCGCCUGUCUAGUAAAUAGGAGAUCCUGGGUUCGAAUCCCAGCGGUGCCUCCGUGUUUCCCCCACGCUUUUGCCAA	26	C	U	-28.8	-26.9	0.0659722
hsa-mir-2682	ACCUUCCUGAAAGAGGUUGGGGCAGGCAGUGACUGUUCAGACGUCCAAUCUCUUUGGGACGCCUCUUCAGCGCUGUCUUCCCUGCCUCUGCCUUUAGGACGAGUCUCAAA	rs74904371	ACCUUCCUGAAAGAGGUUGGGGCAGGCAGUGACUGUUCAGACGUCCAAUCUCUUUGGGACACCUCUUCAGCGCUGUCUUCCCUGCCUCUGCCUUUAGGACGAGUCUCAAA	61	A	G	-43.8	-46.9	-0.0707763
hsa-mir-4780	GGCCAGUGCCAGGGGGUCAGGCUCAAGGACCAGCCCAAAGGCCAGGCCUGACCCUUGAGCCUGAUCCCUAGCACUGAUCCC	rs10202149	GGCCAGUGCCAGGGGGUCAGGCUCAAGGACCAACCCAAAGGCCAGGCCUGACCCUUGAGCCUGAUCCCUAGCACUGAUCCC	33	G	A	-51.3	-47.9	0.0662768
hsa-mir-4327	GGCCUGGGUAGGCUUGCAUGGGGGACUGGGAAGAGACCAUGAACAGGUUAGUCCAGGGAGUUCUCAUCAAGCCUUUACUCAGUAG	rs115477019	GGCCUGGGUAGGCUUGCAGGGGGGACUGGGAAGAGACCAUGAACAGGUUAGUCCAGGGAGUUCUCAUCAAGCCUUUACUCAGUAG	19	U	G	-34.7	-32.4	0.0662824
hsa-mir-520b	CCCUCUACAGGGAAGCGCUUUCUGUUGUCUGAAAGAAAAGAAAGUGCUUCCUUUUAGAGGG	rs147743520	CCCUCUACAGGGAAGUGCUUUCUGUUGUCUGAAAGAAAAGAAAGUGCUUCCUUUUAGAGGG	16	C	U	-36.2	-33.8	0.0662983
hsa-mir-3656	CUUUCGGCCAGCGGGACGGCAUCCGAGGUGGGCUAGGCUCGGGCCCGUGGCGGGUGCGGGGGUGGGAGG	rs144879223	CUUUCGGCCAGCGGGACGGCAUCCGAGGUGGGCUAGGCUCGGGCCCGUGGCGGGUGCGGAGGUGGGAGG	60	G	A	-31.5	-29.4	0.0666667
hsa-mir-3177	CCACGUGCCAUGUGUACACACGUGCCAGGCGCUGUCUUGAGACAUUCGCGCAGUGCACGGCACUGGGGACACGUGGCACUGG	rs28575325	CCACGUGCCAUGUGUACACACGUGCCAGGCGCUGUCUUGAGACAUUCGCGCAAUGCACGGCACUGGGGACACGUGGCACUGG	53	G	A	-44.9	-41.9	0.0668151
hsa-mir-518a-1	UCUCAAGCUGUGACUGCAAAGGGAAGCCCUUUCUGUUGUCUGAAAGAAGAGAAAGCGCUUCCCUUUGCUGGAUUACGGUUUGAGA	rs190044154	UCUCAUGCUGUGACUGCAAAGGGAAGCCCUUUCUGUUGUCUGAAAGAAGAGAAAGCGCUUCCCUUUGCUGGAUUACGGUUUGAGA	6	U	A	-44.4	-47.6	-0.0720721
hsa-mir-548i-2	UAGAUGGCUCCGAAGUUUGCAUCCUAUUAGUUUGGUGCAAAAGUAAUUGCGGAUUUUGCCAUUAAAAGUAAUGGCAAAAAUAGCAAUUAUUUUUGUACCAGCCUAGUAUCUUUUCUCCUUCUAACAAAGUUCGUCCCUGAUCCAUCUCA	rs140817192	UAGAUGGCUCCGAAGUUUGCAUCCUAUUAGUUUGGUGCAAAAGUAAUUGCGGAUUUUGCCAUUAAAAGUAAUGGCAAAAAUAGCAACUAUUUUUGUACCAGCCUAGUAUCUUUUCUCCUUCUAACAAAGUUCGUCCCUGAUCCAUCUCA	87	U	C	-54.9	-51.2	0.0673953
hsa-mir-3132	GGUGGGAUGGGUAGAGAAGGAGCUCAGAGGACGGUGCGCCUUGUUUCCCUUGAGCCCUCCCUCUCUCAUCCCACC	rs12997198	GGUGGGAUGGGUAGAGAAGGAGCUCAGAGGACGGUGCGCCUUGUUUCCCUUGAGCCGUCCCUCUCUCAUCCCACC	57	C	G	-41.4	-38.6	0.0676329
hsa-mir-450a-2	CCAAAGAAAGAUGCUAAACUAUUUUUGCGAUGUGUUCCUAAUAUGUAAUAUAAAUGUAUUGGGGACAUUUUGCAUUCAUAGUUUUGUAUCAAUAAUAUGG	rs141784874	CCAAAGAAAGAUGCUAAACUAUUUUCGCGAUGUGUUCCUAAUAUGUAAUAUAAAUGUAUUGGGGACAUUUUGCAUUCAUAGUUUUGUAUCAAUAAUAUGG	26	U	C	-35.4	-33	0.0677966
hsa-mir-221	UGAACAUCCAGGUCUGGGGCAUGAACCUGGCAUACAAUGUAGAUUUCUGUGUUCGUUAGGCAACAGCUACAUUGUCUGCUGGGUUUCAGGCUACCUGGAAACAUGUUCUC	rs113054794	UGAACAUCCAGGUCUGGGGCAUGAACCUUGCAUACAAUGUAGAUUUCUGUGUUCGUUAGGCAACAGCUACAUUGUCUGCUGGGUUUCAGGCUACCUGGAAACAUGUUCUC	29	G	U	-47.2	-44	0.0677966
hsa-mir-4788	AAUGAAGGAUUACGGACCAGCUAAGGGAGGCAUUAGGAUCCUUAUUCUUGCCUCCCUUAGUUGGUCCCUAAUCCUUCGUU	rs187884409	AAUGAAGGAUUACAGACCAGCUAAGGGAGGCAUUAGGAUCCUUAUUCUUGCCUCCCUUAGUUGGUCCCUAAUCCUUCGUU	14	G	A	-55.8	-52	0.0681004
hsa-mir-3141	UCACCCGGUGAGGGCGGGUGGAGGAGGAGGGUCCCCACCAUCAGCCUUCACUGGGACGGGA	rs140135215	UCACCUGGUGAGGGCGGGUGGAGGAGGAGGGUCCCCACCAUCAGCCUUCACUGGGACGGGA	6	C	U	-37.9	-35.3	0.0686016
hsa-mir-3689f	AGGUGUGAUAUCGUGCUUCCUGGGACGUGUGAUGCUGUGCUUCCUGGGAGGUGUGAUCCCACACUC	rs72502717	AGGUGUGAUAUCGUGCUUCCUGGGACGUGUGAUGCUGUGCUUCCUGGGAGGUGUGACCCCACACUC	57	U	C	-33.5	-31.2	0.0686567
hsa-mir-568	GAUAUACACUAUAUUAUGUAUAAAUGUAUACACACUUCCUAUAUGUAUCCACAUAUAUAUAGUGUAUAUAUUAUACAUGUAUAGGUGUGUAUAUG	rs149509568	GAUAUACACUAUAUUAUGUAUAAAUGUACACACACUUCCUAUAUGUAUCCACAUAUAUAUAGUGUAUAUAUUAUACAUGUAUAGGUGUGUAUAUG	29	U	C	-32	-29.8	0.06875
hsa-mir-4467	UGGUGGCGGCGGUAGUUAUGGGCUUCUCUUUCUCACCAGCAGCCCCUGGGCCGCCGCCUCCCU	rs188069903	UGGUGGCGGCGGUAGUUAUGGGCUUCUCUUUCUCACCAGCAGCCCCUGGGCCGCUGCCUCCCU	55	C	U	-32	-29.8	0.06875
hsa-mir-5700	UUAAUUAAUGCAUUAAAUUAUUGAAGGCCCUUGGGCACCCCAGGCCUUCAAUAAUUUAAUGCAUUUAUUGA	rs75258105	UUAAUUAAUGCAUUAAAUUAUUGAAGGCCCUUGGGCACCCCAUGCCUUCAAUAAUUUAAUGCAUUUAUUGA	43	G	U	-39.2	-36.5	0.0688776
hsa-mir-4477a	UCCUCCUCCCAUCAAUCACAAAUGUCCUUAAUGGCAUUUAAGGAUUGCUAUUAAGGACAUUUGUGAUUCACGGGAGGAGGU	rs75019967	UCCUCCUCCCAUCAAUCACAAAUGUCCUUAAUGGCAUUUAAGGAUUGCUAGUAAGGACAUUUGUGAUUCACGGGAGGAGGU	51	U	G	-53.5	-49.8	0.0691589
hsa-mir-3652	CGGCUGGAGGUGUGAGGAUCCGAACCCAGGGGUGGGGGGUGGAGGCGGCUCCUGCGAUCGAAGGGGACUUGAGACUCACCGGCCGCACGCCAUGAGGGCCCUGUGGGUGCUGGGCCUCUGCUGCGUCCUGC	rs17797090	CGGCUGGAGGUGUGAGGAUCCGAACCCAGGGGUGGGGGGUGGAGGCGGCUCCUGCGAUCGAAGAGGACUUGAGACUCACCGGCCGCACGCCAUGAGGGCCCUGUGGGUGCUGGGCCUCUGCUGCGUCCUGC	64	G	A	-59.2	-55.1	0.0692568
hsa-mir-3145	UAUAUGAGUUCAACUCCAAACACUCAAAACUCAUUGUUGAAUGGAAUGAGAUAUUUUGAGUGUUUGGAAUUGAACUCGUAUA	rs186957505	UAUGUGAGUUCAACUCCAAACACUCAAAACUCAUUGUUGAAUGGAAUGAGAUAUUUUGAGUGUUUGGAAUUGAACUCGUAUA	4	A	G	-43.2	-40.2	0.0694444
hsa-mir-145	CACCUUGUCCUCACGGUCCAGUUUUCCCAGGAAUCCCUUAGAUGCUAAGAUGGGGAUUCCUGGAAAUACUGUUCUUGAGGUCAUGGUU	rs190323149	CACCUUGUCCUCACGGUCCAGUUUUCCCAGGAAUCCCUUAGAUGCUAAGAUGGGGAUUUCUGGAAAUACUGUUCUUGAGGUCAUGGUU	59	C	U	-41.62	-38.72	0.069678
hsa-mir-5189	GGCCCGCCUUUUAGGGGCCUCGCUGUCUGGGCACAGGCGGAUGGACAGGCUGGCCUCUGGAUGACCUGCCAACCGUCAGAGCCCAGACCCACGUGGCCUCAGUUGGGGACCAGG	rs35613341	GGCCCGCCUUUUAGGGGCCUCGCUGUCUGGGCACAGGCGGAUGGACAGGCUGGCCUCUGGAUGACCUGCCAACCGUCAGAGGCCAGACCCACGUGGCCUCAGUUGGGGACCAGG	82	C	G	-58.6	-54.5	0.0699659
hsa-mir-182	GAGCUGCUUGCCUCCCCCCGUUUUUGGCAAUGGUAGAACUCACACUGGUGAGGUAACAGGAUCCGGUGGUUCUAGACUUGCCAACUAUGGGGCGAGGACUCAGCCGGCAC	rs80041074	GAGCUGCUUGCCUCCCCCCGUUUUUGGCAAUGGUAGAACUCACACUGGUGAGGUAACAGGAUCCGGUGGUUCUAGACUUGCCAACUAUGGGGCAAGGACUCAGCCGGCAC	94	G	A	-47.14	-43.84	0.0700042
hsa-mir-941-1	CACGGAAGAGGACACACCCGGCUGUGUGGACAUGUGCCCAGGGCCCGGGACAGCGCCACGGAAGAGGACGCACCCGGCUGUGUGCACAUGUGCCCAGGGCCCGGGACAGCGCCACGG	rs6089780	CACGGAAGAGGACACACCCGGCUGUGUGGACAUGUGCCCAGGGCCCGGGACAGCGCCACGGAAGAGGACGCACCCGGCUGUGUGCACAUGUGCCCAGGGCCCAGGACAGCGCCACGG	103	A	G	-54.4	-58.5	-0.0753676
hsa-mir-941-1	CACGGAAGAGGACACACCCGGCUGUGUGGACAUGUGCCCAGGGCCCGGGACAGCGCCACGGAAGAGGACGCACCCGGCUGUGUGCACAUGUGCCCAGGGCCCGGGACAGCGCCACGG	rs2427556	CACGGAAGAGGACACACCCGGCUGUGUGGACAUGUGCCCAGGGCCCAGGACAGCGCCACGGAAGAGGACGCACCCGGCUGUGUGCACAUGUGCCCAGGGCCCGGGACAGCGCCACGG	47	A	G	-54.4	-58.5	-0.0753676
hsa-mir-4647	CCAGGAGGGUGAAGAUGGUGCUGUGCUGAGGAAAGGGGAUGCAGAGCCCUGCCCAGCACCACCACCUCCUAUGCUCCUGG	rs150712435	CCAGGAGGGUGAAGAUGGUGCUGUGCUGAGGAAAGGGGAUGCAGAGCCCUGCCCAGCACCACCACCUCCUAUGCUUCUGG	76	C	U	-41.3	-38.4	0.0702179
hsa-mir-4290	GCCACCAAGAAGGUGAAGGGAGGGUCAGUCCCAAUCUGAAUCCCACCAAAAUAGGUGGUAGAGGGUUGCCCUCCUUUCUUCCCUCACCUCUGACC	rs182483446	GCCACCAAGAAGGUGAAGGGAGGGUCAGUCCCAAUCUGAAUCCCACCAAAAUAGGUGGUAGAGGGUUGUCCUCCUUUCUUCCCUCACCUCUGACC	69	C	U	-38.4	-35.7	0.0703125
hsa-mir-548a-1	UGCAGGGAGGUAUUAAGUUGGUGCAAAAGUAAUUGUGAUUUUUGCCAUUAAAAGUAACGACAAAACUGGCAAUUACUUUUGCACCAAACCUGGUAUU	rs12197631	UGCAGGGAGGUAUUAAGUUGGUGCAAAAGUAAUUGUGAUUUGUGCCAUUAAAAGUAACGACAAAACUGGCAAUUACUUUUGCACCAAACCUGGUAUU	42	U	G	-35.6	-33.09	0.0705056
hsa-mir-4258	ACGCCCCCCGCCCCGCCACCGCCUUGGAGGCUGACCUCUUACUUUCGGUCGGUCUUCUUCCCUGGGCUUGGUUUGGGGGCGGGGGAGUGUC	rs113220875	ACGCCCCCCGCCCCGCCACCGCCUUGCAGGCUGACCUCUUACUUUCGGUCGGUCUUCUUCCCUGGGCUUGGUUUGGGGGCGGGGGAGUGUC	27	G	C	-55.3	-51.4	0.0705244
hsa-mir-5186	UCAGCCAGCUUAUGACUUGACCCUCUCACCUGAUUUCUACCAACCUUUCCUCAGCUGAUUUCUUUCUGGGGAGAGAUUGGUAGAAAUCAGGUGAGAGGGUCAUGCCAUAAGCUGGCUAAC	rs9842591	UCAGCCAGCUUAUGACUUGACCCUCUCACCUGAUUUCUACCAACCUUUCCUCAGCUGAUUUCUUUCUGGGGAGAGAUUGGUAGAAAUCAGGUUAGAGGGUCAUGCCAUAAGCUGGCUAAC	93	G	U	-87.9	-81.7	0.0705347
hsa-mir-4438	UAAGUGUAAACUUAAGGACUGUCUUUUCUAAGCCUGUGCCUUGCCUUUCCUUUGGCACAGGCUUAGAAAAGACAGUCUUUAAGUUUACACUUC	rs193133083	UAAGGGUAAACUUAAGGACUGUCUUUUCUAAGCCUGUGCCUUGCCUUUCCUUUGGCACAGGCUUAGAAAAGACAGUCUUUAAGUUUACACUUC	5	U	G	-66.62	-61.92	0.0705494
hsa-mir-1972-2	UAUAGGCAUGUGCCACCACACCUGGCUUAAAUGUGUCAUUUAAAAAUUCAGGCCAGGCACAGUGGCUCAUGCCUGUA	rs57629257	UAUAGGCAUGUGUCACCACACCUGGCUUAAAUGUGUCAUUUAAAAAUUCAGGCCAGGCACAGUGGCUCAUGCCUGUA	13	C	U	-38.12	-35.42	0.070829
hsa-mir-548h-4	GCUAUUAGGUUGGUGCAAAAGUAAUCGCGGUUUUUGUCAUUACUUUAAUUACUUUACGUUUCAUUAAUGACAAAAACCGCAAUUACUUUUGCACCAACCUAAUACUUGCUA	rs115507344	GCUAUUAGGCUGGUGCAAAAGUAAUCGCGGUUUUUGUCAUUACUUUAAUUACUUUACGUUUCAUUAAUGACAAAAACCGCAAUUACUUUUGCACCAACCUAAUACUUGCUA	10	U	C	-59.2	-55	0.0709459
hsa-mir-4533	UGAGAAUGUGGAAGGAGGUUGCCGGACGCUGCUGGCUGCCUUCCAGCGUCCACUUCCCUUUCUCUCUCUCC	rs6027631	UGAGAAUGUGGAAGGAGGUUGCCGGACGCUGCUGGCUGCUUUCCAGCGUCCACUUCCCUUUCUCUCUCUCC	40	C	U	-29.6	-27.5	0.0709459
hsa-mir-597	UACUUACUCUACGUGUGUGUCACUCGAUGACCACUGUGAAGACAGUAAAAUGUACAGUGGUUCUCUUGUGGCUCAAGCGUAAUGUAGAGUACUGGUC	rs112056940	UACUUACUCUACGUGUGUGUCACUCGAUGAUCACUGUGAAGACAGUAAAAUGUACAGUGGUUCUCUUGUGGCUCAAGCGUAAUGUAGAGUACUGGUC	31	C	U	-36.6	-34	0.0710383
hsa-mir-4253	CCAGCCAUCGCCCUUGAGGGGCCCUAGGACUUACUUGUGCAGGGCAUGUCCAGGGGGUCCAGGUCUGC	rs150415344	CCAGCCAUCGCCCUUGAGGGGCCCUAGGACUUACUUGUGCAGGGCAUGUCCACGGGGUCCAGGUCUGC	53	G	C	-26.7	-24.8	0.071161
hsa-mir-3689e	GGGAGGUGUGAUAUCAUGGUUCCUGGGAGGUAUGAUAUCGUGGUUCCUGGGAGGUGUGAUCCCGUGCUCCCU	rs71483240	GGGAGGUGUGAUAUCAUGGUUCCUGGGAGGUAUGAUAUUGUGGUUCCUGGGAGGUGUGAUCCCGUGCUCCCU	39	C	U	-36.5	-33.9	0.0712329
hsa-mir-3170	CUGGUAACACUGGGGUUCUGAGACAGACAGUGUUAGCUCCAGAAGCAUUGCCUGUCUUAGAACCCCUAUGUUACCAG	rs76289985	CUGGUAACACUGGGGUUCUGAGACAGACAGUGUUAGCUCCAGAAGCAUUCCCUGUCUUAGAACCCCUAUGUUACCAG	50	G	C	-49	-45.5	0.0714286
hsa-mir-4649	UCUGGGCGAGGGGUGGGCUCUCAGAGGGGCUGGCAGUACUGCUCUGAGGCCUGCCUCUCCCCAG	rs113545244	UCUGGGCGAGGGGUGGGCUCUCAGAGGGGCUGGCAGUACUGCUCUGAGGCCUGCCUCUCCCCUG	63	A	U	-43.4	-40.3	0.0714286
hsa-mir-593	CCCCCAGAAUCUGUCAGGCACCAGCCAGGCAUUGCUCAGCCCGUUUCCCUCUGGGGGAGCAAGGAGUGGUGCUGGGUUUGUCUCUGCUGGGGUUUCUCCU	rs184901939	CCCCCAGAAUCUGUCAGGCACCAGCCAGGCAUUGCUCAGCCCGUUUCCCUCUGGGGGAUCAAGGAGUGGUGCUGGGUUUGUCUCUGCUGGGGUUUCUCCU	59	G	U	-44.71	-41.51	0.0715724
hsa-mir-299	AAGAAAUGGUUUACCGUCCCACAUACAUUUUGAAUAUGUAUGUGGGAUGGUAAACCGCUUCUU	rs41286566	AAGAAAUGGUUUACUGUCCCACAUACAUUUUGAAUAUGUAUGUGGGAUGGUAAACCGCUUCUU	15	C	U	-40.5	-37.6	0.0716049
hsa-mir-3689f	AGGUGUGAUAUCGUGCUUCCUGGGACGUGUGAUGCUGUGCUUCCUGGGAGGUGUGAUCCCACACUC	rs116522905	AGGUGUGAUAUCGUGCUUCCUGGGACAUGUGAUGCUGUGCUUCCUGGGAGGUGUGAUCCCACACUC	27	G	A	-33.5	-31.1	0.0716418
hsa-mir-5002	UCUUCCUCUCUGUCCUCUGGAAUUUGGUUUCUGAGGCACUUAGUAGGUGAUAGCAUGACUGACUGCCUCACUGACCACUUCCAGAUGAGGGUUACUC	rs80038878	UCUUCCUCUCUGUCCUGUGGAAUUUGGUUUCUGAGGCACUUAGUAGGUGAUAGCAUGACUGACUGCCUCACUGACCACUUCCAGAUGAGGGUUACUC	17	C	G	-39	-36.2	0.0717949
hsa-mir-4477b	ACCUCCUCCCGUGAAUCACAAAUGUCCUUAAUAGCAAUCCUUAAAUGCCAUUAAGGACAUUUGUGAUUGAUGGGAGGAGGA	rs146147878	ACCUCCUCCCGUGAAUCACAAAUGUCCUUAAUAGCAAUCCUUAAAUUCCAUUAAGGACAUUUGUGAUUGAUGGGAGGAGGA	47	G	U	-55.3	-51.3	0.0723327
hsa-mir-4779	UAAAUGUCUUACUGCUUUUACUGUUCCCUCCUAGAGUCCAUUCUUUACUCUAGGAGGGAAUAGUAAAAGCAGUAAGACAUUUA	rs77373668	UAAAUGUCUUACUGCUUUUACUGUUCCCUCGUAGAGUCCAUUCUUUACUCUAGGAGGGAAUAGUAAAAGCAGUAAGACAUUUA	31	C	G	-60.8	-56.4	0.0723684
hsa-mir-4698	UGCUUCUCCUGGGGUCUUCCUCUACAUUUCCACCUAGACGGGCCUGGGUCAAAAUGUAGAGGAAGACCCCAGAAGGAGCA	rs185381854	UGCUUCUCCUGGGGUCUUCCUCUACAUUUCCACCUAGACGGGCCGGGGUCAAAAUGUAGAGGAAGACCCCAGAAGGAGCA	45	U	G	-58	-53.8	0.0724138
hsa-mir-4647	CCAGGAGGGUGAAGAUGGUGCUGUGCUGAGGAAAGGGGAUGCAGAGCCCUGCCCAGCACCACCACCUCCUAUGCUCCUGG	rs36091687	CCAGGAGGCUGAAGAUGGUGCUGUGCUGAGGAAAGGGGAUGCAGAGCCCUGCCCAGCACCACCACCUCCUAUGCUCCUGG	9	G	C	-41.3	-38.3	0.0726392
hsa-mir-559	GCUCCAGUAACAUCUUAAAGUAAAUAUGCACCAAAAUUACUUUUGGUAAAUACAGUUUUGGUGCAUAUUUACUUUAGGAUGUUACUGGAGCUCCCA	rs146825879	GCUCCAGUAACAUCUUAAAGUAAAUAUGCACCAAAAUUACUUUUGGUAAAUACAGUUUUGGUGCAUAUUUACUUUAGGACGUUACUGGAGCUCCCA	80	U	C	-59.1	-54.8	0.072758
hsa-mir-4452	UGGAUCACUUGAGGCCAAGAGUGCAAGGCUGUAGUGUGCACAGCCUUGAAUUCUUGGCCUUAAGUGAUCCC	rs192770687	UGGAUCACUUGAGGCCAAGAGUGCAAGGCUGUAGUGUGCACAGCCUUGAAUUCUUGGCCUUAAGCGAUCCC	65	U	C	-53.2	-49.3	0.0733083
hsa-mir-3170	CUGGUAACACUGGGGUUCUGAGACAGACAGUGUUAGCUCCAGAAGCAUUGCCUGUCUUAGAACCCCUAUGUUACCAG	rs147240207	CUGGUAACACUGGGGUUCUGAGACAGACAGCGUUAGCUCCAGAAGCAUUGCCUGUCUUAGAACCCCUAUGUUACCAG	31	U	C	-49	-45.4	0.0734694
hsa-mir-4714	AUUUUGGCCAACUCUGACCCCUUAGGUUGAUGUCAGAAUGAGGUGUACCAACCUAGGUGGUCAGAGUUGGCCAAAAU	rs74034203	AUUUUGGCCAACUCUGACCCCUUAGGUUGAUGUCAGAAUGAGGUGUACCAACCUAGAUGGUCAGAGUUGGCCAAAAU	57	G	A	-47.6	-44.1	0.0735294
hsa-mir-4649	UCUGGGCGAGGGGUGGGCUCUCAGAGGGGCUGGCAGUACUGCUCUGAGGCCUGCCUCUCCCCAG	rs138524537	UCUGGGCGAGGGGUGGGCUCUCAGAGGGGCUGGCAGUACUGCUCUGAGGCCUGCCUGUCCCCAG	57	C	G	-43.4	-40.2	0.0737327
hsa-mir-548ak	GUGCAAAAGUAACUGCGGUUUUUGAGAAGUAAUUGAAAACCGCAAUUACUUUUGCAG	rs7070684	GUGCAAAAGUAACUGCGGUUUUUGAGAAGUAAUUGAAAACUGCAAUUACUUUUGCAG	41	C	U	-29.8	-27.6	0.0738255
hsa-mir-4470	CGAGCCUCUUUCGGCUUUCCAGUUUGUCUCGGUCCUUUGGAACGUGGCAAACGUGGAAGCCGAGAGGGCUCU	rs140979929	CGAGCCUCUUUCGGCUUUCCAGUUUGUCUCGGUCCUUUGGAACGUGGCAAACGUGGAAGCCGAGAGGGCUAU	71	C	A	-44.7	-41.4	0.0738255
hsa-mir-3124	GCGGGCUUCGCGGGCGAAGGCAAAGUCGAUUUCCAAAAGUGACUUUCCUCACUCCCGUGAAGUCGGC	rs12081872	GCGGGCUUUGCGGGCGAAGGCAAAGUCGAUUUCCAAAAGUGACUUUCCUCACUCCCGUGAAGUCGGC	9	C	U	-32.5	-30.1	0.0738462
hsa-mir-5186	UCAGCCAGCUUAUGACUUGACCCUCUCACCUGAUUUCUACCAACCUUUCCUCAGCUGAUUUCUUUCUGGGGAGAGAUUGGUAGAAAUCAGGUGAGAGGGUCAUGCCAUAAGCUGGCUAAC	rs189122461	UCAGCCAGCUUAUGACUUGACCCUCUCACCUGAUUUCUACCAACCUUUCCUCAGCUGAUUUCUUUCUGGGGAGAGAUUGGUAGAAAUCAGGUGAGAGGGUCAUGCCAUAAGCUUGCUAAC	114	G	U	-87.9	-81.4	0.0739477
hsa-mir-520f	UCUCAGGCUGUGACCCUCUAAAGGGAAGCGCUUUCUGUGGUCAGAAAGAAAAGCAAGUGCUUCCUUUUAGAGGGUUACCGUUUGGGA	rs75598818	UCUCAGGCUGUGACCCUCUAAAGGGAAGCGCUUUCUGUGGUCAGAAAGAAAAGCAAGUGCUUCCUUUUAGAGGGUUACCAUUUGGGA	80	G	A	-52.6	-48.7	0.0741445
hsa-mir-3908	GCCUGAGCAAUGUAGGUAGACUGUUUCUAAAAAAAUAAAAAGUUAAAAAAAUUUAUGUUAACGUGUAAUGUGUUUACUAAUUUUUUUUUUUUUUUUUGGAGACAGAGUCUCCCUCUGUCGCCAGGC	rs74446573	GCCUGAGCAAUGUAGGUAGACUGUUUCUAAAAAAAUAAAAAGUUAAAAAAAUUUAUGUUAACGUGUAAUGUGUUUACUAAUUUUUUUUUUUUUUUUGGGAGACAGAGUCUCCCUCUGUCGCCAGGC	97	U	G	-37.6	-34.8	0.0744681
hsa-mir-4266	CCACUGCUGGCCGGGGCCCCUACUCAAGGCUAGGAGGCCUUGGCCAAGGACAGUC	rs141086750	CCACUACUGGCCGGGGCCCCUACUCAAGGCUAGGAGGCCUUGGCCAAGGACAGUC	6	G	A	-29.5	-27.3	0.0745763
hsa-mir-575	AAUUCAGCCCUGCCACUGGCUUAUGUCAUGACCUUGGGCUACUCAGGCUGUCUGCACAAUGAGCCAGUUGGACAGGAGCAGUGCCACUCAACUC	rs149186367	AAUUCAGCCCUGCCACUGGCUUAUGUCAUGACCUUGGGCUACUCAGGCUGUCUGCACAAUGAGUCAGUUGGACAGGAGCAGUGCCACUCAACUC	64	C	U	-36.1	-33.4	0.0747922
hsa-mir-1307	CAUCAAGACCCAGCUGAGUCACUGUCACUGCCUACCAAUCUCGACCGGACCUCGACCGGCUCGUCUGUGUUGCCAAUCGACUCGGCGUGGCGUCGGUCGUGGUAGAUAGGCGGUCAUGCAUACGAAUUUUCAGCUCUUGUUCUGGUGAC	rs147668271	CAUCAAGACCCAGCUGAGUCACUGUCACUGCCUACCAAUCUCGACCGGACCUCGACCGGCUCGUCUGUGUUGCCAAUCGACUCGGCGUGGCGUCGGUCGUGGUAGAUAGGCGGUCAUGCAUACGAAUUUUCAGCUCUUGUUCUGGCGAC	146	U	C	-57.3	-53	0.0750436
hsa-mir-4322	ACCGCGAGUUCCGCGCCUGGCCGUGUCGCCCCACGAGGGGGACUGUGGGCUCAGCGCGUGGGGCCCGGAGCAU	rs114399468	ACCGCGAGUUCCGCGCCUGGCCGUGUCGCCCCACGAGGGGGACUGUGGACUCAGCGCGUGGGGCCCGGAGCAU	49	G	A	-41.3	-38.2	0.0750605
hsa-mir-3679	CGUGGUGAGGAUAUGGCAGGGAAGGGGAGUUUCCCUCUAUUCCCUUCCCCCCAGUAAUCUUCAUCAUG	rs10175383	CCUGGUGAGGAUAUGGCAGGGAAGGGGAGUUUCCCUCUAUUCCCUUCCCCCCAGUAAUCUUCAUCAUG	2	C	G	-32	-34.6	-0.08125
hsa-mir-5686	UAUCGUAUCGUAUCGUAUCGUAUUGUAUUGUACUGUAUUGUAUUGUACUGUAUUGUAUCGUAUCGUAUCGUAUCGUAUCGUA	rs79520008	UAUCGUAUCGUAUCGUAUCGUAUUGUAUUGUACUGUGUUGUAUUGUACUGUAUUGUAUCGUAUCGUAUCGUAUCGUAUCGUA	37	A	G	-17.3	-16	0.0751445
hsa-mir-128-1	UGAGCUGUUGGAUUCGGGGCCGUAGCACUGUCUGAGAGGUUUACAUUUCUCACAGUGAACCGGUCUCUUUUUCAGCUGCUUC	rs117812383	UGAGCUGUUGGAUUCGGGGCCAUAGCACUGUCUGAGAGGUUUACAUUUCUCACAGUGAACCGGUCUCUUUUUCAGCUGCUUC	22	G	A	-35.9	-33.2	0.0752089
hsa-mir-4743	GCUGGCCGGAUGGGACAGGAGGCAUGAAUGAGCCAUCUUUCCAAUGCCUUUCUGUCUUUUCUGGUCCAG	rs141766192	GCUGGCUGGAUGGGACAGGAGGCAUGAAUGAGCCAUCUUUCCAAUGCCUUUCUGUCUUUUCUGGUCCAG	7	C	U	-34.5	-31.9	0.0753623
hsa-mir-590	UAGCCAGUCAGAAAUGAGCUUAUUCAUAAAAGUGCAGUAUGGUGAAGUCAAUCUGUAAUUUUAUGUAUAAGCUAGUCUCUGAUUGAAACAUGCAGCA	rs6971711	UAGCCAGUCAGAAAUGAGCUUAUUCAUAAAAGUGCAGUAUGGUGAAGUCAAUCUGUAAUUUUAUGUAUAAGUUAGUCUCUGAUUGAAACAUGCAGCA	72	C	U	-31.8	-29.4	0.0754717
hsa-mir-590	UAGCCAGUCAGAAAUGAGCUUAUUCAUAAAAGUGCAGUAUGGUGAAGUCAAUCUGUAAUUUUAUGUAUAAGCUAGUCUCUGAUUGAAACAUGCAGCA	rs189727189	UAGCCAGUCAGAAAUGAGUUUAUUCAUAAAAGUGCAGUAUGGUGAAGUCAAUCUGUAAUUUUAUGUAUAAGCUAGUCUCUGAUUGAAACAUGCAGCA	19	C	U	-31.8	-29.4	0.0754717
hsa-mir-3944	UCCACCCAGCAGGCGCAGGUCCUGUGCAGCAGGCCAACCGAGAAGCGCCUGCGUCUCCCAUUUUCGGGCUGGCCUGCUGCUCCGGACCUGUGCCUGAUCUUAAUGCUG	rs187675382	UCCACCCAGCAGGCGCAGGUCCUGUGCAGCAGGCCAACCAAGAAGCGCCUGCGUCUCCCAUUUUCGGGCUGGCCUGCUGCUCCGGACCUGUGCCUGAUCUUAAUGCUG	40	G	A	-64.5	-59.6	0.075969
hsa-mir-933	ACUUGGGUCAGUUCAGAGGUCCUCGGGGCGCGCGUCGAGUCAGCCGUGUGCGCAGGGAGACCUCUCCCACCCACAGU	rs79402775	ACUUGGGUCAGUUCAGAGGUCCUCGGGGCGCGCGUCGAGUCAGCCGUGUGCGCAGGGAGACUUCUCCCACCCACAGU	62	C	U	-35.4	-32.7	0.0762712
hsa-mir-1305	AAGAUCCUGCUGUUUCUACCAUUAGUUUUGAAUGUUUAUUGUAAAGAUACUUUUCAACUCUAAUGGGAGAGACAGCAGGAUUCUCC	rs190183451	AAGAUCCUGCUGUUUCUACCAUUAGUUUUGAAUGUUUAUUGUAAAGAUACUUUUCAACUCUAAUGAGAGAGACAGCAGGAUUCUCC	66	G	A	-39.1	-36.1	0.0767263
hsa-mir-4294	CCGAUGCCUCGGGAGUCUACAGCAGGGCCAUGUCUGUGAGGGCCCAAGGGUGCAUGUGUCUCCCAGGUUUCGGUGC	rs12776349	CCGAUGCUUCGGGAGUCUACAGCAGGGCCAUGUCUGUGAGGGCCCAAGGGUGCAUGUGUCUCCCAGGUUUCGGUGC	8	C	U	-35	-32.3	0.0771429
hsa-mir-576	UACAAUCCAACGAGGAUUCUAAUUUCUCCACGUCUUUGGUAAUAAGGUUUGGCAAAGAUGUGGAAAAAUUGGAAUCCUCAUUCGAUUGGUUAUAACCA	rs71603032	UACAAUCCAACGAGGAUUCUAAUUUCUCCACGUCUUUGGUAAUAAGGUUUGGCAAAGAUGUGGAAAAAUGGGAAUCCUCAUUCGAUUGGUUAUAACCA	70	U	G	-46.6	-43	0.0772532
hsa-mir-3689f	AGGUGUGAUAUCGUGCUUCCUGGGACGUGUGAUGCUGUGCUUCCUGGGAGGUGUGAUCCCACACUC	rs35883507	AGGUGUGAUAUUGUGCUUCCUGGGACGUGUGAUGCUGUGCUUCCUGGGAGGUGUGAUCCCACACUC	12	C	U	-33.5	-30.9	0.0776119
hsa-mir-4477b	ACCUCCUCCCGUGAAUCACAAAUGUCCUUAAUAGCAAUCCUUAAAUGCCAUUAAGGACAUUUGUGAUUGAUGGGAGGAGGA	rs146706865	ACCUCCUCCCGUGAAUCACAAAUGUCCUUAAUAGCAAUCCUUAAAUGCCAUUAAGGACUUUUGUGAUUGAUGGGAGGAGGA	59	A	U	-55.3	-51	0.0777577
hsa-mir-5695	CAAGGCCUAUCUAUCUAGAUUCUUCUUGGCCUCUCUGAGCAUGCAUUCCUGAGACUCCAAGAAGAAUCUAGACAGAUAGGCCUUG	rs2967897	CAAGGCCUAUCUAUCUAGAUUCUUCUUGGCCUCUCUGAGCAUGCAUUCCUGAGACUCCAAGAAGAAUCUAGACAGACAGGCCUUG	77	C	U	-48.5	-52.6	-0.0845361
hsa-mir-3679	CGUGGUGAGGAUAUGGCAGGGAAGGGGAGUUUCCCUCUAUUCCCUUCCCCCCAGUAAUCUUCAUCAUG	rs116613504	CGUGGUGAGGAUAUGGCAGGGAAGGGGAGUUUCCCUCUAUUACCUUCCCCCCAGUAAUCUUCAUCAUG	42	C	A	-34.6	-31.9	0.0780347
hsa-mir-4705	CUCACAAGAUCAAUCACUUGGUAAUUGCUGUGAUAACAACUCAGCAAUUACCAAGUGAUUGGUUUUGUGAG	rs7332448	CUCACAAGAUCAAUCACUUGGUAAUUGCUGUGAUAACAACUCAGCAAUUACCAAGUGACUGGUUUUGUGAG	59	U	C	-47.4	-43.7	0.0780591
hsa-mir-888	GGCAGUGCUCUACUCAAAAAGCUGUCAGUCACUUAGAUUACAUGUGACUGACACCUCUUUGGGUGAAGGAAGGCUCA	rs112850228	GGCAGUGCUCUACUCAAAAAGCCGUCAGUCACUUAGAUUACAUGUGACUGACACCUCUUUGGGUGAAGGAAGGCUCA	23	U	C	-31.9	-29.4	0.0783699
hsa-mir-499a	GCCCUGUCCCCUGUGCCUUGGGCGGGCGGCUGUUAAGACUUGCAGUGAUGUUUAACUCCUCUCCACGUGAACAUCACAGCAAGUCUGUGCUGCUUCCCGUCCCUACGCUGCCUGGGCAGGGU	rs140486571	GCCCUGUCCCCUGUGCCUUGGGCAGGCGGCUGUUAAGACUUGCAGUGAUGUUUAACUCCUCUCCACGUGAACAUCACAGCAAGUCUGUGCUGCUUCCCGUCCCUACGCUGCCUGGGCAGGGU	24	G	A	-62.32	-57.42	0.0786264
hsa-mir-523	UCUCAUGCUGUGACCCUCUAGAGGGAAGCGCUUUCUGUUGUCUGAAAGAAAAGAACGCGCUUCCCUAUAGAGGGUUACCCUUUGAGA	rs191624794	UCUCAUGCUGUGACCCUCUAGAGGGAAGCGCUUUCUGUUGUCUGAAAGAAAAGCACGCGCUUCCCUAUAGAGGGUUACCCUUUGAGA	54	A	C	-49.6	-45.7	0.078629
hsa-mir-941-1	CACGGAAGAGGACACACCCGGCUGUGUGGACAUGUGCCCAGGGCCCGGGACAGCGCCACGGAAGAGGACGCACCCGGCUGUGUGCACAUGUGCCCAGGGCCCGGGACAGCGCCACGG	rs113697843	CACGGAAGAGGACACACCCGGCUGUAUGGACAUGUGCCCAGGGCCCGGGACAGCGCCACGGAAGAGGACGCACCCGGCUGUGUGCACAUGUGCCCAGGGCCCGGGACAGCGCCACGG	26	G	A	-58.5	-53.9	0.0786325
hsa-mir-193a	CGAGGAUGGGAGCUGAGGGCUGGGUCUUUGCGGGCGAGAUGAGGGUGUCGGAUCAACUGGCCUACAAAGUCCCAGUUCUCGGCCCCCG	rs60406007	CGAGGAUGGGAGCUGAGGUCUGGGUCUUUGCGGGCGAGAUGAGGGUGUCGGAUCAACUGGCCUACAAAGUCCCAGUUCUCGGCCCCCG	19	G	U	-50.8	-46.8	0.0787402
hsa-mir-297	UGUAUGUAUGUGUGCAUGUGCAUGUAUGUGUAUAUACAUAUAUAUGUAUUAUGUACUCAUAUAUCA	rs112636147	UGUAUGUAUGUGUGCAUGCGCAUGUAUGUGUAUAUACAUAUAUAUGUAUUAUGUACUCAUAUAUCA	19	U	C	-29.2	-26.9	0.0787671
hsa-mir-676	GCAUGACUCUUCAACCUCAGGACUUGCAGAAUUAAUGGAAUGCUGUCCUAAGGUUGUUGAGUUGUGC	rs188608568	ACAUGACUCUUCAACCUCAGGACUUGCAGAAUUAAUGGAAUGCUGUCCUAAGGUUGUUGAGUUGUGC	1	G	A	-31.7	-29.2	0.0788644
hsa-mir-596	AGCACGGCCUCUCCGAAGCCUGCCCGGCUCCUCGGGAACCUGCCUCCCGCAUGGCAGCUGCUGCCCUUCGGAGGCCG	rs61388742	AGCACGGCCUCUCCGAAGCCUGCCCGGCCCCUCGGGAACCUGCCUCCCGCAUGGCAGCUGCUGCCCUUCGGAGGCCG	29	U	C	-36.5	-33.6	0.0794521
hsa-mir-4703	UUAUGCAUAUUAGCAAUACAGUACAAAUAUAGUGUGUUUGAUUUGCACUGUAGUUGUAUUGUAUUGCCACUCUGUAUAA	rs190526380	UUAUGUAUAUUAGCAAUACAGUACAAAUAUAGUGUGUUUGAUUUGCACUGUAGUUGUAUUGUAUUGCCACUCUGUAUAA	6	C	U	-32.7	-30.1	0.0795107
hsa-mir-548t	AGGGUGGUGCAAAAGUGAUCGUGGUUUUUGCAAUUUUUUAAUGACAAAAACCACAAUUACUUUUGCACCAACCU	rs185250675	AGGGUGGUGCAAAAGUGAUCAUGGUUUUUGCAAUUUUUUAAUGACAAAAACCACAAUUACUUUUGCACCAACCU	21	G	A	-40.2	-37	0.079602
hsa-mir-2277	GUGCUUCCUGCGGGCUGAGCGCGGGCUGAGCGCUGCCAGUCAGCGCUCACAUUAAGGCUGACAGCGCCCUGCCUGGCUCGGCCGGCGAAGCUC	rs73772915	GUGCUUCCUGCGGGCUGAGCGCGGGCUGAGCGCUGCCAGUCAGCGCUCACAUUAAGGCUGACAGCGCCCUGCGUGGCUCGGCCGGCGAAGCUC	73	C	G	-54.94	-50.54	0.0800874
hsa-mir-4477a	UCCUCCUCCCAUCAAUCACAAAUGUCCUUAAUGGCAUUUAAGGAUUGCUAUUAAGGACAUUUGUGAUUCACGGGAGGAGGU	rs146706865	UCCUCCUCCCAUCAAUCACAAAAGUCCUUAAUGGCAUUUAAGGAUUGCUAUUAAGGACAUUUGUGAUUCACGGGAGGAGGU	23	U	A	-53.5	-49.2	0.0803738
hsa-mir-30a	GCGACUGUAAACAUCCUCGACUGGAAGCUGUGAAGCCACAGAUGGGCUUUCAGUCGGAUGUUUGCAGCUGC	rs190842689	GCGACUGUAAACAUCCUCCACUGGAAGCUGUGAAGCCACAGAUGGGCUUUCAGUCGGAUGUUUGCAGCUGC	19	G	C	-37.3	-34.3	0.080429
hsa-mir-4470	CGAGCCUCUUUCGGCUUUCCAGUUUGUCUCGGUCCUUUGGAACGUGGCAAACGUGGAAGCCGAGAGGGCUCU	rs112644060	CGAGCCUCCUUCGGCUUUCCAGUUUGUCUCGGUCCUUUGGAACGUGGCAAACGUGGAAGCCGAGAGGGCUCU	9	U	C	-44.7	-41.1	0.0805369
hsa-mir-5686	UAUCGUAUCGUAUCGUAUCGUAUUGUAUUGUACUGUAUUGUAUUGUACUGUAUUGUAUCGUAUCGUAUCGUAUCGUAUCGUA	rs74791535	UAUCGUAUCGUAUCGUAUCUUAUUGUAUUGUACUGUAUUGUAUUGUACUGUAUUGUAUCGUAUCGUAUCGUAUCGUAUCGUA	20	G	U	-17.3	-15.9	0.0809249
hsa-mir-1254-1	GGUGGGAGGAUUGCUUGAGCCUGGAAGCUGGAGCCUGCAGUGAACUAUCAUUGUGCCACUGUACUCCAGCCUAGGCAACAAAAUGAAAUCCUGUCUA	rs138812323	GGUGGGAGGAUUGCUUGAACCUGGAAGCUGGAGCCUGCAGUGAACUAUCAUUGUGCCACUGUACUCCAGCCUAGGCAACAAAAUGAAAUCCUGUCUA	19	G	A	-39.5	-36.3	0.0810127
hsa-mir-5700	UUAAUUAAUGCAUUAAAUUAUUGAAGGCCCUUGGGCACCCCAGGCCUUCAAUAAUUUAAUGCAUUUAUUGA	rs151238394	UUAAUUAAUGCAUUAAAUUAUUGAAGGCCCUUGGGCACCCCAGGCCUUCAAUAAUUUAUUGCAUUUAUUGA	59	A	U	-39.2	-36	0.0816327
hsa-mir-4706	GCUACGGGGAGCGGGGAGGAAGUGGGCGCUGCUUCUGCGUUAUCUGGAAGGAGCAGCCCACUCCUGUCCUGGGCUCUGUGGU	rs192403921	GCUACGGGGAGCGGGGAGGAAGUGGGCGCUGCUUCUGCGUUAUCUGGAAGGAGCAGCCCACUCCUGUCCUGGGCUCUGUGUU	81	G	U	-47.7	-43.8	0.081761
hsa-mir-2110	CAGGGGUUUGGGGAAACGGCCGCUGAGUGAGGCGUCGGCUGUGUUUCUCACCGCGGUCUUUUCCUCCCACUCUUG	rs75407574	CAGGGGUUUGGGGAAACGGCCGCUGAGUGAGGCGUCGGCUGUGUUUCUCACCGCGGUCUUUUUCUCCCACUCUUG	63	C	U	-34.1	-31.3	0.0821114
hsa-mir-1237	GUGGGAGGGCCCAGGCGCGGGCAGGGGUGGGGGUGGCAGAGCGCUGUCCCGGGGGCGGGGCCGAAGCGCGGCGACCGUAACUCCUUCUGCUCCGUCCCCCAG	rs113909793	GUGGGAGGGCCCAGGCGCGGGCAGGGGUGGGGGUGGCAGAGCGCUGUCCCGGGGGCAGGGCCGAAGCGCGGCGACCGUAACUCCUUCUGCUCCGUCCCCCAG	57	G	A	-58.3	-53.5	0.0823328
hsa-mir-4441	CAGAGUCUCCUUCGUGUACAGGGAGGAGACUGUACGUGAGAGAUAGUCAGAUCCGCAUGUUAGAGCAGAGUCUCCUUCGUGUACAGGGAGGAGAUUGUAC	rs13401178	CAGAGUGUCCUUCGUGUACAGGGAGGAGACUGUACGUGAGAGAUAGUCAGAUCCGCAUGUUAGAGCAGAGUCUCCUUCGUGUACAGGGAGGAGAUUGUAC	7	C	G	-49.7	-45.6	0.082495
hsa-mir-516a-1	UCUCAGGCUGUGACCUUCUCGAGGAAAGAAGCACUUUCUGUUGUCUGAAAGAAAAGAAAGUGCUUCCUUUCAGAGGGUUACGGUUUGAGA	rs2569389	UCUCAGGUUGUGACCUUCUCGAGGAAAGAAGCACUUUCUGUUGUCUGAAAGAAAAGAAAGUGCUUCCUUUCAGAGGGUUACGGUUUGAGA	8	C	U	-49.7	-45.6	0.082495
hsa-mir-3920	ACUGAGUGAGGGAGUCAGAGAGUUAAGAGAAUUAGUACAGGUGAGAUUGUACUGAUUAUCUUAACUCUCUGACCCCCUCACUCAGU	rs140183909	ACUGAGUGAGGGAGUCAGAGAGUUAAAAGAAUUAGUACAGGUGAGAUUGUACUGAUUAUCUUAACUCUCUGACCCCCUCACUCAGU	27	G	A	-61.7	-56.6	0.082658
hsa-mir-3119-1	AUUAACUCUGGCUUUUAACUUUGAUGGCAAAGGGGUAGCUAAACAAUCUAUGUCUUUGCCAUCAAAGUUAAAAGCCAUAGUUAAU	rs58602811	AUUAACUCUGGCUUUUAACUUUGAUGGCCAAGGGGUAGCUAAACAAUCUAUGUCUUUGCCAUCAAAGUUAAAAGCCAUAGUUAAU	29	C	A	-45.3	-49.4	-0.0905077
hsa-mir-4442	GCGCCCUCCCUCUCUCCCCGGUGUGCAAAUGUGUGUGUGCGGUGUUAUGCCGGACAAGAGGGAGGUG	rs184785543	GCGCCCUCCCUCUCUCCCGGGUGUGCAAAUGUGUGUGUGCGGUGUUAUGCCGGACAAGAGGGAGGUG	19	G	C	-26.5	-28.9	-0.090566
hsa-mir-3612	GGGACUGGGGAUGAGGAGGCAUCUUGAGAAAUGGAAGGAAUGGGAUCUACUUCCAGUUCACUAGAGGCGUCCUGACACCCCUAGCUC	rs1683709	GGGACUGGGGAUGAGGAGGCAUCUUGAGAAAUGGAAGGAAUGGGAUCUACUUCCAGUUCACUAGAGACGUCCUGACACCCCUAGCUC	67	G	A	-34.9	-32	0.0830946
hsa-mir-4659a	GAAACUGCUGAAGCUGCCAUGUCUAAGAAGAAAACUUUGGAGAAAAAUUUUCUUCUUAGACAUGGCAACGUCAACAGUUUC	rs74578251	GAAACUACUGAAGCUGCCAUGUCUAAGAAGAAAACUUUGGAGAAAAAUUUUCUUCUUAGACAUGGCAACGUCAACAGUUUC	7	G	A	-43.3	-39.7	0.0831409
hsa-mir-627	UACUUAUUACUGGUAGUGAGUCUCUAAGAAAAGAGGAGGUGGUUGUUUUCCUCCUCUUUUCUUUGAGACUCACUACCAAUAAUAAGAAAUACUACUA	rs2620381	UACUUAUUACUGGUAGGGAGUCUCUAAGAAAAGAGGAGGUGGUUGUUUUCCUCCUCUUUUCUUUGAGACUCACUACCAAUAAUAAGAAAUACUACUA	17	U	G	-56.5	-51.8	0.0831858
hsa-mir-412	CUGGGGUACGGGGAUGGAUGGUCGACCAGUUGGAAAGUAAUUGUUUCUAAUGUACUUCACCUGGUCCACUAGCCGUCCGUAUCCGCUGCAG	rs139967426	CUGGGGUACGGGGAUGGAUGGUCGACCAGUUGGAAAGUAAUUGUUUCUAAUGUACUUCACCUGGUCCACUAGCUGUCCGUAUCCGCUGCAG	74	C	U	-34.7	-31.8	0.0835735
hsa-mir-552	AACCAUUCAAAUAUACCACAGUUUGUUUAACCUUUUGCCUGUUGGUUGAAGAUGCCUUUCAACAGGUGACUGGUUAGACAAACUGUGGUAUAUACA	rs189946363	AACCAUUCAAAUAUACCACAGCUUGUUUAACCUUUUGCCUGUUGGUUGAAGAUGCCUUUCAACAGGUGACUGGUUAGACAAACUGUGGUAUAUACA	22	U	C	-49.9	-45.7	0.0841683
hsa-mir-4520a	GUGUGCCACCUGCGUGUUUUCUGUCCAAAUCAGAAAAGGAUUUGGACAGAAAACACGCAGGAAGAAGGAA	rs8078913	GUGUGCCACCUGCGUGUUUUCUGUCCAAAUCAGAAAAGGAUUUGGACAGAAAACACGCAGAAAGAAGGAA	61	G	A	-41.5	-38	0.0843373
hsa-mir-4666b	UGUCUAAAUUGCAUGUCAGAUUGUAAUUCCCAGGCCCUUCCUCCAAUACUGGGAAUUACAAUUUGACAUGCAAUUUAGACA	rs140631495	UGUCUAAAUUGCAUGUCAGAUUGUAAUUCCGAGGCCCUUCCUCCAAUACUGGGAAUUACAAUUUGACAUGCAAUUUAGACA	31	C	G	-52.06	-47.66	0.0845179
hsa-mir-2117	GCUCUGAUUUACUUCUGUCCGGCAUGGUGAACAGCAGGAUUGGCUGUAGCUGUUCUCUUUGCCAAGGACAGAUCUGAUCU	rs186154593	GCUCUGAUUUACUUCUGUCCGGCAUGGUGAACAACAGGAUUGGCUGUAGCUGUUCUCUUUGCCAAGGACAGAUCUGAUCU	34	G	A	-33.1	-30.3	0.0845921
hsa-mir-548am	AGUUGGUGCAAAAGUAAUUGCGGUUUUUGCCGUCGAAAAUAAUGGCAAAAACUGCAGUUACUUUUGUACCAAUG	rs181147953	AGUUGGUGCCAAAGUAAUUGCGGUUUUUGCCGUCGAAAAUAAUGGCAAAAACUGCAGUUACUUUUGUACCAAUG	10	A	C	-48.2	-44.1	0.0850622
hsa-mir-5692c-1	UAUAACAUUGUAUAUACCCACUGUGAUAUUAAGAGUAAUAGCUCUCUAGGUUAUUAUGAAUAAUAUCACAGUAGGUGUACACAAUGUUGUA	rs111916540	UAUAACACUGUAUAUACCCACUGUGAUAUUAAGAGUAAUAGCUCUCUAGGUUAUUAUGAAUAAUAUCACAGUAGGUGUACACAAUGUUGUA	8	U	C	-43.4	-39.7	0.0852535
hsa-mir-5189	GGCCCGCCUUUUAGGGGCCUCGCUGUCUGGGCACAGGCGGAUGGACAGGCUGGCCUCUGGAUGACCUGCCAACCGUCAGAGCCCAGACCCACGUGGCCUCAGUUGGGGACCAGG	rs56292801	GGCCCGCCUUUUAGGAGCCUCGCUGUCUGGGCACAGGCGGAUGGACAGGCUGGCCUCUGGAUGACCUGCCAACCGUCAGAGCCCAGACCCACGUGGCCUCAGUUGGGGACCAGG	16	G	A	-58.6	-53.6	0.0853242
hsa-mir-1294	CACCUAAUGUGUGCCAAGAUCUGUUCAUUUAUGAUCUCACCGAGUCCUGUGAGGUUGGCAUUGUUGUCUGGCAUUGUCUGAUAUACAACAGUGCCAACCUCACAGGACUCAGUGAGGUGAAACUGAGGAUUAGGAAGGUGUA	rs189565536	CACCUAAUGUGUGCCAAGAUCUGUUCAUUUAUGAUCUCACCGAGUCCUGUGAGGUUGGCAUUUUUGUCUGGCAUUGUCUGAUAUACAACAGUGCCAACCUCACAGGACUCAGUGAGGUGAAACUGAGGAUUAGGAAGGUGUA	63	G	U	-70.2	-64.2	0.0854701
hsa-mir-944	GUUCCAGACACAUCUCAUCUGAUAUACAAUAUUUUCUUAAAUUGUAUAAAGAGAAAUUAUUGUACAUCGGAUGAGCUGUGUCUGGGAU	rs190786647	GUUCCAGACACAUCUCAUCUGAUAUACAAUAUUUUCUUAAAUUGUAUAAAGAGAAAUUAUUGUACAUCCGAUGAGCUGUGUCUGGGAU	69	G	C	-45.6	-41.7	0.0855263
hsa-mir-532	CGACUUGCUUUCUCUCCUCCAUGCCUUGAGUGUAGGACCGUUGGCAUCUUAAUUACCCUCCCACACCCAAGGCUUGCAAAAAAGCGAGCCU	rs190537859	CGACUUGCUUUCUCUCCUCCAUGCCUUGAGUGUAGGACCGUUGGCAUCUUAAUUACCCUCCCACACCCAAGGCUUGCAAAAAAGUGAGCCU	85	C	U	-25.72	-23.52	0.0855365
hsa-mir-297	UGUAUGUAUGUGUGCAUGUGCAUGUAUGUGUAUAUACAUAUAUAUGUAUUAUGUACUCAUAUAUCA	rs113258805	UGUAUGUAUGUGUGCAUGUGCAUGUAUGUGUAUAUACAUAUAUAUGUAUUAUGUACUUAUAUAUCA	58	C	U	-29.2	-26.7	0.0856164
hsa-mir-1185-2	UUUGGUACUUAAAGAGAGGAUACCCUUUGUAUGUUCACUUGAUUAAUGGCGAAUAUACAGGGGGAGACUCUCAUUUGCGUAUCAAA	rs11844707	UUUGGUACUUAAAGAGAGGAUACCCUUUGUAUGUUCACUUGAUUAAUGGCGAAUAUACAGGGGGAGACUCUCAUUUGCAUAUCAAA	79	G	A	-38.5	-35.2	0.0857143
hsa-mir-548ae-2	UGUGCAAAAGUAAUUGUGGUUUUUGUCAUUUAAAAGUAAUGGCAAAAACUGCAAUUACUUUCACACC	rs143705287	UGUGCAAAAGUAAUUGUGGUUUUUGUCACUUAAAAGUAAUGGCAAAAACUGCAAUUACUUUCACACC	29	U	C	-31.4	-28.7	0.0859873
hsa-mir-4999	AUAGAAAAUAAAACACAUACUGCUGUAUUGUCAGGUAGUGAUAGGAUUUAUCACUACCUGACAAUACAGUAUGUGUUUGUUUUAUAUAUUU	rs72996752	AUAGAAAAUAAAACACAUACUGCUGUAUCGUCAGGUAGUGAUAGGAUUUAUCACUACCUGACAAUACAGUAUGUGUUUGUUUUAUAUAUUU	29	U	C	-47.6	-43.5	0.0861345
hsa-mir-518a-1	UCUCAAGCUGUGACUGCAAAGGGAAGCCCUUUCUGUUGUCUGAAAGAAGAGAAAGCGCUUCCCUUUGCUGGAUUACGGUUUGAGA	rs79646188	UCUCAAGCUGUGACUGCAAAGGGAAGCCCUUUCUGUUGUCUGAAAGAAGAGAAAGCGCUUCCCUUUGCUGGAUUACGGUUGGAGA	81	U	G	-47.6	-43.5	0.0861345
hsa-mir-1324	CCUGAAGAGGUGCAUGAAGCCUGGUCCUGCCCUCACUGGGAACCCCCUUCCCUCUGGGUACCAGACAGAAUUCUAUGCACUUUCCUGGAGGCUCCA	rs149769501	CCUGAAGAGGUGCAUGCAGCCUGGUCCUGCCCUCACUGGGAACCCCCUUCCCUCUGGGUACCAGACAGAAUUCUAUGCACUUUCCUGGAGGCUCCA	17	A	C	-32.5	-29.7	0.0861538
hsa-mir-4305	CUGCCUUAGACCUAGACACCUCCAGUUCUGGGUUCUUAGAGGCCUAAUCCUCUACAAACUCAGUUUUCAGACUGUGAGGGAAAUUCUCUGUCUUAUUGCUUU	rs4636784	CUGCCUUAGACCUACACACCUCCAGUUCUGGGUUCUUAGAGGCCUAAUCCUCUACAAACUCAGUUUUCAGACUGUGAGGGAAAUUCUCUGUCUUAUUGCUUU	15	G	C	-33.3	-30.43	0.0861862
hsa-mir-4524a	GAACGAUAGCAGCAUGAACCUGUCUCACUGCAGAAUUAUUUUGAGACAGGCUUAUGCUGCUAUCCUUCA	rs60532713	GAACAAUAGCAGCAUGAACCUGUCUCACUGCAGAAUUAUUUUGAGACAGGCUUAUGCUGCUAUCCUUCA	5	G	A	-38.24	-34.94	0.0862971
hsa-mir-759	UAAUAAAUUAAAUGCCUAAACUGGCAGAGUGCAAACAAUUUUGACUCAGAUCUAAAUGUUUGCACUGGCUGUUUAAACAUUUAAUUUGUUA	rs144233096	UAAUAAAUUAAAUGCCUAAACUGGGAGAGUGCAAACAAUUUUGACUCAGAUCUAAAUGUUUGCACUGGCUGUUUAAACAUUUAAUUUGUUA	25	C	G	-32.4	-29.6	0.0864198
hsa-mir-466	GUGUGUGUAUAUGUGUGUUGCAUGUGUGUAUAUGUGUGUAUAUAUGUACACAUACACAUACACGCAACACACAUAUAUACAUGC	rs148367480	GUGUGUGUAUAUGUGUGUUGCAUGUGUGUAUAUGUGUGUAUAUAUGUACACAUACACAUACACGCAACACACCUAUAUACAUGC	73	A	C	-49.4	-45.1	0.0870445
hsa-mir-4745	GUGAGUGGGGCUCCCGGGACGGCGCCCGCCCUGGCCCUGGCCCGGCGACGUCUCACGGUCCC	rs139864698	GUGAGUGGGGCUCCCGGGACGGCACCCGCCCUGGCCCUGGCCCGGCGACGUCUCACGGUCCC	24	G	A	-31	-28.3	0.0870968
hsa-mir-4461	GAGUAGGCUUAGGUUAUGUACGUAGUCUAGGCCAUACGUGUUGGAGAUUGAGACUAGUAGGGCUAGGCCUACUG	rs76140598	GAGUAGGUUUAGGUUAUGUACGUAGUCUAGGCCAUACGUGUUGGAGAUUGAGACUAGUAGGGCUAGGCCUACUG	8	U	C	-26.2	-28.7	-0.0954198
hsa-mir-4273	UCCCCUGUGUGUGUUCUCUGAUGGACAGUAAGCCUUGACUUAUGGCUAAAUGCUUCUUCACAAUGGUCACAUGCAUAGGGCUUU	rs147751121	UCCCCUGUGUGUGUUCUCUGAUGGACAGUAAGCUUUGACUUAUGGCUAAAUGCUUCUUCACAAUGGUCACAUGCAUAGGGCUUU	34	C	U	-26.3	-24	0.0874525
hsa-mir-885	CCGCACUCUCUCCAUUACACUACCCUGCCUCUUCUCCAUGAGAGGCAGCGGGGUGUAGUGGAUAGAGCACGGGU	rs189766364	CCGCACUCUCUCCAUUACACUACCCUGCCUCUUCUCCAUGAGAGGCAGCGGGCUGUAGUGGAUAGAGCACGGGU	53	G	C	-44.5	-40.6	0.0876404
hsa-mir-3689a	CCUGGGAGGUGUGAUAUCAUGGUUCCUGGGAGGUGUGAUCCUGUGCUUCCUGGGAGGUGUGAUAUCGUGGUUCCUGGG	rs183874429	CCUGGGAGGUGUGAUAUCAUGGUUCCUGGGAGGUGUGAUCCUGUGCUUCCUGGGAGGUGUGAUUUCGUGGUUCCUGGG	64	A	U	-44.5	-40.6	0.0876404
hsa-mir-4662b	CACAAUUUCUAUUUAGCCAAUUGUCUAUCUUUAGGCAUUCAGAAUAGCUAAAGAUGGACAAUUGGCUAAAUAGACACUGUG	rs193002095	CACAAUUUCUAUUUAGCCAAUUGUCUAUCUUUAGGCAUUCAGAAUAGCUAAAGAUGGACAACUGGCUAAAUAGACACUGUG	62	U	C	-42.02	-38.32	0.0880533
hsa-mir-4482-1	AGUGAGCAACCCAGUGGGCUAUGGAAAUGUGUGGAAGAUGGCAUUUCUAUUUCUCAGUGGGGCUCUUACC	rs45596840	AGUGAGCAAUCCAGUGGGCUAUGGAAAUGUGUGGAAGAUGGCAUUUCUAUUUCUCAGUGGGGCUCUUACC	10	C	U	-28.3	-25.8	0.0883392
hsa-mir-548ab	AUGUUGGUGCAAAAGUAAUUGUGGAUUUUGCUAUUACUUGUAUUUAUUUGUAAUGCAAAACCCGCAAUUAGUUUUGCACCAACC	rs59323834	AUGUUGGUGCAAAAGUAAUUGUGAAUUUUGCUAUUACUUGUAUUUAUUUGUAAUGCAAAACCCGCAAUUAGUUUUGCACCAACC	24	A	G	-38.8	-42.6	-0.0979381
hsa-mir-548ap	ACCAAUUCCUAGGUUGGUGCAAAAGUAAUUGCGGUCUUUGUCAUUAAAACCAAUAACAAAAACCACAAUUACUUUUUACUGACCUAAAGAUUAAUU	rs150751643	ACCAAUUCCUAGGUUGGUGCAAAAGUAAUUGCGGUCUUUGUCAUUAAAACCAAUAACAAAAACAACAAUUACUUUUUACUGACCUAAAGAUUAAUU	64	C	A	-33.5	-30.5	0.0895522
hsa-mir-196a-2	UGCUCGCUCAGCUGAUCUGUGGCUUAGGUAGUUUCAUGUUGUUGGGAUUGAGUUUUGAACUCGGCAACAAGAAACUGCCUGAGUUACAUCAGUCGGUUUUCGUCGAGGGC	rs11614913	UGCUCGCUCAGCUGAUCUGUGGCUUAGGUAGUUUCAUGUUGUUGGGAUUGAGUUUUGAACUCGGCAACAAGAAACUGUCUGAGUUACAUCAGUCGGUUUUCGUCGAGGGC	78	C	U	-51.2	-46.6	0.0898438
hsa-mir-552	AACCAUUCAAAUAUACCACAGUUUGUUUAACCUUUUGCCUGUUGGUUGAAGAUGCCUUUCAACAGGUGACUGGUUAGACAAACUGUGGUAUAUACA	rs76067517	AACCAUUCAAAUAUACCACAGUUUGCUUAACCUUUUGCCUGUUGGUUGAAGAUGCCUUUCAACAGGUGACUGGUUAGACAAACUGUGGUAUAUACA	26	U	C	-49.9	-45.4	0.0901804
hsa-mir-4477b	ACCUCCUCCCGUGAAUCACAAAUGUCCUUAAUAGCAAUCCUUAAAUGCCAUUAAGGACAUUUGUGAUUGAUGGGAGGAGGA	rs71262206	ACCUCCUCCCGUGAAUCACAAAUGCCCUUAAUAGCAAUCCUUAAAUGCCAUUAAGGACAUUUGUGAUUGAUGGGAGGAGGA	25	U	C	-55.3	-50.3	0.0904159
hsa-mir-3171	UAUAUAUAGAGAUGUAUGGAAUCUGUAUAUAUCUAUAUAUAUGUGUAUAUAUAGAUUCCAUAAAUCUAUAUAUG	rs61972532	UAUAUAUAGAGAUGUAUGGAAUCUGUAUAUAUCUAUAUAUAUGUGUAUAUAUAGAUUUCAUAAAUCUAUAUAUG	58	C	U	-31.9	-29	0.0909091
hsa-mir-1227	GUGGGGCCAGGCGGUGGUGGGCACUGCUGGGGUGGGCACAGCAGCCAUGCAGAGCGGGCAUUUGACCCCGUGCCACCCUUUUCCCCAG	rs112440628	GUCGGGCCAGGCGGUGGUGGGCACUGCUGGGGUGGGCACAGCAGCCAUGCAGAGCGGGCAUUUGACCCCGUGCCACCCUUUUCCCCAG	3	G	C	-40.6	-36.9	0.091133
hsa-mir-3128	UUCCUCUGGCAAGUAAAAAACUCUCAUUUUCCUUAAAAAAUGAGAGUUUUUUACUUGCAAUAGGAA	rs61130794	UUCCUCUGGCAAGUAAAAAACUCUCAUUUUCCUUAAAAAAUGAGAGUUUUUUACUUGAAAUAGGAA	58	C	A	-35.1	-31.9	0.0911681
hsa-mir-548al	GGUCGGUGCAAAAGUAAUUGCUGUUUUUGCCAUUAAAAAUAAUGGCAUUAAAAGUAAUGGCAAAAACGGCAAUGACUUUUGUACCAAUCUAAUAUCU	rs145394973	GGUCGGUGCAAAAGUAAUUGCUGUUUUUGCCAUUAAAAAUAAUGGCAUUAAAAGUAAUGGCAAAAACGGCAAUGACAUUUGUACCAAUCUAAUAUCU	77	U	A	-44.9	-40.8	0.091314
hsa-mir-211	UCACCUGGCCAUGUGACUUGUGGGCUUCCCUUUGUCAUCCUUCGCCUAGGGCUCUGAGCAGGGCAGGGACAGCAAAGGGGUGCUCAGUUGUCACUUCCCACAGCACGGAG	rs187960998	UCACCUGGCCAUGUGACUUGUGGGCUUCCCUUUGUCAUCCUUCACCUAGGGCUCUGAGCAGGGCAGGGACAGCAAAGGGGUGCUCAGUUGUCACUUCCCACAGCACGGAG	44	G	A	-45.8	-41.6	0.0917031
hsa-mir-484	AGCCUCGUCAGGCUCAGUCCCCUCCCGAUAAACCCCUAAAUAGGGACUUUCCCGGGGGGUGACCCUGGCUUUUUUGGCG	rs112103086	AGCCUCGUCAGGCUCAGUCCCCUCCCGAUAAACCCCUAAAUAGGGACUUUCCCGGGGGGUGACCCUUGCUUUUUUGGCG	67	G	U	-33.8	-30.7	0.091716
hsa-mir-5691	GGACAAGCUUGCUCUGAGCUCCGAGAAAGCUGACAGACAGCUGCUUGGUGUUCAGAGCUUGUCUGUCC	rs112511786	GGACAAGCUUGCUCUGAGCUCGGAGAAAGCUGACAGACAGCUGCUUGGUGUUCAGAGCUUGUCUGUCC	22	C	G	-40.3	-36.6	0.0918114
hsa-mir-3938	AGGAAUUUUUAACCCGAUCACUAGAUUAUCUACAAGGGAAUUUUUUUUUAAUUUAAAAAAUUCCCUUGUAGAUAACCCGGUGGUCAGGUUGGAUGGCUCCAUG	rs189214432	AGGAAUUUUUAACCCGAUCACUAGAUUACCUACAAGGGAAUUUUUUUUUAAUUUAAAAAAUUCCCUUGUAGAUAACCCGGUGGUCAGGUUGGAUGGCUCCAUG	29	U	C	-50.1	-45.5	0.0918164
hsa-mir-5692a-1	GACAGUACAAAUAAUACCACAGUGGGUGUACCUCAUGUGUGUACACCCUGUGAUAUUAUUUGUAAUAUC	rs190440834	GACAGUACAAAUAAUACCACAGUGGGUGUACCUCAUGUGUGUACAUCCUGUGAUAUUAUUUGUAAUAUC	46	C	U	-28.3	-25.7	0.0918728
hsa-mir-3119-2	AUUAACUAUGGCUUUUAACUUUGAUGGCAAAGACAUAGAUUGUUUAGCUACCCCUUUGCCAUCAAAGUUAAAAGCCAGAGUUAAU	rs58602811	AUUAACUAUGGCUUUUAACUUUGAUGGCAAAGACAUAGAUUGUUUAGCUACCCCUUGGCCAUCAAAGUUAAAAGCCAGAGUUAAU	57	G	U	-40.1	-44.2	-0.102244
hsa-mir-570	CUAGAUAAGUUAUUAGGUGGGUGCAAAGGUAAUUGCAGUUUUUCCCAUUAUUUUAAUUGCGAAAACAGCAAUUACCUUUGCACCAACCUGAUGGAGU	rs9860655	CUAGAUAAGUUAUUAGGUGGGUGCAAAGGUAAUCGCAGUUUUUCCCAUUAUUUUAAUUGCGAAAACAGCAAUUACCUUUGCACCAACCUGAUGGAGU	34	C	U	-40	-44.1	-0.1025
hsa-mir-4696	CAAAGCCACUGCAAGACGGAUACUGUCAUCUAUUCCAGAAGAUGACAAUGUCCAUUUUGCAGUGGCUUUG	rs190821107	CAAAGCCACUGCAAGACGGAUACUGUCAUCUAUUCCAGAAGAUGACAAUGUCCAUUUUGCAGUGGCCUUG	67	U	C	-44.1	-40	0.0929705
hsa-mir-500a	GCUCCCCCUCUCUAAUCCUUGCUACCUGGGUGAGAGUGCUGUCUGAAUGCAAUGCACCUGGGCAAGGAUUCUGAGAGCGAGAGC	rs191321849	GCUCCCCCUCUCUAAUCCUUGCUACCUGGGUGAGAGUGCUGUCUGAAUACAAUGCACCUGGGCAAGGAUUCUGAGAGCGAGAGC	49	G	A	-38.7	-35.1	0.0930233
hsa-mir-3617	AGGUCAUAGAAAGACAUAGUUGCAAGAUGGGAUUAGAAACCAUAUGUCUCAUCAGCACCCUAUGUCCUUUCUCUGCCCU	rs80142005	AGGUCAUAGAAAGACAUAGUUGCAAGAUGGGAUUAGAAACCAUAUGUCUCAUCAGCACCCUAUGUCCUUUUUCUGCCCU	71	C	U	-27.9	-25.3	0.09319
hsa-mir-4454	CCGGAUCCGAGUCACGGCACCAAAUUUCAUGCGUGUCCGUGUGAAGAGACCACCA	rs180755717	CCGGAUCCGAGUCACGGCACCAAAUUUCAUGCGUGUCCGUGUGAAAAGACCACCA	46	G	A	-15	-13.6	0.0933333
hsa-mir-192	GCCGAGACCGAGUGCACAGGGCUCUGACCUAUGAAUUGACAGCCAGUGCUCUCGUCUCCCCUCUGGCUGCCAAUUCCAUAGGUCACAGGUAUGUUCGCCUCAAUGCCAGC	rs188630835	GCCGAGACCGAGUGCACAGGGCUCUGACCUAUGAAUUGACAGCCAGUGCUCUCGUCUCCCCUCUGGCUGCCAAUUCCACAGGUCACAGGUAUGUUCGCCUCAAUGCCAGC	79	U	C	-39.49	-35.79	0.0936946
hsa-mir-548l	UAUUAGGUUGGUGCAAAAGUAUUUGCGGGUUUUGUCGUAGAAAGUAAUGGCAAAAACUGCAGUUACUUGUGCACCAACCAAAUGCU	rs191135297	UAUUAGGUUGGUGCAAAAGUAUUUGCGGGUUUUGUCGUAGAAAGUAAUGGUAAAAACUGCAGUUACUUGUGCACCAACCAAAUGCU	51	C	U	-41.6	-37.7	0.09375
hsa-mir-136	UGAGCCCUCGGAGGACUCCAUUUGUUUUGAUGAUGGAUUCUUAUGCUCCAUCAUCGUCUCAAAUGAGUCUUCAGAGGGUUCU	rs147448304	UGAGCCCUCGGAGGACUCCAUUUGUUUUGAUGAUGGAUUCUUAUGCUCCCUCAUCGUCUCAAAUGAGUCUUCAGAGGGUUCU	50	A	C	-45.8	-41.5	0.0938865
hsa-mir-4289	CCUUGGGAGGGCAUUGUGCAGGGCUAUCAGGCAGUUUCCUGGGCCCUGUCUGCAGAGCCUAAACAGAUCA	rs148056946	CCUUGGGAGGGCAUUGUGCAGGGCUAUCAGGCAGUUUCCUGGGUCCUGUCUGCAGAGCCUAAACAGAUCA	44	C	U	-28.7	-26	0.0940767
hsa-mir-5194	AUUUCUUUGGGUUAACUUAAACUCAGCCCUUCUAGGCCCAUUCUUUUCACUCAGGAAUUGGAUAAGCUUUUCUGAGGGGUUUGGAAUGGGAUGGCAGGGAGAGUCACCAGACACCAUGAA	rs184695411	AUUUCUUUGGGUUAACUUAAACUCAGCCCUUCUAGGCCCAAUCUUUUCACUCAGGAAUUGGAUAAGCUUUUCUGAGGGGUUUGGAAUGGGAUGGCAGGGAGAGUCACCAGACACCAUGAA	41	U	A	-39.3	-35.6	0.0941476
hsa-mir-4804	UCAGUGUAUUUGGACGGUAAGGUUAAGCAAGGUGCGUCGUAUCUUGCUUAACCUUGCCCUCGAAAUACACUGA	rs116545232	UCAGUGUAUUUGGACGGUAAGGUUAAGCAAGGUGCGUCGUAUCUUGCUUAACCUUGCCCUCGAAAUACACCGA	71	U	C	-48.8	-44.2	0.0942623
hsa-mir-5700	UUAAUUAAUGCAUUAAAUUAUUGAAGGCCCUUGGGCACCCCAGGCCUUCAAUAAUUUAAUGCAUUUAUUGA	rs12314280	UUAAUUAAUGCAUUAAAUUACUGAAGGCCCUUGGGCACCCCAGGCCUUCAAUAAUUUAAUGCAUUUAUUGA	21	U	C	-39.2	-35.5	0.0943878
hsa-mir-4472-1	UGGCAGACCCUUGCUCUCUCACUCUCCCUAAUGGGGCUGAAGACAGCUCAGGGGCAGGGUGGGGGGUGUUGUUUUUGUUU	rs28655823	UGGCAGACCCUUGCUCUCUCACUCUCCCUAAUGGGGCUGAAGACAGCUCAGGGGCAGGGUCGGGGGUGUUGUUUUUGUUU	61	G	C	-34.8	-31.5	0.0948276
hsa-mir-609	UGCUCGGCUGUUCCUAGGGUGUUUCUCUCAUCUCUGGUCUAUAAUGGGUUAAAUAGUAGAGAUGAGGGCAACACCCUAGGAACAGCAGAGGAACC	rs74154754	UGCUCGGCUGUUCCUAGGGUGUUUCUCUCAUCUCUGGUCUAUAAUGGGUUAAAUAGUAGACAUGAGGGCAACACCCUAGGAACAGCAGAGGAACC	61	G	C	-56.9	-51.5	0.0949033
hsa-mir-5682	GGCCCAUGGGUCUUAUCCUGCAAGGUGCUGCAGAGACGAGGCCUGUAGCACCUUGCAGGAUAAGGUCUACUGGGCC	rs116794702	GACCCAUGGGUCUUAUCCUGCAAGGUGCUGCAGAGACGAGGCCUGUAGCACCUUGCAGGAUAAGGUCUACUGGGCC	2	G	A	-59.9	-54.1	0.096828
hsa-mir-2909	GGUGUUAGGGCCAACAUCUCUUGGUCUUUCCCCUGUGGUCCCAAGAUGGCUGUUGCAACUUAACGCCAU	rs140415109	GGUGUUAGGGCCAACAUCUCUUGGUCUUUCCCCUGUGGUCCCAAGAUGGCUGUUGCAACUUAAUGCCAU	64	C	U	-25.8	-23.3	0.0968992
hsa-mir-3616	UGUCACUCCGCCAGCAUCAUGAAGUGCACUCAUGAUAUGUUUGCCCCAUCAGCGUGUCACGAGGGCAUUUCAUGAUGCAGGCGGGGUUGGCA	rs192179398	UGUCACUCCACCAGCAUCAUGAAGUGCACUCAUGAUAUGUUUGCCCCAUCAGCGUGUCACGAGGGCAUUUCAUGAUGCAGGCGGGGUUGGCA	10	G	A	-55.7	-50.3	0.0969479
hsa-mir-449c	GCUGGGAUGUGUCAGGUAGGCAGUGUAUUGCUAGCGGCUGUUAAUGAUUUUAACAGUUGCUAGUUGCACUCCUCUCUGUUGCAUUCAGAAGC	rs146466616	GCUGGGAUGUGUCAGGUAGGCAGUGUAUUGCCAGCGGCUGUUAAUGAUUUUAACAGUUGCUAGUUGCACUCCUCUCUGUUGCAUUCAGAAGC	32	U	C	-46.4	-41.9	0.0969828
hsa-mir-377	UUGAGCAGAGGUUGCCCUUGGUGAAUUCGCUUUAUUUAUGUUGAAUCACACAAAGGCAACUUUUGUUUG	rs189165474	UUGAGCAGAGGUUGUCCUUGGUGAAUUCGCUUUAUUUAUGUUGAAUCACACAAAGGCAACUUUUGUUUG	15	C	U	-27.8	-25.1	0.0971223
hsa-mir-3156-2	UGCAGAAGAAAGAUCUGGAAGUGGGAGACACUUUCACUAUAUAUAGUGGCUCCCACUUCCAGAUCUUUCUCUCUGUA	rs113478966	UGCAGAAGAAAGAUCUGGAAGUGGGAGACACUUUCACUAUAUAUAGUGGCCCCCACUUCCAGAUCUUUCUCUCUGUA	51	U	C	-49.4	-44.6	0.097166
hsa-mir-3152	GUGCAGAGUUAUUGCCUCUGUUCUAACACAAGACUAGGCUUCCCUGUGUUAGAAUAGGGGCAAUAACUCUGCAC	rs13299349	GUGCAGAGUUAUUGCCUCUGUUCUAACACAAGACUAGGCUUCCCUGUGUUAGAAUAAGGGCAAUAACUCUGCAC	57	G	A	-50.1	-45.2	0.0978044
hsa-mir-4719	ACAAUGAUGACUUGUAUGUUAUAGAUUUGUGAUUACAUUAAAACUUAAAAUUUCACAAAUCUAUAAUAUGCAGGUCAUCACUGU	rs183003003	ACAAUGAUGACUUGUAUGCUAUAGAUUUGUGAUUACAUUAAAACUUAAAAUUUCACAAAUCUAUAAUAUGCAGGUCAUCACUGU	19	U	C	-40.85	-36.85	0.0979192
hsa-mir-4538	GAGCUUGGAUGAGCUGGGCUGAACUGGGCUGGGUUGAGCUGGGCUGGGCUGAGUUGAGCCAGGCUGAUCUGGGCUGAG	rs115833427	GAGCUUGGAUGAGCUGGGCUGAACUGGGCUGGGUUGAGCUGGGCUGGGCUGAGUUGAGCCAGACUGAUCUGGGCUGAG	63	G	A	-44.9	-40.5	0.0979955
hsa-mir-5090	UCUGAGGUACCCGGGGCAGAUUGGUGUAGGGUGCAAAGCCUGCCCGCCCCCUAAGCCUUCUGCCCCCAACUCCAGCCUGUCAGGA	rs3823658	UCUGAGGUACCCAGGGCAGAUUGGUGUAGGGUGCAAAGCCUGCCCGCCCCCUAAGCCUUCUGCCCCCAACUCCAGCCUGUCAGGA	13	G	A	-35.3	-31.84	0.098017
hsa-mir-517a	UCUCAGGCAGUGACCCUCUAGAUGGAAGCACUGUCUGUUGUAUAAAAGAAAAGAUCGUGCAUCCCUUUAGAGUGUUACUGUUUGAGA	rs188936188	UCUCAGGCAGUGACCCUCUAGAUGGAAGCACUGUCUGUUGUAUAAAAGAAAAGAUCGUGCAUACCUUUAGAGUGUUACUGUUUGAGA	63	C	A	-42.8	-38.6	0.0981308
hsa-mir-3679	CGUGGUGAGGAUAUGGCAGGGAAGGGGAGUUUCCCUCUAUUCCCUUCCCCCCAGUAAUCUUCAUCAUG	rs139701217	CGUGGUGAGGAUAUGGCAGGGAAGGGGAGUUUCCCUCUAUUCCCUUCCCCCCAGUAAACUUCAUCAUG	58	U	A	-34.6	-31.2	0.0982659
hsa-mir-5686	UAUCGUAUCGUAUCGUAUCGUAUUGUAUUGUACUGUAUUGUAUUGUACUGUAUUGUAUCGUAUCGUAUCGUAUCGUAUCGUA	rs111967065	UAUCCUAUCGUAUCGUAUCGUAUUGUAUUGUACUGUAUUGUAUUGUACUGUAUUGUAUCGUAUCGUAUCGUAUCGUAUCGUA	5	G	C	-17.3	-15.6	0.0982659
hsa-mir-3908	GCCUGAGCAAUGUAGGUAGACUGUUUCUAAAAAAAUAAAAAGUUAAAAAAAUUUAUGUUAACGUGUAAUGUGUUUACUAAUUUUUUUUUUUUUUUUUGGAGACAGAGUCUCCCUCUGUCGCCAGGC	rs61953551	GCCUGAGCAAUGUAGGUAGACUGUUUCUAAAAAAAUAAAAAGUUAAAAAAAUUUAUGUUAACGUGUAAUGUGUUUACUAAUUUUUUUUUUUUUUUUUGUAGACAGAGUCUCCCUCUGUCGCCAGGC	99	G	U	-37.6	-33.9	0.0984043
hsa-mir-520g	UCCCAUGCUGUGACCCUCUAGAGGAAGCACUUUCUGUUUGUUGUCUGAGAAAAAACAAAGUGCUUCCCUUUAGAGUGUUACCGUUUGGGA	rs182126774	UCCCAUGCUGUGACCCUGUAGAGGAAGCACUUUCUGUUUGUUGUCUGAGAAAAAACAAAGUGCUUCCCUUUAGAGUGUUACCGUUUGGGA	18	C	G	-41.62	-37.52	0.0985103
hsa-mir-4296	UUGGGCUUUGAUGUGGGCUCAGGCUCAGAGGGCUGAAGUGGUUGUGGGGAGGGGCUUCUGGGGACUGUGUCCAUGUCUCUGUCGUUUU	rs182347826	UUGGGCUUUGAUGUGGUCUCAGGCUCAGAGGGCUGAAGUGGUUGUGGGGAGGGGCUUCUGGGGACUGUGUCCAUGUCUCUGUCGUUUU	17	G	U	-33.43	-30.13	0.0987137
hsa-mir-3678	GAAUCCGGUCCGUACAAACUCUGCUGUGUUGAAUGAUUGGUGAGUUUGUUUGCUCAUUGAUUGAAUCACUGCAGAGUUUGUACGGACCGGAUUC	rs34571046	GAAUCCAGUCCGUACAAACUCUGCUGUGUUGAAUGAUUGGUGAGUUUGUUUGCUCAUUGAUUGAAUCACUGCAGAGUUUGUACGGACCGGAUUC	7	G	A	-61.6	-55.5	0.099026
hsa-mir-4502	AGCCUUUAGCAAGUUGUAAUCUUUUUGCUGAUGGAGGGUCUUGCCUCCAUGGGGAUGGCUGAUGAUGAUGGUGCUGAAGGC	rs17338452	AGCCUUUAGCAAGUUGUAAUCUUUUUGCUGAUGGAGGGUCUUGCCUCCAUGGGGAUGGCUGAUGAUGAUGGUGCCGAAGGC	75	U	C	-35.2	-31.7	0.0994318
hsa-mir-4258	ACGCCCCCCGCCCCGCCACCGCCUUGGAGGCUGACCUCUUACUUUCGGUCGGUCUUCUUCCCUGGGCUUGGUUUGGGGGCGGGGGAGUGUC	rs112752440	ACGCCCCCCGCCCCGCCACCGCCUUGGAGGCUCACCUCUUACUUUCGGUCGGUCUUCUUCCCUGGGCUUGGUUUGGGGGCGGGGGAGUGUC	33	G	C	-55.3	-49.8	0.0994575
hsa-mir-4296	UUGGGCUUUGAUGUGGGCUCAGGCUCAGAGGGCUGAAGUGGUUGUGGGGAGGGGCUUCUGGGGACUGUGUCCAUGUCUCUGUCGUUUU	rs143020563	UUGGGCUUUGAUGUGGGCUCAGGCUCAGAGGGCUGAAGUGGUUGUGGGGAGGGGCUUCUGGGGACUAUGUCCAUGUCUCUGUCGUUUU	67	G	A	-33.43	-30.1	0.0996111
hsa-mir-3144	AACUACACUUUAAGGGGACCAAAGAGAUAUAUAGAUAUCAGCUACCUAUAUACCUGUUCGGUCUCUUUAAAGUGUAGUU	rs67106263	AACUACACUUUAAGGGGACCAAAGAGAUAUAUAGAUAUCAGCUACCUAUAUACCUGUUCAGUCUCUUUAAAGUGUAGUU	60	G	A	-37.1	-33.4	0.0997305
hsa-mir-4679-1	GUCUUUUUUCUGUGAUAGAGAUUCUUUGCUUUGUUAGAAACAAAAAGCAAAGAAUCUCUAUCACAGAAAAAAGAU	rs72810954	GUCUUUUUUCUGUGAUAGAGAUUCUUUGCUUUGUUAGAAACAAAAAACAAAGAAUCUCUAUCACAGAAAAAAGAU	47	G	A	-47.1	-42.4	0.0997877
hsa-mir-577	UGGGGGAGUGAAGAGUAGAUAAAAUAUUGGUACCUGAUGAAUCUGAGGCCAGGUUUCAAUACUUUAUCUGCUCUUCAUUUCCCCAUAUCUACUUAC	rs34115976	UGGGGGAGUGAAGAGUAGAUAAAAUAUUGGUACCUGAUGAAUCUGAGGCCAGGUUUCAAUACUUUAUCUGCUCUUCAUUUCCGCAUAUCUACUUAC	83	C	G	-49.02	-44.12	0.0999592
hsa-mir-5697	AGCAUAUUCUCAAGUAGUUUCAUGAUAAAGGGUGUAUGAGAGAUCAACCCUUUAUCAUGAAACGCUUGAGGAUACGCU	rs116657308	AGCAUAUUCUCAAGUAGUUUCAUGAUAAAGGGUGUAUGAGAGAUCAACCGUUUAUCAUGAAACGCUUGAGGAUACGCU	50	C	G	-43.8	-39.4	0.100457
hsa-mir-4440	CUCUCACCAAGCAAGUGCAGUGGGGCUUGCUGGCUUGCACCGUGACUCCCUCUCACCAAGCAAGUGUCGUGGGGCUUGCUGGCUUGCACUGUGAAGAU	rs149465275	CUCUCACCAAGCAAGUGCAGUGGGGCUUGCUGGCUUGCACCGUGACUCCCUCUCACCAAGCAAGUGUCGUGGGGCUUGCUGGAUUGCACUGUGAAGAU	83	C	A	-39.6	-35.6	0.10101
hsa-mir-513c	GCGUACAGUGCCUUUCUCAAGGAGGUGUCGUUUAUGUGAACUAAAAUAUAAAUUUCACCUUUCUGAGAAGAGUAAUGUACAGCA	rs145416750	GCAUACAGUGCCUUUCUCAAGGAGGUGUCGUUUAUGUGAACUAAAAUAUAAAUUUCACCUUUCUGAGAAGAGUAAUGUACAGCA	3	G	A	-36.6	-32.9	0.101093
hsa-mir-1255a	AUUGGAAAUCCUUUGAGUUGCUUCUCAAGGAUGAGCAAAGAAAGUAGAUUUUUUAGAUUCUAAAGAAACUAUCUUCUUUGCUCAUCCUUGAGAAGCAACUCCUUAUCCAUUAA	rs192307370	AUUGGAAAUCCUUUGAGUUGCUUCUCAAGGAUGAGCAAAUAAAGUAGAUUUUUUAGAUUCUAAAGAAACUAUCUUCUUUGCUCAUCCUUGAGAAGCAACUCCUUAUCCAUUAA	40	G	U	-61.3	-55.1	0.101142
hsa-mir-3661	CACCUUCUCGCAGAGGCUCUUGACCUGGGACUCGGACAGCUGCUUGCACUCGUUCAGCUGCUCGAUCCACUGGUCCAGCUCCUUGGUGAACACCUU	rs146757680	CACCUUCUCGCAGAGGCUCUUGACCUGGGACUCGGACAGCUGCUUGCACUCGUUCAGCUGCUCGAUCCACUGGUCCAGCUCCUUGGUAAACACCUU	88	G	A	-36.4	-32.7	0.101648
hsa-mir-933	ACUUGGGUCAGUUCAGAGGUCCUCGGGGCGCGCGUCGAGUCAGCCGUGUGCGCAGGGAGACCUCUCCCACCCACAGU	rs182717619	ACUUGGGUCAGUUCAGAGGUCCUCGGGGCUCGCGUCGAGUCAGCCGUGUGCGCAGGGAGACCUCUCCCACCCACAGU	30	G	U	-35.4	-31.8	0.101695
hsa-mir-5189	GGCCCGCCUUUUAGGGGCCUCGCUGUCUGGGCACAGGCGGAUGGACAGGCUGGCCUCUGGAUGACCUGCCAACCGUCAGAGCCCAGACCCACGUGGCCUCAGUUGGGGACCAGG	rs80296158	GGCCCGCCUUUUAGGGGCCUCGCUGUCUGGGCACAGGCGGAUGGACAGGCUGGCCUCUGGAUGACCUGCCAACCCUCAGAGCCCAGACCCACGUGGCCUCAGUUGGGGACCAGG	75	C	G	-52.6	-58.6	-0.114068
hsa-mir-4659b	CUGUUGACGUUGCCAUGUCUAAGAAGAAAAUUUUUCUCCAAAGUUUUCUUCUUAGACAUGGCAGCUUCAGCAG	rs74578251	CUGUUGACGUUGCCAUGUCUAAGAAGAAAAUUUUUCUCCAAAGUUUUCUUCUUAGACAUGGCAGCUUCAGUAG	71	C	U	-47.7	-42.8	0.102725
hsa-mir-4312	GAAAGGUUGGGGGCACAGAGAGCAAGGAGCCUUCCCCAGAGGAGUCAGGCCUUGUUCCUGUCCCCAUUCCUCAGAG	rs79711957	GAAAGUUUGGGGGCACAGAGAGCAAGGAGCCUUCCCCAGAGGAGUCAGGCCUUGUUCCUGUCCCCAUUCCUCAGAG	6	G	U	-33	-29.6	0.10303
hsa-mir-5688	GAAACACUUUGCCUUUUUACAGGAGUUUAUUAUGUUUUGGACAUAGAAACAUAACAAACACCUGUAAAACAGCAAAGUGUUUC	rs17022731	GAAACACUUCGCCUUUUUACAGGAGUUUAUUAUGUUUUGGACAUAGAAACAUAACAAACACCUGUAAAACAGCAAAGUGUUUC	10	U	C	-39.7	-35.6	0.103275
hsa-mir-4528	UAUUCUACUGAGAGUACAGAUCUUUAUAUAUAUGAUCAUUAUAUGUAUGAUGAGAUCAUUAUAUGUAUGAUCUGGACACCCAGUAGAAUC	rs193204575	UAUUCUACUGAGAGUACAGAUCUUUAUAUAUAUGAUCAUUAUAUGUAUGAUGAGAUCAUUAUAUGUAUAAUCUGGACACCCAGUAGAAUC	69	G	A	-32.9	-29.5	0.103343
hsa-mir-1255b-2	UCUUACGGAUGAGCAAAGAAAGUGGUUUGCGCCUCAAGAAACCACUUUCUUUGCUCAUCCAUAAGGA	rs189709980	UCUUACCGAUGAGCAAAGAAAGUGGUUUGCGCCUCAAGAAACCACUUUCUUUGCUCAUCCAUAAGGA	7	G	C	-40.6	-36.4	0.103448
hsa-mir-5089	AAGGACUUCAGUGGGAUUUCUGAGUAGCAUCCUUGGAAUCUGCACUCAAGGGAUGCUACUCGGAAAUCCCACUGAAGUCCUUUU	rs111444930	AAGGACUUCAGUGGGAUUUCUGAGUAGCAUCCUUGGAAUCUGCACUCAAGGGAUACUACUCGGAAAUCCCACUGAAGUCCUUUU	55	G	A	-63.5	-56.9	0.103937
hsa-mir-3159	CCAAAGUCCUAGGAUUACAAGUGUCGGCCACGGGCUGGGCACAGUGGCUCACGCCUGUAAUCCCAGCAUUUUGG	rs79957895	CCAAAGUCCUAGGAUUACAAAUGUCGGCCACGGGCUGGGCACAGUGGCUCACGCCUGUAAUCCCAGCAUUUUGG	21	G	A	-36.4	-32.6	0.104396
hsa-mir-3656	CUUUCGGCCAGCGGGACGGCAUCCGAGGUGGGCUAGGCUCGGGCCCGUGGCGGGUGCGGGGGUGGGAGG	rs143177856	CUUUCGGCCAGCGGGACGGCAUCCGAGGUGGGCUAGGCUCGGGCCCGUGGCGGGUGCGGGGAUGGGAGG	62	G	A	-31.5	-28.21	0.104444
hsa-mir-548t	AGGGUGGUGCAAAAGUGAUCGUGGUUUUUGCAAUUUUUUAAUGACAAAAACCACAAUUACUUUUGCACCAACCU	rs73872515	AGGGUGGUGCAAAAGUGAUCGUGGUUUUUGCAAUUUUUUAAUGACAAAACCCACAAUUACUUUUGCACCAACCU	50	A	C	-40.2	-36	0.104478
hsa-mir-3140	CCUCUUGAGGUACCUGAAUUACCAAAAGCUUUAUGUAUUCUGAAGUUAUUGAAAAUAAGAGCUUUUGGGAAUUCAGGUAGUUCAGGAGUG	rs116239055	CCUCUUGAGGUACCUGAAUUACCAAAAGCUUUAUGUAUUCUGAAGUUAUUGAAAAUAAGAGCUUUUGGGAAUUCAGGUAGUUCAGGCGUG	87	A	C	-43	-38.5	0.104651
hsa-mir-4706	GCUACGGGGAGCGGGGAGGAAGUGGGCGCUGCUUCUGCGUUAUCUGGAAGGAGCAGCCCACUCCUGUCCUGGGCUCUGUGGU	rs2296319	GCUACGGGGAGCGGGGAGGAAGUAGGCGCUGCUUCUGCGUUAUCUGGAAGGAGCAGCCCACUCCUGUCCUGGGCUCUGUGGU	24	G	A	-47.7	-42.7	0.104822
hsa-mir-4265	UGCAGUGGGUUGGAGCUUCAGCCUACACCUGUAAAGAAUUGGUCAGCCUGGGGACUGGUGAUCUCUGCAGCUGUGGGCUCAGCUCUGGGCUGGGCCUGG	rs4676066	UGCAGUGGGUUGGAGCUUCAGCCUACACCUGUAAAGAAUUGGUCAGCCUGGGGACUGGUGAUCUCUGCAGCUGUGGGCUCAACUCUGGGCUGGGCCUGG	82	G	A	-42.8	-38.3	0.10514
hsa-mir-802	GUUCUGUUAUUUGCAGUCAGUAACAAAGAUUCAUCCUUGUGUCCAUCAUGCAACAAGGAGAAUCUUUGUCACUUAGUGUAAUUAAUAGCUGGAC	rs184815008	GUUCUGUUAUUUGCAGUCAGUAACAAAGAUUCAUCCUUGUGUCCAUCAUGCAACAAGGAGAAUCUUUGUCACUUAGCGUAAUUAAUAGCUGGAC	77	U	C	-35	-31.3	0.105714
hsa-mir-4634	GGACAAGGGCGGCGCGACCGGCCCGGGGCUCUUGGGCGGCCGCGUUUCCCCUCC	rs7709117	GGACAAGGGCGGCGCGACCGGCCCGGGGCUCUUGGGCAGCCGCGUUUCCCCUCC	38	A	G	-26.2	-29.3	-0.118321
hsa-mir-5196	UCUGAGGAGACCUGGGCUGUCAGAGGCCAGGGAAGGGGACGAGGGUUGGGGAACAGGUGGUUAGCACUUCAUCCUCGUCUCCCUCCCAGGUUAGAAGGGCCCCCCUCUCUGAAGG	rs139502169	UCUGAGGAGACCUGGGCUGUCAGAGGCCAGGGAAGGGGACGAGGGUUGGGGAACAGGUGGUUAGCACUUCAUCCUCAUCUCCCUCCCAGGUUAGAAGGGCCCCCCUCUCUGAAGG	77	G	A	-53.8	-48.1	0.105948
hsa-mir-5197	UAUGGGAUUCCACAGACAAUGAGUAUCAAUGGCACAAACUCAUUCUUGAAUUUUUGCCAGUUCAAGAAGAGACUGAGUCAUCGAAUGCUCUAAAUGUCACUUCACCUCAUGU	rs77549240	UAUGGGAUUCCACAGACAAUGAGUAUCAAUGGCACAAACUCAUUCUUGAAUUUUUGCCAGUUCAAGAAGAUACUGAGUCAUCGAAUGCUCUAAAUGUCACUUCACCUCAUGU	71	G	U	-32.86	-29.36	0.106512
hsa-mir-1245a	AUUUAUGUAUAGGCCUUUAGAUCAUCUGAUGUUGAAUACUCUUUAAGUGAUCUAAAGGCCUACAUAUAAA	rs113906492	AUUUUUGUAUAGGCCUUUAGAUCAUCUGAUGUUGAAUACUCUUUAAGUGAUCUAAAGGCCUACAUAUAAA	5	A	U	-30.9	-27.6	0.106796
hsa-mir-130b	GGCCUGCCCGACACUCUUUCCCUGUUGCACUACUAUAGGCCGCUGGGAAGCAGUGCAAUGAUGAAAGGGCAUCGGUCAGGUC	rs140403670	GGCCUGCCCGACACUCUUUCCCUGUUGCACUACUAUAGGCCGCUGGGAAGCAGUGCAAUGAUGAAAGGACAUCGGUCAGGUC	69	G	A	-36.4	-32.5	0.107143
hsa-mir-4671	UAUUUUAAGACCGAAGACUGUGCGCUAAUCUCUUAGCACUGAAGAUUAGUGCAUAGUCUUUGGUCUCAAAAUA	rs877722	UAUUUUAAGACCGAAGACUGUGCGCUAAUCUCUUAGCACUGAAGUUUAGUGCAUAGUCUUUGGUCUCAAAAUA	45	A	U	-42	-37.5	0.107143
hsa-mir-566	GCUAGGCGUGGUGGCGGGCGCCUGUGAUCCCAACUACUCAGGAGGCUGGGGCAGCAGAAUCGCUUGAACCCGGGAGGCGAAGGUUGCAGUGAGC	rs187238646	GCUAGGCGUGGUGGCGGGCGCCUGUGAUCCCAACUACUCAGGAGGCUGGGGCAGCAGAAUCGCUUGAACCCGGGAGGUGAAGGUUGCAGUGAGC	78	C	U	-30.8	-27.5	0.107143
hsa-mir-367	CCAUUACUGUUGCUAAUAUGCAACUCUGUUGAAUAUAAAUUGGAAUUGCACUUUAGCAAUGGUGAUGG	rs150161032	CCAUUACUGCUGCUAAUAUGCAACUCUGUUGAAUAUAAAUUGGAAUUGCACUUUAGCAAUGGUGAUGG	10	U	C	-28.9	-25.8	0.107266
hsa-mir-1290	GAGCGUCACGUUGACACUCAAAAAGUUUCAGAUUUUGGAACAUUUCGGAUUUUGGAUUUUUGGAUCAGGGAUGCUCAA	rs75705742	GAGUGUCACGUUGACACUCAAAAAGUUUCAGAUUUUGGAACAUUUCGGAUUUUGGAUUUUUGGAUCAGGGAUGCUCAA	4	C	U	-23.3	-20.8	0.107296
hsa-mir-1539	GGCUCUGCGGCCUGCAGGUAGCGCGAAAGUCCUGCGCGUCCCAGAUGCCC	rs111715115	GGCUCUGCGGCCUGCAGGUAGCGCGAAAGUCCUGCGCGUCCCAGAUGUCC	48	C	U	-25.1	-22.4	0.10757
hsa-mir-3193	UCCUGCGUAGGAUCUGAGGAGUGGACGAGUCUCAUUACCCAGCUCCUGAGCAGGA	rs189139281	UCCUGCGUAGGAUCUGAGGAGUGGACGAGUCUCAUUACCCAGCUUCUGAGCAGGA	45	C	U	-26.9	-24	0.107807
hsa-mir-184	CCAGUCACGUCCCCUUAUCACUUUUCCAGCCCAGCUUUGUGACUGUAAGUGUUGGACGGAGAACUGAUAAGGGUAGGUGAUUGA	rs145763978	CCAGUCACGUCGCCUUAUCACUUUUCCAGCCCAGCUUUGUGACUGUAAGUGUUGGACGGAGAACUGAUAAGGGUAGGUGAUUGA	12	C	G	-37.9	-33.8	0.108179
hsa-mir-5688	GAAACACUUUGCCUUUUUACAGGAGUUUAUUAUGUUUUGGACAUAGAAACAUAACAAACACCUGUAAAACAGCAAAGUGUUUC	rs188257769	GAAACACUUUGCCUUUUUACAGGAGUUUAUUAAGUUUUGGACAUAGAAACAUAACAAACACCUGUAAAACAGCAAAGUGUUUC	33	U	A	-39.7	-35.4	0.108312
hsa-mir-1283-2	CUCAAGCUGUGAGUCUACAAAGGAAAGCGCUUUCUGUUGUCUGAAAGAAAAGAAAUCGCUUCCCUUUGGAGUGUUACGGUUUGAGAA	rs71363366	CUCAAGCUGUGAGUCUACAAAGGAAAGCGCUUUCUGUUGUCUGAAAGAAAAGAAAUCGCUUCCGUUUGGAGUGUUACGGUUUGAGAA	64	C	G	-37.8	-33.7	0.108466
hsa-mir-4474	UUGCCUACCUUGUUAGUCUCAUGAUCAGACACAAAUAUGGCUCUUUGUGGCUGGUCAUGAGGCUAACAAGGUAGGCAC	rs74428911	UUGCCUACCUUGUUAGUCUCAUGAUCAGACACAAAUAUGGCUCUUUGUGGCUGGUCAUGAGGCUAAAAAGGUAGGCAC	67	C	A	-55.3	-49.3	0.108499
hsa-mir-523	UCUCAUGCUGUGACCCUCUAGAGGGAAGCGCUUUCUGUUGUCUGAAAGAAAAGAACGCGCUUCCCUAUAGAGGGUUACCCUUUGAGA	rs112495387	UCUCAUGCUGUGACCCUCUAGAGGGAAGCACUUUCUGUUGUCUGAAAGAAAAGAACGCGCUUCCCUAUAGAGGGUUACCCUUUGAGA	30	G	A	-49.6	-44.2	0.108871
hsa-mir-4298	GGGGAGGUACCUGGGACAGGAGGAGGAGGCAGCCUUGCCUCAGAAACCAAACUGUCAAAAGUGUAGGUUCCAC	rs112839927	GGUGAGGUACCUGGGACAGGAGGAGGAGGCAGCCUUGCCUCAGAAACCAAACUGUCAAAAGUGUAGGUUCCAC	3	G	U	-26.6	-23.7	0.109023
hsa-mir-499b	GGAAGCAGCACAGACUUGCUGUGAUGUUCACGUGGAGAGGAGUUAAACAUCACUGCAAGUCUUAACAGCCGCC	rs150018420	GGAAGCAGCACAGACUUGCUAUGAUGUUCACGUGGAGAGGAGUUAAACAUCACUGCAAGUCUUAACAGCCGCC	21	G	A	-24.7	-22	0.109312
hsa-mir-5194	AUUUCUUUGGGUUAACUUAAACUCAGCCCUUCUAGGCCCAUUCUUUUCACUCAGGAAUUGGAUAAGCUUUUCUGAGGGGUUUGGAAUGGGAUGGCAGGGAGAGUCACCAGACACCAUGAA	rs188308370	AUUUCUUUGGGUUAACUUAAACUCAGCCCUUCUAGGCCCUUUCUUUUCACUCAGGAAUUGGAUAAGCUUUUCUGAGGGGUUUGGAAUGGGAUGGCAGGGAGAGUCACCAGACACCAUGAA	40	A	U	-39.3	-35	0.109415
hsa-mir-3618	UAAGCUGAGUGCAUUGUGAUUUCCAAUAAUUGAGGCAGUGGUUCUAAAAGCUGUCUACAUUAAUGAAAAGAGCAAUGUGGCCAGCUUG	rs12159555	UAAGCUGAGUGCAUUGUGAUUUCCAAUAAUUGAGGCAGUGGUUCUAAAAGCUGUGUACAUUAAUGAAAAGAGCAAUGUGGCCAGCUUG	55	C	G	-29.2	-26	0.109589
hsa-mir-3146	GCUAAGUCCCUUCUUUCUAUCCUAGUAUAACUUGAAGAAUUCAAAUAGUCAUGCUAGGAUAGAAAGAAUGGGACUUGGC	rs143801795	GCUAAGUCCCUUCUUUCUAUCCUAGUAUAACUUGAAGAAUUCAAAUAGUCAUGCUAGGAUAGAAAGAAUGGGACUUGAC	78	G	A	-46.5	-41.4	0.109677
hsa-mir-623	GUACACAGUAGAAGCAUCCCUUGCAGGGGCUGUUGGGUUGCAUCCUAAGCUGUGCUGGAGCUUCCCGAUGUACUCUGUAGAUGUCUUUGCACCUUCUG	rs192917405	GUACACAGUAGAAGCAUCCCUUGCAGGGGCUGUUGGGUUGCAUCCUAAGCUGUGCUGGAGCUUCCCUAUGUACUCUGUAGAUGUCUUUGCACCUUCUG	67	G	U	-34.6	-30.8	0.109827
hsa-mir-3144	AACUACACUUUAAGGGGACCAAAGAGAUAUAUAGAUAUCAGCUACCUAUAUACCUGUUCGGUCUCUUUAAAGUGUAGUU	rs68035463	AAAUACACUUUAAGGGGACCAAAGAGAUAUAUAGAUAUCAGCUACCUAUAUACCUGUUCGGUCUCUUUAAAGUGUAGUU	3	C	A	-37.1	-33	0.110512
hsa-mir-3656	CUUUCGGCCAGCGGGACGGCAUCCGAGGUGGGCUAGGCUCGGGCCCGUGGCGGGUGCGGGGGUGGGAGG	rs149116095	CUUUCGGCCAGCGGGACGGCAUCCGAGGUGGGCUAGGCUCGGGCCCGUGGCGGGUGCGGGAGUGGGAGG	61	G	A	-31.5	-28	0.111111
hsa-mir-548av	AAAAGUACUUGCGGAUUUGCCAUCACCUUUACCUUUAAUGGCAAAACUGCAGUUACUUUUGC	rs138070126	AAAAGUACUUGUGGAUUUGCCAUCACCUUUACCUUUAAUGGCAAAACUGCAGUUACUUUUGC	12	U	C	-19.94	-22.44	-0.125376
hsa-mir-563	AGCAAAGAAGUGUGUUGCCCUCUAGGAAAUGUGUGUUGCUCUGAUGUAAUUAGGUUGACAUACGUUUCCCUGGUAGCCA	rs145590767	AGCAAAGAAGUGUGUUGCCCUCUAGGAAGUGUGUGUUGCUCUGAUGUAAUUAGGUUGACAUACGUUUCCCUGGUAGCCA	29	A	G	-26.9	-23.9	0.111524
hsa-mir-520h	UCCCAUGCUGUGACCCUCUAGAGGAAGCACUUUCUGUUUGUUGUCUGAGAAAAAACAAAGUGCUUCCCUUUAGAGUUACUGUUUGGGA	rs56013413	UCCCAUGCUGUGACCCUCUAGAAGAAGCACUUUCUGUUUGUUGUCUGAGAAAAAACAAAGUGCUUCCCUUUAGAGUUACUGUUUGGGA	23	G	A	-36.72	-32.62	0.111656
hsa-mir-4299	GGGUUCUGACCAAUCAUGUUACAGUGUUUUCUCCUUUAGAGAGAGCUGGUGACAUGAGAGGCAGAAAAAGGA	rs142296776	GGGUUCUGACCAAUCAUGUUACAGUGUUUUCUCCUUUAGAGAGAGCUGGUGACAUGAGAAGCAGAAAAAGGA	60	G	A	-31.3	-27.8	0.111821
hsa-mir-4477b	ACCUCCUCCCGUGAAUCACAAAUGUCCUUAAUAGCAAUCCUUAAAUGCCAUUAAGGACAUUUGUGAUUGAUGGGAGGAGGA	rs34249371	ACCUCCUCCCGUGAAUCACAAAUGUCCUUAAUAGCAAUCCUUAAAUGCCAUUAAGGACAUUUGUAAUUGAUGGGAGGAGGA	65	G	A	-55.3	-49.1	0.112116
hsa-mir-2114	CCUCCAUGCUCCUAGUCCCUUCCUUGAAGCGGUCGGAUAAUCACAUGACGAGCCUCAAGCAAGGGACUUCAAGCUGGUGG	rs114424495	CCUGCAUGCUCCUAGUCCCUUCCUUGAAGCGGUCGGAUAAUCACAUGACGAGCCUCAAGCAAGGGACUUCAAGCUGGUGG	4	C	G	-34.7	-30.8	0.112392
hsa-mir-4432	GCAUCUUGCAGAGCCGUUCCAAUGCGACACCUCUAGAGUGUCAUCCCCUAGAAUGUCACCUUGGAAAGACUCUGCAAGAUGCCU	rs56239160	GCACCUUGCAGAGCCGUUCCAAUGCGACACCUCUAGAGUGUCAUCCCCUAGAAUGUCACCUUGGAAAGACUCUGCAAGAUGCCU	4	U	C	-40.9	-36.3	0.112469
hsa-mir-4782	AUUGCCCAGUUCUGGAUAUGAAGACAAUCAAGAAAAGAUUUGGUGUUCUUGAUUGUCUUCAUAUCUAGAACUGGGCAGU	rs113469098	AUUGCCCAGUUCUGGAUAUGAAAACAAUCAAGAAAAGAUUUGGUGUUCUUGAUUGUCUUCAUAUCUAGAACUGGGCAGU	23	G	A	-55.1	-48.9	0.112523
hsa-mir-618	CUCUUGUUCACAGCCAAACUCUACUUGUCCUUCUGAGUGUAAUUACGUACAUGCAGUAGCUCAGGAGACAAGCAGGUUUACCCUGUGGAUGAGUCUGA	rs145551269	CUCUUGUUCACAGCCAAACUCUACUUGUCCUUCUGAGUGUAAUUACGUACAUGCAGUAGCUCAGGAGACAAGCAGGUUUACCCUGCGGAUGAGUCUGA	86	U	C	-34.6	-30.7	0.112717
hsa-mir-3121	AAAUGGUUAUGUCCUUUGCCUAUUCUAUUUAAGACACCCUGUACCUUAAAUAGAGUAGGCAAAGGACAGAAACAUUU	rs138979245	AAAUGGUUAUGUCCUUUGCCCAUUCUAUUUAAGACACCCUGUACCUUAAAUAGAGUAGGCAAAGGACAGAAACAUUU	21	U	C	-39.9	-35.4	0.112782
hsa-mir-561	CUUCAUCCACCAGUCCUCCAGGAACAUCAAGGAUCUUAAACUUUGCCAGAGCUACAAAGGCAAAGUUUAAGAUCCUUGAAGUUCCUGGGGGAACCAU	rs184508542	CUUCAUCCACCAGUCCUCCAGGAACAUCAAGGAUCUUAAACUUUGCCAGAGCUACAAAGGCAAAGUUUAAGAUCCUUGAAGUUCCUCGGGGAACCAU	87	G	C	-57.6	-51.1	0.112847
hsa-mir-585	UGGGGUGUCUGUGCUAUGGCAGCCCUAGCACACAGAUACGCCCAGAGAAAGCCUGAACGUUGGGCGUAUCUGUAUGCUAGGGCUGCUGUAACAA	rs140379047	UGGGGUGUCUGUGCUAUGGCAGCCCUAGCACACACAUACGCCCAGAGAAAGCCUGAACGUUGGGCGUAUCUGUAUGCUAGGGCUGCUGUAACAA	35	G	C	-54.9	-48.7	0.112933
hsa-mir-548l	UAUUAGGUUGGUGCAAAAGUAUUUGCGGGUUUUGUCGUAGAAAGUAAUGGCAAAAACUGCAGUUACUUGUGCACCAACCAAAUGCU	rs143312616	UAUUAGGUUGGAGCAAAAGUAUUUGCGGGUUUUGUCGUAGAAAGUAAUGGCAAAAACUGCAGUUACUUGUGCACCAACCAAAUGCU	12	U	A	-41.6	-36.9	0.112981
hsa-mir-3157	GGGAAGGGCUUCAGCCAGGCUAGUGCAGUCUGCUUUGUGCCAACACUGGGGUGAUGACUGCCCUAGUCUAGCUGAAGCUUUUCCC	rs189826351	GGGAAGGGCUUCAGCCAGGCUAGUGCACUCUGCUUUGUGCCAACACUGGGGUGAUGACUGCCCUAGUCUAGCUGAAGCUUUUCCC	28	G	C	-52.9	-46.9	0.113422
hsa-mir-548d-2	GAGAGGGAAGAUUUAGGUUGGUGCAAAAGUAAUUGUGGUUUUUGCCAUUGAAAGUAAUGGCAAAAACCACAGUUUCUUUUGCACCAACCUAAUAAAA	rs149172942	GAGAGGGAAGAUUUAGGUUGGUGCAAAAGUAAUUGUAGUUUUUGCCAUUGAAAGUAAUGGCAAAAACCACAGUUUCUUUUGCACCAACCUAAUAAAA	37	G	A	-56.9	-50.4	0.114236
hsa-mir-3116-1	CUUUAUUGAGUCCCUACUAUGUUCCAGGCACUGGGUAUCGUAGGUGCCUGGAACAUAGUAGGGACUCAAUAAAG	rs192207383	CUUUAUUGAGUCCCUACUAUGUUCCAGGCACUGGGUAUCGUAGGUACCUGGAACAUAGUAGGGACUCAAUAAAG	46	A	G	-51	-57.6	-0.129412
hsa-mir-3683	GGGUGUACACCCCCUGCGACAUUGGAAGUAGUAUCAUCUCUCCCUUGGAUGCUACGAACAAUAUCACAGAAGGUGUACACCC	rs6943868	GGGUGUACACCCCCUGCGACAUUGGAAGUAGUAUCAUCUCUCCCUUGGAUGCUACGAACAAUAUCACAGAAGGUGUUCACCC	77	A	U	-40.1	-35.5	0.114713
hsa-mir-1537	ACAGCUGUAAUUAGUCAGUUUUCUGUCCUGUCCACACAGAAAACCGUCUAGUUACAGUUGU	rs113301642	ACAGCUGUAAUUAGUCAGUUUUCUGUCCUGUCCACACAGAAAACCGUCUAGUUACAGUUAU	60	G	A	-28.6	-25.3	0.115385
hsa-mir-583	AACUCACACAUUAACCAAAGAGGAAGGUCCCAUUACUGCAGGGAUCUUAGCAGUACUGGGACCUACCUCUUUGGU	rs184340760	AACUCACACAUUAACCAAAGAGGAAGGUCCCAUUACUGCAGGGAUCUUAGCAGUACUGGGACCUACCCCUUUGGU	68	U	C	-41.4	-36.6	0.115942
hsa-mir-624	AAUGCUGUUUCAAGGUAGUACCAGUACCUUGUGUUCAGUGGAACCAAGGUAAACACAAGGUAUUGGUAUUACCUUGAGAUAGCAUUACACCUAAGUG	rs73251987	AAUGCUGUUUCAAGGUAGUACCAGUACCUUGUGUUCAGUGGAACCAAGGUAAACACAAGGUAUUGCUAUUACCUUGAGAUAGCAUUACACCUAAGUG	66	G	C	-56.9	-50.3	0.115993
hsa-mir-5007	GGUAAACCUUGGUGACUAAUUAGAGUCUGGCUGAUAUGGUUUGACACAGAGCUAAAUCAUAUGAACCAAACUCUAAUUAGUCAAUAAUUUCUGUU	rs190647137	GGUAAACCUUGGUGACUAAUUAGAGUCUGGCUGAUAUGGUUUGACACAGAGCUAAAUCAUAUGAACCAAACUCUAAUAAGUCAAUAAUUUCUGUU	78	U	A	-33.5	-29.6	0.116418
hsa-mir-518d	UCCCAUGCUGUGACCCUCUAGAGGGAAGCACUUUCUGUUGUCUGAAAGAAACCAAAGCGCUUCCCUUUGGAGCGUUACGGUUUGAGA	rs73602910	UCCCAUGCUGUGACCCUCUAGAGGGAAGCACUUUCUGUUGUCUGAAAGAAACCAAAGCACUUCCCUUUGGAGCGUUACGGUUUGAGA	59	G	A	-41.2	-36.4	0.116505
hsa-mir-890	GGAAGUGCCCUACUUGGAAAGGCAUCAGUUGCUUAGAUUACAUGUAACUAUUCCCUUUCUGAGUAGAGUAAGUCUUA	rs138166791	GGAAGUGCCCUACUUGGAAAGGCAUCAGUUGCUUAGAUUACAUGUAACUAUUCCCUUUCUGAGUACAGUAAGUCUUA	66	G	C	-29.1	-25.7	0.116838
hsa-mir-4641	GGGGGGCAGGGGGCAGAGGGCAUCAGAGGACAGCCGCCUGGUGCCCAUGCCAUACUUUUGCCUCAG	rs77674981	GGGGGGCAGGGGGCAGAGGGCAUCAGAGGACAGCCGCCUGGUGCCCAUACCAUACUUUUGCCUCAG	49	G	A	-36.5	-32.22	0.11726
hsa-mir-4477b	ACCUCCUCCCGUGAAUCACAAAUGUCCUUAAUAGCAAUCCUUAAAUGCCAUUAAGGACAUUUGUGAUUGAUGGGAGGAGGA	rs1844035	ACCUCCUCCCGUGAAUCACAAAUGUCCUUAAUAGCAAUCCUUAAAUGCCAUUAAGGACAUUUGUGAUUGAUGGGAGGAAGA	79	A	G	-48.8	-55.3	-0.133197
hsa-mir-4477b	ACCUCCUCCCGUGAAUCACAAAUGUCCUUAAUAGCAAUCCUUAAAUGCCAUUAAGGACAUUUGUGAUUGAUGGGAGGAGGA	rs143791185	ACCUCCUCCCGUGAAUCACAAAUGUCCUUAAUAGCAAUCCUUAAAUGCCAUUAAAGACAUUUGUGAUUGAUGGGAGGAGGA	55	G	A	-55.3	-48.8	0.117541
hsa-mir-4460	GUUUUUUGCCCAUAGUGGUUGUGAAUUUACCUUCUCCUCUUUGCAGUGAUAAAGGAGGUAAAUUCACAACCACUGUGGGCAGAAAC	rs190094721	GUUUUUUGCCCAUAGUUGUUGUGAAUUUACCUUCUCCUCUUUGCAGUGAUAAAGGAGGUAAAUUCACAACCACUGUGGGCAGAAAC	17	G	U	-54.8	-48.3	0.118613
hsa-mir-4707	GGUUCCGGAGCCCCGGCGCGGGCGGGUUCUGGGGUGUAGACGCUGCUGGCCAGCCCGCCCCAGCCGAGGUUCUCGGCACC	rs2273626	GGUUCCGGAGCCCCGGCGCGGGCGGGUUCUGGGGUGUAGACGCUGCUGGCCAGCCCUCCCCAGCCGAGGUUCUCGGCACC	57	G	U	-48.7	-42.9	0.119097
hsa-mir-891a	CCUUAAUCCUUGCAACGAACCUGAGCCACUGAUUCAGUAAAAUACUCAGUGGCACAUGUUUGUUGUGAGGGUCAAAAGA	rs188075884	CCUUAAUCCUUGCAACGAACCUGAGCCACUGAUUCAGUAAAAUACUCAGUGGCACAUGUUUGCUGUGAGGGUCAAAAGA	63	U	C	-35.22	-31.02	0.11925
hsa-mir-3674	ACAUCACUAUUGUAGAACCUAAGAUUGGCCGUUUGAGAUGUCCUUUCAAGUUUUUGCAUUUCUGAUGU	rs75404472	ACAUCACUAUUGUAGAACCUAAGAUUGGCCGUUUGAGAUGUCUUUUCAAGUUUUUGCAUUUCUGAUGU	43	C	U	-15.9	-14	0.119497
hsa-mir-4538	GAGCUUGGAUGAGCUGGGCUGAACUGGGCUGGGUUGAGCUGGGCUGGGCUGAGUUGAGCCAGGCUGAUCUGGGCUGAG	rs187724662	GACCUUGGAUGAGCUGGGCUGAACUGGGCUGGGUUGAGCUGGGCUGGGCUGAGUUGAGCCAGGCUGAUCUGGGCUGAG	3	G	C	-44.9	-39.5	0.120267
hsa-mir-4540	AAGCUGCAUGGACCAGGACUUGGCACCUUUGGCCUUAGUCCUGCCUGUAGGUUUA	rs143699849	AAGCUGCAUGGACCAGGACUUGGCACCUUUGGCCUUAGUCUUGCCUGUAGGUUUA	41	C	U	-22.4	-19.7	0.120536
hsa-mir-934	AGAAAUAAGGCUUCUGUCUACUACUGGAGACACUGGUAGUAUAAAACCCAGAGUCUCCAGUAAUGGACGGGAGCCUUAUUUCU	rs73558572	AGAAAUAAAGCUUCUGUCUACUACUGGAGACACUGGUAGUAUAAAACCCAGAGUCUCCAGUAAUGGACGGGAGCCUUAUUUCU	9	G	A	-53.9	-47.4	0.120594
hsa-mir-4729	UCUGUUUCCUCAUUUAUCUGUUGGGAAGCUAACUGUGACCUUAGCGUCCCAGCAGAUAAAUGAGGAAACAGA	rs114640134	UCUAUUUCCUCAUUUAUCUGUUGGGAAGCUAACUGUGACCUUAGCGUCCCAGCAGAUAAAUGAGGAAACAGA	4	G	A	-49.7	-43.7	0.120724
hsa-mir-4529	AUGACAGGCCAUCAGCAGUCCAAUGAAGACAUGAAGACCCAAUGUCUUCAUUGGACUGCUGAUGGCCCGUCACUGGGA	rs111734691	AUGACAGGCCAUCAGCAGUCCAAUGAAGACAUGAAGACCCAAUGUCUUCAUUGAACUGCUGAUGGCCCGUCACUGGGA	54	G	A	-56.3	-49.5	0.120782
hsa-mir-3939	CUGGCUUCCAAAGGCCUCUGUGUGUUCCUGUAUGUGGGCGUGCACGUACCUGUCACAUGUGUACGCGCAGACCACAGGAUGUCCACACUGGCUUCCAAACACAUCU	rs76608449	CUGGCUUCCAAAGGCCUCUGUGUGUUCCUGUAUGUGGGCGUGCACGUACCUGUCACAUGUGUACGCGGAGACCACAGGAUGUCCACACUGGCUUCCAAACACAUCU	68	C	G	-39.71	-34.91	0.120876
hsa-mir-4477a	UCCUCCUCCCAUCAAUCACAAAUGUCCUUAAUGGCAUUUAAGGAUUGCUAUUAAGGACAUUUGUGAUUCACGGGAGGAGGU	rs34026740	UCCUCCUCCCAUCAAUCACAAAUGUCCUUAAUGGCAUUUAAGGAUUGCUAUUAAAGACAUUUGUGAUUCACGGGAGGAGGU	55	G	A	-53.5	-47	0.121495
hsa-mir-5703	UUGCCGUCCCCUUCCUCGUCUUUUCCCCUCAGGAGAAGUCGGGAAGGUGGCGGCGG	rs76833763	UUGCGGUCCCCUUCCUCGUCUUUUCCCCUCAGGAGAAGUCGGGAAGGUGGCGGCGG	5	C	G	-35.1	-30.8	0.122507
hsa-mir-4315-1	UGGGCUUUGCCCGCUUUCUGAGCUGGACCCUCUCUCUACCUCUGGUGCAGAACUACAGCGGAAGGAAUCUCUG	rs147167801	UGGGCUUUGCCUGCUUUCUGAGCUGGACCCUCUCUCUACCUCUGGUGCAGAACUACAGCGGAAGGAAUCUCUG	12	C	U	-19.4	-17.02	0.12268
hsa-mir-4803	AGUGGGAUUUAACAUAAUAGUGUGGAUUGAAUCACACACACAUUUCAACCCACACUAUGAUGUUAAAUCCCAUU	rs3112399	AGUGGGAUUUAACAUAAUAGUGUGGAUUGAAUCACACACACAUUUCAACCCACACUAUGAUGUUAAAACCCAUU	68	U	A	-37.4	-32.8	0.122995
hsa-mir-1285-2	UUUGGGAGGCCGAGGCUGGUGCAUCACUUGAGCCCAGCAAUUUGAGACCAAUCUGGGCAACAAAGUGAGACCUCCGUCUCUACAAAGA	rs111851523	UUUGGGAGGCCGAGGCUGGUGCAUCACUUGAGCCCAGCAAUUUGAGACCAAUCUGGGCAACAAAGUGAGACCUCCAUCUCUACAAAGA	76	G	A	-31.7	-27.8	0.123028
hsa-mir-188	UGCUCCCUCUCUCACAUCCCUUGCAUGGUGGAGGGUGAGCUUUCUGAAAACCCCUCCCACAUGCAGGGUUUGCAGGAUGGCGAGCC	rs186369276	UGCUCCCUCUCUCACAUCCCUUGCAUGGUGGAUGGUGAGCUUUCUGAAAACCCCUCCCACAUGCAGGGUUUGCAGGAUGGCGAGCC	33	G	U	-39.8	-34.9	0.123116
hsa-mir-4477a	UCCUCCUCCCAUCAAUCACAAAUGUCCUUAAUGGCAUUUAAGGAUUGCUAUUAAGGACAUUUGUGAUUCACGGGAGGAGGU	rs4452915	UCCUCCUCCCAUCAAUCACAAAUGUCCUUAAUGACAUUUAAGGAUUGCUAUUAAGGACAUUUGUGAUUCACGGGAGGAGGU	34	G	A	-53.5	-46.9	0.123364
hsa-mir-521-2	UCUCGGGCUGUGACUCUCCAAAGGGAAGAAUUUUCUCUUGUCUAAAAGAAAAGAACGCACUUCCCUUUAGAGUGUUACCGUGUGAGA	rs13382089	UCUCGGUCUGUGACUCUCCAAAGGGAAGAAUUUUCUCUUGUCUAAAAGAAAAGAACGCACUUCCCUUUAGAGUGUUACCGUGUGAGA	7	G	U	-34.7	-30.4	0.123919
hsa-mir-548au	AAAAGUAAUUGCGGUUUUUGCUAUUGGUUUUAAUGGCAGUUACUUUUGCACCAG	rs138894217	AAAAGUAAUUGCAGUUUUUGCUAUUGGUUUUAAUGGCAGUUACUUUUGCACCAG	13	G	A	-16.9	-14.8	0.12426
hsa-mir-198	UCAUUGGUCCAGAGGGGAGAUAGGUUCCUGUGAUUUUUCCUUCUUCUCUAUAGAAUAAAUGA	rs142303836	UCAUUGGUCCAGAGGGGAAAUAGGUUCCUGUGAUUUUUCCUUCUUCUCUAUAGAAUAAAUGA	19	G	A	-15.44	-13.5	0.125648
hsa-mir-1537	ACAGCUGUAAUUAGUCAGUUUUCUGUCCUGUCCACACAGAAAACCGUCUAGUUACAGUUGU	rs192140250	ACAGCUGUAAUUAUUCAGUUUUCUGUCCUGUCCACACAGAAAACCGUCUAGUUACAGUUGU	14	G	U	-28.6	-25	0.125874
hsa-mir-3129	GUACUUGGGCAGUAGUGUAGAGAUUGGUUUGCCUGUUAAUGAAUUCAAACUAAUCUCUACACUGCUGCCCAAGAGC	rs192364638	GUACUUGGGCAGUAGUGUAGACAUUGGUUUGCCUGUUAAUGAAUUCAAACUAAUCUCUACACUGCUGCCCAAGAGC	22	G	C	-49.1	-42.9	0.126273
hsa-mir-125a	UGCCAGUCUCUAGGUCCCUGAGACCCUUUAACCUGUGAGGACAUCCAGGGUCACAGGUGAGGUUCUUGGGAGCCUGGCGUCUGGCC	rs12975333	UGCCAGUCUCUAGGUCCCUGAUACCCUUUAACCUGUGAGGACAUCCAGGGUCACAGGUGAGGUUCUUGGGAGCCUGGCGUCUGGCC	22	G	U	-48.1	-42	0.126819
hsa-mir-3682	UAAGUUAUAUAUGUCUACUUCUACCUGUGUUAUCAUAAUAAAGGUGUCAUGAUGAUACAGGUGGAGGUAGAAAUAUAUAACUUA	rs184679526	UAAGUUAUAUAUGUCUACUUCUACCUGUGUUAUCAUAAUAAAGGUGUCAUGAUGAUACAGGUGGAGAUAGAAAUAUAUAACUUA	67	G	A	-47.3	-41.3	0.12685
hsa-mir-3610	AAGAGCCGCGGCGUAACGGCAGCCAUCUUGUUUGUUUGAGUGAAUCGGAAAGGAGGCGCCGGCUGUGGCGGCG	rs10094194	AAGAGCCGCGGCGUAACGGCAGCCAUCUUGUUUGUUUGAGUGAAUCGGAAAGGAGGCCCCGGCUGUGGCGGCG	58	G	C	-33.1	-28.9	0.126888
hsa-mir-3656	CUUUCGGCCAGCGGGACGGCAUCCGAGGUGGGCUAGGCUCGGGCCCGUGGCGGGUGCGGGGGUGGGAGG	rs142301628	CUUUCGGCCAGCGGGACGGCAUCCAAGGUGGGCUAGGCUCGGGCCCGUGGCGGGUGCGGGGGUGGGAGG	25	G	A	-31.5	-27.5	0.126984
hsa-mir-4796	UAAAUUUGUGUCUAUACUCUGUCACUUUACUUUUGGCCUCAAGUCAUUGCAGUAAAGUGGCAGAGUAUAGACACAAAUUUA	rs185555286	UAAAUUUGUGUCUAUACUCUGUCACUUUACUUUUGGCCUCAAGUCAUUGCAGUAAAGUGGCAGAGUAUAUACACAAAUUUA	70	G	U	-48.8	-42.6	0.127049
hsa-mir-3911	GGGUGAGGAUGUGUGUGGAUCCUGGAGGAGGCAGAGAAGACAGUGAGCUUGCCAGUUCUGGUUUCCAACACUUCCUUUCCUGCGCUUCUCGAUUCCCAGAUCUGCACCC	rs75848623	GGGUGAGGAUGUGUGUGGAUCCUGGAGGAGGCAGAGAAGACAGUGAGCUUGCCAGUUCUGGUUUCCAACACUUCCUUUCCUGCGCUUCUCGAUUCCCAGAUCUGCAACC	107	C	A	-45.5	-39.7	0.127473
hsa-mir-892b	UGCAAUGCCCUACUCAGAAAGGUGCCAUUUAUGUAGAUUUUAUGUCACUGGCUCCUUUCUGGGUAGAGCAAGGCUCA	rs146806052	UGCAAUGCCCUACUCAGAAAGGUGCCAUUUAUGUAGAUUUUAUGUCACUGGCUCCUUUCCGGGUAGAGCAAGGCUCA	60	U	C	-35.9	-31.3	0.128134
hsa-mir-520c	UCUCAGGCUGUCGUCCUCUAGAGGGAAGCACUUUCUGUUGUCUGAAAGAAAAGAAAGUGCUUCCUUUUAGAGGGUUACCGUUUGAGA	rs7255628	UCUCAGGCUGUCGUCCUCUAGAGGGAACCACUUUCUGUUGUCUGAAAGAAAAGAAAGUGCUUCCUUUUAGAGGGUUACCGUUUGAGA	28	G	C	-51.3	-44.7	0.128655
hsa-mir-3186	AGCCUGCGGUUCCAACAGGCGUCUGUCUACGUGGCUUCAACCAAGUUCAAAGUCACGCGGAGAGAUGGCUUUGGAACCAGGGGCU	rs190096201	AGCCUGCGGUUCCAACAGGCGUCUGUCUACAUGGCUUCAACCAAGUUCAAAGUCACGCGGAGAGAUGGCUUUGGAACCAGGGGCU	31	G	A	-44.2	-38.5	0.128959
hsa-mir-4749	CCUGCGGGGACAGGCCAGGGCAUCUAGGCUGUGCACAGUGACGCCCCUCCUGCCCCCACAG	rs148982635	CCUGCGGGGACAGGCCAGGGCAUCUAGGCUGUGCACAGUGACACCCCUCCUGCCCCCACAG	43	G	A	-30.2	-26.3	0.129139
hsa-mir-3611	AGCAGGUCUAAUAAGAAUUUCUUUUUCUUCACAAUUAUGAAAGAAAAGAAAUUGUGAAGAAAGAAAUUCUUACUAGUUUUGCU	rs150577768	AGCAGGUCUAAUAAGAAUUUCUUUUUCUUCACAAUUAUGAAAGAAAAGAAAUGGUGAAGAAAGAAAUUCUUACUAGUUUUGCU	53	U	G	-31.72	-27.62	0.129256
hsa-mir-585	UGGGGUGUCUGUGCUAUGGCAGCCCUAGCACACAGAUACGCCCAGAGAAAGCCUGAACGUUGGGCGUAUCUGUAUGCUAGGGCUGCUGUAACAA	rs62376935	UGGGGUGUCUGUGCUAUGGCAGCCCUAGCACACAGAUACGCCCAGAGAAAGCCUGAACGUUGGACGUAUCUGUAUGCUAGGGCUGCUGUAACAA	64	G	A	-54.9	-47.8	0.129326
hsa-mir-548h-2	GUAUUAGGUUGGUGCAAAAGUAAUCGCGGUUUUUGUCAUUACUUUCAAUGGCAAACACCACAAUUACUUUUGCACCAACCUAAUAUAA	rs149601213	GUAUUAGGUUGGUGCAAAAGUAAUCGCGAUUUUUGUCAUUACUUUCAAUGGCAAACACCACAAUUACUUUUGCACCAACCUAAUAUAA	29	G	A	-50.2	-43.7	0.129482
hsa-mir-550a-1	UGAUGCUUUGCUGGCUGGUGCAGUGCCUGAGGGAGUAAGAGCCCUGUUGUUGUAAGAUAGUGUCUUACUCCCUCAGGCACAUCUCCAACAAGUCUCU	rs187080847	UGAUGCUUUGCUGGCUGGUGCAGUGCCUGAGGGAAUAAGAGCCCUGUUGUUGUAAGAUAGUGUCUUACUCCCUCAGGCACAUCUCCAACAAGUCUCU	35	G	A	-46	-40	0.130435
hsa-mir-1253	AGCAGCAAGAGAUAGAAUCCAAAAGAGAAGAAGAUCAGCCUGCAGAUGUGGACUGCUAAAUGCAGGCUGAUCUUCUCCCCUUUGGGAUUCUCUUAUGAGAAGCCA	rs77498226	AGCAGCAAGAGAUAGAAUCCAAAAGAGAAGAAGAUCAGCCUGCAGAUGUGGACUGCUAAAUGCAGGCUGAUAUUCUCCCCUUUGGGAUUCUCUUAUGAGAAGCCA	72	C	A	-47.5	-41.3	0.130526
hsa-mir-4430	GUGAGGCUGGAGUGAGCGGAGAUCGUACCACUGCACUCCAACCUGGUGA	rs149455080	GUGAGGCUGGAGUGAGCAGAGAUCGUACCACUGCACUCCAACCUGGUGA	18	G	A	-19.1	-16.6	0.13089
hsa-mir-26a-1	GUGGCCUCGUUCAAGUAAUCCAGGAUAGGCUGUGCAGGUCCCAAUGGGCCUAUUCUUGGUUACUUGCACGGGGACGC	rs182070256	GUGGCCUCGUUCAAGUAAUCCAGGAUAGGCUGUGCAGGUCCCAAUGGGCCUAUUCUUGGUUACUUGCACAGGGACGC	70	G	A	-37.3	-32.4	0.131367
hsa-mir-3152	GUGCAGAGUUAUUGCCUCUGUUCUAACACAAGACUAGGCUUCCCUGUGUUAGAAUAGGGGCAAUAACUCUGCAC	rs113234240	GUGCAGAGUUAUUGCCUCUGUUCUAACACAAGACUAGGCUUCCCUGUGUUAGAAUAGGGGCAAUAACUCUUCAC	71	G	U	-50.1	-43.5	0.131737
hsa-mir-604	AGAGCAUCGUGCUUGACCUUCCACGCUCUCGUGUCCACUAGCAGGCAGGUUUUCUGACACAGGCUGCGGAAUUCAGGACAGUGCAUCAUGGAGA	rs186844507	AGAGCAUCGUGCUUGACCUUCCACGCUCUCGUGUCCACUAGCAGGCAGGUUUUCUGACACAGGCUGCAGAAUUCAGGACAGUGCAUCAUGGAGA	68	G	A	-27.3	-23.7	0.131868
hsa-mir-3126	AUGAUUAUAUGAGGGACAGAUGCCAGAAGCACUGGUUAUGAUUUGCAUCUGGCAUCCGUCACACAGAUAAUUAU	rs189885330	AUGAAUAUAUGAGGGACAGAUGCCAGAAGCACUGGUUAUGAUUUGCAUCUGGCAUCCGUCACACAGAUAAUUAU	5	U	A	-27.9	-24.2	0.132616
hsa-mir-4692	GUUUUACUUGAUACCCACACUGCCUGGGUGGGACACUCAGGCAGUGUGGGUAUCAGAUAAAAC	rs116829289	GUUUUACUUCAUACCCACACUGCCUGGGUGGGACACUCAGGCAGUGUGGGUAUCAGAUAAAAC	10	G	C	-46.7	-40.5	0.132762
hsa-mir-378d-1	ACUGUUUCUGUCCUUGUUCUUGUUGUUAUUACUGGACUUGGAGUCAGAAACAGG	rs28645567	AUUGUUUCUGUCCUUGUUCUUGUUGUUAUUACUGGACUUGGAGUCAGAAACAGG	2	U	C	-17.6	-20.3	-0.153409
hsa-mir-4260	AACAAGGUGACUUGGGGCAUGGAGUCCCACUUCCUGGAGCCCACACCCCAGCUUGUCACACACCAAC	rs7544976	AACAAGGUGACUUGGGGCAUGGAGUCCCACUUCCUGGAGCCCACAACCCAGCUUGUCACACACCAAC	46	C	A	-24.8	-21.5	0.133065
hsa-mir-4768	AAACUUUGAUUCUCUCUGGAUCCCAUGGAUAUGGGAACUGUGAUGUCCAGGAGAUCCAGAGAGAAUCAGAGUUU	rs186480864	AAACUUUGAUUCUCUCUGGAUCCCAUGGAUAUGGGAACUGUGAUGUCCAGGAGAUCCAAAGAGAAUCAGAGUUU	59	G	A	-46.5	-40.3	0.133333
hsa-mir-520h	UCCCAUGCUGUGACCCUCUAGAGGAAGCACUUUCUGUUUGUUGUCUGAGAAAAAACAAAGUGCUUCCCUUUAGAGUUACUGUUUGGGA	rs148716001	UCGCAUGCUGUGACCCUCUAGAGGAAGCACUUUCUGUUUGUUGUCUGAGAAAAAACAAAGUGCUUCCCUUUAGAGUUACUGUUUGGGA	3	C	G	-36.72	-31.82	0.133442
hsa-mir-922	AUGGCGUUUUCCCUCUCCCUGUCCUGGACUGGGGUCAGACUGUGCCCCGAGGAGAAGCAGCAGAGAAUAGGACUACGUCAU	rs114814977	AUGGCGUUUUCCCUCUCCCUGUCCUGGACUGGUGUCAGACUGUGCCCCGAGGAGAAGCAGCAGAGAAUAGGACUACGUCAU	33	G	U	-28.3	-24.5	0.134276
hsa-mir-5706	AGCUAGGUCUUCUGGAUAACAUGCUGAAGCUUCUACGUCAUUCAGCACUUGCUUCAGCAUGUUUUCCAGAGGAUCUAGCU	rs182917299	AGCUAGGUCUUCUGGAUAACAUACUGAAGCUUCUACGUCAUUCAGCACUUGCUUCAGCAUGUUUUCCAGAGGAUCUAGCU	23	G	A	-48.9	-42.3	0.134969
hsa-mir-1202	CCUGCUGCAGAGGUGCCAGCUGCAGUGGGGGAGGCACUGCCAGGGCUGCCCACUCUGCUUAGCCAGCAGGUGCCAAGAACAGG	rs112508646	CCUGCUGCAGAGGUGCCAGCUGCAAUGGGGGAGGCACUGCCAGGGCUGCCCACUCUGCUUAGCCAGCAGGUGCCAAGAACAGG	25	G	A	-35.5	-30.7	0.135211
hsa-mir-644a	UUUUUUUUUAGUAUUUUUCCAUCAGUGUUCAUAAGGAAUGUUGCUCUGUAGUUUUCUUAUAGUGUGGCUUUCUUAGAGCAAAGAUGGUUCCCUA	rs186999403	UUUUUUUUUAGUAUUUUUCCAUCAGUGUUCAUACGGAAUGUUGCUCUGUAGUUUUCUUAUAGUGUGGCUUUCUUAGAGCAAAGAUGGUUCCCUA	34	A	C	-28.8	-24.9	0.135417
hsa-mir-4775	AUUAAGCUUUUAAUUUUUUGUUUCGGUCACUCUUGAUAGCAGACAUUGACUGAAACAAAAAAUUAAAAGCUUUAU	rs190673341	AUUAAGCUUUUAAUUUUUUGUUCCGGUCACUCUUGAUAGCAGACAUUGACUGAAACAAAAAAUUAAAAGCUUUAU	23	C	U	-27.7	-32.1	-0.158845
hsa-mir-4661	UUUACUCUGAACUAGCUCUGUGGAUCCUGACAGACAGCCUGAUAGACAGGAUCCACAGAGCUAGUCCAGAGUAAA	rs12335005	UUUACUCUGAACUAGCUCUGUGGAUCCUGACAGACAGCCUGAUAGACAGUAUCCACAGAGCUAGUCCAGAGUAAA	50	G	U	-49.4	-42.6	0.137652
hsa-mir-3591	CAGUAGCUAUUUAGUGUGAUAAUGGCGUUUGAUAGUUUAGACACAAACACCAUUGUCACACUCCACAGCUCUG	rs41292412	CAGUAGCUAUUUAGUGUGAUAAUGGCAUUUGAUAGUUUAGACACAAACACCAUUGUCACACUCCACAGCUCUG	27	G	A	-30.5	-26.3	0.137705
hsa-mir-5694	GCCAACUGCAGAUCAUGGGACUGUCUCAGCCCCAUAUGUAUCUGAAGGCUGAGAAGUCCCAUGAUCCGCACUUGGC	rs115811718	GCCAACUGCAGAUCAUAGGACUGUCUCAGCCCCAUAUGUAUCUGAAGGCUGAGAAGUCCCAUGAUCCGCACUUGGC	17	G	A	-47	-40.5	0.138298
hsa-mir-320d-1	UUCUCGUCCCAGUUCUUCCCAAAGUUGAGAAAAGCUGGGUUGAGAGGA	rs181368210	UUCUUGUCCCAGUUCUUCCCAAAGUUGAGAAAAGCUGGGUUGAGAGGA	5	C	U	-20.1	-17.3	0.139303
hsa-mir-576	UACAAUCCAACGAGGAUUCUAAUUUCUCCACGUCUUUGGUAAUAAGGUUUGGCAAAGAUGUGGAAAAAUUGGAAUCCUCAUUCGAUUGGUUAUAACCA	rs185489298	UACAAUCCAACGAAGAUUCUAAUUUCUCCACGUCUUUGGUAAUAAGGUUUGGCAAAGAUGUGGAAAAAUUGGAAUCCUCAUUCGAUUGGUUAUAACCA	14	G	A	-46.6	-40.1	0.139485
hsa-mir-548ap	ACCAAUUCCUAGGUUGGUGCAAAAGUAAUUGCGGUCUUUGUCAUUAAAACCAAUAACAAAAACCACAAUUACUUUUUACUGACCUAAAGAUUAAUU	rs4414449	ACCAAUUCCUAGGUUGGUGCAAAAGUAAUUGCAGUCUUUGUCAUUAAAACCAAUAACAAAAACCACAAUUACUUUUUACUGACCUAAAGAUUAAUU	33	G	A	-33.5	-28.8	0.140299
hsa-mir-548u	AUUAGGAUGGUGCAAAAGUAAUGUGGUUUUUUUCUUUACUUUUAAUGGCAAAGACUGCAAUUACUUUUGCGCCAACCUAAU	rs2894842	AUUAGGAUGGUGCAAAAGUAAUGUGAUUUUUUUCUUUACUUUUAAUGGCAAAGACUGCAAUUACUUUUGCGCCAACCUAAU	26	G	A	-36.3	-31.2	0.140496
hsa-mir-4308	UAUGGGUUCAGAGGGAACUCCAUUGGACAGAAAUUUCCUUUUGAGGAAAUCUUUCCCUGGAGUUUCUUCUUACCUUUUUCC	rs28477407	UAUGGGUUCAAAGGGAACUCCAUUGGACAGAAAUUUCCUUUUGAGGAAAUCUUUCCCUGGAGUUUCUUCUUACCUUUUUCC	11	A	G	-28.7	-33.4	-0.163763
hsa-mir-4254	CUUGGGAGGAGGGUGGGGUGGCUCCUCUGCAGUGAGUAGGUCUGCCUGGAGCUACUCCACCAUCUCCCCCAGCCCC	rs191401256	CUUGGGAGGAGGGUCGGGUGGCUCCUCUGCAGUGAGUAGGUCUGCCUGGAGCUACUCCACCAUCUCCCCCAGCCCC	15	G	C	-46	-39.5	0.141304
hsa-mir-496	CCCAAGUCAGGUACUCGAAUGGAGGUUGUCCAUGGUGUGUUCAUUUUAUUUAUGAUGAGUAUUACAUGGCCAAUCUCCUUUCGGUACUCAAUUCUUCUUGGG	rs142661498	CCCAAGUCAGGUACUCGAAUGGAGGUUGUCCAUGGUGUGUUAAUUUUAUUUAUGAUGAGUAUUACAUGGCCAAUCUCCUUUCGGUACUCAAUUCUUCUUGGG	42	C	A	-43.1	-37	0.141531
hsa-mir-4445	UUCCUGCAGAUUGUUUCUUUUGCCGUGCAAGUUUAAGUUUUUGCACGGCAAAAGAAACAAUCCAGAGGGU	rs76069948	UUCCUGCAGAUUGUUUCUUUUGCCUUGCAAGUUUAAGUUUUUGCACGGCAAAAGAAACAAUCCAGAGGGU	25	G	U	-40.2	-34.5	0.141791
hsa-mir-4759	CAUUUAGGACUAGAUGUUGGAAUUAGACAGAAAAAAGUUAGACACAAAAAAUUGUGUCUAAUUCCAACAUCUAGUCCUAAAUG	rs140724460	CAUUUAAGACUAGAUGUUGGAAUUAGACAGAAAAAAGUUAGACACAAAAAAUUGUGUCUAAUUCCAACAUCUAGUCCUAAAUG	7	G	A	-45.71	-39.21	0.142201
hsa-mir-621	UAGAUUGAGGAAGGGGCUGAGUGGUAGGCGGUGCUGCUGUGCUCUGAUGAAGACCCAUGUGGCUAGCAACAGCGCUUACCUUUUGUCUCUGGGUCC	rs188415420	UAGAUUGAGGAAGGGGCUGAGUGGUAGGCAGUGCUGCUGUGCUCUGAUGAAGACCCAUGUGGCUAGCAACAGCGCUUACCUUUUGUCUCUGGGUCC	30	G	A	-35.8	-30.7	0.142458
hsa-mir-4254	CUUGGGAGGAGGGUGGGGUGGCUCCUCUGCAGUGAGUAGGUCUGCCUGGAGCUACUCCACCAUCUCCCCCAGCCCC	rs12731294	CUUGGGAGGAGGGUGGGGUGGCUCCUCUGCAGUGAGUAGGUCUGCCUGGAGAUACUCCACCAUCUCCCCCAGCCCC	52	C	A	-46	-39.4	0.143478
hsa-mir-4417	GAAAACAACCAGGUGGGCUUCCCGGAGGGCGGAACACCCAGCCCCAGCAUCCAGGGCUCACCUACCACGUUUG	rs57878391	GAAAACAACCAGGUGGGCUUCCCAGAGGGCGGAACACCCAGCCCCAGCAUCCAGGGCUCACCUACCACGUUUG	24	G	A	-26.7	-22.86	0.14382
hsa-mir-3177	CCACGUGCCAUGUGUACACACGUGCCAGGCGCUGUCUUGAGACAUUCGCGCAGUGCACGGCACUGGGGACACGUGGCACUGG	rs149035589	CCACGUGCCAUGUGUACACACGUGCCAGGCGCUGUCUUGAGACAUUCGCGCAGUGCACGGCACUGGGGACACGUAGCACUGG	75	G	A	-44.9	-38.4	0.144766
hsa-mir-1255b-1	UACGGAUGAGCAAAGAAAGUGGUUUCUUAAAAUGGAAUCUACUCUUUGUGAAGAUGCUGUGAA	rs6841938	UAUGGAUGAGCAAAGAAAGUGGUUUCUUAAAAUGGAAUCUACUCUUUGUGAAGAUGCUGUGAA	3	U	C	-14.7	-17.2	-0.170068
hsa-mir-1226	GUGAGGGCAUGCAGGCCUGGAUGGGGCAGCUGGGAUGGUCCAAAAGGGUGGCCUCACCAGCCCUGUGUUCCCUAG	rs181697923	GUGAGGGCAUGCAGGCCUGGAUGGAGCAGCUGGGAUGGUCCAAAAGGGUGGCCUCACCAGCCCUGUGUUCCCUAG	25	G	A	-36.9	-31.5	0.146341
hsa-mir-4298	GGGGAGGUACCUGGGACAGGAGGAGGAGGCAGCCUUGCCUCAGAAACCAAACUGUCAAAAGUGUAGGUUCCAC	rs75966923	GGGGAGGUACCUGGGACAGGAGGAGGAGGCAGCCUUUCCUCAGAAACCAAACUGUCAAAAGUGUAGGUUCCAC	37	G	U	-26.6	-22.7	0.146617
hsa-mir-5694	GCCAACUGCAGAUCAUGGGACUGUCUCAGCCCCAUAUGUAUCUGAAGGCUGAGAAGUCCCAUGAUCCGCACUUGGC	rs186792979	GCCAACUGCAGAUCAUGAGACUGUCUCAGCCCCAUAUGUAUCUGAAGGCUGAGAAGUCCCAUGAUCCGCACUUGGC	18	G	A	-47	-40.1	0.146809
hsa-mir-4467	UGGUGGCGGCGGUAGUUAUGGGCUUCUCUUUCUCACCAGCAGCCCCUGGGCCGCCGCCUCCCU	rs60871950	UGGUGGCGGCGGUAGUUAUGAGCUUCUCUUUCUCACCAGCAGCCCCUGGGCCGCCGCCUCCCU	21	G	A	-32	-27.3	0.146875
hsa-mir-382	UACUUGAAGAGAAGUUGUUCGUGGUGGAUUCGCUUUACUUAUGACGAAUCAUUCACGGACAACACUUUUUUCAGUA	rs192719529	UACUUGAAGAGAAGCUGUUCGUGGUGGAUUCGCUUUACUUAUGACGAAUCAUUCACGGACAACACUUUUUUCAGUA	15	U	C	-28.5	-24.3	0.147368
hsa-mir-302b	GCUCCCUUCAACUUUAACAUGGAAGUGCUUUCUGUGACUUUAAAAGUAAGUGCUUCCAUGUUUUAGUAGGAGU	rs114318553	GCUCCCUUCAACUUUAACCUGGAAGUGCUUUCUGUGACUUUAAAAGUAAGUGCUUCCAUGUUUUAGUAGGAGU	19	A	C	-29.1	-24.8	0.147766
hsa-mir-1283-1	CUCAAGCUAUGAGUCUACAAAGGAAAGCGCUUUCUGUUGUCAGAAAGAAGAGAAAGCGCUUCCCUUUUGAGGGUUACGGUUUGAGAA	rs142752420	CUCAAGCUAUGAGUCUACAAAGGAAAGCGCUUUCUGUUGUCAGAAAGAAGAGAAAUCGCUUCCCUUUUGAGGGUUACGGUUUGAGAA	56	G	U	-39.2	-33.4	0.147959
hsa-mir-30d	GUUGUUGUAAACAUCCCCGACUGGAAGCUGUAAGACACAGCUAAGCUUUCAGUCAGAUGUUUGCUGCUAC	rs185802410	GUUGUUGUAAACAUCCCCGACUGGAAGCUGUAAGACACAGCUAAGCUUUCAGUCAGAUGCUUGCUGCUAC	60	U	C	-28.1	-23.9	0.149466
hsa-mir-4461	GAGUAGGCUUAGGUUAUGUACGUAGUCUAGGCCAUACGUGUUGGAGAUUGAGACUAGUAGGGCUAGGCCUACUG	rs111258738	GAGUAGGCUUAGGUUAUGUACGUAGUCUAGGCCAUACGUGUUGGAGAUUGAGACUAGUAGGGCUAGGCCCACUG	70	U	C	-28.7	-24.4	0.149826
hsa-mir-5586	UAUCCAGCUUGUUACUAUAUGCUUUUUAAAUGGGGCACAGAGUGACAAGCUGGUUAAAG	rs139409739	UAUCCAGCUUGUUACUAUAUGCUUUUUAAAUGGGGCACAGAGUGACUAGCUGGUUAAAG	47	A	U	-27.2	-23.1	0.150735
hsa-mir-3674	ACAUCACUAUUGUAGAACCUAAGAUUGGCCGUUUGAGAUGUCCUUUCAAGUUUUUGCAUUUCUGAUGU	rs192186660	ACAUCACUAUUGUAGAACCUAAGAUUGGCUGUUUGAGAUGUCCUUUCAAGUUUUUGCAUUUCUGAUGU	30	C	U	-15.9	-13.5	0.150943
hsa-mir-3679	CGUGGUGAGGAUAUGGCAGGGAAGGGGAGUUUCCCUCUAUUCCCUUCCCCCCAGUAAUCUUCAUCAUG	rs189786001	CGUGGUGAGGAUAUGGCAGGGAAGGGGAGUUUCCCUCUAUUCCCUUCCCCCCAGUAAUAUUCAUCAUG	59	C	A	-34.6	-29.3	0.153179
hsa-mir-5002	UCUUCCUCUCUGUCCUCUGGAAUUUGGUUUCUGAGGCACUUAGUAGGUGAUAGCAUGACUGACUGCCUCACUGACCACUUCCAGAUGAGGGUUACUC	rs139319878	UCUUCCUCUCUGUCCUCUGGAAUUUGGUUUCUGAGGCACUUAAUAGGUGAUAGCAUGACUGACUGCCUCACUGACCACUUCCAGAUGAGGGUUACUC	43	G	A	-39	-33	0.153846
hsa-mir-4786	GGGCAUGGCCUGAGACCAGGACUGGAUGCACCACUCUCCCUGUGAUGAGGUGAAGCCAGCUCUGGUCUGGGCCAUUUCAC	rs188625223	GGGCAUGGCCUGAGACCAGGACUGGAUGCACCACUCUCCCUGUGAUGAGGUGAAGCCAGCUCUGGUCUGGACCAUUUCAC	71	G	A	-41.4	-35	0.154589
hsa-mir-548ab	AUGUUGGUGCAAAAGUAAUUGUGGAUUUUGCUAUUACUUGUAUUUAUUUGUAAUGCAAAACCCGCAAUUAGUUUUGCACCAACC	rs192258471	AUGUUGAUGCAAAAGUAAUUGUGGAUUUUGCUAUUACUUGUAUUUAUUUGUAAUGCAAAACCCGCAAUUAGUUUUGCACCAACC	7	G	A	-42.6	-36	0.15493
hsa-mir-3653	UCCCUGGGGACCCCUGGCAGCCCCUCCUGAUGAUUCUUCUUCCUGAGCACGCUCAUGAUGAGCAAACUGAGCCUCUAAGAAGUUGACUGAAGGGGCUGCUUCCCCAAGGA	rs116331513	UCCCUGGGGACCCCUGGCAGCCCCUCCUGAUGAUUCUUCUUCCUGAGCACGCUCAUGAUGAGCAAACUGAGCCUCUAAGAAGUUGACUGAAGGUGCUGCUUCCCCAAGGA	94	G	U	-45.64	-38.54	0.155565
hsa-mir-553	CUUCAAUUUUAUUUUAAAACGGUGAGAUUUUGUUUUGUCUGAGAAAAUCUCGCUGUUUUAGACUGAGG	rs112891767	CUUCAAUUUUAUUUUAAAACGGUGAGAUUUUGUUUUGUCUGAGAAAAUCUCGCUGUUUCAGACUGAGG	59	U	C	-25	-21.1	0.156
hsa-mir-611	AAAAUGGUGAGAGCGUUGAGGGGAGUUCCAGACGGAGAUGCGAGGACCCCUCGGGGUCUGACCCACA	rs111585800	AAAAUGGAGAGAGCGUUGAGGGGAGUUCCAGACGGAGAUGCGAGGACCCCUCGGGGUCUGACCCACA	8	U	A	-25.6	-21.6	0.15625
hsa-mir-4789	CAUGCUACGUAUGUAUACACCUGAUAUGUGUAUGUGUAAAUACAUAUCCACACACAUAGCAGGUGUAUAUAUAGGUAGCCUG	rs56064143	CAUGCUACGUAUGUAUACACCUGAUAUGUGUAUGUGUAAAUACAUAUCCACACACAUAGCAAGUGUAUAUAUAGGUAGCCUG	62	G	A	-41.5	-35	0.156627
hsa-mir-4655	CCAAGGGCACACCGGGGAUGGCAGAGGGUCGUGGGAAAGUGUUGACCCUCGUCAGGUCCCCGGGGAGCCCCUGG	rs78996026	CCAAGGGCACACCGGGGAUGGCAGAGAGUCGUGGGAAAGUGUUGACCCUCGUCAGGUCCCCGGGGAGCCCCUGG	27	G	A	-44	-37.1	0.156818
hsa-mir-3137	UACAGGUCUGUAGCCUGGGAGCAAUGGGGUGUAUGGUAUAGGGGUAGCCUCGUGCUCCUGGGCUACAAACCUGUA	rs190632554	UACAGGUCUGUAGCCUGGGAGCAAUGGGGUGUAUGGUAUAGGGGUAGCCUCGUGCUCCUGGACUACAAACCUGUA	62	G	A	-45.09	-37.99	0.157463
hsa-mir-3690	CCCAUCUCCACCUGGACCCAGCGUAGACAAAGAGGUGUUUCUACUCCAUAUCUACCUGGACCCAGUGUAGAUGGG	rs188208683	CCCAUCUCCACCUGGACCCAGCGUAGACAAAGAGGUGUUUCUACUCCAUAUCUACCUGGACCCAGUGUAGAUGAG	74	G	A	-32.8	-27.6	0.158537
hsa-mir-4443	GGUGGGGGUUGGAGGCGUGGGUUUUAGAACCUAUCCCUUUCUAGCCCUGAGCA	rs186826348	GGUGGGGGUUGGAGGCGUGGGUUUUAGAACCUAUCCCUUUCUAUCCCUGAGCA	44	G	U	-25.1	-21.1	0.159363
hsa-mir-581	GUUAUGUGAAGGUAUUCUUGUGUUCUCUAGAUCAGUGCUUUUAGAAAAUUUGUGUGAUCUAAAGAACACAAAGAAUACCUACACAGAACCACCUGC	rs810917	GUUAUGUGAAGGUAUUCUUGUGUUCUCUAAAUCAGUGCUUUUAGAAAAUUUGUGUGAUCUAAAGAACACAAAGAAUACCUACACAGAACCACCUGC	30	G	A	-38.72	-32.52	0.160124
hsa-mir-3118-1	CACACUACAAUAAUUUUCAUAAUGCAAUCACACAUAAUCACUAUGUGACUGCAUUAUGAAAAUUCUUGUAGUGUG	rs74987789	CACACUACAAUAAUUUUCAUAAUGCAAUCACACAUAAUCACUAUGUGACUGCAUUAUGAAAAUUCUUAUAGUGUG	68	A	G	-31.3	-37.3	-0.191693
hsa-mir-4537	UGAGCCGAGCUGAGCUUAGCUGGGCUGAGCUAACCAGGGCUGGGCUGAGCUGGGCUGAGCUGAGCUGAGC	rs112591860	UGAGCCGAGCUGAGCUUAGCUGGGCUGAGCUAACCAGGGCUGGGCUGACCUGGGCUGAGCUGAGCUGAGC	49	G	C	-40.8	-34.2	0.161765
hsa-mir-4762	CUGAUACCCCAAAUCUUGAUCAGAAGCCUUGAUCAGAAGCUAGGAAGGCUUCUGAUCAAGAUUUGUGGUGUCAAG	rs138025546	CUGAUACCCCAAAUCUUGAUCAGAAGCCUUGAUCAGAAGCUAGGAAGACUUCUGAUCAAGAUUUGUGGUGUCAAG	48	G	A	-43.84	-36.74	0.161953
hsa-mir-4256	UGUUCCAUUUAUCUGACCUGAUGAAGGUCUCCUGGCAUUGAUUAGGUCUGAUGAUCCAUUUCUG	rs145527989	UGUUCCAUUUAUCUGACCUGAUGAAGGUCUCCUGGCAUUGAUUAGGUCUCAUGAUCCAUUUCUG	50	G	C	-19.7	-16.5	0.162437
hsa-mir-1911	UCGGCAUCUGCUGAGUACCGCCAUGUCUGUUGGGCAUCCACAGUCUCCCACCAGGCAUUGUGGUCUCCGCUGACGCUUUG	rs79202905	UCGGCAUCUGCUGAGUACCGCCAUAUCUGUUGGGCAUCCACAGUCUCCCACCAGGCAUUGUGGUCUCCGCUGACGCUUUG	25	G	A	-33.8	-28.3	0.162722
hsa-mir-133a-1	ACAAUGCUUUGCUAGAGCUGGUAAAAUGGAACCAAAUCGCCUCUUCAAUGGAUUUGGUCCCCUUCAACCAGCUGUAGCUAUGCAUUGA	rs182673735	ACAAUGCUUUGCUAGAGCUGGUAAAAUGGAACCAAAUCGCCUCUUCAAUGGAUUUGGUCCCCUUCAACCAACUGUAGCUAUGCAUUGA	71	G	A	-40.5	-33.9	0.162963
hsa-mir-4423	AUCAUGUACUGCAGUUGCCUUUUUGUUCCCAUGCUGUUUAAGCCUAGCAUAGGCACCAAAAAGCAACAACAGUAUGUGAA	rs190535180	AUCAUGUACUGCAGUUGCCUUUUUGUUCCCAUACUGUUUAAGCCUAGCAUAGGCACCAAAAAGCAACAACAGUAUGUGAA	33	G	A	-31.1	-26	0.163987
hsa-mir-4506	UGGCCUCUGCCAUCAGACCAUCUGGGUUCAAGUUUGGCUCCAUCUUUAUGAAAUGGGUGGUCUGAGGCAAGUGGUCU	rs149106832	UGGCCUCUGCCAUCAGACCAUCUGGGUUCAAGUUUGGCUCCAUCUUUAUGAAAUGGGUGGUCUGAGGCAAGUGAUCU	74	G	A	-34.3	-28.6	0.166181
hsa-mir-3654	UUCAUGAGCUGCAAUCUCAUCACUGGAAUGUUCCAGCGACUGGACAAGCUGAGGAA	rs111673548	UUCAUGAGCUGCAAUCUCAUGACUGGAAUGUUCCAGCGACUGGACAAGCUGAGGAA	21	C	G	-16.2	-13.5	0.166667
hsa-mir-4695	CCUGCAGGAGGCAGUGGGCGAGCAGGCGGGGCAGCCCAAUGCCAUGGGCCUGAUCUCACCGCUGCCUCCUUCCC	rs79637190	CCUGCAGGAGACAGUGGGCGAGCAGGCGGGGCAGCCCAAUGCCAUGGGCCUGAUCUCACCGCUGCCUCCUUCCC	11	G	A	-42.5	-35.4	0.167059
hsa-mir-4457	GGAGUACUCCAGUCAAUACCGUGUGAGUUAGAAAAGCUCAAUUCACAAGGUAUUGACUGGCGUAUUCA	rs115769169	GGAGUACUCCAGUCAAUACCGUGUGAGUUAGAAAAGCUCAAUUCACAAGGUAUUGACUAGCGUAUUCA	59	G	A	-38.8	-32.3	0.167526
hsa-mir-644b	UGGGCUAAGGGAGAUGAUUGGGUAGAAAGUAUUAUUCUAUUCAUUUGCCUCCCAGCCUACA	rs112768342	UGGGCUAAGGGAGAUGAUUGGGCAGAAAGUAUUAUUCUAUUCAUUUGCCUCCCAGCCUACA	23	U	C	-26.1	-21.7	0.168582
hsa-mir-4261	GGUGGAAGUGGGUUCCUCCCAGUUCCUGAGACAGGAAACAGGGACCCAGGAGACCAGC	rs192288636	GGUGGAAGUGGGUUCCUCCCAGUUCCUGAGACAGGAAACAGGCACCCAGGAGACCAGC	43	G	C	-23.1	-19.2	0.168831
hsa-mir-199a-1	GCCAACCCAGUGUUCAGACUACCUGUUCAGGAGGCUCUCAAUGUGUACAGUAGUCUGCACAUUGGUUAGGC	rs183664554	GCCAACCCAGUGUUCAGACUACCUGUUCAGGAGGCUCUCAAUGUGUACAGUAGCCUGCACAUUGGUUAGGC	54	U	C	-29.2	-24.2	0.171233
hsa-mir-4683	GACACGCAAGACGAGGCGGGCCUGGAGGUGCACCAGUUCUGGCCGCUGGUGGAGAUCCAGUGCUCGCCCGAUCUCAAGUUC	rs151060225	GACACGCAAGACGAGGCGGGCCUGGAGGUGCACCAGUUCUGGCCGCUGGUGGAGAUACAGUGCUCGCCCGAUCUCAAGUUC	57	C	A	-39.5	-32.7	0.172152
hsa-mir-3118-2	ACACUACAAUAAUUUUCAUAAUGCAAUCACACAUAAUCACUAUGUGACUGCAUUAUGAAAAUUCUUGUAGUGU	rs75563322	ACACUACAAUAAUUUUCAUAAUGCAAUCACACAUAAUCACUAUGUGACUGCAUUAUGAAAAUUCUUAUAGUGU	67	A	G	-28.7	-34.7	-0.209059
hsa-mir-499b	GGAAGCAGCACAGACUUGCUGUGAUGUUCACGUGGAGAGGAGUUAAACAUCACUGCAAGUCUUAACAGCCGCC	rs3746444	GGAAGCAGCACAGACUUGCUGUGACGUUCACGUGGAGAGGAGUUAAACAUCACUGCAAGUCUUAACAGCCGCC	25	U	C	-24.7	-20.4	0.174089
hsa-mir-3124	GCGGGCUUCGCGGGCGAAGGCAAAGUCGAUUUCCAAAAGUGACUUUCCUCACUCCCGUGAAGUCGGC	rs115160731	GCGGGCUUCGCGGGCGAAGGCAAAGUCGAUUUCCAAAAGUGACUUUCCUCACUCCAGUGAAGUCGGC	56	A	C	-26.8	-32.5	-0.212687
hsa-mir-548ap	ACCAAUUCCUAGGUUGGUGCAAAAGUAAUUGCGGUCUUUGUCAUUAAAACCAAUAACAAAAACCACAAUUACUUUUUACUGACCUAAAGAUUAAUU	rs186097449	ACCAAUUCCUAGGUUGGUGCAAAACUAAUUGCGGUCUUUGUCAUUAAAACCAAUAACAAAAACCACAAUUACUUUUUACUGACCUAAAGAUUAAUU	25	G	C	-33.5	-27.5	0.179104
hsa-mir-613	GGUGAGUGCGUUUCCAAGUGUGAAGGGACCCUUCCUGUAGUGUCUUAUAUACAAUACAGUAGGAAUGUUCCUUCUUUGCCACUCAUACACCUUUA	rs147268651	GGUGAGUGCGUUUCCAAGUGUGAAGAGACCCUUCCUGUAGUGUCUUAUAUACAAUACAGUAGGAAUGUUCCUUCUUUGCCACUCAUACACCUUUA	26	G	A	-28.4	-23.3	0.179577
hsa-mir-664	GAACAUUGAAACUGGCUAGGGAAAAUGAUUGGAUAGAAACUAUUAUUCUAUUCAUUUAUCCCCAGCCUACAAAAUGAAAAAA	rs113256801	GAACAUUGAAACUGGCUACGGAAAAUGAUUGGAUAGAAACUAUUAUUCUAUUCAUUUAUCCCCAGCCUACAAAAUGAAAAAA	19	G	C	-24.4	-20	0.180328
hsa-mir-5587	AUGGUCACCUCCGGGACUCAGCCCUGUGCUGAGCCCCGGGCAGUGUGAUCAUC	rs114481679	AUGGUCACCUCCAGGACUCAGCCCUGUGCUGAGCCCCGGGCAGUGUGAUCAUC	13	G	A	-29.9	-24.5	0.180602
hsa-mir-1323	ACUGAGGUCCUCAAAACUGAGGGGCAUUUUCUGUGGUUUGAAAGGAAAGUGCACCCAGUUUUGGGGAUGUCAA	rs78952474	ACUGAGGUCCUCAAAACUGAGGGGCAUUUUCUGUGGUUUGAAAGGAAAGUGCACCCAGUUUUGGGUAUGUCAA	66	G	U	-37.6	-30.8	0.180851
hsa-mir-3661	CACCUUCUCGCAGAGGCUCUUGACCUGGGACUCGGACAGCUGCUUGCACUCGUUCAGCUGCUCGAUCCACUGGUCCAGCUCCUUGGUGAACACCUU	rs147683316	CACCUUCUCGCAGAGGCUCUUGACCUGGGACUCGGACAACUGCUUGCACUCGUUCAGCUGCUCGAUCCACUGGUCCAGCUCCUUGGUGAACACCUU	39	G	A	-36.4	-29.8	0.181319
hsa-mir-450a-2	CCAAAGAAAGAUGCUAAACUAUUUUUGCGAUGUGUUCCUAAUAUGUAAUAUAAAUGUAUUGGGGACAUUUUGCAUUCAUAGUUUUGUAUCAAUAAUAUGG	rs185256782	CCAAAGAAAGAUGCUAAACUAUUUUUGCGAUGUGUUCCUAAUAUGUAAUAUAAAUGUAUUGCGGACAUUUUGCAUUCAUAGUUUUGUAUCAAUAAUAUGG	62	G	C	-35.4	-28.9	0.183616
hsa-mir-888	GGCAGUGCUCUACUCAAAAAGCUGUCAGUCACUUAGAUUACAUGUGACUGACACCUCUUUGGGUGAAGGAAGGCUCA	rs143634721	GGCAGUGCUCUACUCAAAAAGCUUUCAGUCACUUAGAUUACAUGUGACUGACACCUCUUUGGGUGAAGGAAGGCUCA	24	G	U	-31.9	-26	0.184953
hsa-mir-548at	AAAAGUUAUUGCGGUUUUGGCUGCCAAAAGAAAUGGCCAAAACCGCAGUAACUUUUGU	rs11651671	AAAAGUUAUUGCAGUUUUGGCUGCCAAAAGAAAUGGCCAAAACCGCAGUAACUUUUGU	13	G	A	-32.4	-26.3	0.188272
hsa-mir-4528	UAUUCUACUGAGAGUACAGAUCUUUAUAUAUAUGAUCAUUAUAUGUAUGAUGAGAUCAUUAUAUGUAUGAUCUGGACACCCAGUAGAAUC	rs139052256	UAUUCUACUGAGAGUACAGAUCUUUAUAUAUAUGAUCAUUAUAUGUAUGAUGAGAUCAUUAUAUGUAUGAUAUGGACACCCAGUAGAAUC	72	C	A	-32.9	-26.7	0.18845
hsa-mir-548ag-2	UGCAAAGGUAAUUGUGGUUUCUGCCAUUGAAAGUAAAGGCAAGAACCUCAAUUACCUUUGCAGC	rs186092922	UGCAAAGGUAAUUGUGGUUUCUGCCAUUGAAAGUAAAGGCAAGAACCUCAAUUAACUUUGCAGC	55	C	A	-34.8	-28.2	0.189655
hsa-mir-548u	AUUAGGAUGGUGCAAAAGUAAUGUGGUUUUUUUCUUUACUUUUAAUGGCAAAGACUGCAAUUACUUUUGCGCCAACCUAAU	rs4994089	AUUAGGAUGUUGCAAAAGUAAUGUGGUUUUUUUCUUUACUUUUAAUGGCAAAGACUGCAAUUACUUUUGCGCCAACCUAAU	10	G	U	-36.3	-29.4	0.190083
hsa-mir-548u	AUUAGGAUGGUGCAAAAGUAAUGUGGUUUUUUUCUUUACUUUUAAUGGCAAAGACUGCAAUUACUUUUGCGCCAACCUAAU	rs2894843	AUUAGGAUGGUGCAAAAGUAAUGUGGUUUUUUUCUUUACUUUUAAUGGCAAAGACUGCAAUUACUUUUGCGACAACCUAAU	72	C	A	-36.3	-29.4	0.190083
hsa-mir-3118-2	ACACUACAAUAAUUUUCAUAAUGCAAUCACACAUAAUCACUAUGUGACUGCAUUAUGAAAAUUCUUGUAGUGU	rs78472851	ACACUACAAUAAUUUUCAUAAUCCAAUCACACAUAAUCACUAUGUGACUGCAUUAUGAAAAUUCUUGUAGUGU	23	G	C	-34.7	-28.1	0.190202
hsa-mir-4467	UGGUGGCGGCGGUAGUUAUGGGCUUCUCUUUCUCACCAGCAGCCCCUGGGCCGCCGCCUCCCU	rs115101071	UGGUGGCAGCGGUAGUUAUGGGCUUCUCUUUCUCACCAGCAGCCCCUGGGCCGCCGCCUCCCU	8	G	A	-32	-25.9	0.190625
hsa-mir-548ak	GUGCAAAAGUAACUGCGGUUUUUGAGAAGUAAUUGAAAACCGCAAUUACUUUUGCAG	rs114111486	GUGCAAAAGUAACUGAGGUUUUUGAGAAGUAAUUGAAAACCGCAAUUACUUUUGCAG	16	C	A	-29.8	-24.1	0.191275
hsa-mir-4307	UCAGAAGAAAAAACAGGAGAUAAAGUUUGUGAUAAUGUUUGUCUAUAUAGUUAUGAAUGUUUUUUCCUGUUUCCUUCAGGGCCA	rs191460273	UCAGAAGAAAAAACAGGAGAUAAAGUUUGUGAUAAUGUUUGUCUAUAUAGUUAUGAAUGUUUUUUCCCGUUUCCUUCAGGGCCA	68	U	C	-23.5	-18.9	0.195745
hsa-mir-4430	GUGAGGCUGGAGUGAGCGGAGAUCGUACCACUGCACUCCAACCUGGUGA	rs13016168	GUGAGGCUGGAGUGAGCGCAGAUCGUACCACUGCACUCCAACCUGGUGA	19	G	C	-19.1	-15.3	0.198953
hsa-mir-922	AUGGCGUUUUCCCUCUCCCUGUCCUGGACUGGGGUCAGACUGUGCCCCGAGGAGAAGCAGCAGAGAAUAGGACUACGUCAU	rs150407249	AUGGCAUUUUCCCUCUCCCUGUCCUGGACUGGGGUCAGACUGUGCCCCGAGGAGAAGCAGCAGAGAAUAGGACUACGUCAU	6	G	A	-28.3	-22.6	0.201413
hsa-mir-5589	GGCUGGGUGCUCUUGUGCAGUGAGCAACCUACACAACUGCACAUGGCAACCUAGCUCCCA	rs189695543	GGCUGGGUGCUCUUAUGCAGUGAGCAACCUACACAACUGCACAUGGCAACCUAGCUCCCA	15	G	A	-27.54	-21.94	0.203341
hsa-mir-922	AUGGCGUUUUCCCUCUCCCUGUCCUGGACUGGGGUCAGACUGUGCCCCGAGGAGAAGCAGCAGAGAAUAGGACUACGUCAU	rs140463854	AUGGCGUUUUCCCUCUCCCUGUCCUGGACUGGGGUCAGACUGUGCCCCGAGGAGAAGCAGCAGAGAAUAGGACUACAUCAU	77	A	G	-22.5	-28.3	-0.257778
hsa-mir-5686	UAUCGUAUCGUAUCGUAUCGUAUUGUAUUGUACUGUAUUGUAUUGUACUGUAUUGUAUCGUAUCGUAUCGUAUCGUAUCGUA	rs78146078	UAUCGUAUCGUAUCGUAUCGUAUUGUAUUGUAAUGUAUUGUAUUGUACUGUAUUGUAUCGUAUCGUAUCGUAUCGUAUCGUA	33	C	A	-17.3	-13.7	0.208092
hsa-mir-4324	CGGCCCCUUUGUUAAGGGUCUCAGCUCCAGGGAACUUUAAAACCCUGAGACCCUAACCUUAAAGGUGCUGCA	rs186859566	CGACCCCUUUGUUAAGGGUCUCAGCUCCAGGGAACUUUAAAACCCUGAGACCCUAACCUUAAAGGUGCUGCA	3	G	A	-28.1	-22.2	0.209964
hsa-mir-302d	CCUCUACUUUAACAUGGAGGCACUUGCUGUGACAUGACAAAAAUAAGUGCUUCCAUGUUUGAGUGUGG	rs138673224	CCUCUACUUUAACAUGGAGGAACUUGCUGUGACAUGACAAAAAUAAGUGCUUCCAUGUUUGAGUGUGG	21	C	A	-29.2	-22.6	0.226027
hsa-mir-4251	CACGUCCUCCAGCUUUUUUCCUUAGUGGCCAAUUCCUGAGAAAAGGGCCAACGUGCUUCCA	rs189430992	CACGUCCUCCAGCUUUUUUCCUUAGUGGCCAAUUCCUGAGAAAAGGGCCAACAUGCUUCCA	53	G	A	-14.3	-11	0.230769
hsa-mir-196a-1	GUGAAUUAGGUAGUUUCAUGUUGUUGGGCCUGGGUUUCUGAACACAACAACAUUAAACCACCCGAUUCAC	rs190478598	GUGAAUUAGGUAGUUUCAUGUUUUUGGGCCUGGGUUUCUGAACACAACAACAUUAAACCACCCGAUUCAC	23	G	U	-25.8	-19.8	0.232558
hsa-mir-302b	GCUCCCUUCAACUUUAACAUGGAAGUGCUUUCUGUGACUUUAAAAGUAAGUGCUUCCAUGUUUUAGUAGGAGU	rs183105707	GCUCCCUUCAACUUUAACAUGUAAGUGCUUUCUGUGACUUUAAAAGUAAGUGCUUCCAUGUUUUAGUAGGAGU	22	G	U	-29.1	-22.3	0.233677
hsa-mir-4458	GAGCGCACAGAGGUAGGUGUGGAAGAAAGUGAAACACUAUUUUAGGUUUUAGUUACACUCUGCUGUGGUGUGCUG	rs150459914	GAGCGCACAGAGGUAGGUGUGGAAGAAAGUGAAACACUAUUUUAGGUUUUAGUUACACUCUGCUGUGGUAUGCUG	70	G	A	-26.5	-20.2	0.237736
hsa-mir-1255b-1	UACGGAUGAGCAAAGAAAGUGGUUUCUUAAAAUGGAAUCUACUCUUUGUGAAGAUGCUGUGAA	rs113789096	UACGGAUGAGCAAAGAAAGUGGUUUCUUAAAAUGGAAUCUACUCCUUGUGAAGAUGCUGUGAA	45	C	U	-13.1	-17.2	-0.312977
hsa-mir-4317	AAAAGGCGAGACAUUGCCAGGGAGUUUAUUUUGUAGCUCUCUUGAUAAAAUGUUUUAGCAAACAC	rs115096233	AAAAGGCGAGACAUUGCCAGGGAGUUUAUUUUGUAGCGCUCUUGAUAAAAUGUUUUAGCAAACAC	38	U	G	-17.8	-13.5	0.241573
hsa-mir-3182	GCUGCUUCUGUAGUGUAGUCCGUGCAUCCGCCCUUCGAUGCUUGGGUUGGAUCAUAGAGCAGU	rs139736497	GCUGCUUCUGUAGUGUAGUCCGUGCAUCCGCCCUUCGAUACUUGGGUUGGAUCAUAGAGCAGU	40	G	A	-25.9	-19.3	0.254826
hsa-mir-4521	UCGGCUAAGGAAGUCCUGUGCUCAGUUUUGUAGCAUCAAAACUAGGAUUUCUCUUGUUAC	rs3027265	UCGGCUAAGGAAGUCCUGUGCUCAGUUUUGUAGCAUCAAAACUAGUAUUUCUCUUGUUAC	46	G	U	-17.2	-12.6	0.267442
hsa-mir-4454	CCGGAUCCGAGUCACGGCACCAAAUUUCAUGCGUGUCCGUGUGAAGAGACCACCA	rs144464056	CCGGAUCCGAGUCACGGCACCAAAUUUCAUGCAUGUCCGUGUGAAGAGACCACCA	33	G	A	-15	-10.9	0.273333
hsa-mir-4668	AGGGAAAAAAAAAAGGAUUUGUCUUGUAGCCAGGAUAUUGUUUUAAAGAAAAUCCUUUUUGUUUUUCCAG	rs62570278	AGGGAAAAAAAAAAGAAUUUGUCUUGUAGCCAGGAUAUUGUUUUAAAGAAAAUCCUUUUUGUUUUUCCAG	16	G	A	-21.7	-15.6	0.281106
hsa-mir-4320	GACAUGUGGGGUUUGCUGUAGACAUUUCAGAUAACUCGGGAUUCUGUAGCUUCCUGGCAACUUUG	rs4430847	GACAUGUGGGGUUUGCUGUAAACAUUUCAGAUAACUCGGGAUUCUGUAGCUUCCUGGCAACUUUG	21	G	A	-18.4	-13.1	0.288043
hsa-mir-3977	UUGUGCUUCAUCGUAAUUAACCUUAAGUGGUUCGGGUAAAUCACUUUAAUUUGUUAUGUGUUGGCAGAAU	rs139335124	UUGUGCUUCAUCGUAAUUAACCUUAAGUCGUUCGGGUAAAUCACUUUAAUUUGUUAUGUGUUGGCAGAAU	29	G	C	-16.52	-11.22	0.320823

## Sheet: column_names
Column_name	Detailed_column_name
Name	The name of the pre-miRNA
Ref_seq	The sequence of the pre-miNA with the reference allele
Rs	RefSNP id
Mutated_seq	The sequence of the pre-miNA with the mutated allele
SNP_loc	The location of the SNP in the pre-miRNA
Ref_allele	reference allele of the SNP
Mutated_allele	Mutated allele of the SNP
Ref_MFE	The minimum free energy of the pre-miRNA with the reference allele
Mutated_MFE	The minimum free energy of the pre-miRNA with the mutated allele
ΔE	The definition follows the Equation 3
