# Supplementary material for: Comprehensive Analysis of Single Nucleotide Polymorphisms in Human MicroRNAs
Source: PLoS One. 2013 Nov 5;8(11):e78028. doi: 10.1371/journal.pone.0078028 (PMC3818353; doi:10.1371/journal.pone.0078028)
Supplement: Table S11 — Summary the number of QTLs overlapped with the pre-miRNAs. The information of the columns is given in the second sheet. (XLS) [file pone.0078028.s013.xls]

## Sheet: miR_and_QTLs
Table S11. Summary the number of QTLs overlapped with the pre-miRNAs. The information of the columns is given in the second sheet.
Name	#SNPs	#QTLs
hsa-let-7a-1	0	6
hsa-let-7a-2	0	26
hsa-let-7a-3	0	12
hsa-let-7b	0	12
hsa-let-7c	0	6
hsa-let-7d	0	6
hsa-let-7e	0	18
hsa-let-7f-1	0	6
hsa-let-7f-2	0	4
hsa-let-7g	0	6
hsa-let-7i	0	11
hsa-mir-100	0	26
hsa-mir-101-1	0	13
hsa-mir-101-2	1	2
hsa-mir-103a-1	0	23
hsa-mir-103a-2	0	22
hsa-mir-103b-1	0	23
hsa-mir-103b-2	0	22
hsa-mir-105-1	0	9
hsa-mir-105-2	1	9
hsa-mir-106a	0	7
hsa-mir-106b	1	7
hsa-mir-107	0	8
hsa-mir-10a	1	35
hsa-mir-10b	0	10
hsa-mir-1-1	1	26
hsa-mir-1178	3	29
hsa-mir-1179	0	15
hsa-mir-1180	0	29
hsa-mir-1181	1	19
hsa-mir-1182	1	18
hsa-mir-1183	0	12
hsa-mir-1184-1	0	3
hsa-mir-1184-2	0	3
hsa-mir-1184-3	0	3
hsa-mir-1185-1	0	10
hsa-mir-1185-2	1	10
hsa-mir-1193	0	10
hsa-mir-1197	2	10
hsa-mir-1-2	0	17
hsa-mir-1200	2	7
hsa-mir-1202	1	24
hsa-mir-1203	1	35
hsa-mir-1204	0	16
hsa-mir-1205	0	16
hsa-mir-1206	1	16
hsa-mir-1207	2	16
hsa-mir-1208	2	16
hsa-mir-122	1	18
hsa-mir-1224	1	12
hsa-mir-1225	0	10
hsa-mir-1226	2	6
hsa-mir-1227	4	16
hsa-mir-1228	1	9
hsa-mir-1229	1	16
hsa-mir-1231	2	13
hsa-mir-1233-1	4	32
hsa-mir-1233-2	4	32
hsa-mir-1234	6	6
hsa-mir-1236	1	16
hsa-mir-1237	1	23
hsa-mir-1238	0	20
hsa-mir-124-1	0	42
hsa-mir-124-2	1	21
hsa-mir-1243	1	12
hsa-mir-124-3	1	25
hsa-mir-1244-1	0	24
hsa-mir-1244-2	0	9
hsa-mir-1244-3	0	16
hsa-mir-1245a	1	12
hsa-mir-1245b	1	12
hsa-mir-1246	0	10
hsa-mir-1247	0	10
hsa-mir-1248	1	16
hsa-mir-1249	0	12
hsa-mir-1250	1	20
hsa-mir-1251	0	10
hsa-mir-1252	1	8
hsa-mir-1253	3	17
hsa-mir-1254-1	1	13
hsa-mir-1254-2	0	19
hsa-mir-1255a	2	10
hsa-mir-1255b-1	3	11
hsa-mir-1255b-2	3	38
hsa-mir-1256	0	20
hsa-mir-1257	1	30
hsa-mir-1258	1	10
hsa-mir-125a	2	18
hsa-mir-125b-1	0	26
hsa-mir-125b-2	0	6
hsa-mir-126	0	9
hsa-mir-1260a	2	8
hsa-mir-1260b	1	11
hsa-mir-1261	1	18
hsa-mir-1262	2	13
hsa-mir-1263	0	14
hsa-mir-1264	0	6
hsa-mir-1265	2	16
hsa-mir-1266	0	12
hsa-mir-1267	1	19
hsa-mir-1268a	1	23
hsa-mir-1268b	3	20
hsa-mir-1269a	1	10
hsa-mir-1269b	2	22
hsa-mir-127	0	10
hsa-mir-1270-1	0	19
hsa-mir-1270-2	0	19
hsa-mir-1271	0	20
hsa-mir-1272	1	7
hsa-mir-1273a	1	12
hsa-mir-1273c	1	22
hsa-mir-1273d	2	18
hsa-mir-1273f	0	14
hsa-mir-1273g	0	14
hsa-mir-1275	1	16
hsa-mir-1276	1	14
hsa-mir-1277	1	6
hsa-mir-1278	0	18
hsa-mir-1279	0	6
hsa-mir-1280	0	11
hsa-mir-1281	0	15
hsa-mir-128-1	1	24
hsa-mir-1282	1	25
hsa-mir-128-2	0	11
hsa-mir-1283-1	2	18
hsa-mir-1283-2	1	18
hsa-mir-1284	0	11
hsa-mir-1285-1	0	16
hsa-mir-1285-2	2	7
hsa-mir-1286	1	11
hsa-mir-1287	3	7
hsa-mir-1288	0	28
hsa-mir-1289-1	1	25
hsa-mir-1289-2	5	16
hsa-mir-1290	2	23
hsa-mir-1291	1	10
hsa-mir-129-1	0	11
hsa-mir-1292	1	22
hsa-mir-129-2	1	14
hsa-mir-1293	2	10
hsa-mir-1294	3	13
hsa-mir-1295a	1	36
hsa-mir-1295b	1	36
hsa-mir-1296	0	10
hsa-mir-1297	0	10
hsa-mir-1298	0	6
hsa-mir-1299	4	6
hsa-mir-1301	0	16
hsa-mir-1302-1	2	24
hsa-mir-1302-10	0	9
hsa-mir-1302-11	0	16
hsa-mir-1302-2	0	7
hsa-mir-1302-3	5	13
hsa-mir-1302-4	1	19
hsa-mir-1302-5	0	51
hsa-mir-1302-6	0	8
hsa-mir-1302-7	0	10
hsa-mir-1302-8	1	6
hsa-mir-1302-9	0	2
hsa-mir-1303	7	16
hsa-mir-1304	4	14
hsa-mir-1305	1	19
hsa-mir-1306	0	11
hsa-mir-1307	2	6
hsa-mir-130a	0	13
hsa-mir-130b	2	14
hsa-mir-132	0	17
hsa-mir-1321	1	2
hsa-mir-1322	3	42
hsa-mir-1323	2	18
hsa-mir-1324	7	14
hsa-mir-133a-1	1	17
hsa-mir-133a-2	1	25
hsa-mir-133b	1	7
hsa-mir-134	0	10
hsa-mir-1343	2	16
hsa-mir-135a-1	0	6
hsa-mir-135a-2	1	10
hsa-mir-135b	1	14
hsa-mir-136	2	10
hsa-mir-137	0	7
hsa-mir-138-1	0	12
hsa-mir-138-2	1	11
hsa-mir-139	0	27
hsa-mir-140	3	15
hsa-mir-141	2	16
hsa-mir-142	0	43
hsa-mir-143	0	14
hsa-mir-144	0	20
hsa-mir-145	1	14
hsa-mir-1468	1	2
hsa-mir-1469	0	14
hsa-mir-146a	1	14
hsa-mir-146b	1	6
hsa-mir-1470	1	23
hsa-mir-1471	0	24
hsa-mir-147a	0	11
hsa-mir-147b	1	23
hsa-mir-148a	0	9
hsa-mir-148b	2	10
hsa-mir-149	2	19
hsa-mir-150	0	17
hsa-mir-151a	1	10
hsa-mir-151b	1	10
hsa-mir-152	0	35
hsa-mir-153-1	0	22
hsa-mir-153-2	0	12
hsa-mir-1537	2	21
hsa-mir-1538	1	13
hsa-mir-1539	1	21
hsa-mir-154	1	10
hsa-mir-155	1	11
hsa-mir-1587	2	2
hsa-mir-15a	0	11
hsa-mir-15b	2	12
hsa-mir-16-1	1	11
hsa-mir-16-2	0	12
hsa-mir-17	0	15
hsa-mir-181a-1	0	14
hsa-mir-181a-2	0	15
hsa-mir-181b-1	0	14
hsa-mir-181b-2	0	15
hsa-mir-181c	0	22
hsa-mir-181d	0	22
hsa-mir-182	4	10
hsa-mir-1825	0	24
hsa-mir-1827	0	10
hsa-mir-183	2	10
hsa-mir-184	2	8
hsa-mir-185	0	11
hsa-mir-186	0	11
hsa-mir-187	2	15
hsa-mir-188	2	3
hsa-mir-18a	1	15
hsa-mir-18b	0	7
hsa-mir-1908	1	23
hsa-mir-1909	0	16
hsa-mir-190a	1	7
hsa-mir-190b	0	16
hsa-mir-191	0	6
hsa-mir-1910	1	12
hsa-mir-1911	2	6
hsa-mir-1912	1	6
hsa-mir-1913	2	24
hsa-mir-1914	0	21
hsa-mir-1915	0	19
hsa-mir-192	2	23
hsa-mir-193a	1	18
hsa-mir-193b	0	26
hsa-mir-194-1	0	8
hsa-mir-194-2	1	23
hsa-mir-195	0	18
hsa-mir-196a-1	2	35
hsa-mir-196a-2	2	10
hsa-mir-196b	0	9
hsa-mir-197	1	12
hsa-mir-1972-1	0	26
hsa-mir-1972-2	2	15
hsa-mir-1973	1	13
hsa-mir-1976	0	17
hsa-mir-198	1	8
hsa-mir-199a-1	1	20
hsa-mir-199a-2	1	38
hsa-mir-199b	2	12
hsa-mir-19a	0	15
hsa-mir-19b-1	0	15
hsa-mir-19b-2	1	7
hsa-mir-200a	0	12
hsa-mir-200b	1	12
hsa-mir-200c	0	16
hsa-mir-202	2	12
hsa-mir-203	0	10
hsa-mir-204	2	9
hsa-mir-205	2	13
hsa-mir-2052	0	16
hsa-mir-2053	1	11
hsa-mir-2054	0	14
hsa-mir-206	0	7
hsa-mir-208a	0	9
hsa-mir-208b	1	9
hsa-mir-20a	1	15
hsa-mir-20b	0	7
hsa-mir-21	0	43
hsa-mir-210	0	3
hsa-mir-211	4	30
hsa-mir-2110	4	12
hsa-mir-2113	2	12
hsa-mir-2114	2	9
hsa-mir-2115	0	6
hsa-mir-2116	2	8
hsa-mir-2117	2	35
hsa-mir-212	0	17
hsa-mir-214	0	38
hsa-mir-215	3	8
hsa-mir-216a	1	7
hsa-mir-216b	0	7
hsa-mir-217	3	7
hsa-mir-218-1	0	13
hsa-mir-218-2	1	23
hsa-mir-219-1	0	16
hsa-mir-219-2	0	12
hsa-mir-22	0	17
hsa-mir-221	1	3
hsa-mir-222	3	3
hsa-mir-223	2	2
hsa-mir-224	1	9
hsa-mir-2276	1	18
hsa-mir-2277	3	12
hsa-mir-2278	1	6
hsa-mir-2355	1	19
hsa-mir-2392	3	10
hsa-mir-23a	0	22
hsa-mir-23b	0	6
hsa-mir-23c	0	2
hsa-mir-24-1	1	6
hsa-mir-24-2	0	22
hsa-mir-2467	0	20
hsa-mir-25	1	7
hsa-mir-2681	1	23
hsa-mir-2682	2	7
hsa-mir-26a-1	2	12
hsa-mir-26a-2	0	9
hsa-mir-26b	1	22
hsa-mir-27a	2	22
hsa-mir-27b	1	6
hsa-mir-28	1	16
hsa-mir-2861	0	12
hsa-mir-2909	2	18
hsa-mir-296	1	34
hsa-mir-2964a	0	12
hsa-mir-297	2	14
hsa-mir-298	0	34
hsa-mir-299	1	10
hsa-mir-29a	0	10
hsa-mir-29b-1	0	10
hsa-mir-29b-2	0	14
hsa-mir-29c	0	14
hsa-mir-300	1	10
hsa-mir-301a	0	43
hsa-mir-301b	0	14
hsa-mir-302a	0	12
hsa-mir-302b	3	12
hsa-mir-302c	0	12
hsa-mir-302d	1	12
hsa-mir-302e	1	4
hsa-mir-302f	0	15
hsa-mir-3064	0	48
hsa-mir-3065	0	20
hsa-mir-3074	1	6
hsa-mir-30a	2	7
hsa-mir-30b	1	14
hsa-mir-30c-1	0	12
hsa-mir-30c-2	1	7
hsa-mir-30d	1	14
hsa-mir-30e	1	12
hsa-mir-31	0	11
hsa-mir-3115	0	20
hsa-mir-3116-1	2	13
hsa-mir-3116-2	2	13
hsa-mir-3117	1	13
hsa-mir-3118-1	5	7
hsa-mir-3118-2	5	7
hsa-mir-3118-3	3	7
hsa-mir-3118-4	2	22
hsa-mir-3118-5	5	6
hsa-mir-3118-6	3	22
hsa-mir-3119-1	2	38
hsa-mir-3119-2	2	38
hsa-mir-3120	0	38
hsa-mir-3121	1	34
hsa-mir-3122	0	9
hsa-mir-3123	1	20
hsa-mir-3124	2	15
hsa-mir-3125	3	15
hsa-mir-3126	3	7
hsa-mir-3127	1	10
hsa-mir-3128	1	10
hsa-mir-3129	2	12
hsa-mir-3130-1	2	19
hsa-mir-3130-2	2	19
hsa-mir-3131	3	22
hsa-mir-3132	3	21
hsa-mir-3133	0	17
hsa-mir-3134	0	13
hsa-mir-3135a	2	15
hsa-mir-3135b	4	16
hsa-mir-3136	0	9
hsa-mir-3137	1	10
hsa-mir-3138	0	7
hsa-mir-3139	0	7
hsa-mir-3140	1	12
hsa-mir-3141	2	16
hsa-mir-3142	1	14
hsa-mir-3143	3	17
hsa-mir-3144	2	18
hsa-mir-3145	1	25
hsa-mir-3146	1	11
hsa-mir-3147	0	8
hsa-mir-3148	1	18
hsa-mir-3149	0	18
hsa-mir-3150a	0	14
hsa-mir-3150b	0	14
hsa-mir-3151	4	11
hsa-mir-3152	2	8
hsa-mir-3153	1	8
hsa-mir-3154	0	12
hsa-mir-3155a	1	10
hsa-mir-3156-1	0	5
hsa-mir-3156-2	2	20
hsa-mir-3156-3	2	5
hsa-mir-3157	2	7
hsa-mir-3158-1	1	6
hsa-mir-3158-2	1	6
hsa-mir-3159	1	8
hsa-mir-3160-1	0	16
hsa-mir-3160-2	0	16
hsa-mir-3161	6	14
hsa-mir-3162	0	14
hsa-mir-3163	0	24
hsa-mir-3164	0	33
hsa-mir-3165	0	27
hsa-mir-3166	3	17
hsa-mir-3167	2	21
hsa-mir-3168	1	16
hsa-mir-3169	0	8
hsa-mir-3170	3	17
hsa-mir-3171	4	13
hsa-mir-3173	0	10
hsa-mir-3174	0	15
hsa-mir-3175	3	15
hsa-mir-3176	3	10
hsa-mir-3177	3	10
hsa-mir-3178	1	10
hsa-mir-3179-1	0	26
hsa-mir-3179-2	0	26
hsa-mir-3179-3	0	24
hsa-mir-3180-1	0	26
hsa-mir-3180-2	0	26
hsa-mir-3180-3	0	24
hsa-mir-3180-4	5	26
hsa-mir-3180-5	3	10
hsa-mir-3181	0	10
hsa-mir-3182	3	14
hsa-mir-3183	3	14
hsa-mir-3184	0	17
hsa-mir-3185	0	35
hsa-mir-3186	2	20
hsa-mir-3187	0	16
hsa-mir-3188	3	19
hsa-mir-3189	0	19
hsa-mir-3190	0	17
hsa-mir-3191	0	17
hsa-mir-3192	2	19
hsa-mir-3193	2	19
hsa-mir-3194	0	49
hsa-mir-3195	1	30
hsa-mir-3196	4	25
hsa-mir-3197	0	17
hsa-mir-3198-1	1	11
hsa-mir-3198-2	0	10
hsa-mir-3199-1	4	19
hsa-mir-3199-2	4	19
hsa-mir-32	0	9
hsa-mir-3200	0	18
hsa-mir-3201	0	9
hsa-mir-3202-1	1	7
hsa-mir-3202-2	1	7
hsa-mir-320a	0	39
hsa-mir-320b-1	0	11
hsa-mir-320b-2	0	10
hsa-mir-320c-1	0	17
hsa-mir-320c-2	0	14
hsa-mir-320d-1	2	16
hsa-mir-320d-2	0	11
hsa-mir-320e	1	17
hsa-mir-323a	0	10
hsa-mir-323b	4	10
hsa-mir-324	0	18
hsa-mir-325	2	2
hsa-mir-326	1	27
hsa-mir-328	1	14
hsa-mir-329-1	1	10
hsa-mir-329-2	0	10
hsa-mir-330	0	18
hsa-mir-331	0	9
hsa-mir-335	0	10
hsa-mir-337	0	10
hsa-mir-338	0	20
hsa-mir-339	4	4
hsa-mir-33a	1	13
hsa-mir-33b	0	28
hsa-mir-340	0	16
hsa-mir-342	0	10
hsa-mir-345	1	10
hsa-mir-346	0	8
hsa-mir-34a	2	18
hsa-mir-34b	0	22
hsa-mir-34c	0	22
hsa-mir-3529	1	15
hsa-mir-3545	0	10
hsa-mir-3591	1	18
hsa-mir-3605	3	14
hsa-mir-3606	0	12
hsa-mir-3607	1	18
hsa-mir-3609	4	7
hsa-mir-361	0	2
hsa-mir-3610	2	11
hsa-mir-3611	2	14
hsa-mir-3612	2	29
hsa-mir-3613	0	11
hsa-mir-3614	0	42
hsa-mir-3615	4	25
hsa-mir-3616	1	47
hsa-mir-3617	1	49
hsa-mir-3618	1	11
hsa-mir-3619	2	12
hsa-mir-362	0	3
hsa-mir-3620	1	13
hsa-mir-3621	1	7
hsa-mir-3622a	2	26
hsa-mir-3622b	2	26
hsa-mir-363	0	7
hsa-mir-3646	1	49
hsa-mir-3648	7	3
hsa-mir-3649	1	10
hsa-mir-3650	0	15
hsa-mir-3651	0	8
hsa-mir-3652	5	21
hsa-mir-3653	1	20
hsa-mir-3654	1	11
hsa-mir-3655	2	19
hsa-mir-3656	4	26
hsa-mir-3657	3	24
hsa-mir-3658	0	35
hsa-mir-3659	1	12
hsa-mir-365a	0	26
hsa-mir-365b	1	18
hsa-mir-3660	2	17
hsa-mir-3661	3	16
hsa-mir-3662	2	18
hsa-mir-3663	3	15
hsa-mir-3664	1	29
hsa-mir-3665	0	6
hsa-mir-3666	2	7
hsa-mir-3667	2	5
hsa-mir-3668	0	19
hsa-mir-3669	3	16
hsa-mir-367	1	12
hsa-mir-3670-1	0	26
hsa-mir-3670-2	0	26
hsa-mir-3671	3	13
hsa-mir-3672	0	6
hsa-mir-3673	6	16
hsa-mir-3674	3	23
hsa-mir-3675	0	20
hsa-mir-3676	3	18
hsa-mir-3677	1	10
hsa-mir-3678	1	25
hsa-mir-3679	6	22
hsa-mir-3680-1	0	23
hsa-mir-3680-2	0	16
hsa-mir-3681	0	15
hsa-mir-3682	3	5
hsa-mir-3683	2	6
hsa-mir-3684	1	10
hsa-mir-3685	0	9
hsa-mir-3686	2	16
hsa-mir-3687	0	3
hsa-mir-3688-1	1	11
hsa-mir-3688-2	1	11
hsa-mir-3689a	3	11
hsa-mir-3689b	9	11
hsa-mir-3689c	3	11
hsa-mir-3689d-1	1	11
hsa-mir-3689d-2	2	11
hsa-mir-3689e	2	11
hsa-mir-3689f	5	11
hsa-mir-369	0	10
hsa-mir-3690	3	2
hsa-mir-3691	1	6
hsa-mir-3692	2	28
hsa-mir-370	0	10
hsa-mir-3713	0	8
hsa-mir-3714	1	12
hsa-mir-371a	0	18
hsa-mir-371b	0	18
hsa-mir-372	0	18
hsa-mir-373	2	18
hsa-mir-374a	0	2
hsa-mir-374b	0	2
hsa-mir-374c	0	2
hsa-mir-375	0	22
hsa-mir-376a-1	0	10
hsa-mir-376a-2	0	10
hsa-mir-376b	0	10
hsa-mir-376c	0	10
hsa-mir-377	1	10
hsa-mir-378a	0	14
hsa-mir-378b	0	20
hsa-mir-378c	0	13
hsa-mir-378d-1	1	6
hsa-mir-378d-2	1	15
hsa-mir-378e	0	21
hsa-mir-378f	0	20
hsa-mir-378g	0	7
hsa-mir-378h	1	16
hsa-mir-378i	2	13
hsa-mir-379	4	10
hsa-mir-380	0	10
hsa-mir-381	0	10
hsa-mir-382	1	10
hsa-mir-383	3	45
hsa-mir-384	0	2
hsa-mir-3907	0	21
hsa-mir-3908	3	32
hsa-mir-3909	3	21
hsa-mir-3910-1	4	8
hsa-mir-3910-2	2	8
hsa-mir-3911	3	12
hsa-mir-3912	1	21
hsa-mir-3913-1	0	6
hsa-mir-3913-2	0	6
hsa-mir-3914-1	0	11
hsa-mir-3914-2	0	11
hsa-mir-3915	0	3
hsa-mir-3916	2	17
hsa-mir-3917	0	20
hsa-mir-3918	2	28
hsa-mir-3919	1	12
hsa-mir-3920	1	15
hsa-mir-3921	0	11
hsa-mir-3922	1	19
hsa-mir-3923	0	12
hsa-mir-3924	2	7
hsa-mir-3925	0	15
hsa-mir-3926-1	0	45
hsa-mir-3926-2	0	45
hsa-mir-3927	0	9
hsa-mir-3928	4	18
hsa-mir-3929	0	15
hsa-mir-3934	0	16
hsa-mir-3935	1	11
hsa-mir-3936	3	19
hsa-mir-3937	1	2
hsa-mir-3938	7	6
hsa-mir-3939	12	24
hsa-mir-3940	2	18
hsa-mir-3941	0	18
hsa-mir-3942	1	33
hsa-mir-3943	2	7
hsa-mir-3944	1	12
hsa-mir-3945	3	15
hsa-mir-3960	0	12
hsa-mir-3972	2	23
hsa-mir-3973	3	16
hsa-mir-3974	2	15
hsa-mir-3975	0	15
hsa-mir-3976	1	15
hsa-mir-3977	3	16
hsa-mir-3978	2	7
hsa-mir-409	0	10
hsa-mir-410	0	10
hsa-mir-411	3	10
hsa-mir-412	3	10
hsa-mir-421	0	2
hsa-mir-422a	0	7
hsa-mir-423	1	17
hsa-mir-424	0	7
hsa-mir-425	0	6
hsa-mir-4251	1	13
hsa-mir-4252	2	18
hsa-mir-4253	3	20
hsa-mir-4254	2	16
hsa-mir-4255	0	13
hsa-mir-4256	1	12
hsa-mir-4257	2	11
hsa-mir-4258	3	15
hsa-mir-4259	1	17
hsa-mir-4260	2	13
hsa-mir-4261	1	14
hsa-mir-4262	0	15
hsa-mir-4263	0	15
hsa-mir-4264	0	16
hsa-mir-4265	1	10
hsa-mir-4266	1	10
hsa-mir-4267	2	10
hsa-mir-4268	2	22
hsa-mir-4269	1	20
hsa-mir-4270	3	13
hsa-mir-4271	3	6
hsa-mir-4272	0	9
hsa-mir-4273	10	14
hsa-mir-4274	6	7
hsa-mir-4275	0	14
hsa-mir-4276	1	21
hsa-mir-4277	2	10
hsa-mir-4278	1	8
hsa-mir-4279	1	16
hsa-mir-4280	1	18
hsa-mir-4281	1	20
hsa-mir-4282	0	7
hsa-mir-4283-1	1	8
hsa-mir-4283-2	1	5
hsa-mir-4284	1	16
hsa-mir-4285	7	7
hsa-mir-4286	1	42
hsa-mir-4287	1	26
hsa-mir-4288	0	21
hsa-mir-4289	4	8
hsa-mir-429	2	12
hsa-mir-4290	1	8
hsa-mir-4291	0	6
hsa-mir-4292	0	9
hsa-mir-4293	2	16
hsa-mir-4294	1	5
hsa-mir-4295	0	12
hsa-mir-4296	4	16
hsa-mir-4297	2	13
hsa-mir-4298	3	4
hsa-mir-4299	1	3
hsa-mir-4300	2	23
hsa-mir-4301	2	23
hsa-mir-4302	2	10
hsa-mir-4303	1	10
hsa-mir-4304	0	32
hsa-mir-4305	4	16
hsa-mir-4306	0	23
hsa-mir-4307	1	12
hsa-mir-4308	2	5
hsa-mir-4309	2	10
hsa-mir-431	3	10
hsa-mir-4310	0	26
hsa-mir-4311	1	7
hsa-mir-4312	2	7
hsa-mir-4313	0	8
hsa-mir-4314	0	18
hsa-mir-4315-1	2	37
hsa-mir-4315-2	0	37
hsa-mir-4316	0	21
hsa-mir-4317	2	17
hsa-mir-4318	2	15
hsa-mir-4319	0	20
hsa-mir-432	0	10
hsa-mir-4320	2	18
hsa-mir-4321	1	16
hsa-mir-4322	1	19
hsa-mir-4323	0	22
hsa-mir-4324	1	17
hsa-mir-4325	0	39
hsa-mir-4326	1	25
hsa-mir-4327	5	13
hsa-mir-4328	2	1
hsa-mir-4329	2	6
hsa-mir-433	0	10
hsa-mir-4330	2	9
hsa-mir-4417	3	16
hsa-mir-4418	0	20
hsa-mir-4419a	1	20
hsa-mir-4419b	0	29
hsa-mir-4420	2	17
hsa-mir-4421	0	12
hsa-mir-4422	1	13
hsa-mir-4423	3	7
hsa-mir-4424	1	35
hsa-mir-4425	2	20
hsa-mir-4426	0	17
hsa-mir-4427	2	18
hsa-mir-4428	1	21
hsa-mir-4429	1	15
hsa-mir-4430	2	14
hsa-mir-4431	4	5
hsa-mir-4432	2	8
hsa-mir-4433	2	7
hsa-mir-4434	0	7
hsa-mir-4435-1	0	11
hsa-mir-4435-2	0	10
hsa-mir-4436a	1	11
hsa-mir-4436b-1	2	10
hsa-mir-4436b-2	1	10
hsa-mir-4437	1	11
hsa-mir-4438	1	17
hsa-mir-4439	0	26
hsa-mir-4440	5	20
hsa-mir-4441	3	20
hsa-mir-4442	2	14
hsa-mir-4443	2	6
hsa-mir-4444-1	0	10
hsa-mir-4444-2	2	14
hsa-mir-4445	3	11
hsa-mir-4446	0	11
hsa-mir-4447	1	10
hsa-mir-4448	0	12
hsa-mir-4449	0	7
hsa-mir-4450	0	12
hsa-mir-4451	0	12
hsa-mir-4452	3	12
hsa-mir-4453	1	12
hsa-mir-4454	4	15
hsa-mir-4455	0	15
hsa-mir-4456	0	6
hsa-mir-4457	2	10
hsa-mir-4458	1	8
hsa-mir-4459	2	18
hsa-mir-4460	1	15
hsa-mir-4461	4	16
hsa-mir-4462	0	14
hsa-mir-4463	5	6
hsa-mir-4464	1	9
hsa-mir-4465	4	19
hsa-mir-4466	1	25
hsa-mir-4467	3	7
hsa-mir-4468	0	13
hsa-mir-4469	0	10
hsa-mir-4470	2	21
hsa-mir-4471	0	13
hsa-mir-4472-1	1	10
hsa-mir-4472-2	4	24
hsa-mir-4473	4	10
hsa-mir-4474	1	10
hsa-mir-4475	1	6
hsa-mir-4476	1	6
hsa-mir-4477a	17	6
hsa-mir-4477b	17	6
hsa-mir-4478	0	13
hsa-mir-4479	2	9
hsa-mir-448	0	6
hsa-mir-4480	1	13
hsa-mir-4481	1	13
hsa-mir-4482-1	2	7
hsa-mir-4483	2	12
hsa-mir-4484	2	16
hsa-mir-4485	4	4
hsa-mir-4486	0	7
hsa-mir-4487	1	16
hsa-mir-4488	0	23
hsa-mir-4489	0	23
hsa-mir-4490	1	18
hsa-mir-4491	0	21
hsa-mir-4492	0	26
hsa-mir-4493	0	26
hsa-mir-4494	1	8
hsa-mir-4495	0	10
hsa-mir-4496	1	24
hsa-mir-4497	1	24
hsa-mir-4498	0	32
hsa-mir-4499	0	10
hsa-mir-449a	2	15
hsa-mir-449b	2	15
hsa-mir-449c	4	15
hsa-mir-4500	0	11
hsa-mir-4501	0	18
hsa-mir-4502	3	9
hsa-mir-4503	0	5
hsa-mir-4504	1	5
hsa-mir-4505	0	12
hsa-mir-4506	1	9
hsa-mir-4507	0	5
hsa-mir-4508	0	23
hsa-mir-4509-1	0	23
hsa-mir-4509-2	1	30
hsa-mir-4509-3	1	30
hsa-mir-450a-1	1	7
hsa-mir-450a-2	2	7
hsa-mir-450b	0	7
hsa-mir-4510	1	33
hsa-mir-4511	2	7
hsa-mir-4512	3	7
hsa-mir-4513	1	8
hsa-mir-4514	2	12
hsa-mir-4515	1	14
hsa-mir-4516	1	10
hsa-mir-4517	3	16
hsa-mir-4518	0	13
hsa-mir-4519	2	13
hsa-mir-451a	0	20
hsa-mir-451b	0	20
hsa-mir-452	0	9
hsa-mir-4520a	1	19
hsa-mir-4520b	1	19
hsa-mir-4521	2	18
hsa-mir-4522	1	24
hsa-mir-4523	0	17
hsa-mir-4524a	2	29
hsa-mir-4524b	2	29
hsa-mir-4525	1	16
hsa-mir-4526	1	19
hsa-mir-4527	0	22
hsa-mir-4528	2	21
hsa-mir-4529	2	19
hsa-mir-4530	1	23
hsa-mir-4531	0	18
hsa-mir-4532	4	39
hsa-mir-4533	3	32
hsa-mir-4534	0	17
hsa-mir-4535	2	9
hsa-mir-4536-1	1	3
hsa-mir-4536-2	1	3
hsa-mir-4537	3	5
hsa-mir-4538	3	5
hsa-mir-4539	4	5
hsa-mir-454	0	43
hsa-mir-4540	3	6
hsa-mir-455	0	10
hsa-mir-4632	1	19
hsa-mir-4633	0	15
hsa-mir-4634	1	20
hsa-mir-4635	2	6
hsa-mir-4636	2	8
hsa-mir-4637	1	10
hsa-mir-4638	2	13
hsa-mir-4639	1	10
hsa-mir-4640	4	16
hsa-mir-4641	1	13
hsa-mir-4642	3	15
hsa-mir-4643	1	11
hsa-mir-4644	3	22
hsa-mir-4645	2	6
hsa-mir-4646	0	16
hsa-mir-4647	3	15
hsa-mir-4648	1	4
hsa-mir-4649	2	7
hsa-mir-4650-1	0	10
hsa-mir-4650-2	0	16
hsa-mir-4651	3	15
hsa-mir-4652	1	15
hsa-mir-4653	1	7
hsa-mir-4654	1	23
hsa-mir-4655	3	4
hsa-mir-4656	1	4
hsa-mir-4657	2	7
hsa-mir-4658	2	7
hsa-mir-4659a	1	35
hsa-mir-4659b	1	35
hsa-mir-466	2	13
hsa-mir-4660	0	40
hsa-mir-4661	2	10
hsa-mir-4662a	1	17
hsa-mir-4662b	1	17
hsa-mir-4663	1	14
hsa-mir-4664	2	6
hsa-mir-4665	0	6
hsa-mir-4666a	0	14
hsa-mir-4666b	1	2
hsa-mir-4667	0	6
hsa-mir-4668	2	11
hsa-mir-4669	4	11
hsa-mir-4670	1	8
hsa-mir-4671	1	21
hsa-mir-4672	1	12
hsa-mir-4673	0	9
hsa-mir-4674	0	9
hsa-mir-4675	2	20
hsa-mir-4676	1	13
hsa-mir-4677	0	20
hsa-mir-4678	0	8
hsa-mir-4679-1	1	8
hsa-mir-4679-2	1	8
hsa-mir-4680	2	11
hsa-mir-4681	0	16
hsa-mir-4682	0	18
hsa-mir-4683	1	14
hsa-mir-4684	2	20
hsa-mir-4685	0	7
hsa-mir-4686	1	4
hsa-mir-4687	0	4
hsa-mir-4688	0	16
hsa-mir-4689	0	16
hsa-mir-4690	1	23
hsa-mir-4691	3	29
hsa-mir-4692	1	27
hsa-mir-4693	0	14
hsa-mir-4694	3	7
hsa-mir-4695	1	23
hsa-mir-4696	1	27
hsa-mir-4697	2	15
hsa-mir-4698	3	8
hsa-mir-4699	0	8
hsa-mir-4700	1	32
hsa-mir-4701	0	10
hsa-mir-4703	2	10
hsa-mir-4704	1	5
hsa-mir-4705	1	23
hsa-mir-4706	6	12
hsa-mir-4707	1	9
hsa-mir-4708	1	13
hsa-mir-4709	1	9
hsa-mir-4710	0	10
hsa-mir-4711	1	12
hsa-mir-4712	1	13
hsa-mir-4713	0	13
hsa-mir-4714	2	12
hsa-mir-4715	0	25
hsa-mir-4716	1	13
hsa-mir-4717	0	10
hsa-mir-4718	0	26
hsa-mir-4719	5	16
hsa-mir-4720	0	14
hsa-mir-4721	1	16
hsa-mir-4722	0	9
hsa-mir-4723	0	20
hsa-mir-4724	4	18
hsa-mir-4725	2	18
hsa-mir-4726	0	30
hsa-mir-4727	1	31
hsa-mir-4728	1	31
hsa-mir-4729	1	43
hsa-mir-4730	0	20
hsa-mir-4731	1	21
hsa-mir-4732	1	20
hsa-mir-4733	3	17
hsa-mir-4734	0	30
hsa-mir-4735	0	17
hsa-mir-4736	0	43
hsa-mir-4737	3	43
hsa-mir-4738	3	25
hsa-mir-4739	4	20
hsa-mir-4740	0	20
hsa-mir-4741	5	18
hsa-mir-4742	2	10
hsa-mir-4743	3	21
hsa-mir-4744	2	21
hsa-mir-4745	3	16
hsa-mir-4746	1	19
hsa-mir-4747	2	20
hsa-mir-4748	1	20
hsa-mir-4749	2	17
hsa-mir-4750	0	17
hsa-mir-4751	2	17
hsa-mir-4752	1	18
hsa-mir-4753	0	23
hsa-mir-4754	2	4
hsa-mir-4755	0	24
hsa-mir-4756	1	43
hsa-mir-4757	0	16
hsa-mir-4758	0	26
hsa-mir-4759	1	12
hsa-mir-4760	0	17
hsa-mir-4761	1	11
hsa-mir-4762	4	12
hsa-mir-4763	2	12
hsa-mir-4764	1	20
hsa-mir-4765	2	13
hsa-mir-4766	0	15
hsa-mir-4767	0	2
hsa-mir-4768	1	3
hsa-mir-4769	0	3
hsa-mir-4770	0	2
hsa-mir-4771-1	1	11
hsa-mir-4771-2	1	10
hsa-mir-4772	1	5
hsa-mir-4773-1	0	17
hsa-mir-4773-2	0	17
hsa-mir-4774	0	15
hsa-mir-4775	2	14
hsa-mir-4776-1	0	16
hsa-mir-4776-2	0	16
hsa-mir-4777	0	24
hsa-mir-4778	2	9
hsa-mir-4779	2	11
hsa-mir-4780	1	11
hsa-mir-4781	3	14
hsa-mir-4782	1	13
hsa-mir-4783	1	20
hsa-mir-4784	3	19
hsa-mir-4785	0	13
hsa-mir-4786	3	20
hsa-mir-4787	0	7
hsa-mir-4788	2	8
hsa-mir-4789	2	12
hsa-mir-4790	1	18
hsa-mir-4791	2	16
hsa-mir-4792	1	15
hsa-mir-4793	1	6
hsa-mir-4794	3	13
hsa-mir-4795	0	8
hsa-mir-4796	2	11
hsa-mir-4797	6	9
hsa-mir-4798	1	7
hsa-mir-4799	2	11
hsa-mir-4800	0	3
hsa-mir-4801	1	11
hsa-mir-4802	2	5
hsa-mir-4803	1	16
hsa-mir-4804	2	15
hsa-mir-483	0	4
hsa-mir-484	2	26
hsa-mir-485	1	10
hsa-mir-486	3	9
hsa-mir-487a	1	10
hsa-mir-487b	1	10
hsa-mir-488	2	34
hsa-mir-489	1	15
hsa-mir-490	0	11
hsa-mir-491	1	10
hsa-mir-492	1	9
hsa-mir-493	0	10
hsa-mir-494	0	10
hsa-mir-495	2	10
hsa-mir-496	2	10
hsa-mir-497	0	18
hsa-mir-498	1	18
hsa-mir-4999	3	19
hsa-mir-499a	4	25
hsa-mir-499b	2	25
hsa-mir-5000	0	13
hsa-mir-5001	0	24
hsa-mir-5002	3	8
hsa-mir-5003	0	20
hsa-mir-5004	0	16
hsa-mir-5006	0	17
hsa-mir-5007	5	9
hsa-mir-5008	1	14
hsa-mir-5009	0	15
hsa-mir-500a	1	3
hsa-mir-500b	1	3
hsa-mir-501	2	3
hsa-mir-5010	0	40
hsa-mir-5011	1	18
hsa-mir-502	0	3
hsa-mir-503	0	7
hsa-mir-504	0	7
hsa-mir-5047	2	48
hsa-mir-505	1	7
hsa-mir-506	0	10
hsa-mir-507	1	10
hsa-mir-508	0	10
hsa-mir-5087	3	8
hsa-mir-5088	0	17
hsa-mir-5089	1	36
hsa-mir-5090	4	7
hsa-mir-5091	1	8
hsa-mir-509-1	1	10
hsa-mir-5092	1	8
hsa-mir-509-2	1	10
hsa-mir-5093	0	12
hsa-mir-509-3	0	10
hsa-mir-5094	3	15
hsa-mir-5095	1	14
hsa-mir-5096	0	12
hsa-mir-510	0	10
hsa-mir-5100	1	10
hsa-mir-511-1	1	16
hsa-mir-511-2	1	16
hsa-mir-512-1	1	18
hsa-mir-512-2	0	18
hsa-mir-513a-1	1	10
hsa-mir-513a-2	2	10
hsa-mir-513b	1	10
hsa-mir-513c	3	10
hsa-mir-514a-1	4	10
hsa-mir-514a-2	0	10
hsa-mir-514a-3	0	10
hsa-mir-514b	0	10
hsa-mir-515-1	1	18
hsa-mir-515-2	0	18
hsa-mir-516a-1	1	18
hsa-mir-516a-2	2	18
hsa-mir-516b-1	3	18
hsa-mir-516b-2	4	18
hsa-mir-517a	1	18
hsa-mir-517b	0	18
hsa-mir-517c	1	18
hsa-mir-5186	2	11
hsa-mir-5187	2	17
hsa-mir-5188	2	32
hsa-mir-5189	5	9
hsa-mir-518a-1	4	18
hsa-mir-518a-2	1	18
hsa-mir-518b	0	18
hsa-mir-518c	0	18
hsa-mir-518d	4	18
hsa-mir-518e	3	18
hsa-mir-518f	0	18
hsa-mir-5190	1	19
hsa-mir-5191	2	13
hsa-mir-5192	0	8
hsa-mir-5193	1	7
hsa-mir-5194	5	16
hsa-mir-5195	1	5
hsa-mir-5196	4	24
hsa-mir-5197	3	19
hsa-mir-519a-1	1	18
hsa-mir-519a-2	2	18
hsa-mir-519b	0	18
hsa-mir-519c	0	18
hsa-mir-519d	1	18
hsa-mir-519e	0	18
hsa-mir-520a	0	18
hsa-mir-520b	2	18
hsa-mir-520c	2	18
hsa-mir-520d	0	18
hsa-mir-520e	0	18
hsa-mir-520f	2	18
hsa-mir-520g	3	18
hsa-mir-520h	3	18
hsa-mir-521-1	1	18
hsa-mir-521-2	1	18
hsa-mir-522	1	18
hsa-mir-523	2	18
hsa-mir-524	0	18
hsa-mir-525	2	18
hsa-mir-526a-1	0	18
hsa-mir-526a-2	1	18
hsa-mir-526b	0	18
hsa-mir-527	1	18
hsa-mir-532	3	3
hsa-mir-539	0	10
hsa-mir-541	1	10
hsa-mir-542	1	7
hsa-mir-543	0	10
hsa-mir-544a	0	10
hsa-mir-544b	1	8
hsa-mir-545	0	2
hsa-mir-548a-1	1	12
hsa-mir-548a-2	0	18
hsa-mir-548a-3	3	12
hsa-mir-548aa-1	0	14
hsa-mir-548aa-2	1	40
hsa-mir-548ab	2	10
hsa-mir-548ac	1	11
hsa-mir-548ad	3	13
hsa-mir-548ae-1	1	13
hsa-mir-548ae-2	2	14
hsa-mir-548ag-1	0	10
hsa-mir-548ag-2	1	32
hsa-mir-548ah	0	12
hsa-mir-548ai	2	12
hsa-mir-548aj-1	0	21
hsa-mir-548aj-2	4	2
hsa-mir-548ak	2	13
hsa-mir-548al	4	27
hsa-mir-548am	1	3
hsa-mir-548an	0	5
hsa-mir-548ao	4	9
hsa-mir-548ap	5	14
hsa-mir-548aq	2	15
hsa-mir-548ar	1	9
hsa-mir-548as	1	16
hsa-mir-548at	2	40
hsa-mir-548au	1	6
hsa-mir-548av	1	13
hsa-mir-548aw	2	12
hsa-mir-548ax	0	2
hsa-mir-548b	1	18
hsa-mir-548c	1	12
hsa-mir-548d-1	0	14
hsa-mir-548d-2	1	40
hsa-mir-548e	0	11
hsa-mir-548f-1	0	7
hsa-mir-548f-2	0	16
hsa-mir-548f-3	0	10
hsa-mir-548f-4	2	18
hsa-mir-548f-5	1	3
hsa-mir-548g	0	11
hsa-mir-548h-1	1	12
hsa-mir-548h-2	2	22
hsa-mir-548h-3	3	22
hsa-mir-548h-4	5	27
hsa-mir-548h-5	0	21
hsa-mir-548i-1	2	8
hsa-mir-548i-2	4	7
hsa-mir-548i-3	1	38
hsa-mir-548i-4	1	1
hsa-mir-548j	2	19
hsa-mir-548k	1	32
hsa-mir-548l	6	14
hsa-mir-548m	0	1
hsa-mir-548n	0	5
hsa-mir-548o	5	7
hsa-mir-548o-2	1	36
hsa-mir-548p	1	8
hsa-mir-548q	0	13
hsa-mir-548s	0	15
hsa-mir-548t	2	20
hsa-mir-548u	7	6
hsa-mir-548v	0	44
hsa-mir-548w	0	17
hsa-mir-548x	0	7
hsa-mir-548x-2	1	5
hsa-mir-548y	0	1
hsa-mir-548z	1	12
hsa-mir-549	1	12
hsa-mir-550a-1	3	8
hsa-mir-550a-2	1	7
hsa-mir-550a-3	6	8
hsa-mir-550b-1	3	8
hsa-mir-550b-2	1	7
hsa-mir-551a	1	13
hsa-mir-551b	0	10
hsa-mir-552	3	12
hsa-mir-553	2	6
hsa-mir-554	4	14
hsa-mir-555	1	15
hsa-mir-556	0	22
hsa-mir-557	1	37
hsa-mir-5571	1	14
hsa-mir-5572	0	12
hsa-mir-5579	2	28
hsa-mir-558	4	13
hsa-mir-5580	0	5
hsa-mir-5581	1	12
hsa-mir-5582	1	16
hsa-mir-5583-1	0	18
hsa-mir-5583-2	0	18
hsa-mir-5584	0	8
hsa-mir-5585	2	15
hsa-mir-5586	1	9
hsa-mir-5587	1	10
hsa-mir-5588	0	15
hsa-mir-5589	2	19
hsa-mir-559	5	9
hsa-mir-5590	0	24
hsa-mir-5591	3	9
hsa-mir-561	2	13
hsa-mir-562	1	24
hsa-mir-563	1	13
hsa-mir-564	2	12
hsa-mir-566	1	7
hsa-mir-567	4	11
hsa-mir-568	2	11
hsa-mir-5680	2	11
hsa-mir-5681a	5	16
hsa-mir-5681b	4	16
hsa-mir-5682	4	8
hsa-mir-5683	0	6
hsa-mir-5684	0	22
hsa-mir-5685	0	7
hsa-mir-5686	14	7
hsa-mir-5687	0	15
hsa-mir-5688	3	11
hsa-mir-5689	1	7
hsa-mir-569	2	10
hsa-mir-5690	1	16
hsa-mir-5691	1	4
hsa-mir-5692a-1	1	7
hsa-mir-5692a-2	2	45
hsa-mir-5692b	1	17
hsa-mir-5692c-1	1	16
hsa-mir-5692c-2	0	7
hsa-mir-5693	0	10
hsa-mir-5694	3	13
hsa-mir-5695	1	22
hsa-mir-5696	0	6
hsa-mir-5697	1	18
hsa-mir-5698	1	16
hsa-mir-5699	0	8
hsa-mir-570	1	10
hsa-mir-5700	4	9
hsa-mir-5701-1	0	22
hsa-mir-5701-2	0	23
hsa-mir-5702	2	25
hsa-mir-5703	1	26
hsa-mir-5704	0	11
hsa-mir-5705	1	12
hsa-mir-5706	3	9
hsa-mir-5707	2	12
hsa-mir-5708	2	19
hsa-mir-571	1	1
hsa-mir-572	0	7
hsa-mir-573	3	16
hsa-mir-574	1	9
hsa-mir-575	1	10
hsa-mir-576	3	12
hsa-mir-577	2	14
hsa-mir-578	0	15
hsa-mir-579	0	16
hsa-mir-580	3	15
hsa-mir-581	4	15
hsa-mir-582	0	13
hsa-mir-583	2	12
hsa-mir-584	0	15
hsa-mir-585	5	23
hsa-mir-586	1	12
hsa-mir-587	0	9
hsa-mir-588	0	20
hsa-mir-589	0	5
hsa-mir-590	4	15
hsa-mir-591	1	14
hsa-mir-592	2	8
hsa-mir-593	2	9
hsa-mir-595	3	12
hsa-mir-596	3	23
hsa-mir-597	3	42
hsa-mir-598	0	42
hsa-mir-599	1	12
hsa-mir-600	2	14
hsa-mir-601	1	15
hsa-mir-602	1	7
hsa-mir-603	1	20
hsa-mir-604	3	16
hsa-mir-605	3	4
hsa-mir-606	1	13
hsa-mir-607	3	7
hsa-mir-608	1	5
hsa-mir-609	1	7
hsa-mir-610	0	12
hsa-mir-611	3	23
hsa-mir-612	2	23
hsa-mir-613	1	17
hsa-mir-614	0	17
hsa-mir-615	0	10
hsa-mir-616	0	9
hsa-mir-617	2	8
hsa-mir-618	2	8
hsa-mir-619	2	24
hsa-mir-620	9	24
hsa-mir-621	3	16
hsa-mir-622	1	14
hsa-mir-623	1	21
hsa-mir-624	1	13
hsa-mir-625	1	13
hsa-mir-626	0	26
hsa-mir-627	1	26
hsa-mir-628	1	9
hsa-mir-629	2	7
hsa-mir-630	4	5
hsa-mir-631	2	8
hsa-mir-632	0	16
hsa-mir-633	2	47
hsa-mir-634	0	36
hsa-mir-635	2	30
hsa-mir-636	0	21
hsa-mir-637	1	19
hsa-mir-638	0	20
hsa-mir-639	5	23
hsa-mir-640	1	19
hsa-mir-641	1	23
hsa-mir-642a	2	18
hsa-mir-642b	2	18
hsa-mir-643	0	18
hsa-mir-644a	3	23
hsa-mir-644b	4	3
hsa-mir-645	2	51
hsa-mir-646	3	32
hsa-mir-647	2	21
hsa-mir-648	0	11
hsa-mir-649	1	11
hsa-mir-650	1	14
hsa-mir-651	2	2
hsa-mir-652	1	7
hsa-mir-653	0	15
hsa-mir-654	0	10
hsa-mir-655	0	10
hsa-mir-656	3	10
hsa-mir-657	2	20
hsa-mir-658	2	17
hsa-mir-659	0	17
hsa-mir-660	1	3
hsa-mir-661	1	6
hsa-mir-662	4	10
hsa-mir-663a	3	20
hsa-mir-663b	9	19
hsa-mir-664	1	8
hsa-mir-665	0	10
hsa-mir-668	1	10
hsa-mir-670	2	14
hsa-mir-671	1	21
hsa-mir-675	0	4
hsa-mir-676	1	2
hsa-mir-708	0	28
hsa-mir-7-1	0	11
hsa-mir-711	0	6
hsa-mir-718	0	6
hsa-mir-7-2	4	15
hsa-mir-720	1	13
hsa-mir-7-3	2	19
hsa-mir-744	0	21
hsa-mir-758	0	10
hsa-mir-759	1	10
hsa-mir-760	0	7
hsa-mir-761	0	12
hsa-mir-762	0	13
hsa-mir-764	0	6
hsa-mir-765	0	15
hsa-mir-766	0	6
hsa-mir-767	0	9
hsa-mir-769	2	18
hsa-mir-770	0	10
hsa-mir-802	1	15
hsa-mir-873	0	9
hsa-mir-874	0	18
hsa-mir-875	0	12
hsa-mir-876	0	9
hsa-mir-877	0	16
hsa-mir-885	1	20
hsa-mir-887	0	10
hsa-mir-888	3	11
hsa-mir-889	0	10
hsa-mir-890	1	11
hsa-mir-891a	2	11
hsa-mir-891b	1	11
hsa-mir-892a	1	11
hsa-mir-892b	1	11
hsa-mir-9-1	0	15
hsa-mir-9-2	1	18
hsa-mir-920	2	10
hsa-mir-921	0	35
hsa-mir-922	4	9
hsa-mir-924	0	18
hsa-mir-92a-1	2	15
hsa-mir-92a-2	0	7
hsa-mir-92b	1	15
hsa-mir-93	1	7
hsa-mir-9-3	0	15
hsa-mir-933	3	10
hsa-mir-934	1	7
hsa-mir-935	0	18
hsa-mir-936	6	7
hsa-mir-937	1	6
hsa-mir-938	1	16
hsa-mir-939	3	6
hsa-mir-940	2	10
hsa-mir-941-1	12	25
hsa-mir-941-3	6	25
hsa-mir-941-4	8	25
hsa-mir-942	1	12
hsa-mir-943	5	3
hsa-mir-944	4	11
hsa-mir-95	2	7
hsa-mir-96	2	10
hsa-mir-98	0	4
hsa-mir-99a	0	6
hsa-mir-99b	1	18

## Sheet: column_names
Column_name	Detailed_column_name
Name	The name of the pre-miRNA
#SNPs	The number of SNPs in the pre-miRNA
#QTLs	The number of QTLs overlapped with the pre-miRNA based on the RGD database
