# Supplementary material for: Comprehensive Analysis of Single Nucleotide Polymorphisms in Human MicroRNAs
Source: PLoS One. 2013 Nov 5;8(11):e78028. doi: 10.1371/journal.pone.0078028 (PMC3818353; doi:10.1371/journal.pone.0078028)
Supplement: Table S12 — Summary the values of the SNPs between two populations based on the HapMap data. The information of the columns is given in the second sheet. (XLS) [file pone.0078028.s014.xls]

## Sheet: SNP_hapmap
Table S12. Summary the q values of the SNPs between two populations based on the HapMap data. The information of the columns is given in the second sheet.
Rs	ASW_ref_allele_count	CEU_ref_allele_count	ASW_other_allele_count	CEU_other_allele_count	ASW_CEU_chisq	ASW_CEU_pvalue	ASW_CEU_fdr	ASW_ref_allele_count	CHB_ref_allele_count	ASW_other_allele_count	CHB_other_allele_count	ASW_CHB_chisq	ASW_CHB_pvalue	ASW_CHB_fdr	ASW_ref_allele_count	CHD_ref_allele_count	ASW_other_allele_count	CHD_other_allele_count	ASW_CHD_chisq	ASW_CHD_pvalue	ASW_CHD_fdr	ASW_ref_allele_count	GIH_ref_allele_count	ASW_other_allele_count	GIH_other_allele_count	ASW_GIH_chisq	ASW_GIH_pvalue	ASW_GIH_fdr	ASW_ref_allele_count	JPT_ref_allele_count	ASW_other_allele_count	JPT_other_allele_count	ASW_JPT_chisq	ASW_JPT_Fst	ASW_JPT_pvalue	ASW_JPT_fdr	ASW_ref_allele_count	LWK_ref_allele_count	ASW_other_allele_count	LWK_other_allele_count	ASW_LWK_chisq	ASW_LWK_pvalue	ASW_LWK_fdr	ASW_ref_allele_count	MEX_ref_allele_count	ASW_other_allele_count	MEX_other_allele_count	ASW_MEX_chisq	ASW_MEX_pvalue
rs7311975	NA	124	NA	2	NA	NA	NA	NA	87	NA	3	NA	NA	NA	NA	NA	NA	NA	NA	NA	NA	NA	NA	NA	NA	NA	NA	NA	NA	81	NA	7	NA	NA	NA	NA	NA	NA	NA	NA	NA	NA	NA	NA	NA	NA	NA	NA	NA
rs2569788	NA	130	NA	0	NA	NA	NA	NA	90	NA	0	NA	NA	NA	NA	NA	NA	NA	NA	NA	NA	NA	NA	NA	NA	NA	NA	NA	NA	88	NA	0	NA	NA	NA	NA	NA	NA	NA	NA	NA	NA	NA	NA	NA	NA	NA	NA	NA
rs11844707	92	130	22	0	27.5739	0.0001	0.000325	92	90	22	0	19.5	0.0001	0.000277778	92	NA	22	NA	NA	NA	NA	92	NA	22	NA	NA	NA	NA	92	90	22	0	19.4679	0.0954309	0.0001	0.000263158	92	173	22	47	0.195427	0.671133	0.842935	92	115	22	1	21.7137	0.0001
rs6122014	113	128	1	0	1.12747	0.471253	0.569887	113	90	1	0	0.793	1	1	113	217	1	1	0.219	1	1	113	NA	1	NA	NA	NA	NA	113	88	1	0	0.77577	0.00384045	1	1	113	212	1	4	0.475034	0.661034	0.842935	113	NA	1	NA	NA	NA
rs2114358	NA	56	NA	74	NA	NA	NA	NA	24	NA	66	NA	NA	NA	NA	NA	NA	NA	NA	NA	NA	NA	NA	NA	NA	NA	NA	NA	NA	37	NA	51	NA	NA	NA	NA	NA	NA	NA	NA	NA	NA	NA	NA	NA	NA	NA	NA	NA
rs2291418	NA	124	NA	6	NA	NA	NA	NA	90	NA	0	NA	NA	NA	NA	NA	NA	NA	NA	NA	NA	NA	NA	NA	NA	NA	NA	NA	NA	88	NA	0	NA	NA	NA	NA	NA	NA	NA	NA	NA	NA	NA	NA	NA	NA	NA	NA	NA
rs11259096	87	209	27	17	17.5688	0.0001	0.000325	87	90	27	0	24.6	0.0001	0.000277778	87	NA	27	NA	NA	NA	NA	87	185	27	17	14.1745	0.00069993	0.00179357	87	90	27	0	24.5674	0.120428	0.0001	0.000263158	87	158	27	62	0.777107	0.433657	0.777591	87	112	27	4	20.1894	0.0001
rs7210937	NA	114	NA	12	NA	NA	NA	NA	45	NA	45	NA	NA	NA	NA	NA	NA	NA	NA	NA	NA	NA	NA	NA	NA	NA	NA	NA	NA	48	NA	40	NA	NA	NA	NA	NA	NA	NA	NA	NA	NA	NA	NA	NA	NA	NA	NA	NA
rs13186787	NA	128	NA	2	NA	NA	NA	NA	88	NA	0	NA	NA	NA	NA	NA	NA	NA	NA	NA	NA	NA	NA	NA	NA	NA	NA	NA	NA	90	NA	0	NA	NA	NA	NA	NA	NA	NA	NA	NA	NA	NA	NA	NA	NA	NA	NA	NA
rs7911488	105	149	7	77	31.0363	0.0001	0.000325	105	186	7	84	27	0.0001	0.000277778	105	143	7	71	29.3	0.0001	0.000264286	105	86	7	116	79.1934	0.0001	0.000292857	105	141	7	83	36.1268	0.10752	0.0001	0.000263158	105	209	7	11	0.22615	0.808319	0.894311	105	84	7	32	18.2944	0.0001
rs11032942	NA	113	NA	17	NA	NA	NA	NA	84	NA	6	NA	NA	NA	NA	NA	NA	NA	NA	NA	NA	NA	NA	NA	NA	NA	NA	NA	NA	81	NA	9	NA	NA	NA	NA	NA	NA	NA	NA	NA	NA	NA	NA	NA	NA	NA	NA	NA
rs2910164	43	53	71	173	7.613	0.00909909	0.0181982	43	155	71	119	11.4	0.00049995	0.00119036	43	133	71	85	16.3	0.00019998	0.000462454	43	55	71	147	3.74923	0.0559944	0.0956571	43	140	71	86	17.8963	0.0526361	0.0001	0.000263158	43	103	71	117	2.52662	0.126587	0.387208	43	38	71	78	0.620157	0.49535
rs2292832	33	59	81	161	0.170568	0.70033	0.791677	33	180	81	94	43.9	0.0001	0.000277778	33	144	81	72	42.7	0.0001	0.000264286	33	86	81	116	5.76399	0.0226977	0.0423003	33	149	81	77	41.6621	0.122535	0.0001	0.000263158	33	55	81	165	0.602936	0.515248	0.79285	33	33	81	83	0.00699947	1
rs11231898	107	225	5	1	6.94699	0.0184982	0.0331691	107	90	5	0	4.12	0.0684932	0.0856164	107	NA	5	NA	NA	NA	NA	107	NA	5	NA	NA	NA	NA	107	90	5	0	4.11983	0.0203952	0.0654934	0.0935621	107	202	5	12	0.194393	0.790821	0.894311	107	115	5	1	2.88567	0.114489
rs11614913	88	126	26	100	14.9344	0.00019998	0.000611704	88	123	26	151	33.9	0.0001	0.000277778	88	85	26	133	43.8	0.0001	0.000264286	88	145	26	57	1.10162	0.353965	0.468147	88	89	26	137	43.4111	0.12768	0.0001	0.000263158	88	193	26	27	6.24169	0.0169983	0.126273	88	68	26	46	8.11966	0.0069993
rs10505168	NA	94	NA	36	NA	NA	NA	NA	54	NA	36	NA	NA	NA	NA	NA	NA	NA	NA	NA	NA	NA	NA	NA	NA	NA	NA	NA	NA	56	NA	32	NA	NA	NA	NA	NA	NA	NA	NA	NA	NA	NA	NA	NA	NA	NA	NA	NA
rs2754157	NA	130	NA	0	NA	NA	NA	NA	90	NA	0	NA	NA	NA	NA	NA	NA	NA	NA	NA	NA	NA	NA	NA	NA	NA	NA	NA	NA	86	NA	0	NA	NA	NA	NA	NA	NA	NA	NA	NA	NA	NA	NA	NA	NA	NA	NA	NA
rs17091403	109	203	5	21	2.64835	0.135386	0.180515	109	268	5	4	3	0.136586	0.166569	109	NA	5	NA	NA	NA	NA	109	188	5	14	0.835057	0.456154	0.550069	109	86	5	0	3.86865	0.0193432	0.0720928	0.09999	109	208	5	6	0.574484	0.521448	0.79285	109	111	5	5	0.000790574	1
rs7207008	57	127	57	99	1.17109	0.29797	0.377913	57	193	57	81	14.7	0.00019998	0.00049995	57	164	57	54	21.4	0.0001	0.000264286	57	145	57	57	14.993	0.0001	0.000292857	57	146	57	80	6.71563	0.0197518	0.0112989	0.0201704	57	102	57	118	0.398083	0.563044	0.79285	57	73	57	43	3.91214	0.0590941
rs356125	NA	122	NA	8	NA	NA	NA	NA	88	NA	2	NA	NA	NA	NA	NA	NA	NA	NA	NA	NA	NA	NA	NA	NA	NA	NA	NA	NA	90	NA	0	NA	NA	NA	NA	NA	NA	NA	NA	NA	NA	NA	NA	NA	NA	NA	NA	NA
rs895819	64	156	48	66	5.70622	0.019998	0.0337128	64	193	48	79	6.84	0.009999	0.0156234	64	160	48	50	12.5	0.00039996	0.000870501	64	134	48	64	3.43986	0.0674933	0.108639	64	141	48	83	1.05723	0.00314653	0.345865	0.421787	64	102	48	116	3.17279	0.0848915	0.339566	64	73	48	41	1.12419	0.338866
rs4351242	NA	121	NA	9	NA	NA	NA	NA	90	NA	0	NA	NA	NA	NA	NA	NA	NA	NA	NA	NA	NA	NA	NA	NA	NA	NA	NA	NA	90	NA	0	NA	NA	NA	NA	NA	NA	NA	NA	NA	NA	NA	NA	NA	NA	NA	NA	NA
rs936581	110	174	4	50	19.9186	0.0001	0.000325	110	262	4	8	0.0789	1	1	110	209	4	3	1.55	0.240676	0.307069	110	162	4	38	15.039	0.0001	0.000292857	110	216	4	4	0.918001	0.00274851	0.454455	0.541017	110	216	4	2	2.83256	0.186881	0.480333	110	101	4	11	3.63314	0.0639936
rs17737028	113	223	1	3	0.132124	1	1	113	NA	1	NA	NA	NA	NA	113	NA	1	NA	NA	NA	NA	113	198	1	4	0.569335	0.646435	0.71632	113	218	1	8	2.0847	0.00613147	0.177882	0.228054	113	NA	1	NA	NA	NA	NA	113	115	1	1	0.000152567	1
rs13299349	NA	95	NA	35	NA	NA	NA	NA	81	NA	9	NA	NA	NA	NA	NA	NA	NA	NA	NA	NA	NA	NA	NA	NA	NA	NA	NA	NA	75	NA	15	NA	NA	NA	NA	NA	NA	NA	NA	NA	NA	NA	NA	NA	NA	NA	NA	NA
rs8054514	60	197	46	23	46.5217	0.0001	0.000325	60	257	46	17	76.4	0.0001	0.000277778	60	208	46	8	80.3	0.0001	0.000264286	60	187	46	15	56.6335	0.0001	0.000292857	60	193	46	31	35.1379	0.106478	0.0001	0.000263158	60	110	46	106	0.919794	0.339866	0.654557	60	108	46	8	40.0859	0.0001
rs2663345	NA	87	NA	41	NA	NA	NA	NA	52	NA	38	NA	NA	NA	NA	NA	NA	NA	NA	NA	NA	NA	NA	NA	NA	NA	NA	NA	NA	54	NA	32	NA	NA	NA	NA	NA	NA	NA	NA	NA	NA	NA	NA	NA	NA	NA	NA	NA
rs11907020	NA	115	NA	3	NA	NA	NA	NA	90	NA	0	NA	NA	NA	NA	NA	NA	NA	NA	NA	NA	NA	NA	NA	NA	NA	NA	NA	NA	90	NA	0	NA	NA	NA	NA	NA	NA	NA	NA	NA	NA	NA	NA	NA	NA	NA	NA	NA
rs1683709	75	189	39	37	13.8934	0.00039996	0.00109463	75	134	39	140	9.24	0.00329967	0.00629567	75	102	39	116	10.9	0.00169983	0.00299494	75	141	39	61	0.542402	0.521648	0.594099	75	115	39	111	6.82784	0.0200819	0.0112989	0.0201704	75	126	39	94	2.27287	0.164484	0.450166	75	86	39	30	1.90822	0.19608
rs12159555	NA	130	NA	0	NA	NA	NA	NA	90	NA	0	NA	NA	NA	NA	NA	NA	NA	NA	NA	NA	NA	NA	NA	NA	NA	NA	NA	NA	90	NA	0	NA	NA	NA	NA	NA	NA	NA	NA	NA	NA	NA	NA	NA	NA	NA	NA	NA
rs13276615	NA	130	NA	0	NA	NA	NA	NA	90	NA	0	NA	NA	NA	NA	NA	NA	NA	NA	NA	NA	NA	NA	NA	NA	NA	NA	NA	NA	90	NA	0	NA	NA	NA	NA	NA	NA	NA	NA	NA	NA	NA	NA	NA	NA	NA	NA	NA
rs17797090	106	201	8	25	1.41432	0.252875	0.328737	106	90	8	0	6.57	0.00919908	0.0148372	106	NA	8	NA	NA	NA	NA	106	188	8	14	0.000848635	1	1	106	90	8	0	6.57358	0.0322234	0.00949905	0.0182674	106	211	8	9	1.33138	0.294871	0.654557	106	111	8	5	0.790184	0.408759
rs553122	NA	128	NA	0	NA	NA	NA	NA	90	NA	0	NA	NA	NA	NA	NA	NA	NA	NA	NA	NA	NA	NA	NA	NA	NA	NA	NA	NA	90	NA	0	NA	NA	NA	NA	NA	NA	NA	NA	NA	NA	NA	NA	NA	NA	NA	NA	NA
rs521188	NA	126	NA	4	NA	NA	NA	NA	63	NA	27	NA	NA	NA	NA	NA	NA	NA	NA	NA	NA	NA	NA	NA	NA	NA	NA	NA	NA	68	NA	20	NA	NA	NA	NA	NA	NA	NA	NA	NA	NA	NA	NA	NA	NA	NA	NA	NA
rs1047873	NA	NA	NA	NA	NA	NA	NA	NA	NA	NA	NA	NA	NA	NA	NA	213	NA	1	NA	NA	NA	NA	NA	NA	NA	NA	NA	NA	NA	NA	NA	NA	NA	NA	NA	NA	NA	NA	NA	NA	NA	NA	NA	NA	NA	NA	NA	NA	NA
rs702742	73	201	41	25	30.04	0.0001	0.000325	73	245	41	29	35.1	0.0001	0.000277778	73	202	41	16	43.1	0.0001	0.000264286	73	177	41	25	24.5395	0.0001	0.000292857	73	203	41	23	32.9789	0.0969967	0.0001	0.000263158	73	132	41	88	0.515747	0.485051	0.79285	73	89	41	27	4.44554	0.0416958
rs12344333	104	220	10	2	13.5498	0.00089991	0.00212706	104	90	10	0	8.3	0.00709929	0.0118321	104	NA	10	NA	NA	NA	NA	104	201	10	1	14.8588	0.00029997	0.000819918	104	90	10	0	8.30168	0.0406945	0.00649935	0.0129987	104	215	10	5	7.39456	0.00909909	0.0788588	104	115	10	1	7.89935	0.00469953
rs5997893	13	80	101	146	21.9555	0.0001	0.000325	13	134	101	140	48.1	0.0001	0.000277778	13	114	101	104	53	0.0001	0.000264286	13	87	101	115	33.7808	0.0001	0.000292857	13	109	101	117	44.6682	0.131377	0.0001	0.000263158	13	17	101	203	1.24133	0.318468	0.654557	13	37	101	79	14.1926	0.00049995
rs6505162	84	133	30	91	6.73063	0.0122988	0.0228406	84	45	30	229	119	0.0001	0.000277778	84	37	30	181	104	0.0001	0.000264286	84	90	30	112	24.9908	0.0001	0.000292857	84	49	30	177	86.0446	0.253072	0.0001	0.000263158	84	162	30	54	0.0680818	0.894811	0.949595	84	44	30	72	29.779	0.0001
rs4674470	NA	20	NA	110	NA	NA	NA	NA	17	NA	71	NA	NA	NA	NA	NA	NA	NA	NA	NA	NA	NA	NA	NA	NA	NA	NA	NA	NA	23	NA	63	NA	NA	NA	NA	NA	NA	NA	NA	NA	NA	NA	NA	NA	NA	NA	NA	NA
rs12523324	NA	43	NA	85	NA	NA	NA	NA	37	NA	53	NA	NA	NA	NA	NA	NA	NA	NA	NA	NA	NA	NA	NA	NA	NA	NA	NA	NA	42	NA	46	NA	NA	NA	NA	NA	NA	NA	NA	NA	NA	NA	NA	NA	NA	NA	NA	NA
rs1293864	NA	130	NA	0	NA	NA	NA	NA	90	NA	0	NA	NA	NA	NA	NA	NA	NA	NA	NA	NA	NA	NA	NA	NA	NA	NA	NA	NA	90	NA	0	NA	NA	NA	NA	NA	NA	NA	NA	NA	NA	NA	NA	NA	NA	NA	NA	NA
rs12220909	NA	130	NA	0	NA	NA	NA	NA	71	NA	19	NA	NA	NA	NA	NA	NA	NA	NA	NA	NA	NA	NA	NA	NA	NA	NA	NA	NA	85	NA	3	NA	NA	NA	NA	NA	NA	NA	NA	NA	NA	NA	NA	NA	NA	NA	NA	NA
rs12780876	91	161	23	65	2.91174	0.0923908	0.133453	91	230	23	44	0.955	0.375162	0.426321	91	170	23	48	0.151	0.777322	0.84591	91	139	23	63	4.46173	0.0345965	0.0616721	91	173	23	53	0.468525	0.00137802	0.583242	0.678188	91	159	23	61	2.27489	0.141486	0.408737	91	82	23	34	2.57382	0.128387
rs12776349	NA	130	NA	0	NA	NA	NA	NA	90	NA	0	NA	NA	NA	NA	NA	NA	NA	NA	NA	NA	NA	NA	NA	NA	NA	NA	NA	NA	90	NA	0	NA	NA	NA	NA	NA	NA	NA	NA	NA	NA	NA	NA	NA	NA	NA	NA	NA
rs11873400	93	224	19	2	33.2277	0.0001	0.000325	93	258	19	10	19.6	0.0001	0.000277778	93	211	19	5	23.3	0.0001	0.000264286	93	201	19	1	32.7694	0.0001	0.000292857	93	219	19	3	29.4923	0.0883004	0.0001	0.000263158	93	171	19	49	1.2841	0.316168	0.654557	93	114	19	2	15.827	0.0001
rs4430847	NA	130	NA	0	NA	NA	NA	NA	90	NA	0	NA	NA	NA	NA	NA	NA	NA	NA	NA	NA	NA	NA	NA	NA	NA	NA	NA	NA	90	NA	0	NA	NA	NA	NA	NA	NA	NA	NA	NA	NA	NA	NA	NA	NA	NA	NA	NA
rs701213	83	171	29	53	0.201652	0.686031	0.791677	83	187	29	87	1.3	0.270873	0.314968	83	149	29	69	1.18	0.313469	0.37414	83	134	29	68	2.03782	0.156484	0.229138	83	137	29	89	5.99532	0.0177376	0.0143986	0.0239976	83	160	29	60	0.072021	0.79632	0.894311	83	83	29	31	0.0489714	0.883712
rs701214	91	200	21	24	4.1567	0.0651935	0.102729	91	251	21	23	8.44	0.00539946	0.00930941	91	187	21	31	1.14	0.339966	0.393086	91	188	21	14	10.1627	0.00229977	0.0055465	91	211	21	15	11.5458	0.0341593	0.0009999	0.00238071	91	196	21	24	3.89419	0.0616938	0.339566	91	95	21	21	0.0158509	1
rs243080	NA	68	NA	60	NA	NA	NA	NA	NA	NA	NA	NA	NA	NA	NA	NA	NA	NA	NA	NA	NA	NA	NA	NA	NA	NA	NA	NA	NA	NA	NA	NA	NA	NA	NA	NA	NA	NA	NA	NA	NA	NA	NA	NA	NA	NA	NA	NA	NA
rs12473206	NA	93	NA	35	NA	NA	NA	NA	80	NA	6	NA	NA	NA	NA	NA	NA	NA	NA	NA	NA	NA	NA	NA	NA	NA	NA	NA	NA	86	NA	2	NA	NA	NA	NA	NA	NA	NA	NA	NA	NA	NA	NA	NA	NA	NA	NA	NA
rs163642	NA	NA	NA	NA	NA	NA	NA	NA	NA	NA	NA	NA	NA	NA	NA	NA	NA	NA	NA	NA	NA	NA	NA	NA	NA	NA	NA	NA	NA	NA	NA	NA	NA	NA	NA	NA	NA	NA	NA	NA	NA	NA	NA	NA	84	NA	30	NA	NA
rs7896283	NA	62	NA	64	NA	NA	NA	NA	50	NA	40	NA	NA	NA	NA	NA	NA	NA	NA	NA	NA	NA	NA	NA	NA	NA	NA	NA	NA	52	NA	36	NA	NA	NA	NA	NA	NA	NA	NA	NA	NA	NA	NA	NA	NA	NA	NA	NA
rs641071	35	136	79	90	26.3344	0.0001	0.000325	35	200	79	74	60.3	0.0001	0.000277778	35	166	79	52	64.7	0.0001	0.000264286	35	133	79	69	36.1386	0.0001	0.000292857	35	160	79	66	49.8039	0.146482	0.0001	0.000263158	35	30	79	190	13.9521	0.00049995	0.0129987	35	88	79	28	47.132	0.0001
rs215383	NA	16	NA	114	NA	NA	NA	NA	0	NA	90	NA	NA	NA	NA	NA	NA	NA	NA	NA	NA	NA	NA	NA	NA	NA	NA	NA	NA	5	NA	83	NA	NA	NA	NA	NA	NA	NA	NA	NA	NA	NA	NA	NA	NA	NA	NA	NA
rs12870836	NA	130	NA	0	NA	NA	NA	NA	90	NA	0	NA	NA	NA	NA	NA	NA	NA	NA	NA	NA	NA	NA	NA	NA	NA	NA	NA	NA	88	NA	0	NA	NA	NA	NA	NA	NA	NA	NA	NA	NA	NA	NA	NA	NA	NA	NA	NA
rs2060455	102	185	12	41	3.33969	0.090291	0.133453	102	74	12	198	126	0.0001	0.000277778	102	52	12	158	124	0.0001	0.000264286	102	123	12	79	29.0351	0.0001	0.000292857	102	78	12	140	86.9426	0.261875	0.0001	0.000263158	102	205	12	15	1.38958	0.29807	0.654557	102	87	12	29	8.22249	0.00489951
rs2168518	100	72	14	154	94.5954	0.0001	0.000325	100	216	14	58	4.21	0.0443956	0.0569174	100	191	14	27	0.000757	1	1	100	176	14	26	0.02299	1	1	100	179	14	47	3.73254	0.0109781	0.0739926	0.09999	100	213	14	5	13.8383	0.00049995	0.0129987	100	79	14	37	12.8198	0.00029997
rs8078913	NA	60	NA	48	NA	NA	NA	NA	28	NA	52	NA	NA	NA	NA	NA	NA	NA	NA	NA	NA	NA	NA	NA	NA	NA	NA	NA	NA	24	NA	64	NA	NA	NA	NA	NA	NA	NA	NA	NA	NA	NA	NA	NA	NA	NA	NA	NA
rs3027265	NA	118	NA	0	NA	NA	NA	NA	90	NA	0	NA	NA	NA	NA	NA	NA	NA	NA	NA	NA	NA	NA	NA	NA	NA	NA	NA	NA	82	NA	0	NA	NA	NA	NA	NA	NA	NA	NA	NA	NA	NA	NA	NA	NA	NA	NA	NA
rs6027631	NA	128	NA	0	NA	NA	NA	NA	90	NA	0	NA	NA	NA	NA	NA	NA	NA	NA	NA	NA	NA	NA	NA	NA	NA	NA	NA	NA	88	NA	0	NA	NA	NA	NA	NA	NA	NA	NA	NA	NA	NA	NA	NA	NA	NA	NA	NA
rs6027632	NA	130	NA	0	NA	NA	NA	NA	90	NA	0	NA	NA	NA	NA	NA	NA	NA	NA	NA	NA	NA	NA	NA	NA	NA	NA	NA	NA	90	NA	0	NA	NA	NA	NA	NA	NA	NA	NA	NA	NA	NA	NA	NA	NA	NA	NA	NA
rs653667	91	146	23	80	8.31563	0.00329967	0.00746012	91	169	23	105	12	0.00079992	0.001818	91	129	23	89	14.3	0.00049995	0.00102768	91	130	23	72	8.29283	0.00459954	0.0103569	91	164	23	62	2.12907	0.00626197	0.188081	0.235101	91	135	23	83	11.033	0.00119988	0.0155984	91	88	23	28	0.523124	0.520248
rs257095	15	27	99	199	0.102638	0.858014	0.929515	15	14	99	260	7.54	0.0105989	0.016059	15	5	99	213	15.6	0.0001	0.000264286	15	29	99	173	0.0873429	0.865313	0.909689	15	12	99	214	6.3844	0.0187776	0.0193981	0.0303095	15	22	99	198	0.760171	0.459554	0.79285	15	5	99	111	5.66875	0.019898
rs12335005	103	130	11	0	13.1361	0.00029997	0.00086658	103	90	11	0	9.18	0.00339966	0.00629567	103	NA	11	NA	NA	NA	NA	103	NA	11	NA	NA	NA	NA	103	88	11	0	8.98025	0.0444567	0.00209979	0.00437456	103	182	11	38	3.48621	0.0741926	0.339566	103	114	11	2	6.77149	0.0105989
rs6981062	97	NA	17	NA	NA	NA	NA	97	NA	17	NA	NA	NA	NA	97	NA	17	NA	NA	NA	NA	97	NA	17	NA	NA	NA	NA	97	NA	17	NA	NA	NA	NA	NA	97	177	17	43	1.09378	0.365763	0.679275	97	115	17	1	15.7343	0.0001
rs877722	NA	113	NA	15	NA	NA	NA	NA	74	NA	16	NA	NA	NA	NA	NA	NA	NA	NA	NA	NA	NA	NA	NA	NA	NA	NA	NA	NA	75	NA	13	NA	NA	NA	NA	NA	NA	NA	NA	NA	NA	NA	NA	NA	NA	NA	NA	NA
rs3780662	NA	130	NA	0	NA	NA	NA	NA	86	NA	4	NA	NA	NA	NA	NA	NA	NA	NA	NA	NA	NA	NA	NA	NA	NA	NA	NA	NA	79	NA	9	NA	NA	NA	NA	NA	NA	NA	NA	NA	NA	NA	NA	NA	NA	NA	NA	NA
rs3802919	NA	130	NA	0	NA	NA	NA	NA	90	NA	0	NA	NA	NA	NA	NA	NA	NA	NA	NA	NA	NA	NA	NA	NA	NA	NA	NA	NA	88	NA	0	NA	NA	NA	NA	NA	NA	NA	NA	NA	NA	NA	NA	NA	NA	NA	NA	NA
rs832733	NA	44	NA	86	NA	NA	NA	NA	21	NA	69	NA	NA	NA	NA	NA	NA	NA	NA	NA	NA	NA	NA	NA	NA	NA	NA	NA	NA	23	NA	67	NA	NA	NA	NA	NA	NA	NA	NA	NA	NA	NA	NA	NA	NA	NA	NA	NA
rs2296318	NA	128	NA	0	NA	NA	NA	NA	90	NA	0	NA	NA	NA	NA	NA	NA	NA	NA	NA	NA	NA	NA	NA	NA	NA	NA	NA	NA	90	NA	0	NA	NA	NA	NA	NA	NA	NA	NA	NA	NA	NA	NA	NA	NA	NA	NA	NA
rs7227168	88	201	26	25	8.19852	0.00659934	0.0137266	88	273	26	1	62.6	0.0001	0.000277778	88	217	26	1	50	0.0001	0.000264286	88	188	26	14	16.614	0.0001	0.000292857	88	NA	26	NA	NA	NA	NA	NA	88	166	26	54	0.124586	0.786321	0.894311	88	106	26	10	8.76449	0.00429957
rs7522956	60	170	54	56	17.6681	0.0001	0.000325	60	272	54	2	142	0.0001	0.000277778	60	NA	54	NA	NA	NA	NA	60	176	54	26	45.8677	0.0001	0.000292857	60	88	54	0	56.8933	0.28165	0.0001	0.000263158	60	122	54	98	0.241307	0.645135	0.842935	60	95	54	21	22.4075	0.0001
rs12456845	101	217	13	9	6.89591	0.00979902	0.0188722	101	186	13	84	16.5	0.0001	0.000277778	101	164	13	48	6.16	0.0159984	0.0257366	101	188	13	14	1.86571	0.217678	0.307752	101	150	13	76	19.3689	0.0569673	0.0001	0.000263158	101	161	13	55	9.0157	0.00429957	0.0447155	101	95	13	21	2.04879	0.188781
rs8667	NA	73	NA	43	NA	NA	NA	NA	43	NA	41	NA	NA	NA	NA	NA	NA	NA	NA	NA	NA	NA	NA	NA	NA	NA	NA	NA	NA	46	NA	36	NA	NA	NA	NA	NA	NA	NA	NA	NA	NA	NA	NA	NA	NA	NA	NA	NA
rs4112253	103	147	11	79	24.9332	0.0001	0.000325	103	264	11	6	10.4	0.00219978	0.00439956	103	190	11	28	0.737	0.486751	0.545751	103	159	11	41	6.18713	0.0160984	0.0330017	103	223	11	1	18.6853	0.055282	0.0001	0.000263158	103	203	11	17	0.361105	0.680832	0.842935	103	95	11	19	2.45657	0.165183
rs975947	NA	126	NA	0	NA	NA	NA	NA	88	NA	2	NA	NA	NA	NA	NA	NA	NA	NA	NA	NA	NA	NA	NA	NA	NA	NA	NA	NA	90	NA	0	NA	NA	NA	NA	NA	NA	NA	NA	NA	NA	NA	NA	NA	NA	NA	NA	NA
rs209426	NA	124	NA	0	NA	NA	NA	NA	88	NA	0	NA	NA	NA	NA	NA	NA	NA	NA	NA	NA	NA	NA	NA	NA	NA	NA	NA	NA	90	NA	0	NA	NA	NA	NA	NA	NA	NA	NA	NA	NA	NA	NA	NA	NA	NA	NA	NA
rs41524547	NA	NA	NA	NA	NA	NA	NA	NA	265	NA	9	NA	NA	NA	NA	208	NA	10	NA	NA	NA	NA	NA	NA	NA	NA	NA	NA	NA	217	NA	9	NA	NA	NA	NA	NA	NA	NA	NA	NA	NA	NA	NA	115	NA	1	NA	NA
rs10202149	NA	130	NA	0	NA	NA	NA	NA	90	NA	0	NA	NA	NA	NA	NA	NA	NA	NA	NA	NA	NA	NA	NA	NA	NA	NA	NA	NA	88	NA	0	NA	NA	NA	NA	NA	NA	NA	NA	NA	NA	NA	NA	NA	NA	NA	NA	NA
rs17126710	NA	130	NA	0	NA	NA	NA	NA	88	NA	0	NA	NA	NA	NA	NA	NA	NA	NA	NA	NA	NA	NA	NA	NA	NA	NA	NA	NA	90	NA	0	NA	NA	NA	NA	NA	NA	NA	NA	NA	NA	NA	NA	NA	NA	NA	NA	NA
rs2289030	NA	98	NA	10	NA	NA	NA	NA	67	NA	21	NA	NA	NA	NA	NA	NA	NA	NA	NA	NA	NA	NA	NA	NA	NA	NA	NA	NA	57	NA	25	NA	NA	NA	NA	NA	NA	NA	NA	NA	NA	NA	NA	NA	NA	NA	NA	NA
rs12865044	NA	130	NA	0	NA	NA	NA	NA	90	NA	0	NA	NA	NA	NA	NA	NA	NA	NA	NA	NA	NA	NA	NA	NA	NA	NA	NA	NA	90	NA	0	NA	NA	NA	NA	NA	NA	NA	NA	NA	NA	NA	NA	NA	NA	NA	NA	NA
rs2932433	87	130	19	0	25.3421	0.0001	0.000325	87	90	19	0	17.9	0.0001	0.000277778	87	NA	19	NA	NA	NA	NA	87	NA	19	NA	NA	NA	NA	87	225	19	1	38.954	0.117331	0.0001	0.000263158	87	184	19	34	0.282554	0.623938	0.842935	87	113	19	3	14.5955	0.00039996
rs2992458	93	128	21	0	25.8195	0.0001	0.000325	93	90	21	0	18.5	0.0001	0.000277778	93	NA	21	NA	NA	NA	NA	93	NA	21	NA	NA	NA	NA	93	90	21	0	18.4814	0.0905953	0.0001	0.000263158	93	186	21	34	0.480394	0.534547	0.79285	93	114	21	2	17.81	0.0001
rs11713052	NA	127	NA	3	NA	NA	NA	NA	90	NA	0	NA	NA	NA	NA	NA	NA	NA	NA	NA	NA	NA	NA	NA	NA	NA	NA	NA	NA	90	NA	0	NA	NA	NA	NA	NA	NA	NA	NA	NA	NA	NA	NA	NA	NA	NA	NA	NA
rs9842591	63	128	51	98	0.0581102	0.815318	0.902054	63	132	51	138	1.3	0.260274	0.30985	63	101	51	115	2.16	0.163384	0.223896	63	77	51	123	8.25846	0.00479952	0.0103569	63	126	51	98	0.0298481	8.83e-05	0.911609	0.969797	63	122	51	98	0.00111312	1	1	63	42	51	74	8.41525	0.00539946
rs10406069	108	178	6	48	14.4763	0.00049995	0.00129987	108	216	6	56	14	0.00019998	0.00049995	108	163	6	55	19.9	0.0001	0.000264286	108	186	6	16	0.794628	0.492151	0.576519	108	186	6	40	10.0172	0.0294623	0.00189981	0.00413002	108	209	6	9	0.223421	0.783822	0.894311	108	101	6	15	4.07451	0.0631937
rs2042253	NA	100	NA	30	NA	NA	NA	NA	57	NA	33	NA	NA	NA	NA	NA	NA	NA	NA	NA	NA	NA	NA	NA	NA	NA	NA	NA	NA	57	NA	31	NA	NA	NA	NA	NA	NA	NA	NA	NA	NA	NA	NA	NA	NA	NA	NA	NA
rs13382089	NA	124	NA	0	NA	NA	NA	NA	81	NA	3	NA	NA	NA	NA	NA	NA	NA	NA	NA	NA	NA	NA	NA	NA	NA	NA	NA	NA	86	NA	0	NA	NA	NA	NA	NA	NA	NA	NA	NA	NA	NA	NA	NA	NA	NA	NA	NA
rs10934682	NA	109	NA	21	NA	NA	NA	NA	78	NA	12	NA	NA	NA	NA	NA	NA	NA	NA	NA	NA	NA	NA	NA	NA	NA	NA	NA	NA	65	NA	25	NA	NA	NA	NA	NA	NA	NA	NA	NA	NA	NA	NA	NA	NA	NA	NA	NA
rs515924	99	186	15	40	1.15247	0.342266	0.423758	99	185	15	79	12	0.00119988	0.00249975	99	146	15	72	15.3	0.00019998	0.000462454	99	151	15	43	3.81114	0.0688931	0.108639	99	156	15	64	10.5561	0.031605	0.00119988	0.002727	99	203	15	13	4.89811	0.0385961	0.250875	99	100	15	14	0.0395079	1
rs13272265	NA	130	NA	0	NA	NA	NA	NA	90	NA	0	NA	NA	NA	NA	NA	NA	NA	NA	NA	NA	NA	NA	NA	NA	NA	NA	NA	NA	90	NA	0	NA	NA	NA	NA	NA	NA	NA	NA	NA	NA	NA	NA	NA	NA	NA	NA	NA
rs4414449	NA	43	NA	87	NA	NA	NA	NA	26	NA	64	NA	NA	NA	NA	NA	NA	NA	NA	NA	NA	NA	NA	NA	NA	NA	NA	NA	NA	29	NA	61	NA	NA	NA	NA	NA	NA	NA	NA	NA	NA	NA	NA	NA	NA	NA	NA	NA
rs4577031	NA	43	NA	87	NA	NA	NA	NA	26	NA	64	NA	NA	NA	NA	NA	NA	NA	NA	NA	NA	NA	NA	NA	NA	NA	NA	NA	NA	29	NA	61	NA	NA	NA	NA	NA	NA	NA	NA	NA	NA	NA	NA	NA	NA	NA	NA	NA
rs4822739	NA	210	NA	10	NA	NA	NA	NA	70	NA	20	NA	NA	NA	NA	NA	NA	NA	NA	NA	NA	NA	NA	NA	NA	NA	NA	NA	NA	157	NA	61	NA	NA	NA	NA	NA	NA	NA	NA	NA	NA	NA	NA	NA	NA	NA	NA	NA
rs11020790	NA	129	NA	1	NA	NA	NA	NA	90	NA	0	NA	NA	NA	NA	NA	NA	NA	NA	NA	NA	NA	NA	NA	NA	NA	NA	NA	NA	90	NA	0	NA	NA	NA	NA	NA	NA	NA	NA	NA	NA	NA	NA	NA	NA	NA	NA	NA
rs13447640	NA	129	NA	1	NA	NA	NA	NA	90	NA	0	NA	NA	NA	NA	NA	NA	NA	NA	NA	NA	NA	NA	NA	NA	NA	NA	NA	NA	88	NA	0	NA	NA	NA	NA	NA	NA	NA	NA	NA	NA	NA	NA	NA	NA	NA	NA	NA
rs17120527	NA	130	NA	0	NA	NA	NA	NA	90	NA	0	NA	NA	NA	NA	NA	NA	NA	NA	NA	NA	NA	NA	NA	NA	NA	NA	NA	NA	88	NA	0	NA	NA	NA	NA	NA	NA	NA	NA	NA	NA	NA	NA	NA	NA	NA	NA	NA
rs11237828	79	172	35	50	2.66643	0.114489	0.160903	79	178	35	94	0.537	0.483152	0.536835	79	133	35	85	2.23	0.149685	0.213013	79	163	35	39	5.27608	0.0221978	0.0423003	79	159	35	67	0.0402185	0.00011829	0.907609	0.969797	79	161	35	59	0.560013	0.513649	0.79285	79	77	35	39	0.224483	0.671633
rs9877402	NA	128	NA	2	NA	NA	NA	NA	87	NA	3	NA	NA	NA	NA	NA	NA	NA	NA	NA	NA	NA	NA	NA	NA	NA	NA	NA	NA	81	NA	7	NA	NA	NA	NA	NA	NA	NA	NA	NA	NA	NA	NA	NA	NA	NA	NA	NA
rs17022731	107	130	7	0	8.21822	0.00469953	0.0101823	107	90	7	0	5.72	0.0162984	0.0226366	107	217	7	1	10.3	0.00319968	0.00538128	107	NA	7	NA	NA	NA	NA	107	90	7	0	5.72268	0.0280524	0.0177982	0.0287068	107	190	7	28	3.56699	0.0676932	0.339566	107	NA	7	NA	NA	NA
rs9295535	96	183	18	43	0.539341	0.547245	0.646744	96	192	18	82	8.41	0.00429957	0.0076778	96	141	18	75	13.2	0.00069993	0.00136302	96	122	18	80	19.3172	0.0001	0.000292857	96	185	18	41	0.292316	0.000859753	0.652135	0.724594	96	187	18	33	0.0361737	0.877712	0.949595	96	99	18	17	0.0573383	0.852315
rs12314280	NA	118	NA	10	NA	NA	NA	NA	83	NA	7	NA	NA	NA	NA	NA	NA	NA	NA	NA	NA	NA	NA	NA	NA	NA	NA	NA	NA	83	NA	7	NA	NA	NA	NA	NA	NA	NA	NA	NA	NA	NA	NA	NA	NA	NA	NA	NA
rs17022749	98	207	16	15	4.7643	0.0468953	0.0762049	98	232	16	38	0.000101	1	1	98	186	16	32	0.0251	1	1	98	183	16	19	1.58552	0.267073	0.365	98	190	16	30	0.0100524	3.01e-05	1	1	98	200	16	20	1.90873	0.193981	0.480333	98	112	16	4	8.11656	0.00489951
rs1694089	NA	130	NA	0	NA	NA	NA	NA	90	NA	0	NA	NA	NA	NA	NA	NA	NA	NA	NA	NA	NA	NA	NA	NA	NA	NA	NA	NA	90	NA	0	NA	NA	NA	NA	NA	NA	NA	NA	NA	NA	NA	NA	NA	NA	NA	NA	NA
rs788517	NA	130	NA	0	NA	NA	NA	NA	90	NA	0	NA	NA	NA	NA	NA	NA	NA	NA	NA	NA	NA	NA	NA	NA	NA	NA	NA	NA	90	NA	0	NA	NA	NA	NA	NA	NA	NA	NA	NA	NA	NA	NA	NA	NA	NA	NA	NA
rs6971711	105	130	9	0	10.6562	0.00059994	0.00148557	105	90	9	0	7.43	0.0109989	0.0161749	105	NA	9	NA	NA	NA	NA	105	NA	9	NA	NA	NA	NA	105	88	9	0	7.27134	0.0359967	0.0116988	0.0201704	105	173	9	47	9.76125	0.00119988	0.0155984	105	NA	9	NA	NA	NA
rs11014002	111	205	3	15	2.5813	0.132887	0.180515	111	199	3	63	25.2	0.0001	0.000277778	111	NA	3	NA	NA	NA	NA	111	NA	3	NA	NA	NA	NA	111	179	3	43	17.8582	0.0531494	0.0001	0.000263158	111	212	3	2	1.42687	0.339566	0.654557	111	111	3	5	0.482645	0.720528
rs2368392	NA	92	NA	32	NA	NA	NA	NA	62	NA	22	NA	NA	NA	NA	NA	NA	NA	NA	NA	NA	NA	NA	NA	NA	NA	NA	NA	NA	56	NA	16	NA	NA	NA	NA	NA	NA	NA	NA	NA	NA	NA	NA	NA	NA	NA	NA	NA
rs2043556	94	184	20	42	0.0549919	0.885511	0.939726	94	192	20	80	5.89	0.0154985	0.0221406	94	163	20	51	1.73	0.20268	0.267827	94	149	20	53	3.10049	0.0926907	0.140753	94	165	20	57	2.81956	0.00839156	0.105189	0.138407	94	163	20	55	2.52842	0.123988	0.387208	94	70	20	46	13.7383	0.00029997
rs4919510	65	186	47	40	23.0684	0.0001	0.000325	65	124	47	150	5.2	0.0287971	0.038915	65	103	47	115	3.45	0.0769923	0.113949	65	128	47	74	0.864395	0.40346	0.501268	65	103	47	123	4.6511	0.0137606	0.0362964	0.053377	65	119	47	101	0.467466	0.564144	0.79285	65	88	47	28	8.2032	0.00519948
rs12815353	NA	130	NA	0	NA	NA	NA	NA	90	NA	0	NA	NA	NA	NA	NA	NA	NA	NA	NA	NA	NA	NA	NA	NA	NA	NA	NA	NA	90	NA	0	NA	NA	NA	NA	NA	NA	NA	NA	NA	NA	NA	NA	NA	NA	NA	NA	NA
rs12894182	NA	130	NA	0	NA	NA	NA	NA	90	NA	0	NA	NA	NA	NA	NA	NA	NA	NA	NA	NA	NA	NA	NA	NA	NA	NA	NA	NA	86	NA	0	NA	NA	NA	NA	NA	NA	NA	NA	NA	NA	NA	NA	NA	NA	NA	NA	NA
rs17759989	110	218	4	8	0.000214581	1	1	110	NA	4	NA	NA	NA	NA	110	217	4	1	4.69	0.0506949	0.0781547	110	193	4	9	0.165561	0.776322	0.837611	110	NA	4	NA	NA	NA	NA	NA	110	213	4	7	0.025203	1	1	110	115	4	1	1.89386	0.214279
rs35149836	NA	225	NA	1	NA	NA	NA	NA	NA	NA	NA	NA	NA	NA	NA	NA	NA	NA	NA	NA	NA	NA	NA	NA	NA	NA	NA	NA	NA	NA	NA	NA	NA	NA	NA	NA	NA	NA	NA	NA	NA	NA	NA	NA	115	NA	1	NA	NA
rs5965660	82	139	8	29	3.34458	0.090491	0.133453	82	203	8	18	0.0462	1	1	82	157	8	8	1.62	0.279172	0.344312	82	123	8	19	1.0806	0.39956	0.501268	82	158	8	11	0.489354	0.0018894	0.620538	0.705157	82	164	8	6	3.31777	0.0842916	0.339566	82	83	8	5	0.675982	0.555944
rs5965990	89	167	1	1	0.202762	1	1	89	65	1	0	0.727	1	1	89	NA	1	NA	NA	NA	NA	89	NA	1	NA	NA	NA	NA	89	63	1	0	0.704605	0.00460526	1	1	89	158	1	10	3.36512	0.10139	0.376591	89	NA	1	NA	NA	NA
rs9589207	108	224	6	2	6.32202	0.020098	0.0337128	108	88	6	0	4.77	0.0376962	0.0496003	108	NA	6	NA	NA	NA	NA	108	NA	6	NA	NA	NA	NA	108	90	6	0	4.88038	0.0239234	0.0325967	0.049389	108	193	6	23	2.69947	0.109489	0.379562	108	113	6	1	3.68455	0.120588
rs12416605	NA	114	NA	0	NA	NA	NA	NA	90	NA	0	NA	NA	NA	NA	NA	NA	NA	NA	NA	NA	NA	NA	NA	NA	NA	NA	NA	NA	86	NA	0	NA	NA	NA	NA	NA	NA	NA	NA	NA	NA	NA	NA	NA	NA	NA	NA	NA
rs1077020	62	178	52	46	23.0796	0.0001	0.000325	62	196	52	76	11.3	0.00109989	0.00239106	62	156	52	62	9.79	0.00159984	0.0029597	62	173	52	29	37.351	0.0001	0.000292857	62	169	52	57	14.468	0.0425528	0.00029997	0.000749925	62	118	52	98	0.00178688	1	1	62	91	52	25	14.948	0.0001
[truncated: 205 more columns]

## Sheet: column_names
Column_name	Detailed_column_name
Rs	RefSNP id
ASW_ref_allele_count	The number of the reference allele of the SNP in ASW
CEU_ref_allele_count	The number of the reference allele of the SNP in CEU
ASW_other_allele_count	The number of the alternative allele of the SNP in ASW
CEU_other_allele_count	The number of the alternative allele of the SNP in CEU
ASW_CEU_chisq	The value of chisq test
ASW_CEU_pvalue	The p value of chisq test
ASW_CEU_fdr	The q value of chisq test (using FDR method)
Note: (1) The definition of the rest columns follow the column 2 to 8, but between different populations. These frequency information came from the HapMap.
ASW: African ancestry in Southwest USA
CEU: Utah residents (CEPH) with Northern and Western European ancestry
CHB: Han Chinese in Beijing, China
CHD: Chinese in Metropolitan Denver, Colorado
GIH: Gujarati Indians in Houston, Texas
JPT: Japanese in Tokyo, Japan
LWK: Luhya in Webuye, Kenya
MEX: Mexican ancestry in Los Angeles, California
MKK: Maasai in Kinyawa, Kenya
TSI: Toscani in Italia
YRI: Yoruba in Ibadan, Nigeria
