# Supplementary material for: Comprehensive Analysis of Single Nucleotide Polymorphisms in Human MicroRNAs
Source: PLoS One. 2013 Nov 5;8(11):e78028. doi: 10.1371/journal.pone.0078028 (PMC3818353; doi:10.1371/journal.pone.0078028)
Supplement: Table S13 — Summary the values of the SNPs between two populations based on the 1000 Genome Project data. The information of the columns is given in the second sheet. (XLS) [file pone.0078028.s015.xls]

## Sheet: SNP_1000Genome
Table S13. Summary the q value of the SNPs between two populations based on the 1000 Genome Project data. The information of the columns is given in the second sheet.
Rs	ASN_count	ASN_ALT_count	AMR_count	AMR_ALT_count	ASN_AMR_Pvalue	ASN_AMR_fdr	ASN_count	ASN_ALT_count	AFR_count	AFR_ALT_count	ASN_AFR_Pvalue	ASN_AFR_fdr	ASN_count	ASN_ALT_count	EUR_count	EUR_ALT_count	ASN_EUR_Pvalue	ASN_EUR_fdr	AMR_count	AMR_ALT_count	AFR_count	AFR_ALT_count	AMR_AFR_Pvalue	AMR_AFR_fdr	AMR_count	AMR_ALT_count	EUR_count	EUR_ALT_count	AMR_EUR_Pvalue	AMR_EUR_fdr	AFR_count	AFR_ALT_count	EUR_count	EUR_ALT_count	AFR_EUR_Pvalue	AFR_EUR_fdr
rs10061133	149	423	22	340	0.0001	0.000241246	149	423	25	467	0.0001	0.000167898	149	423	83	675	0.0001	0.000197349	22	340	25	467	0.554545	0.600955	22	340	83	675	0.010299	0.0268174	25	467	83	675	0.00059994	0.000944168
rs10175383	177	395	40	322	0.0001	0.000241246	177	395	123	369	0.0387961	0.0479606	177	395	0	758	0.0001	0.000197349	40	322	123	369	0.0001	0.000213059	40	322	0	758	0.0001	0.0005728	123	369	0	758	0.0001	0.00016694
rs10202149	0	572	4	358	0.0225977	0.0353852	0	572	103	389	0.0001	0.000167898	0	572	NA	NA	NA	NA	4	358	103	389	0.0001	0.000213059	4	358	NA	NA	NA	NA	103	389	NA	NA	NA	NA
rs10406069	109	463	51	311	0.0528947	0.0769378	109	463	15	477	0.0001	0.000167898	109	463	136	622	0.619438	0.663684	51	311	15	477	0.0001	0.000213059	51	311	136	622	0.119088	0.193337	15	477	136	622	0.0001	0.00016694
rs10422347	17	555	51	311	0.0001	0.000241246	17	555	34	458	0.00339966	0.00491932	17	555	68	690	0.0001	0.000197349	51	311	34	458	0.00069993	0.00129002	51	311	68	690	0.009999	0.0268174	34	458	68	690	0.20328	0.233013
rs10423365	172	400	217	145	0.0001	0.000241246	172	400	192	300	0.00259974	0.00377925	172	400	394	364	0.0001	0.000197349	217	145	192	300	0.0001	0.000213059	217	145	394	364	0.0152985	0.0338933	192	300	394	364	0.0001	0.00016694
rs10437738	NA	NA	4	358	NA	NA	NA	NA	54	438	NA	NA	NA	NA	NA	NA	NA	NA	4	358	54	438	0.0001	0.000213059	4	358	NA	NA	NA	NA	54	438	NA	NA	NA	NA
rs10461441	92	480	22	340	0.0001	0.000241246	92	480	5	487	0.0001	0.000167898	92	480	76	682	0.00159984	0.0026813	22	340	5	487	0.0001	0.000213059	22	340	76	682	0.0309969	0.0650773	5	487	76	682	0.0001	0.00016694
rs10505168	240	332	101	261	0.0001	0.000241246	240	332	256	236	0.00089991	0.00138516	240	332	205	553	0.0001	0.000197349	101	261	256	236	0.0001	0.000213059	101	261	205	553	0.774223	0.887038	256	236	205	553	0.0001	0.00016694
rs1055070	NA	NA	33	329	NA	NA	NA	NA	5	487	NA	NA	NA	NA	38	720	NA	NA	33	329	5	487	0.0001	0.000213059	33	329	38	720	0.00889911	0.0267307	5	487	38	720	0.00029997	0.000479952
rs10583889	0	572	4	358	0.0213979	0.0340573	0	572	64	428	0.0001	0.000167898	0	572	8	750	0.0255974	0.0336808	4	358	64	428	0.0001	0.000213059	4	358	8	750	1	1	64	428	8	750	0.0001	0.00016694
rs1077020	137	435	87	275	1	1	137	435	207	285	0.0001	0.000167898	137	435	136	622	0.00829917	0.0121451	87	275	207	285	0.0001	0.000213059	87	275	136	622	0.0187981	0.0411915	207	285	136	622	0.0001	0.00016694
rs10934682	109	463	87	275	0.0737926	0.104827	109	463	64	428	0.00969903	0.0135355	109	463	106	652	0.0148985	0.0208858	87	275	64	428	0.00019998	0.00040396	87	275	106	652	0.00029997	0.00152263	64	428	106	652	0.673333	0.714253
rs11014002	132	440	14	348	0.0001	0.000241246	132	440	0	492	0.0001	0.000167898	132	440	30	728	0.0001	0.000197349	14	348	0	492	0.0001	0.000213059	14	348	30	728	1	1	0	492	30	728	0.0001	0.00016694
rs11020790	0	572	7	355	0.00159984	0.00294758	0	572	74	418	0.0001	0.000167898	0	572	8	750	0.0244975	0.0326634	7	355	74	418	0.0001	0.000213059	7	355	8	750	0.273373	0.392912	74	418	8	750	0.0001	0.00016694
rs11032942	46	526	40	322	0.133887	0.173198	46	526	197	295	0.0001	0.000167898	46	526	91	667	0.0231977	0.0316258	40	322	197	295	0.0001	0.000213059	40	322	91	667	0.683932	0.806873	197	295	91	667	0.0001	0.00016694
rs11048315	0	572	36	326	0.0001	0.000241246	0	572	74	418	0.0001	0.000167898	0	572	106	652	0.0001	0.000197349	36	326	74	418	0.0281972	0.0406845	36	326	106	652	0.069693	0.121508	74	418	106	652	0.622138	0.665462
rs111258468	0	572	7	355	0.00119988	0.00232334	0	572	5	487	0.0215978	0.0289817	0	572	61	697	0.0001	0.000197349	7	355	5	487	0.382062	0.433576	7	355	61	697	0.0001	0.0005728	5	487	61	697	0.0001	0.00016694
rs111293293	572	0	362	0	0	0	572	0	492	0	0	0	572	0	758	0	0	0	362	0	492	0	0	0	362	0	758	0	0	0	492	0	758	0	0	0
rs111365058	0	572	4	358	0.0243976	0.0368998	0	572	34	458	0.0001	0.000167898	0	572	NA	NA	NA	NA	4	358	34	458	0.00019998	0.00040396	4	358	NA	NA	NA	NA	34	458	NA	NA	NA	NA
rs111371406	NA	NA	0	362	NA	NA	NA	NA	5	487	NA	NA	NA	NA	NA	NA	NA	NA	0	362	5	487	0.0737926	0.0921377	0	362	NA	NA	NA	NA	5	487	NA	NA	NA	NA
rs111409602	NA	NA	4	358	NA	NA	NA	NA	49	443	NA	NA	NA	NA	NA	NA	NA	NA	4	358	49	443	0.0001	0.000213059	4	358	NA	NA	NA	NA	49	443	NA	NA	NA	NA
rs111482845	160	412	87	275	0.20028	0.252635	160	412	231	261	0.0001	0.000167898	160	412	205	553	0.708929	0.75418	87	275	231	261	0.0001	0.000213059	87	275	205	553	0.308269	0.432224	231	261	205	553	0.0001	0.00016694
rs111569109	NA	NA	4	358	NA	NA	NA	NA	10	482	NA	NA	NA	NA	0	758	NA	NA	4	358	10	482	0.417958	0.460175	4	358	0	758	0.0110989	0.0271381	10	482	0	758	0.0001	0.00016694
rs111673548	NA	NA	4	358	NA	NA	NA	NA	10	482	NA	NA	NA	NA	0	758	NA	NA	4	358	10	482	0.409559	0.457112	4	358	0	758	0.0119988	0.0281375	10	482	0	758	0.0001	0.00016694
rs111691335	29	543	22	340	0.560844	0.640955	29	543	98	394	0.0001	0.000167898	29	543	30	728	0.350165	0.394923	22	340	98	394	0.0001	0.000213059	22	340	30	728	0.128487	0.204617	98	394	30	728	0.0001	0.00016694
rs111745142	17	555	7	355	0.39936	0.465155	17	555	10	482	0.436856	0.47301	17	555	15	743	0.281872	0.323991	7	355	10	482	1	1	7	355	15	743	1	1	10	482	15	743	1	1
rs111756476	86	486	7	355	0.0001	0.000241246	86	486	10	482	0.0001	0.000167898	86	486	30	728	0.0001	0.000197349	7	355	10	482	1	1	7	355	30	728	0.105989	0.176356	10	482	30	728	0.0664934	0.0792964
rs111803974	NA	NA	0	362	NA	NA	NA	NA	10	482	NA	NA	NA	NA	0	758	NA	NA	0	362	10	482	0.0059994	0.00971057	0	362	0	758	0	0	10	482	0	758	0.0001	0.00016694
rs111899904	NA	NA	0	362	NA	NA	NA	NA	15	477	NA	NA	NA	NA	NA	NA	NA	NA	0	362	15	477	0.00049995	0.00094207	0	362	NA	NA	NA	NA	15	477	NA	NA	NA	NA
rs111906529	23	549	4	358	0.0141986	0.0237163	23	549	NA	NA	NA	NA	23	549	8	750	0.00039996	0.0007272	4	358	NA	NA	NA	NA	4	358	8	750	1	1	NA	NA	8	750	NA	NA
rs112004155	NA	NA	0	362	NA	NA	NA	NA	15	477	NA	NA	NA	NA	NA	NA	NA	NA	0	362	15	477	0.00079992	0.00145834	0	362	NA	NA	NA	NA	15	477	NA	NA	NA	NA
rs112032363	NA	NA	4	358	NA	NA	NA	NA	15	477	NA	NA	NA	NA	NA	NA	NA	NA	4	358	15	477	0.0636936	0.0818455	4	358	NA	NA	NA	NA	15	477	NA	NA	NA	NA
rs112304609	63	509	47	315	0.39656	0.463671	63	509	216	276	0.0001	0.000167898	63	509	61	697	0.069693	0.0871163	47	315	216	276	0.0001	0.000213059	47	315	61	697	0.00919908	0.0267307	216	276	61	697	0.0001	0.00016694
rs11231898	NA	NA	4	358	NA	NA	NA	NA	25	467	NA	NA	NA	NA	NA	NA	NA	NA	4	358	25	467	0.00179982	0.0031234	4	358	NA	NA	NA	NA	25	467	NA	NA	NA	NA
rs112328520	29	543	11	351	0.136686	0.176071	29	543	39	453	0.059594	0.0714219	29	543	15	743	0.00159984	0.0026813	11	351	39	453	0.00329967	0.00544553	11	351	15	743	0.29557	0.415873	39	453	15	743	0.0001	0.00016694
rs11237828	194	378	105	257	0.132187	0.17173	194	378	138	354	0.039596	0.0487575	194	378	129	629	0.0001	0.000197349	105	257	138	354	0.816118	0.858625	105	257	129	629	0.0001	0.0005728	138	354	129	629	0.0001	0.00016694
rs11259096	NA	NA	14	348	NA	NA	NA	NA	143	349	NA	NA	NA	NA	30	728	NA	NA	14	348	143	349	0.0001	0.000213059	14	348	30	728	1	1	143	349	30	728	0.0001	0.00016694
rs112628148	NA	NA	0	362	NA	NA	NA	NA	5	487	NA	NA	NA	NA	NA	NA	NA	NA	0	362	5	487	0.079692	0.0955926	0	362	NA	NA	NA	NA	5	487	NA	NA	NA	NA
rs112705432	NA	NA	4	358	NA	NA	NA	NA	25	467	NA	NA	NA	NA	NA	NA	NA	NA	4	358	25	467	0.00129987	0.00232778	4	358	NA	NA	NA	NA	25	467	NA	NA	NA	NA
rs112908972	NA	NA	4	358	NA	NA	NA	NA	0	492	NA	NA	NA	NA	8	750	NA	NA	4	358	0	492	0.0332967	0.046116	4	358	8	750	1	1	0	492	8	750	0.0289971	0.0358035
rs113038410	355	217	214	148	0.379862	0.451086	355	217	443	49	0.0001	0.000167898	355	217	493	265	0.283172	0.324242	214	148	443	49	0.0001	0.000213059	214	148	493	265	0.0519948	0.101707	443	49	493	265	0.0001	0.00016694
rs113297757	NA	NA	7	355	NA	NA	NA	NA	25	467	NA	NA	NA	NA	15	743	NA	NA	7	355	25	467	0.0178982	0.0261231	7	355	15	743	1	1	25	467	15	743	0.0029997	0.00434674
rs113454901	555	17	322	40	0.0001	0.000241246	555	17	399	93	0.0001	0.000167898	555	17	614	144	0.0001	0.000197349	322	40	399	93	0.00279972	0.00468165	322	40	614	144	0.00059994	0.00261496	399	93	614	144	1	1
rs113469098	NA	NA	4	358	NA	NA	NA	NA	NA	NA	NA	NA	NA	NA	8	750	NA	NA	4	358	NA	NA	NA	NA	4	358	8	750	1	1	NA	NA	8	750	NA	NA
rs113699072	NA	NA	4	358	NA	NA	NA	NA	74	418	NA	NA	NA	NA	0	758	NA	NA	4	358	74	418	0.0001	0.000213059	4	358	0	758	0.010199	0.0268174	74	418	0	758	0.0001	0.00016694
rs113797294	NA	NA	0	362	NA	NA	NA	NA	0	492	NA	NA	NA	NA	NA	NA	NA	NA	0	362	0	492	0	0	0	362	NA	NA	NA	NA	0	492	NA	NA	NA	NA
rs113808830	NA	NA	11	351	NA	NA	NA	NA	20	472	NA	NA	NA	NA	30	728	NA	NA	11	351	20	472	0.467053	0.509421	11	351	30	728	0.49635	0.608674	20	472	30	728	1	1
rs113821008	23	549	40	322	0.00019998	0.000443751	23	549	44	448	0.00109989	0.00168471	23	549	99	659	0.0001	0.000197349	40	322	44	448	0.351065	0.403845	40	322	99	659	0.386561	0.504922	44	448	99	659	0.0289971	0.0358035
rs11382316	463	109	297	65	0.731827	0.80607	463	109	290	202	0.0001	0.000167898	463	109	606	152	0.675332	0.720996	297	65	290	202	0.0001	0.000213059	297	65	606	152	0.410559	0.52937	290	202	606	152	0.0001	0.00016694
rs113906492	NA	NA	NA	NA	NA	NA	NA	NA	15	477	NA	NA	NA	NA	8	750	NA	NA	NA	NA	15	477	NA	NA	NA	NA	8	750	NA	NA	15	477	8	750	0.0139986	0.0186002
rs113918053	NA	NA	4	358	NA	NA	NA	NA	54	438	NA	NA	NA	NA	NA	NA	NA	NA	4	358	54	438	0.0001	0.000213059	4	358	NA	NA	NA	NA	54	438	NA	NA	NA	NA
rs113974396	NA	NA	11	351	NA	NA	NA	NA	103	389	NA	NA	NA	NA	NA	NA	NA	NA	11	351	103	389	0.0001	0.000213059	11	351	NA	NA	NA	NA	103	389	NA	NA	NA	NA
rs114020978	NA	NA	0	362	NA	NA	NA	NA	20	472	NA	NA	NA	NA	NA	NA	NA	NA	0	362	20	472	0.0001	0.000213059	0	362	NA	NA	NA	NA	20	472	NA	NA	NA	NA
rs114111486	NA	NA	0	362	NA	NA	NA	NA	10	482	NA	NA	NA	NA	NA	NA	NA	NA	0	362	10	482	0.00619938	0.00997034	0	362	NA	NA	NA	NA	10	482	NA	NA	NA	NA
rs114121047	6	566	0	362	0.0937906	0.124906	6	566	34	458	0.0001	0.000167898	6	566	NA	NA	NA	NA	0	362	34	458	0.0001	0.000213059	0	362	NA	NA	NA	NA	34	458	NA	NA	NA	NA
rs114151270	NA	NA	0	362	NA	NA	NA	NA	20	472	NA	NA	NA	NA	NA	NA	NA	NA	0	362	20	472	0.0001	0.000213059	0	362	NA	NA	NA	NA	20	472	NA	NA	NA	NA
rs114153530	NA	NA	4	358	NA	NA	NA	NA	20	472	NA	NA	NA	NA	NA	NA	NA	NA	4	358	20	472	0.0132987	0.0198107	4	358	NA	NA	NA	NA	20	472	NA	NA	NA	NA
rs114178983	NA	NA	0	362	NA	NA	NA	NA	30	462	NA	NA	NA	NA	NA	NA	NA	NA	0	362	30	462	0.0001	0.000213059	0	362	NA	NA	NA	NA	30	462	NA	NA	NA	NA
rs114362263	NA	NA	4	358	NA	NA	NA	NA	39	453	NA	NA	NA	NA	NA	NA	NA	NA	4	358	39	453	0.0001	0.000213059	4	358	NA	NA	NA	NA	39	453	NA	NA	NA	NA
rs114398553	6	566	0	362	0.089891	0.122542	6	566	10	482	0.213279	0.243525	6	566	8	750	1	1	0	362	10	482	0.00629937	0.010099	0	362	8	750	0.059994	0.110908	10	482	8	750	0.218678	0.249176
rs114481679	NA	NA	0	362	NA	NA	NA	NA	15	477	NA	NA	NA	NA	NA	NA	NA	NA	0	362	15	477	0.00079992	0.00145834	0	362	NA	NA	NA	NA	15	477	NA	NA	NA	NA
rs114541686	0	572	54	308	0.0001	0.000241246	0	572	128	364	0.0001	0.000167898	0	572	45	713	0.0001	0.000197349	54	308	128	364	0.0001	0.000213059	54	308	45	713	0.0001	0.0005728	128	364	45	713	0.0001	0.00016694
rs114636202	NA	NA	0	362	NA	NA	NA	NA	34	458	NA	NA	NA	NA	NA	NA	NA	NA	0	362	34	458	0.0001	0.000213059	0	362	NA	NA	NA	NA	34	458	NA	NA	NA	NA
rs114771990	NA	NA	0	362	NA	NA	NA	NA	39	453	NA	NA	NA	NA	NA	NA	NA	NA	0	362	39	453	0.0001	0.000213059	0	362	NA	NA	NA	NA	39	453	NA	NA	NA	NA
rs114803590	NA	NA	7	355	NA	NA	NA	NA	5	487	NA	NA	NA	NA	15	743	NA	NA	7	355	5	487	0.379062	0.432114	7	355	15	743	1	1	5	487	15	743	0.242376	0.272141
rs114814977	NA	NA	0	362	NA	NA	NA	NA	34	458	NA	NA	NA	NA	NA	NA	NA	NA	0	362	34	458	0.0001	0.000213059	0	362	NA	NA	NA	NA	34	458	NA	NA	NA	NA
rs114864936	NA	NA	0	362	NA	NA	NA	NA	10	482	NA	NA	NA	NA	NA	NA	NA	NA	0	362	10	482	0.00639936	0.0101946	0	362	NA	NA	NA	NA	10	482	NA	NA	NA	NA
rs114901994	NA	NA	4	358	NA	NA	NA	NA	44	448	NA	NA	NA	NA	NA	NA	NA	NA	4	358	44	448	0.0001	0.000213059	4	358	NA	NA	NA	NA	44	448	NA	NA	NA	NA
rs115063401	NA	NA	4	358	NA	NA	NA	NA	25	467	NA	NA	NA	NA	NA	NA	NA	NA	4	358	25	467	0.00229977	0.00393689	4	358	NA	NA	NA	NA	25	467	NA	NA	NA	NA
rs115089112	NA	NA	4	358	NA	NA	NA	NA	25	467	NA	NA	NA	NA	NA	NA	NA	NA	4	358	25	467	0.00239976	0.00406671	4	358	NA	NA	NA	NA	25	467	NA	NA	NA	NA
rs115101071	NA	NA	4	358	NA	NA	NA	NA	15	477	NA	NA	NA	NA	NA	NA	NA	NA	4	358	15	477	0.060194	0.0787512	4	358	NA	NA	NA	NA	15	477	NA	NA	NA	NA
rs115160731	NA	NA	0	362	NA	NA	NA	NA	25	467	NA	NA	NA	NA	NA	NA	NA	NA	0	362	25	467	0.0001	0.000213059	0	362	NA	NA	NA	NA	25	467	NA	NA	NA	NA
rs115200817	NA	NA	4	358	NA	NA	NA	NA	25	467	NA	NA	NA	NA	NA	NA	NA	NA	4	358	25	467	0.00159984	0.00281505	4	358	NA	NA	NA	NA	25	467	NA	NA	NA	NA
rs115216563	NA	NA	4	358	NA	NA	NA	NA	49	443	NA	NA	NA	NA	NA	NA	NA	NA	4	358	49	443	0.0001	0.000213059	4	358	NA	NA	NA	NA	49	443	NA	NA	NA	NA
rs115256251	NA	NA	4	358	NA	NA	NA	NA	5	487	NA	NA	NA	NA	NA	NA	NA	NA	4	358	5	487	1	1	4	358	NA	NA	NA	NA	5	487	NA	NA	NA	NA
rs115372145	NA	NA	0	362	NA	NA	NA	NA	25	467	NA	NA	NA	NA	0	758	NA	NA	0	362	25	467	0.0001	0.000213059	0	362	0	758	0	0	25	467	0	758	0.0001	0.00016694
rs115473017	NA	NA	4	358	NA	NA	NA	NA	10	482	NA	NA	NA	NA	NA	NA	NA	NA	4	358	10	482	0.408659	0.457112	4	358	NA	NA	NA	NA	10	482	NA	NA	NA	NA
rs115479920	0	572	0	362	0	0	0	572	15	477	0.0001	0.000167898	0	572	NA	NA	NA	NA	0	362	15	477	0.00039996	0.000762188	0	362	NA	NA	NA	NA	15	477	NA	NA	NA	NA
rs115511495	NA	NA	NA	NA	NA	NA	NA	NA	5	487	NA	NA	NA	NA	0	758	NA	NA	NA	NA	5	487	NA	NA	NA	NA	0	758	NA	NA	5	487	0	758	0.00909909	0.0124343
rs115769169	NA	NA	4	358	NA	NA	NA	NA	30	462	NA	NA	NA	NA	NA	NA	NA	NA	4	358	30	462	0.00029997	0.000580402	4	358	NA	NA	NA	NA	30	462	NA	NA	NA	NA
rs115811718	NA	NA	4	358	NA	NA	NA	NA	5	487	NA	NA	NA	NA	NA	NA	NA	NA	4	358	5	487	1	1	4	358	NA	NA	NA	NA	5	487	NA	NA	NA	NA
rs115833427	246	326	174	188	0.137786	0.176738	246	326	207	285	0.80122	0.835824	246	326	318	440	0.735626	0.774048	174	188	207	285	0.0951905	0.113109	174	188	318	440	0.0655934	0.11486	207	285	318	440	1	1
rs115975528	NA	NA	4	358	NA	NA	NA	NA	15	477	NA	NA	NA	NA	NA	NA	NA	NA	4	358	15	477	0.0647935	0.0830475	4	358	NA	NA	NA	NA	15	477	NA	NA	NA	NA
rs116006640	NA	NA	4	358	NA	NA	NA	NA	64	428	NA	NA	NA	NA	NA	NA	NA	NA	4	358	64	428	0.0001	0.000213059	4	358	NA	NA	NA	NA	64	428	NA	NA	NA	NA
rs116034786	NA	NA	4	358	NA	NA	NA	NA	15	477	NA	NA	NA	NA	NA	NA	NA	NA	4	358	15	477	0.0630937	0.0814893	4	358	NA	NA	NA	NA	15	477	NA	NA	NA	NA
rs11614913	320	252	138	224	0.0001	0.000241246	320	252	79	413	0.0001	0.000167898	320	252	311	447	0.0001	0.000197349	138	224	79	413	0.0001	0.000213059	138	224	311	447	0.359564	0.474293	79	413	311	447	0.0001	0.00016694
rs116213678	NA	NA	4	358	NA	NA	NA	NA	5	487	NA	NA	NA	NA	8	750	NA	NA	4	358	5	487	1	1	4	358	8	750	1	1	5	487	8	750	1	1
rs116220629	NA	NA	4	358	NA	NA	NA	NA	30	462	NA	NA	NA	NA	NA	NA	NA	NA	4	358	30	462	0.00029997	0.000580402	4	358	NA	NA	NA	NA	30	462	NA	NA	NA	NA
rs116237969	NA	NA	14	348	NA	NA	NA	NA	30	462	NA	NA	NA	NA	15	743	NA	NA	14	348	30	462	0.154385	0.180056	14	348	15	743	0.0713929	0.123933	30	462	15	743	0.00039996	0.000634647
rs116315034	NA	NA	4	358	NA	NA	NA	NA	15	477	NA	NA	NA	NA	NA	NA	NA	NA	4	358	15	477	0.0628937	0.0814393	4	358	NA	NA	NA	NA	15	477	NA	NA	NA	NA
rs116338160	NA	NA	4	358	NA	NA	NA	NA	15	477	NA	NA	NA	NA	NA	NA	NA	NA	4	358	15	477	0.0623938	0.0809996	4	358	NA	NA	NA	NA	15	477	NA	NA	NA	NA
rs116380885	NA	NA	0	362	NA	NA	NA	NA	10	482	NA	NA	NA	NA	NA	NA	NA	NA	0	362	10	482	0.00709929	0.0110995	0	362	NA	NA	NA	NA	10	482	NA	NA	NA	NA
rs116450906	NA	NA	0	362	NA	NA	NA	NA	20	472	NA	NA	NA	NA	0	758	NA	NA	0	362	20	472	0.0001	0.000213059	0	362	0	758	0	0	20	472	0	758	0.0001	0.00016694
rs116476604	NA	NA	4	358	NA	NA	NA	NA	10	482	NA	NA	NA	NA	NA	NA	NA	NA	4	358	10	482	0.412359	0.457112	4	358	NA	NA	NA	NA	10	482	NA	NA	NA	NA
rs11651671	17	555	90	272	0.0001	0.000241246	17	555	98	394	0.0001	0.000167898	17	555	190	568	0.0001	0.000197349	90	272	98	394	0.0972903	0.115332	90	272	190	568	1	1	98	394	190	568	0.040496	0.049055
rs116522905	NA	NA	0	362	NA	NA	NA	NA	20	472	NA	NA	NA	NA	NA	NA	NA	NA	0	362	20	472	0.00019998	0.00040396	0	362	NA	NA	NA	NA	20	472	NA	NA	NA	NA
rs116613504	0	572	NA	NA	NA	NA	0	572	10	482	0.00029997	0.00047571	0	572	NA	NA	NA	NA	NA	NA	10	482	NA	NA	NA	NA	NA	NA	NA	NA	10	482	NA	NA	NA	NA
rs116636751	NA	NA	4	358	NA	NA	NA	NA	NA	NA	NA	NA	NA	NA	8	750	NA	NA	4	358	NA	NA	NA	NA	4	358	8	750	1	1	NA	NA	8	750	NA	NA
rs116657308	NA	NA	0	362	NA	NA	NA	NA	NA	NA	NA	NA	NA	NA	8	750	NA	NA	0	362	NA	NA	NA	NA	0	362	8	750	0.060194	0.110908	NA	NA	8	750	NA	NA
rs11671784	NA	NA	4	358	NA	NA	NA	NA	NA	NA	NA	NA	NA	NA	15	743	NA	NA	4	358	NA	NA	NA	NA	4	358	15	743	0.339766	0.449657	NA	NA	15	743	NA	NA
rs116794702	NA	NA	4	358	NA	NA	NA	NA	NA	NA	NA	NA	NA	NA	8	750	NA	NA	4	358	NA	NA	NA	NA	4	358	8	750	1	1	NA	NA	8	750	NA	NA
rs116796353	NA	NA	4	358	NA	NA	NA	NA	74	418	NA	NA	NA	NA	NA	NA	NA	NA	4	358	74	418	0.0001	0.000213059	4	358	NA	NA	NA	NA	74	418	NA	NA	NA	NA
rs116814212	446	126	199	163	0.0001	0.000241246	446	126	187	305	0.0001	0.000167898	446	126	402	356	0.0001	0.000197349	199	163	187	305	0.0001	0.000213059	199	163	402	356	0.559244	0.675473	187	305	402	356	0.0001	0.00016694
rs116932476	NA	NA	NA	NA	NA	NA	NA	NA	0	492	NA	NA	NA	NA	15	743	NA	NA	NA	NA	0	492	NA	NA	NA	NA	15	743	NA	NA	0	492	15	743	0.0019998	0.0029997
rs11713052	NA	NA	7	355	NA	NA	NA	NA	25	467	NA	NA	NA	NA	8	750	NA	NA	7	355	25	467	0.0162984	0.0239264	7	355	8	750	0.272873	0.392912	25	467	8	750	0.0001	0.00016694
rs11714172	263	309	206	156	0.00119988	0.00232334	263	309	443	49	0.0001	0.000167898	263	309	455	303	0.0001	0.000197349	206	156	443	49	0.0001	0.000213059	206	156	455	303	0.326367	0.449657	443	49	455	303	0.0001	0.00016694
rs117258475	NA	NA	0	362	NA	NA	NA	NA	NA	NA	NA	NA	NA	NA	8	750	NA	NA	0	362	NA	NA	NA	NA	0	362	8	750	0.0565943	0.109107	NA	NA	8	750	NA	NA
rs117380662	6	566	NA	NA	NA	NA	6	566	NA	NA	NA	NA	6	566	0	758	0.00679932	0.0101482	NA	NA	NA	NA	NA	NA	NA	NA	0	758	NA	NA	NA	NA	0	758	NA	NA
rs117428639	NA	NA	0	362	NA	NA	NA	NA	5	487	NA	NA	NA	NA	8	750	NA	NA	0	362	5	487	0.0776922	0.0940877	0	362	8	750	0.0636936	0.113014	5	487	8	750	1	1
rs117723462	NA	NA	4	358	NA	NA	NA	NA	NA	NA	NA	NA	NA	NA	23	735	NA	NA	4	358	NA	NA	NA	NA	4	358	23	735	0.0576942	0.110696	NA	NA	23	735	NA	NA
rs117905199	17	555	11	351	1	1	17	555	0	492	0.0001	0.000167898	17	555	0	758	0.0001	0.000197349	11	351	0	492	0.00019998	0.00040396	11	351	0	758	0.0001	0.0005728	0	492	0	758	0	0
rs118055959	NA	NA	4	358	NA	NA	NA	NA	0	492	NA	NA	NA	NA	8	750	NA	NA	4	358	0	492	0.0336966	0.046116	4	358	8	750	1	1	0	492	8	750	0.0262974	0.0335488
rs11844707	NA	NA	4	358	NA	NA	NA	NA	103	389	NA	NA	NA	NA	NA	NA	NA	NA	4	358	103	389	0.0001	0.000213059	4	358	NA	NA	NA	NA	103	389	NA	NA	NA	NA
rs11857567	NA	NA	4	358	NA	NA	NA	NA	10	482	NA	NA	NA	NA	NA	NA	NA	NA	4	358	10	482	0.412459	0.457112	4	358	NA	NA	NA	NA	10	482	NA	NA	NA	NA
rs11873400	0	572	11	351	0.0001	0.000241246	0	572	89	403	0.0001	0.000167898	0	572	0	758	0	0	11	351	89	403	0.0001	0.000213059	11	351	0	758	0.0001	0.0005728	89	403	0	758	0.0001	0.00016694
rs11907020	NA	NA	7	355	NA	NA	NA	NA	49	443	NA	NA	NA	NA	8	750	NA	NA	7	355	49	443	0.0001	0.000213059	7	355	8	750	0.264474	0.387058	49	443	8	750	0.0001	0.00016694
rs11973069	NA	NA	4	358	NA	NA	NA	NA	59	433	NA	NA	NA	NA	0	758	NA	NA	4	358	59	433	0.0001	0.000213059	4	358	0	758	0.0106989	0.0271381	59	433	0	758	0.0001	0.00016694
rs11978748	NA	NA	0	362	NA	NA	NA	NA	15	477	NA	NA	NA	NA	NA	NA	NA	NA	0	362	15	477	0.00139986	0.00249798	0	362	NA	NA	NA	NA	15	477	NA	NA	NA	NA
rs11983381	63	509	58	304	0.030397	0.0448576	63	509	20	472	0.00019998	0.000320376	63	509	129	629	0.00119988	0.00209281	58	304	20	472	0.0001	0.000213059	58	304	129	629	0.724928	0.839589	20	472	129	629	0.0001	0.00016694
rs12161068	NA	NA	4	358	NA	NA	NA	NA	54	438	NA	NA	NA	NA	NA	NA	NA	NA	4	358	54	438	0.0001	0.000213059	4	358	NA	NA	NA	NA	54	438	NA	NA	NA	NA
rs12197631	23	549	43	319	0.0001	0.000241246	23	549	138	354	0.0001	0.000167898	23	549	30	728	1	1	43	319	138	354	0.0001	0.000213059	43	319	30	728	0.0001	0.0005728	138	354	30	728	0.0001	0.00016694
rs12220909	74	498	7	355	0.0001	0.000241246	74	498	0	492	0.0001	0.000167898	74	498	0	758	0.0001	0.000197349	7	355	0	492	0.00319968	0.00529783	7	355	0	758	0.00059994	0.00261496	0	492	0	758	0	0
rs12233076	200	372	167	195	0.0009999	0.00196109	200	372	153	339	0.190281	0.220473	200	372	227	531	0.0556944	0.070798	167	195	153	339	0.0001	0.000213059	167	195	227	531	0.0001	0.0005728	153	339	227	531	0.706429	0.747297
rs12263197	NA	NA	4	358	NA	NA	NA	NA	30	462	NA	NA	NA	NA	NA	NA	NA	NA	4	358	30	462	0.00049995	0.00094207	4	358	NA	NA	NA	NA	30	462	NA	NA	NA	NA
rs12314280	40	532	14	348	0.0579942	0.0835556	40	532	15	477	0.00449955	0.00636423	40	532	68	690	0.231977	0.272082	14	348	15	477	0.571243	0.615091	14	348	68	690	0.00229977	0.00853896	15	477	68	690	0.00029997	0.000479952
rs12335005	NA	NA	4	358	NA	NA	NA	NA	64	428	NA	NA	NA	NA	NA	NA	NA	NA	4	358	64	428	0.0001	0.000213059	4	358	NA	NA	NA	NA	64	428	NA	NA	NA	NA
rs12344333	NA	NA	0	362	NA	NA	NA	NA	25	467	NA	NA	NA	NA	8	750	NA	NA	0	362	25	467	0.0001	0.000213059	0	362	8	750	0.0557944	0.108085	25	467	8	750	0.0001	0.00016694
rs12355840	515	57	264	98	0.0001	0.000241246	515	57	133	359	0.0001	0.000167898	515	57	644	114	0.0059994	0.00927742	264	98	133	359	0.0001	0.000213059	264	98	644	114	0.0001	0.0005728	133	359	644	114	0.0001	0.00016694
rs12402181	194	378	69	293	0.0001	0.000241246	194	378	212	280	0.00179982	0.00270404	194	378	106	652	0.0001	0.000197349	69	293	212	280	0.0001	0.000213059	69	293	106	652	0.0332967	0.0688246	212	280	106	652	0.0001	0.00016694
rs12416605	11	561	83	279	0.0001	0.000241246	11	561	15	477	0.326967	0.360238	11	561	220	538	0.0001	0.000197349	83	279	15	477	0.0001	0.000213059	83	279	220	538	0.0393961	0.079386	15	477	220	538	0.0001	0.00016694
rs12451747	292	280	174	188	0.386261	0.456901	292	280	64	428	0.0001	0.000167898	292	280	440	318	0.0128987	0.0184267	174	188	64	428	0.0001	0.000213059	174	188	440	318	0.00249975	0.00895	64	428	440	318	0.0001	0.00016694
rs12456845	177	395	36	326	0.0001	0.000241246	177	395	118	374	0.0136986	0.0188657	177	395	38	720	0.0001	0.000197349	36	326	118	374	0.0001	0.000213059	36	326	38	720	0.00159984	0.00610986	118	374	38	720	0.0001	0.00016694
rs12473206	29	543	65	297	0.0001	0.000241246	29	543	25	467	1	1	29	543	205	553	0.0001	0.000197349	65	297	25	467	0.0001	0.000213059	65	297	205	553	0.00089991	0.00372025	25	467	205	553	0.0001	0.00016694
rs12512664	17	555	130	232	0.0001	0.000241246	17	555	231	261	0.0001	0.000167898	17	555	326	432	0.0001	0.000197349	130	232	231	261	0.00189981	0.00328563	130	232	326	432	0.0261974	0.0555828	231	261	326	432	0.187081	0.215087
rs12523324	337	235	257	105	0.00019998	0.000443751	337	235	335	157	0.00209979	0.00311007	337	235	500	258	0.0106989	0.0155057	257	105	335	157	0.373463	0.428633	257	105	500	258	0.10229	0.171624	335	157	500	258	0.460254	0.496454
rs12549434	6	566	33	329	0.0001	0.000241246	6	566	74	418	0.0001	0.000167898	6	566	38	720	0.00029997	0.0005555	33	329	74	418	0.0137986	0.020495	33	329	38	720	0.00779922	0.0250199	74	418	38	720	0.0001	0.00016694
rs12780876	109	463	109	253	0.00019998	0.000443751	109	463	108	384	0.257274	0.291639	109	463	212	546	0.00029997	0.0005555	109	253	108	384	0.00769923	0.0118902	109	253	212	546	0.491451	0.604515	108	384	212	546	0.0190981	0.0251153
rs12803915	86	486	54	308	1	1	86	486	54	438	0.0568943	0.0684476	86	486	159	599	0.00579942	0.00910904	54	308	54	438	0.09999	0.118255	54	308	159	599	0.0192981	0.0420572	54	438	159	599	0.0001	0.00016694
rs12879262	NA	NA	33	329	NA	NA	NA	NA	39	453	NA	NA	NA	NA	83	675	NA	NA	33	329	39	453	0.621038	0.667285	33	329	83	675	0.40326	0.523324	39	453	83	675	0.0785921	0.0920103
rs12894467	440	132	210	152	0.0001	0.000241246	440	132	280	212	0.0001	0.000167898	440	132	318	440	0.0001	0.000197349	210	152	280	212	0.783822	0.826367	210	152	318	440	0.0001	0.0005728	280	212	318	440	0.0001	0.00016694
rs13186787	NA	NA	7	355	NA	NA	NA	NA	0	492	NA	NA	NA	NA	23	735	NA	NA	7	355	0	492	0.00239976	0.00406671	7	355	23	735	0.333167	0.449657	0	492	23	735	0.0001	0.00016694
rs13299349	69	503	130	232	0.0001	0.000241246	69	503	59	433	1	1	69	503	235	523	0.0001	0.000197349	130	232	59	433	0.0001	0.000213059	130	232	235	523	0.0992901	0.168709	59	433	235	523	0.0001	0.00016694
rs13382089	NA	NA	4	358	NA	NA	NA	NA	10	482	NA	NA	NA	NA	NA	NA	NA	NA	4	358	10	482	0.412359	0.457112	4	358	NA	NA	NA	NA	10	482	NA	NA	NA	NA
rs13447640	0	572	7	355	0.00189981	0.00345834	0	572	74	418	0.0001	0.000167898	0	572	8	750	0.0232977	0.0316258	7	355	74	418	0.0001	0.000213059	7	355	8	750	0.267873	0.390608	74	418	8	750	0.0001	0.00016694
rs137973086	11	561	NA	NA	NA	NA	11	561	NA	NA	NA	NA	11	561	0	758	0.0001	0.000197349	NA	NA	NA	NA	NA	NA	NA	NA	0	758	NA	NA	NA	NA	0	758	NA	NA
rs138070126	0	572	NA	NA	NA	NA	0	572	0	492	0	0	0	572	NA	NA	NA	NA	NA	NA	0	492	NA	NA	NA	NA	NA	NA	NA	NA	0	492	NA	NA	NA	NA
rs138079376	NA	NA	4	358	NA	NA	NA	NA	0	492	NA	NA	NA	NA	8	750	NA	NA	4	358	0	492	0.0316968	0.0448373	4	358	8	750	1	1	0	492	8	750	0.0275972	0.0344069
rs138201016	NA	NA	18	344	NA	NA	NA	NA	NA	NA	NA	NA	NA	NA	15	743	NA	NA	18	344	NA	NA	NA	NA	18	344	15	743	0.00889911	0.0267307	NA	NA	15	743	NA	NA
rs138578962	NA	NA	0	362	NA	NA	NA	NA	NA	NA	NA	NA	NA	NA	15	743	NA	NA	0	362	NA	NA	NA	NA	0	362	15	743	0.0089991	0.0267307	NA	NA	15	743	NA	NA
rs138979245	NA	NA	NA	NA	NA	NA	NA	NA	5	487	NA	NA	NA	NA	0	758	NA	NA	NA	NA	5	487	NA	NA	NA	NA	0	758	NA	NA	5	487	0	758	0.00839916	0.0116858
rs139262076	NA	NA	0	362	NA	NA	NA	NA	5	487	NA	NA	NA	NA	NA	NA	NA	NA	0	362	5	487	0.0768923	0.0940209	0	362	NA	NA	NA	NA	5	487	NA	NA	NA	NA
rs139319878	0	572	NA	NA	NA	NA	0	572	NA	NA	NA	NA	0	572	8	750	0.0239976	0.0322838	NA	NA	NA	NA	NA	NA	NA	NA	8	750	NA	NA	NA	NA	8	750	NA	NA
rs139502169	NA	NA	0	362	NA	NA	NA	NA	NA	NA	NA	NA	NA	NA	0	758	NA	NA	0	362	NA	NA	NA	NA	0	362	0	758	0	0	NA	NA	0	758	NA	NA
rs139543819	6	566	4	358	1	1	6	566	0	492	0.0311969	0.0399829	6	566	0	758	0.00629937	0.00959295	4	358	0	492	0.0319968	0.0450094	4	358	0	758	0.00889911	0.0267307	0	492	0	758	0	0
rs139653170	6	566	0	362	0.0886911	0.122	6	566	0	492	0.0340966	0.0426547	6	566	0	758	0.00739926	0.010989	0	362	0	492	0	0	0	362	0	758	0	0	0	492	0	758	0	0
rs139676422	NA	NA	4	358	NA	NA	NA	NA	15	477	NA	NA	NA	NA	NA	NA	NA	NA	4	358	15	477	0.0607939	0.0793306	4	358	NA	NA	NA	NA	15	477	NA	NA	NA	NA
rs139782760	0	572	0	362	0	0	0	572	NA	NA	NA	NA	0	572	0	758	0	0	0	362	NA	NA	NA	NA	0	362	0	758	0	0	NA	NA	0	758	NA	NA
rs139884309	NA	NA	NA	NA	NA	NA	NA	NA	5	487	NA	NA	NA	NA	0	758	NA	NA	NA	NA	5	487	NA	NA	NA	NA	0	758	NA	NA	5	487	0	758	0.00929907	0.0126626
rs139953196	NA	NA	4	358	NA	NA	NA	NA	NA	NA	NA	NA	NA	NA	0	758	NA	NA	4	358	NA	NA	NA	NA	4	358	0	758	0.0108989	0.0271381	NA	NA	0	758	NA	NA
rs139967426	6	566	NA	NA	NA	NA	6	566	NA	NA	NA	NA	6	566	0	758	0.00589941	0.00921783	NA	NA	NA	NA	NA	NA	NA	NA	0	758	NA	NA	NA	NA	0	758	NA	NA
rs140135215	NA	NA	NA	NA	NA	NA	NA	NA	0	492	NA	NA	NA	NA	0	758	NA	NA	NA	NA	0	492	NA	NA	NA	NA	0	758	NA	NA	0	492	0	758	0	0
rs140174493	0	572	0	362	0	0	0	572	5	487	0.0219978	0.0293928	0	572	0	758	0	0	0	362	5	487	0.0737926	0.0921377	0	362	0	758	0	0	5	487	0	758	0.00869913	0.0120161
rs140219060	NA	NA	0	362	NA	NA	NA	NA	5	487	NA	NA	NA	NA	NA	NA	NA	NA	0	362	5	487	0.0791921	0.0954463	0	362	NA	NA	NA	NA	5	487	NA	NA	NA	NA
rs140379047	NA	NA	4	358	NA	NA	NA	NA	NA	NA	NA	NA	NA	NA	15	743	NA	NA	4	358	NA	NA	NA	NA	4	358	15	743	0.324968	0.449657	NA	NA	15	743	NA	NA
rs140470503	6	566	4	358	1	1	6	566	NA	NA	NA	NA	6	566	NA	NA	NA	NA	4	358	NA	NA	NA	NA	4	358	NA	NA	NA	NA	NA	NA	NA	NA	NA	NA
rs140486571	NA	NA	4	358	NA	NA	NA	NA	NA	NA	NA	NA	NA	NA	0	758	NA	NA	4	358	NA	NA	NA	NA	4	358	0	758	0.0112989	0.0272943	NA	NA	0	758	NA	NA
rs140657237	NA	NA	4	358	NA	NA	NA	NA	NA	NA	NA	NA	NA	NA	8	750	NA	NA	4	358	NA	NA	NA	NA	4	358	8	750	1	1	NA	NA	8	750	NA	NA
rs140724460	0	572	NA	NA	NA	NA	0	572	5	487	0.020298	0.0273543	0	572	NA	NA	NA	NA	NA	NA	5	487	NA	NA	NA	NA	NA	NA	NA	NA	5	487	NA	NA	NA	NA
rs140817192	NA	NA	NA	NA	NA	NA	NA	NA	10	482	NA	NA	NA	NA	0	758	NA	NA	NA	NA	10	482	NA	NA	NA	NA	0	758	NA	NA	10	482	0	758	0.00019998	0.000325391
rs140856738	NA	NA	0	362	NA	NA	NA	NA	34	458	NA	NA	NA	NA	NA	NA	NA	NA	0	362	34	458	0.0001	0.000213059	0	362	NA	NA	NA	NA	34	458	NA	NA	NA	NA
rs141002682	NA	NA	7	355	NA	NA	NA	NA	10	482	NA	NA	NA	NA	45	713	NA	NA	7	355	10	482	1	1	7	355	45	713	0.00329967	0.0113091	10	482	45	713	0.00079992	0.0012436
rs141086750	0	572	NA	NA	NA	NA	0	572	0	492	0	0	0	572	0	758	0	0	NA	NA	0	492	NA	NA	NA	NA	0	758	NA	NA	0	492	0	758	0	0
rs141140965	280	292	152	210	0.0426957	0.0624015	280	292	162	330	0.0001	0.000167898	280	292	227	531	0.0001	0.000197349	152	210	162	330	0.00819918	0.0125854	152	210	227	531	0.00019998	0.00105516	162	330	227	531	0.287771	0.316631
rs141221242	NA	NA	4	358	NA	NA	NA	NA	20	472	NA	NA	NA	NA	NA	NA	NA	NA	4	358	20	472	0.00959904	0.0146894	4	358	NA	NA	NA	NA	20	472	NA	NA	NA	NA
rs1414273	343	229	94	268	0.0001	0.000241246	343	229	285	207	0.527047	0.564822	343	229	106	652	0.0001	0.000197349	94	268	285	207	0.0001	0.000213059	94	268	106	652	0.0001	0.0005728	285	207	106	652	0.0001	0.00016694
rs141449846	NA	NA	0	362	NA	NA	NA	NA	0	492	NA	NA	NA	NA	NA	NA	NA	NA	0	362	0	492	0	0	0	362	NA	NA	NA	NA	0	492	NA	NA	NA	NA
rs141659366	NA	NA	0	362	NA	NA	NA	NA	10	482	NA	NA	NA	NA	NA	NA	NA	NA	0	362	10	482	0.00789921	0.0121619	0	362	NA	NA	NA	NA	10	482	NA	NA	NA	NA
rs141762298	0	572	NA	NA	NA	NA	0	572	0	492	0	0	0	572	NA	NA	NA	NA	NA	NA	0	492	NA	NA	NA	NA	NA	NA	NA	NA	0	492	NA	NA	NA	NA
rs141766192	NA	NA	0	362	NA	NA	NA	NA	10	482	NA	NA	NA	NA	NA	NA	NA	NA	0	362	10	482	0.00739926	0.0114973	0	362	NA	NA	NA	NA	10	482	NA	NA	NA	NA
rs141861277	NA	NA	4	358	NA	NA	NA	NA	0	492	NA	NA	NA	NA	8	750	NA	NA	4	358	0	492	0.0291971	0.0420072	4	358	8	750	1	1	0	492	8	750	0.029797	0.0365561
rs141974346	0	572	NA	NA	NA	NA	0	572	NA	NA	NA	NA	0	572	0	758	0	0	NA	NA	NA	NA	NA	NA	NA	NA	0	758	NA	NA	NA	NA	0	758	NA	NA
rs142071806	NA	NA	0	362	NA	NA	NA	NA	0	492	NA	NA	NA	NA	0	758	NA	NA	0	362	0	492	0	0	0	362	0	758	0	0	0	492	0	758	0	0
rs142312394	NA	NA	0	362	NA	NA	NA	NA	NA	NA	NA	NA	NA	NA	0	758	NA	NA	0	362	NA	NA	NA	NA	0	362	0	758	0	0	NA	NA	0	758	NA	NA
rs142320250	6	566	NA	NA	NA	NA	6	566	NA	NA	NA	NA	6	566	0	758	0.00609939	0.00938368	NA	NA	NA	NA	NA	NA	NA	NA	0	758	NA	NA	NA	NA	0	758	NA	NA
rs142342924	97	475	18	344	0.0001	0.000241246	97	475	44	448	0.0001	0.000167898	97	475	53	705	0.0001	0.000197349	18	344	44	448	0.0334967	0.046116	18	344	53	705	0.237776	0.351839	44	448	53	705	0.229377	0.259061
rs142357696	6	566	4	358	1	1	6	566	39	453	0.0001	0.000167898	6	566	NA	NA	NA	NA	4	358	39	453	0.0001	0.000213059	4	358	NA	NA	NA	NA	39	453	NA	NA	NA	NA
rs142414368	NA	NA	NA	NA	NA	NA	NA	NA	0	492	NA	NA	NA	NA	0	758	NA	NA	NA	NA	0	492	NA	NA	NA	NA	0	758	NA	NA	0	492	0	758	0	0
rs142828641	0	572	4	358	0.019798	0.032185	0	572	20	472	0.0001	0.000167898	0	572	0	758	0	0	4	358	20	472	0.0104989	0.0159698	4	358	0	758	0.00989901	0.0268174	20	472	0	758	0.0001	0.00016694
rs142927919	NA	NA	4	358	NA	NA	NA	NA	NA	NA	NA	NA	NA	NA	0	758	NA	NA	4	358	NA	NA	NA	NA	4	358	0	758	0.0089991	0.0267307	NA	NA	0	758	NA	NA
rs143142996	NA	NA	4	358	NA	NA	NA	NA	20	472	NA	NA	NA	NA	0	758	NA	NA	4	358	20	472	0.0107989	0.0163277	4	358	0	758	0.0109989	0.0271381	20	472	0	758	0.0001	0.00016694
rs143234363	NA	NA	0	362	NA	NA	NA	NA	NA	NA	NA	NA	NA	NA	0	758	NA	NA	0	362	NA	NA	NA	NA	0	362	0	758	0	0	NA	NA	0	758	NA	NA
rs143312616	NA	NA	NA	NA	NA	NA	NA	NA	0	492	NA	NA	NA	NA	0	758	NA	NA	NA	NA	0	492	NA	NA	NA	NA	0	758	NA	NA	0	492	0	758	0	0
rs143699849	NA	NA	4	358	NA	NA	NA	NA	NA	NA	NA	NA	NA	NA	8	750	NA	NA	4	358	NA	NA	NA	NA	4	358	8	750	1	1	NA	NA	8	750	NA	NA
rs143774706	NA	NA	4	358	NA	NA	NA	NA	5	487	NA	NA	NA	NA	0	758	NA	NA	4	358	5	487	1	1	4	358	0	758	0.0110989	0.0271381	5	487	0	758	0.00959904	0.0129334
rs1439619	160	412	177	185	0.0001	0.000241246	160	412	207	285	0.0001	0.000167898	160	412	318	440	0.0001	0.000197349	177	185	207	285	0.0523948	0.0692653	177	185	318	440	0.0318968	0.0662726	207	285	318	440	1	1
rs144289108	NA	NA	4	358	NA	NA	NA	NA	NA	NA	NA	NA	NA	NA	0	758	NA	NA	4	358	NA	NA	NA	NA	4	358	0	758	0.0107989	0.0271381	NA	NA	0	758	NA	NA
rs144291882	NA	NA	NA	NA	NA	NA	NA	NA	0	492	NA	NA	NA	NA	0	758	NA	NA	NA	NA	0	492	NA	NA	NA	NA	0	758	NA	NA	0	492	0	758	0	0
rs144777170	NA	NA	0	362	NA	NA	NA	NA	5	487	NA	NA	NA	NA	NA	NA	NA	NA	0	362	5	487	0.080392	0.0959762	0	362	NA	NA	NA	NA	5	487	NA	NA	NA	NA
rs144890118	NA	NA	NA	NA	NA	NA	NA	NA	0	492	NA	NA	NA	NA	0	758	NA	NA	NA	NA	0	492	NA	NA	NA	NA	0	758	NA	NA	0	492	0	758	0	0
rs145053321	NA	NA	4	358	NA	NA	NA	NA	10	482	NA	NA	NA	NA	NA	NA	NA	NA	4	358	10	482	0.412759	0.457112	4	358	NA	NA	NA	NA	10	482	NA	NA	NA	NA
rs145083637	NA	NA	0	362	NA	NA	NA	NA	5	487	NA	NA	NA	NA	NA	NA	NA	NA	0	362	5	487	0.0774923	0.0940877	0	362	NA	NA	NA	NA	5	487	NA	NA	NA	NA
rs145135208	34	538	4	358	0.00049995	0.00103391	34	538	NA	NA	NA	NA	34	538	NA	NA	NA	NA	4	358	NA	NA	NA	NA	4	358	NA	NA	NA	NA	NA	NA	NA	NA	NA	NA
rs145291446	NA	NA	4	358	NA	NA	NA	NA	30	462	NA	NA	NA	NA	NA	NA	NA	NA	4	358	30	462	0.00029997	0.000580402	4	358	NA	NA	NA	NA	30	462	NA	NA	NA	NA
rs145590767	NA	NA	NA	NA	NA	NA	NA	NA	5	487	NA	NA	NA	NA	0	758	NA	NA	NA	NA	5	487	NA	NA	NA	NA	0	758	NA	NA	5	487	0	758	0.00979902	0.0131109
rs145628574	NA	NA	NA	NA	NA	NA	NA	NA	0	492	NA	NA	NA	NA	8	750	NA	NA	NA	NA	0	492	NA	NA	NA	NA	8	750	NA	NA	0	492	8	750	0.0267973	0.0338492
rs145735836	NA	NA	4	358	NA	NA	NA	NA	0	492	NA	NA	NA	NA	15	743	NA	NA	4	358	0	492	0.0317968	0.0448531	4	358	15	743	0.327767	0.449657	0	492	15	743	0.00189981	0.00286089
rs146066828	NA	NA	0	362	NA	NA	NA	NA	NA	NA	NA	NA	NA	NA	8	750	NA	NA	0	362	NA	NA	NA	NA	0	362	8	750	0.0537946	0.104717	NA	NA	8	750	NA	NA
rs146169041	NA	NA	4	358	NA	NA	NA	NA	0	492	NA	NA	NA	NA	8	750	NA	NA	4	358	0	492	0.0332967	0.046116	4	358	8	750	1	1	0	492	8	750	0.0270973	0.0341159
rs146400503	11	561	NA	NA	NA	NA	11	561	NA	NA	NA	NA	11	561	0	758	0.0001	0.000197349	NA	NA	NA	NA	NA	NA	NA	NA	0	758	NA	NA	NA	NA	0	758	NA	NA
rs146528803	0	572	4	358	0.0234976	0.0360772	0	572	0	492	0	0	0	572	8	750	0.0236976	0.0320238	4	358	0	492	0.0345965	0.0470923	4	358	8	750	1	1	0	492	8	750	0.0252975	0.0328183
rs146575140	NA	NA	4	358	NA	NA	NA	NA	5	487	NA	NA	NA	NA	NA	NA	NA	NA	4	358	5	487	1	1	4	358	NA	NA	NA	NA	5	487	NA	NA	NA	NA
rs146754630	NA	NA	7	355	NA	NA	NA	NA	0	492	NA	NA	NA	NA	15	743	NA	NA	7	355	0	492	0.00239976	0.00406671	7	355	15	743	1	1	0	492	15	743	0.00179982	0.00274258
rs146777343	NA	NA	4	358	NA	NA	NA	NA	5	487	NA	NA	NA	NA	NA	NA	NA	NA	4	358	5	487	1	1	4	358	NA	NA	NA	NA	5	487	NA	NA	NA	NA
rs146892675	0	572	4	358	0.0230977	0.0356431	0	572	0	492	0	0	0	572	8	750	0.0244975	0.0326634	4	358	0	492	0.0336966	0.046116	4	358	8	750	1	1	0	492	8	750	0.0264973	0.033692
rs147011290	6	566	NA	NA	NA	NA	6	566	NA	NA	NA	NA	6	566	0	758	0.00549945	0.00868334	NA	NA	NA	NA	NA	NA	NA	NA	0	758	NA	NA	NA	NA	0	758	NA	NA
rs147015531	NA	NA	0	362	NA	NA	NA	NA	5	487	NA	NA	NA	NA	0	758	NA	NA	0	362	5	487	0.0763924	0.0936363	0	362	0	758	0	0	5	487	0	758	0.0107989	0.0143986
rs147113488	NA	NA	4	358	NA	NA	NA	NA	NA	NA	NA	NA	NA	NA	8	750	NA	NA	4	358	NA	NA	NA	NA	4	358	8	750	1	1	NA	NA	8	750	NA	NA
rs147145300	34	538	29	333	0.220778	0.275068	34	538	59	433	0.00069993	0.00108801	34	538	38	720	0.467353	0.513575	29	333	59	433	0.0678932	0.08593	29	333	38	720	0.0594941	0.110908	59	433	38	720	0.0001	0.00016694
rs147291680	NA	NA	NA	NA	NA	NA	NA	NA	0	492	NA	NA	NA	NA	8	750	NA	NA	NA	NA	0	492	NA	NA	NA	NA	8	750	NA	NA	0	492	8	750	0.0238976	0.0313197
rs147344006	NA	NA	NA	NA	NA	NA	NA	NA	10	482	NA	NA	NA	NA	0	758	NA	NA	NA	NA	10	482	NA	NA	NA	NA	0	758	NA	NA	10	482	0	758	0.0001	0.00016694
rs147422691	NA	NA	0	362	NA	NA	NA	NA	10	482	NA	NA	NA	NA	NA	NA	NA	NA	0	362	10	482	0.0069993	0.0109772	0	362	NA	NA	NA	NA	10	482	NA	NA	NA	NA
rs147623472	NA	NA	0	362	NA	NA	NA	NA	10	482	NA	NA	NA	NA	NA	NA	NA	NA	0	362	10	482	0.00639936	0.0101946	0	362	NA	NA	NA	NA	10	482	NA	NA	NA	NA
rs147639672	NA	NA	NA	NA	NA	NA	NA	NA	0	492	NA	NA	NA	NA	0	758	NA	NA	NA	NA	0	492	NA	NA	NA	NA	0	758	NA	NA	0	492	0	758	0	0
rs147654895	0	572	NA	NA	NA	NA	0	572	5	487	0.0232977	0.030867	0	572	NA	NA	NA	NA	NA	NA	5	487	NA	NA	NA	NA	NA	NA	NA	NA	5	487	NA	NA	NA	NA
rs147743520	NA	NA	NA	NA	NA	NA	NA	NA	0	492	NA	NA	NA	NA	0	758	NA	NA	NA	NA	0	492	NA	NA	NA	NA	0	758	NA	NA	0	492	0	758	0	0
rs147869275	NA	NA	0	362	NA	NA	NA	NA	NA	NA	NA	NA	NA	NA	8	750	NA	NA	0	362	NA	NA	NA	NA	0	362	8	750	0.059894	0.110908	NA	NA	8	750	NA	NA
rs147943327	NA	NA	0	362	NA	NA	NA	NA	0	492	NA	NA	NA	NA	8	750	NA	NA	0	362	0	492	0	0	0	362	8	750	0.0591941	0.110908	0	492	8	750	0.0272973	0.0342554
rs148056946	6	566	0	362	0.0906909	0.123081	6	566	5	487	1	1	6	566	0	758	0.00749925	0.0110826	0	362	5	487	0.0754925	0.0934404	0	362	0	758	0	0	5	487	0	758	0.00939906	0.0127535
rs148215176	NA	NA	0	362	NA	NA	NA	NA	10	482	NA	NA	NA	NA	NA	NA	NA	NA	0	362	10	482	0.00609939	0.00984087	0	362	NA	NA	NA	NA	10	482	NA	NA	NA	NA
rs148367480	NA	NA	0	362	NA	NA	NA	NA	5	487	NA	NA	NA	NA	NA	NA	NA	NA	0	362	5	487	0.0794921	0.0955797	0	362	NA	NA	NA	NA	5	487	NA	NA	NA	NA
rs148716001	NA	NA	4	358	NA	NA	NA	NA	0	492	NA	NA	NA	NA	15	743	NA	NA	4	358	0	492	0.0335966	0.046116	4	358	15	743	0.336766	0.449657	0	492	15	743	0.00219978	0.00326145
rs149035589	0	572	NA	NA	NA	NA	0	572	10	482	0.00019998	0.000320376	0	572	NA	NA	NA	NA	NA	NA	10	482	NA	NA	NA	NA	NA	NA	NA	NA	10	482	NA	NA	NA	NA
rs149186367	NA	NA	0	362	NA	NA	NA	NA	10	482	NA	NA	NA	NA	NA	NA	NA	NA	0	362	10	482	0.00689931	0.0108541	0	362	NA	NA	NA	NA	10	482	NA	NA	NA	NA
rs149465275	NA	NA	4	358	NA	NA	NA	NA	15	477	NA	NA	NA	NA	NA	NA	NA	NA	4	358	15	477	0.0580942	0.0762015	4	358	NA	NA	NA	NA	15	477	NA	NA	NA	NA
rs149472696	NA	NA	0	362	NA	NA	NA	NA	10	482	NA	NA	NA	NA	NA	NA	NA	NA	0	362	10	482	0.00679932	0.0107638	0	362	NA	NA	NA	NA	10	482	NA	NA	NA	NA
rs149597993	NA	NA	18	344	NA	NA	NA	NA	NA	NA	NA	NA	NA	NA	0	758	NA	NA	18	344	NA	NA	NA	NA	18	344	0	758	0.0001	0.0005728	NA	NA	0	758	NA	NA
rs149626867	NA	NA	4	358	NA	NA	NA	NA	0	492	NA	NA	NA	NA	8	750	NA	NA	4	358	0	492	0.030397	0.0433629	4	358	8	750	1	1	0	492	8	750	0.0256974	0.0331135
rs149892846	132	440	87	275	0.750325	0.823461	132	440	162	330	0.00049995	0.000781016	132	440	220	538	0.0170983	0.0236382	87	275	162	330	0.00469953	0.0077054	87	275	220	538	0.0824918	0.142583	162	330	220	538	0.152085	0.175905
rs150018420	0	572	0	362	0	0	0	572	NA	NA	NA	NA	0	572	0	758	0	0	0	362	NA	NA	NA	NA	0	362	0	758	0	0	NA	NA	0	758	NA	NA
rs150712502	NA	NA	4	358	NA	NA	NA	NA	39	453	NA	NA	NA	NA	NA	NA	NA	NA	4	358	39	453	0.0001	0.000213059	4	358	NA	NA	NA	NA	39	453	NA	NA	NA	NA
rs151073675	23	549	4	358	0.0176982	0.0289261	23	549	NA	NA	NA	NA	23	549	0	758	0.0001	0.000197349	4	358	NA	NA	NA	NA	4	358	0	758	0.0105989	0.0271381	NA	NA	0	758	NA	NA
rs151238394	NA	NA	0	362	NA	NA	NA	NA	0	492	NA	NA	NA	NA	8	750	NA	NA	0	362	0	492	0	0	0	362	8	750	0.060294	0.110908	0	492	8	750	0.0273973	0.0342689
rs1572687	412	160	217	145	0.00029997	0.000637698	412	160	453	39	0.0001	0.000167898	412	160	402	356	0.0001	0.000197349	217	145	453	39	0.0001	0.000213059	217	145	402	356	0.0315968	0.0659913	453	39	402	356	0.0001	0.00016694
rs1683709	275	297	98	264	0.0001	0.000241246	275	297	167	325	0.0001	0.000167898	275	297	136	622	0.0001	0.000197349	98	264	167	325	0.0351965	0.0477802	98	264	136	622	0.0009999	0.0039699	167	325	136	622	0.0001	0.00016694
rs17022731	NA	NA	0	362	NA	NA	NA	NA	49	443	NA	NA	NA	NA	NA	NA	NA	NA	0	362	49	443	0.0001	0.000213059	0	362	NA	NA	NA	NA	49	443	NA	NA	NA	NA
rs17022749	80	492	18	344	0.00019998	0.000443751	80	492	59	433	0.362664	0.395404	80	492	30	728	0.0001	0.000197349	18	344	59	433	0.00039996	0.000762188	18	344	30	728	0.524848	0.635842	59	433	30	728	0.0001	0.00016694
rs17091403	6	566	14	348	0.00509949	0.00901305	6	566	20	472	0.00169983	0.00256609	6	566	61	697	0.0001	0.000197349	14	348	20	472	1	1	14	348	61	697	0.00939906	0.0268174	20	472	61	697	0.0069993	0.00980924
rs17111728	46	526	14	348	0.0135986	0.0228397	46	526	54	438	0.113989	0.135066	46	526	53	705	0.531647	0.577877	14	348	54	438	0.00029997	0.000580402	14	348	53	705	0.0424957	0.085204	54	438	53	705	0.0159984	0.0211841
rs17120527	NA	NA	7	355	NA	NA	NA	NA	118	374	NA	NA	NA	NA	NA	NA	NA	NA	7	355	118	374	0.0001	0.000213059	7	355	NA	NA	NA	NA	118	374	NA	NA	NA	NA
rs17126710	NA	NA	4	358	NA	NA	NA	NA	49	443	NA	NA	NA	NA	NA	NA	NA	NA	4	358	49	443	0.0001	0.000213059	4	358	NA	NA	NA	NA	49	443	NA	NA	NA	NA
rs17338452	NA	NA	4	358	NA	NA	NA	NA	44	448	NA	NA	NA	NA	NA	NA	NA	NA	4	358	44	448	0.0001	0.000213059	4	358	NA	NA	NA	NA	44	448	NA	NA	NA	NA
rs174561	223	349	188	174	0.00029997	0.000637698	223	349	20	472	0.0001	0.000167898	223	349	243	515	0.00659934	0.00994875	188	174	20	472	0.0001	0.000213059	188	174	243	515	0.0001	0.0005728	20	472	243	515	0.0001	0.00016694
rs17737028	6	566	0	362	0.0940906	0.124906	6	566	0	492	0.0311969	0.0399829	6	566	8	750	1	1	0	362	0	492	0	0	0	362	8	750	0.0631937	0.112625	0	492	8	750	0.0290971	0.0358118
rs17759989	0	572	7	355	0.00149985	0.00283201	0	572	25	467	0.0001	0.000167898	0	572	23	735	0.00019998	0.000382127	7	355	25	467	0.0173983	0.025467	7	355	23	735	0.329667	0.449657	25	467	23	735	0.0718928	0.0846836
rs17797090	0	572	25	337	0.0001	0.000241246	0	572	30	462	0.0001	0.000167898	0	572	83	675	0.0001	0.000197349	25	337	30	462	0.671433	0.719901	25	337	83	675	0.0374963	0.0763249	30	462	83	675	0.00359964	0.00517701
rs17885221	NA	NA	11	351	NA	NA	NA	NA	NA	NA	NA	NA	NA	NA	15	743	NA	NA	11	351	NA	NA	NA	NA	11	351	15	743	0.294971	0.415873	NA	NA	15	743	NA	NA
rs181176070	NA	NA	NA	NA	NA	NA	NA	NA	0	492	NA	NA	NA	NA	0	758	NA	NA	NA	NA	0	492	NA	NA	NA	NA	0	758	NA	NA	0	492	0	758	0	0
rs181810297	0	572	4	358	0.0226977	0.0353852	0	572	NA	NA	NA	NA	0	572	NA	NA	NA	NA	4	358	NA	NA	NA	NA	4	358	NA	NA	NA	NA	NA	NA	NA	NA	NA	NA
rs182148652	NA	NA	NA	NA	NA	NA	NA	NA	0	492	NA	NA	NA	NA	0	758	NA	NA	NA	NA	0	492	NA	NA	NA	NA	0	758	NA	NA	0	492	0	758	0	0
rs182347826	NA	NA	0	362	NA	NA	NA	NA	5	487	NA	NA	NA	NA	NA	NA	NA	NA	0	362	5	487	0.0747925	0.0928015	0	362	NA	NA	NA	NA	5	487	NA	NA	NA	NA
rs182397728	0	572	NA	NA	NA	NA	0	572	0	492	0	0	0	572	NA	NA	NA	NA	NA	NA	0	492	NA	NA	NA	NA	NA	NA	NA	NA	0	492	NA	NA	NA	NA
rs182859563	NA	NA	4	358	NA	NA	NA	NA	0	492	NA	NA	NA	NA	8	750	NA	NA	4	358	0	492	0.0315968	0.0448214	4	358	8	750	1	1	0	492	8	750	0.0267973	0.0338492
rs182974078	NA	NA	0	362	NA	NA	NA	NA	0	492	NA	NA	NA	NA	NA	NA	NA	NA	0	362	0	492	0	0	0	362	NA	NA	NA	NA	0	492	NA	NA	NA	NA
rs183003003	NA	NA	4	358	NA	NA	NA	NA	NA	NA	NA	NA	NA	NA	0	758	NA	NA	4	358	NA	NA	NA	NA	4	358	0	758	0.0116988	0.0277588	NA	NA	0	758	NA	NA
rs183065075	NA	NA	4	358	NA	NA	NA	NA	NA	NA	NA	NA	NA	NA	0	758	NA	NA	4	358	NA	NA	NA	NA	4	358	0	758	0.0121988	0.0282758	NA	NA	0	758	NA	NA
rs183259402	NA	NA	4	358	NA	NA	NA	NA	NA	NA	NA	NA	NA	NA	0	758	NA	NA	4	358	NA	NA	NA	NA	4	358	0	758	0.010299	0.0268174	NA	NA	0	758	NA	NA
rs183325679	NA	NA	0	362	NA	NA	NA	NA	0	492	NA	NA	NA	NA	NA	NA	NA	NA	0	362	0	492	0	0	0	362	NA	NA	NA	NA	0	492	NA	NA	NA	NA
rs183452776	57	515	29	333	0.345665	0.416993	57	515	49	443	1	1	57	515	53	705	0.0510949	0.0652275	29	333	49	443	0.340466	0.392546	29	333	53	705	0.629737	0.751561	49	443	53	705	0.0751925	0.0882994
rs183522542	NA	NA	0	362	NA	NA	NA	NA	NA	NA	NA	NA	NA	NA	0	758	NA	NA	0	362	NA	NA	NA	NA	0	362	0	758	0	0	NA	NA	0	758	NA	NA
rs183749712	NA	NA	4	358	NA	NA	NA	NA	20	472	NA	NA	NA	NA	NA	NA	NA	NA	4	358	20	472	0.0110989	0.0166319	4	358	NA	NA	NA	NA	20	472	NA	NA	NA	NA
rs183843457	11	561	NA	NA	NA	NA	11	561	0	492	0.0019998	0.00299018	11	561	0	758	0.0001	0.000197349	NA	NA	0	492	NA	NA	NA	NA	0	758	NA	NA	0	492	0	758	0	0
rs183853838	337	235	290	72	0.0001	0.000241246	337	235	216	276	0.0001	0.000167898	337	235	576	182	0.0001	0.000197349	290	72	216	276	0.0001	0.000213059	290	72	576	182	0.128587	0.204617	216	276	576	182	0.0001	0.00016694
rs183874429	0	572	4	358	0.0236976	0.0362014	0	572	49	443	0.0001	0.000167898	0	572	8	750	0.0247975	0.0329042	4	358	49	443	0.0001	0.000213059	4	358	8	750	1	1	49	443	8	750	0.0001	0.00016694
rs184062845	NA	NA	0	362	NA	NA	NA	NA	0	492	NA	NA	NA	NA	NA	NA	NA	NA	0	362	0	492	0	0	0	362	NA	NA	NA	NA	0	492	NA	NA	NA	NA
rs184272314	NA	NA	4	358	NA	NA	NA	NA	NA	NA	NA	NA	NA	NA	8	750	NA	NA	4	358	NA	NA	NA	NA	4	358	8	750	1	1	NA	NA	8	750	NA	NA
rs184340760	6	566	4	358	1	1	6	566	10	482	0.210379	0.241091	6	566	0	758	0.00479952	0.00765881	4	358	10	482	0.411959	0.457112	4	358	0	758	0.00909909	0.0267307	10	482	0	758	0.0001	0.00016694
rs184507369	0	572	0	362	0	0	0	572	NA	NA	NA	NA	0	572	NA	NA	NA	NA	0	362	NA	NA	NA	NA	0	362	NA	NA	NA	NA	NA	NA	NA	NA	NA	NA
rs184537764	NA	NA	14	348	NA	NA	NA	NA	49	443	NA	NA	NA	NA	23	735	NA	NA	14	348	49	443	0.00059994	0.00112211	14	348	23	735	0.470053	0.596491	49	443	23	735	0.0001	0.00016694
rs184593509	0	572	4	358	0.0228977	0.0355148	0	572	0	492	0	0	0	572	0	758	0	0	4	358	0	492	0.0331967	0.046116	4	358	0	758	0.00969903	0.0268174	0	492	0	758	0	0
rs184785543	6	566	NA	NA	NA	NA	6	566	5	487	1	1	6	566	NA	NA	NA	NA	NA	NA	5	487	NA	NA	NA	NA	NA	NA	NA	NA	5	487	NA	NA	NA	NA
rs184791647	NA	NA	0	362	NA	NA	NA	NA	0	492	NA	NA	NA	NA	NA	NA	NA	NA	0	362	0	492	0	0	0	362	NA	NA	NA	NA	0	492	NA	NA	NA	NA
rs185250675	NA	NA	0	362	NA	NA	NA	NA	NA	NA	NA	NA	NA	NA	0	758	NA	NA	0	362	NA	NA	NA	NA	0	362	0	758	0	0	NA	NA	0	758	NA	NA
rs185381854	6	566	4	358	1	1	6	566	0	492	0.0337966	0.0424486	6	566	0	758	0.00529947	0.00841186	4	358	0	492	0.0343966	0.0469467	4	358	0	758	0.0120988	0.0282071	0	492	0	758	0	0
rs185456116	0	572	NA	NA	NA	NA	0	572	0	492	0	0	0	572	NA	NA	NA	NA	NA	NA	0	492	NA	NA	NA	NA	NA	NA	NA	NA	0	492	NA	NA	NA	NA
rs185489298	NA	NA	0	362	NA	NA	NA	NA	5	487	NA	NA	NA	NA	NA	NA	NA	NA	0	362	5	487	0.0778922	0.0941042	0	362	NA	NA	NA	NA	5	487	NA	NA	NA	NA
rs185689285	NA	NA	NA	NA	NA	NA	NA	NA	0	492	NA	NA	NA	NA	0	758	NA	NA	NA	NA	0	492	NA	NA	NA	NA	0	758	NA	NA	0	492	0	758	0	0
rs186293463	6	566	NA	NA	NA	NA	6	566	0	492	0.0319968	0.0408414	6	566	NA	NA	NA	NA	NA	NA	0	492	NA	NA	NA	NA	NA	NA	NA	NA	0	492	NA	NA	NA	NA
rs186792979	0	572	0	362	0	0	0	572	0	492	0	0	0	572	0	758	0	0	0	362	0	492	0	0	0	362	0	758	0	0	0	492	0	758	0	0
rs187047691	NA	NA	0	362	NA	NA	NA	NA	5	487	NA	NA	NA	NA	NA	NA	NA	NA	0	362	5	487	0.0756924	0.0934589	0	362	NA	NA	NA	NA	5	487	NA	NA	NA	NA
rs187195064	NA	NA	0	362	NA	NA	NA	NA	10	482	NA	NA	NA	NA	NA	NA	NA	NA	0	362	10	482	0.00549945	0.00898777	0	362	NA	NA	NA	NA	10	482	NA	NA	NA	NA
rs187238646	6	566	NA	NA	NA	NA	6	566	0	492	0.0331967	0.0420313	6	566	NA	NA	NA	NA	NA	NA	0	492	NA	NA	NA	NA	NA	NA	NA	NA	0	492	NA	NA	NA	NA
rs187256070	NA	NA	NA	NA	NA	NA	NA	NA	0	492	NA	NA	NA	NA	0	758	NA	NA	NA	NA	0	492	NA	NA	NA	NA	0	758	NA	NA	0	492	0	758	0	0
rs187641533	NA	NA	0	362	NA	NA	NA	NA	NA	NA	NA	NA	NA	NA	0	758	NA	NA	0	362	NA	NA	NA	NA	0	362	0	758	0	0	NA	NA	0	758	NA	NA
rs187781917	6	566	NA	NA	NA	NA	6	566	0	492	0.0348965	0.0434822	6	566	NA	NA	NA	NA	NA	NA	0	492	NA	NA	NA	NA	NA	NA	NA	NA	0	492	NA	NA	NA	NA
rs187884409	NA	NA	0	362	NA	NA	NA	NA	NA	NA	NA	NA	NA	NA	0	758	NA	NA	0	362	NA	NA	NA	NA	0	362	0	758	0	0	NA	NA	0	758	NA	NA
rs187975981	NA	NA	0	362	NA	NA	NA	NA	0	492	NA	NA	NA	NA	NA	NA	NA	NA	0	362	0	492	0	0	0	362	NA	NA	NA	NA	0	492	NA	NA	NA	NA
rs188257769	NA	NA	0	362	NA	NA	NA	NA	0	492	NA	NA	NA	NA	NA	NA	NA	NA	0	362	0	492	0	0	0	362	NA	NA	NA	NA	0	492	NA	NA	NA	NA
rs188800267	NA	NA	NA	NA	NA	NA	NA	NA	0	492	NA	NA	NA	NA	0	758	NA	NA	NA	NA	0	492	NA	NA	NA	NA	0	758	NA	NA	0	492	0	758	0	0
rs188892061	NA	NA	0	362	NA	NA	NA	NA	0	492	NA	NA	NA	NA	0	758	NA	NA	0	362	0	492	0	0	0	362	0	758	0	0	0	492	0	758	0	0
rs189740304	0	572	NA	NA	NA	NA	0	572	5	487	0.0175982	0.0238183	0	572	NA	NA	NA	NA	NA	NA	5	487	NA	NA	NA	NA	NA	NA	NA	NA	5	487	NA	NA	NA	NA
rs189885330	NA	NA	NA	NA	NA	NA	NA	NA	0	492	NA	NA	NA	NA	0	758	NA	NA	NA	NA	0	492	NA	NA	NA	NA	0	758	NA	NA	0	492	0	758	0	0
rs189911555	23	549	14	348	1	1	23	549	25	467	0.456754	0.492855	23	549	23	735	0.365763	0.409437	14	348	25	467	0.419458	0.460492	14	348	23	735	0.476252	0.597556	25	467	23	735	0.0714929	0.0844716
rs190094721	NA	NA	4	358	NA	NA	NA	NA	NA	NA	NA	NA	NA	NA	0	758	NA	NA	4	358	NA	NA	NA	NA	4	358	0	758	0.0125987	0.0288691	NA	NA	0	758	NA	NA
rs190183451	6	566	0	362	0.0850915	0.118118	6	566	0	492	0.0335966	0.0423668	6	566	8	750	1	1	0	362	0	492	0	0	0	362	8	750	0.0583942	0.110908	0	492	8	750	0.0255974	0.0330957
rs190192929	NA	NA	4	358	NA	NA	NA	NA	30	462	NA	NA	NA	NA	NA	NA	NA	NA	4	358	30	462	0.00029997	0.000580402	4	358	NA	NA	NA	NA	30	462	NA	NA	NA	NA
rs190440834	NA	NA	4	358	NA	NA	NA	NA	5	487	NA	NA	NA	NA	0	758	NA	NA	4	358	5	487	1	1	4	358	0	758	0.0108989	0.0271381	5	487	0	758	0.0079992	0.0111698
rs190647137	NA	NA	0	362	NA	NA	NA	NA	0	492	NA	NA	NA	NA	0	758	NA	NA	0	362	0	492	0	0	0	362	0	758	0	0	0	492	0	758	0	0
rs190699066	NA	NA	0	362	NA	NA	NA	NA	5	487	NA	NA	NA	NA	NA	NA	NA	NA	0	362	5	487	0.080092	0.0958447	0	362	NA	NA	NA	NA	5	487	NA	NA	NA	NA
rs191156964	NA	NA	NA	NA	NA	NA	NA	NA	0	492	NA	NA	NA	NA	0	758	NA	NA	NA	NA	0	492	NA	NA	NA	NA	0	758	NA	NA	0	492	0	758	0	0
rs191336981	NA	NA	4	358	NA	NA	NA	NA	NA	NA	NA	NA	NA	NA	0	758	NA	NA	4	358	NA	NA	NA	NA	4	358	0	758	0.00939906	0.0268174	NA	NA	0	758	NA	NA
rs191393746	0	572	7	355	0.00089991	0.00178806	0	572	5	487	0.0223978	0.0298004	0	572	8	750	0.0267973	0.0351057	7	355	5	487	0.386161	0.435294	7	355	8	750	0.272573	0.392912	5	487	8	750	1	1
rs191451021	NA	NA	4	358	NA	NA	NA	NA	0	492	NA	NA	NA	NA	8	750	NA	NA	4	358	0	492	0.029597	0.0424617	4	358	8	750	1	1	0	492	8	750	0.0278972	0.0346684
rs191496762	NA	NA	NA	NA	NA	NA	NA	NA	5	487	NA	NA	NA	NA	0	758	NA	NA	NA	NA	5	487	NA	NA	NA	NA	0	758	NA	NA	5	487	0	758	0.0089991	0.0123416
rs191756002	6	566	7	355	0.391761	0.461001	6	566	69	423	0.0001	0.000167898	6	566	0	758	0.00629937	0.00959295	7	355	69	423	0.0001	0.000213059	7	355	0	758	0.00049995	0.00227818	69	423	0	758	0.0001	0.00016694
rs191772135	NA	NA	4	358	NA	NA	NA	NA	0	492	NA	NA	NA	NA	NA	NA	NA	NA	4	358	0	492	0.0333967	0.046116	4	358	NA	NA	NA	NA	0	492	NA	NA	NA	NA
rs192049102	NA	NA	0	362	NA	NA	NA	NA	NA	NA	NA	NA	NA	NA	0	758	NA	NA	0	362	NA	NA	NA	NA	0	362	0	758	0	0	NA	NA	0	758	NA	NA
rs192179398	0	572	NA	NA	NA	NA	0	572	0	492	0	0	0	572	8	750	0.0271973	0.035451	NA	NA	0	492	NA	NA	NA	NA	8	750	NA	NA	0	492	8	750	0.0242976	0.031628
rs192207383	NA	NA	NA	NA	NA	NA	NA	NA	0	492	NA	NA	NA	NA	0	758	NA	NA	NA	NA	0	492	NA	NA	NA	NA	0	758	NA	NA	0	492	0	758	0	0
rs192319446	NA	NA	NA	NA	NA	NA	NA	NA	0	492	NA	NA	NA	NA	0	758	NA	NA	NA	NA	0	492	NA	NA	NA	NA	0	758	NA	NA	0	492	0	758	0	0
rs193288394	6	566	NA	NA	NA	NA	6	566	5	487	1	1	6	566	8	750	1	1	NA	NA	5	487	NA	NA	NA	NA	8	750	NA	NA	5	487	8	750	1	1
rs2042253	212	360	87	275	0.0001	0.000241246	212	360	167	325	0.311669	0.348606	212	360	182	576	0.0001	0.000197349	87	275	167	325	0.00219978	0.00377853	87	275	182	576	1	1	167	325	182	576	0.00019998	0.000325391
rs2043556	177	395	127	235	0.205479	0.258123	177	395	123	369	0.0322968	0.0410574	177	395	174	584	0.00159984	0.0026813	127	235	123	369	0.00209979	0.00361909	127	235	174	584	0.0001	0.0005728	123	369	174	584	0.417858	0.455845
rs2060455	395	177	76	286	0.0001	0.000241246	395	177	54	438	0.0001	0.000167898	395	177	129	629	0.0001	0.000197349	76	286	54	438	0.0001	0.000213059	76	286	129	629	0.117088	0.190863	54	438	129	629	0.00289971	0.00424996
rs2070960	109	463	33	329	0.0001	0.000241246	109	463	30	462	0.0001	0.000167898	109	463	45	713	0.0001	0.000197349	33	329	30	462	0.112989	0.133316	33	329	45	713	0.0651935	0.11466	30	462	45	713	1	1
rs2114358	418	154	253	109	0.29887	0.366357	418	154	379	113	0.155084	0.181703	418	154	478	280	0.00029997	0.0005555	253	109	379	113	0.0189981	0.0276485	253	109	478	280	0.0255974	0.0545988	379	113	478	280	0.0001	0.00016694
rs215383	561	11	290	72	0.0001	0.000241246	561	11	472	20	0.0450955	0.0546718	561	11	644	114	0.0001	0.000197349	290	72	472	20	0.0001	0.000213059	290	72	644	114	0.0493951	0.0975735	472	20	644	114	0.0001	0.00016694
rs2155248	532	40	344	18	0.262774	0.326054	532	40	315	177	0.0001	0.000167898	532	40	750	8	0.0001	0.000197349	344	18	315	177	0.0001	0.000213059	344	18	750	8	0.0001	0.0005728	315	177	750	8	0.0001	0.00016694
rs2168518	103	469	141	221	0.0001	0.000241246	103	469	15	477	0.0001	0.000167898	103	469	462	296	0.0001	0.000197349	141	221	15	477	0.0001	0.000213059	141	221	462	296	0.0001	0.0005728	15	477	462	296	0.0001	0.00016694
rs2241347	423	149	134	228	0.0001	0.000241246	423	149	172	320	0.0001	0.000167898	423	149	136	622	0.0001	0.000197349	134	228	172	320	0.562144	0.607886	134	228	136	622	0.0001	0.0005728	172	320	136	622	0.0001	0.00016694
rs2273626	446	126	210	152	0.0001	0.000241246	446	126	25	467	0.0001	0.000167898	446	126	409	349	0.0001	0.000197349	210	152	25	467	0.0001	0.000213059	210	152	409	349	0.224678	0.334928	25	467	409	349	0.0001	0.00016694
rs2289030	149	423	54	308	0.0001	0.000241246	149	423	5	487	0.0001	0.000167898	149	423	45	713	0.0001	0.000197349	54	308	5	487	0.0001	0.000213059	54	308	45	713	0.0001	0.0005728	5	487	45	713	0.0001	0.00016694
rs2291418	NA	NA	11	351	NA	NA	NA	NA	34	458	NA	NA	NA	NA	15	743	NA	NA	11	351	34	458	0.0139986	0.0207311	11	351	15	743	0.290971	0.412294	34	458	15	743	0.0001	0.00016694
rs2292181	17	555	29	333	0.00049995	0.00103391	17	555	44	448	0.0001	0.000167898	17	555	45	713	0.0143986	0.0203753	29	333	44	448	0.715928	0.762314	29	333	45	713	0.20038	0.303216	44	448	45	713	0.0539946	0.0649966
rs2292832	172	400	239	123	0.0001	0.000241246	172	400	339	153	0.0001	0.000167898	172	400	523	235	0.0001	0.000197349	239	123	339	153	0.374863	0.429264	239	123	523	235	0.339766	0.449657	339	153	523	235	1	1
rs2296319	86	486	7	355	0.0001	0.000241246	86	486	5	487	0.0001	0.000167898	86	486	NA	NA	NA	NA	7	355	5	487	0.386061	0.435294	7	355	NA	NA	NA	NA	5	487	NA	NA	NA	NA
rs2296320	17	555	NA	NA	NA	NA	17	555	5	487	0.029797	0.0385031	17	555	0	758	0.0001	0.000197349	NA	NA	5	487	NA	NA	NA	NA	0	758	NA	NA	5	487	0	758	0.00969903	0.0130225
rs2368392	189	383	98	264	0.060394	0.0866027	189	383	177	315	0.331567	0.364028	189	383	190	568	0.00169983	0.0028174	98	264	177	315	0.00649935	0.0103213	98	264	190	568	0.512849	0.625083	177	315	190	568	0.0001	0.00016694
rs2368393	189	383	98	264	0.0567943	0.0822165	189	383	187	305	0.0974903	0.115954	189	383	190	568	0.00239976	0.0038915	98	264	187	305	0.00069993	0.00129002	98	264	190	568	0.512549	0.625083	187	305	190	568	0.0001	0.00016694
rs2427556	372	200	130	232	0.0001	0.000241246	372	200	226	266	0.0001	0.000167898	372	200	159	599	0.0001	0.000197349	130	232	226	266	0.00429957	0.00707258	130	232	159	599	0.0001	0.0005728	226	266	159	599	0.0001	0.00016694
rs243080	372	200	177	185	0.0001	0.000241246	372	200	108	384	0.0001	0.000167898	372	200	371	387	0.0001	0.000197349	177	185	108	384	0.0001	0.000213059	177	185	371	387	1	1	108	384	371	387	0.0001	0.00016694
rs257095	543	29	333	29	0.0744926	0.105329	543	29	443	49	0.00349965	0.00504078	543	29	659	99	0.0001	0.000197349	333	29	443	49	0.336566	0.388938	333	29	659	99	0.0147985	0.0329678	443	49	659	99	0.106089	0.123825
rs2620381	57	515	43	319	0.392761	0.461001	57	515	64	428	0.122088	0.143579	57	515	8	750	0.0001	0.000197349	43	319	64	428	0.673933	0.720487	43	319	8	750	0.0001	0.0005728	64	428	8	750	0.0001	0.00016694
rs2648841	257	315	62	300	0.0001	0.000241246	257	315	49	443	0.0001	0.000167898	257	315	53	705	0.0001	0.000197349	62	300	49	443	0.00249975	0.00422199	62	300	53	705	0.0001	0.0005728	49	443	53	705	0.0706929	0.0837842
rs2663345	223	349	206	156	0.0001	0.000241246	223	349	364	128	0.0001	0.000167898	223	349	265	493	0.133987	0.165416	206	156	364	128	0.0001	0.000213059	206	156	265	493	0.0001	0.0005728	364	128	265	493	0.0001	0.00016694
rs266435	492	80	290	72	0.0176982	0.0289261	492	80	359	133	0.0001	0.000167898	492	80	667	91	0.324068	0.366869	290	72	359	133	0.0215978	0.0313417	290	72	667	91	0.0009999	0.0039699	359	133	667	91	0.0001	0.00016694
rs2682818	418	154	308	54	0.0001	0.000241246	418	154	295	197	0.0001	0.000167898	418	154	652	106	0.0001	0.000197349	308	54	295	197	0.0001	0.000213059	308	54	652	106	0.717128	0.833532	295	197	652	106	0.0001	0.00016694
rs2696977	0	572	7	355	0.00129987	0.00250102	0	572	25	467	0.0001	0.000167898	0	572	15	743	0.00059994	0.00107132	7	355	25	467	0.0161984	0.0238489	7	355	15	743	1	1	25	467	15	743	0.0029997	0.00434674
rs2747232	561	11	355	7	1	1	561	11	477	15	0.321368	0.356571	561	11	735	23	0.220478	0.260407	355	7	477	15	0.381362	0.433576	355	7	735	23	0.323968	0.449657	477	15	735	23	1	1
rs28477407	223	349	54	308	0.0001	0.000241246	223	349	207	285	0.308469	0.347166	223	349	68	690	0.0001	0.000197349	54	308	207	285	0.0001	0.000213059	54	308	68	690	0.00329967	0.0113091	207	285	68	690	0.0001	0.00016694
rs28547494	NA	NA	4	358	NA	NA	NA	NA	39	453	NA	NA	NA	NA	NA	NA	NA	NA	4	358	39	453	0.0001	0.000213059	4	358	NA	NA	NA	NA	39	453	NA	NA	NA	NA
rs28599926	149	423	47	315	0.0001	0.000241246	149	423	167	325	0.00509949	0.00718045	149	423	61	697	0.0001	0.000197349	47	315	167	325	0.0001	0.000213059	47	315	61	697	0.00949905	0.0268174	167	325	61	697	0.0001	0.00016694
rs28645567	NA	NA	14	348	NA	NA	NA	NA	108	384	NA	NA	NA	NA	23	735	NA	NA	14	348	108	384	0.0001	0.000213059	14	348	23	735	0.476852	0.597556	108	384	23	735	0.0001	0.00016694
rs28647346	NA	NA	0	362	NA	NA	NA	NA	10	482	NA	NA	NA	NA	NA	NA	NA	NA	0	362	10	482	0.00729927	0.0113769	0	362	NA	NA	NA	NA	10	482	NA	NA	NA	NA
rs28655823	80	492	83	279	0.00069993	0.00142804	80	492	251	241	0.0001	0.000167898	80	492	53	705	0.0001	0.000197349	83	279	251	241	0.0001	0.000213059	83	279	53	705	0.0001	0.0005728	251	241	53	705	0.0001	0.00016694
rs28664200	280	292	148	214	0.0169983	0.0280841	280	292	108	384	0.0001	0.000167898	280	292	220	538	0.0001	0.000197349	148	214	108	384	0.0001	0.000213059	148	214	220	538	0.00019998	0.00105516	108	384	220	538	0.00589941	0.00839027
rs2879220	252	320	170	192	0.424358	0.492384	252	320	197	295	0.194881	0.224148	252	320	311	447	0.288371	0.327695	170	192	197	295	0.0482952	0.0641817	170	192	311	447	0.0630937	0.112625	197	295	311	447	0.771723	0.80747
rs28909969	11	561	14	348	0.0963904	0.127403	11	561	10	482	1	1	11	561	30	728	0.0327967	0.0424096	14	348	10	482	0.141186	0.165811	14	348	30	728	1	1	10	482	30	728	0.0688931	0.0819039
rs2910164	229	343	250	112	0.0001	0.000241246	229	343	280	212	0.0001	0.000167898	229	343	591	167	0.0001	0.000197349	250	112	280	212	0.00029997	0.000580402	250	112	591	167	0.00139986	0.00539754	280	212	591	167	0.0001	0.00016694
rs2932433	NA	NA	4	358	NA	NA	NA	NA	79	413	NA	NA	NA	NA	NA	NA	NA	NA	4	358	79	413	0.0001	0.000213059	4	358	NA	NA	NA	NA	79	413	NA	NA	NA	NA
rs2967897	492	80	206	156	0.0001	0.000241246	492	80	335	157	0.0001	0.000167898	492	80	531	227	0.0001	0.000197349	206	156	335	157	0.00119988	0.00215637	206	156	531	227	0.0001	0.0005728	335	157	531	227	0.489851	0.526821
rs2986407	452	120	250	112	0.00069993	0.00142804	452	120	394	98	0.69783	0.732838	452	120	614	144	0.40466	0.449622	250	112	394	98	0.00019998	0.00040396	250	112	614	144	0.0001	0.0005728	394	98	614	144	0.715428	0.754738
rs2992458	NA	NA	4	358	NA	NA	NA	NA	79	413	NA	NA	NA	NA	NA	NA	NA	NA	4	358	79	413	0.0001	0.000213059	4	358	NA	NA	NA	NA	79	413	NA	NA	NA	NA
rs3112399	86	486	148	214	0.0001	0.000241246	86	486	226	266	0.0001	0.000167898	86	486	326	432	0.0001	0.000197349	148	214	226	266	0.141886	0.166247	148	214	326	432	0.517448	0.628778	226	266	326	432	0.318868	0.348847
rs33953969	17	555	22	340	0.0265973	0.0397843	17	555	157	335	0.0001	0.000167898	17	555	61	697	0.0001	0.000197349	22	340	157	335	0.0001	0.000213059	22	340	61	697	0.275572	0.394111	157	335	61	697	0.0001	0.00016694
rs33982250	378	194	243	119	0.772023	0.8412	378	194	443	49	0.0001	0.000167898	378	194	561	197	0.00209979	0.00342357	243	119	443	49	0.0001	0.000213059	243	119	561	197	0.0170983	0.0376726	443	49	561	197	0.0001	0.00016694
rs34115976	40	532	40	322	0.0369963	0.0543327	40	532	20	472	0.0432957	0.0528982	40	532	152	606	0.0001	0.000197349	40	322	20	472	0.0001	0.000213059	40	322	152	606	0.00019998	0.00105516	20	472	152	606	0.0001	0.00016694
rs34129608	6	566	0	362	0.0930907	0.124668	6	566	20	472	0.00229977	0.00339027	6	566	8	750	1	1	0	362	20	472	0.00029997	0.000580402	0	362	8	750	0.059594	0.110908	20	472	8	750	0.00069993	0.00109703
rs34933499	114	458	33	329	0.0001	0.000241246	114	458	202	290	0.0001	0.000167898	114	458	38	720	0.0001	0.000197349	33	329	202	290	0.0001	0.000213059	33	329	38	720	0.00829917	0.0262045	202	290	38	720	0.0001	0.00016694
rs35196866	412	160	203	159	0.0001	0.000241246	412	160	197	295	0.0001	0.000167898	412	160	576	182	0.115088	0.143264	203	159	197	295	0.0001	0.000213059	203	159	576	182	0.0001	0.0005728	197	295	576	182	0.0001	0.00016694
rs35245133	400	172	329	33	0.0001	0.000241246	400	172	448	44	0.0001	0.000167898	400	172	690	68	0.0001	0.000197349	329	33	448	44	1	1	329	33	690	68	1	1	448	44	690	68	1	1
rs35605502	566	6	362	0	0.0805919	0.112903	566	6	492	0	0.0359964	0.0446754	566	6	758	0	0.00649935	0.0098475	362	0	492	0	0	0	362	0	758	0	0	0	492	0	758	0	0	0
rs356125	17	555	36	326	0.0001	0.000241246	17	555	5	487	0.0294971	0.038273	17	555	30	728	0.357264	0.401421	36	326	5	487	0.0001	0.000213059	36	326	30	728	0.00039996	0.00188687	5	487	30	728	0.00219978	0.00326145
rs35613341	349	223	148	214	0.0001	0.000241246	349	223	167	325	0.0001	0.000167898	349	223	227	531	0.0001	0.000197349	148	214	167	325	0.0481952	0.0641817	148	214	227	531	0.00049995	0.00227818	167	325	227	531	0.148385	0.172145
rs35770269	229	343	109	253	0.00229977	0.00416149	229	343	10	482	0.0001	0.000167898	229	343	197	561	0.0001	0.000197349	109	253	10	482	0.0001	0.000213059	109	253	197	561	0.145785	0.226589	10	482	197	561	0.0001	0.00016694
rs35854553	NA	NA	25	337	NA	NA	NA	NA	93	399	NA	NA	NA	NA	76	682	NA	NA	25	337	93	399	0.0001	0.000213059	25	337	76	682	0.0945905	0.162097	93	399	76	682	0.0001	0.00016694
rs367805	366	206	279	83	0.0001	0.000241246	366	206	384	108	0.0001	0.000167898	366	206	500	258	0.483852	0.529765	279	83	384	108	0.739126	0.780876	279	83	500	258	0.00059994	0.00261496	384	108	500	258	0.0001	0.00016694
rs3746444	97	475	58	304	0.721228	0.797285	97	475	89	403	0.685831	0.722655	97	475	152	606	0.157784	0.19242	58	304	89	403	0.463654	0.506808	58	304	152	606	0.115588	0.189963	89	403	152	606	0.419458	0.456294
rs3780662	46	526	4	358	0.0001	0.000241246	46	526	44	448	0.661734	0.699611	46	526	0	758	0.0001	0.000197349	4	358	44	448	0.0001	0.000213059	4	358	0	758	0.0108989	0.0271381	44	448	0	758	0.0001	0.00016694
rs3823658	69	503	43	319	1	1	69	503	5	487	0.0001	0.000167898	69	503	99	659	0.616538	0.662944	43	319	5	487	0.0001	0.000213059	43	319	99	659	0.633937	0.754328	5	487	99	659	0.0001	0.00016694
rs3836429	429	143	235	127	0.00159984	0.00294758	429	143	207	285	0.0001	0.000167898	429	143	455	303	0.0001	0.000197349	235	127	207	285	0.0001	0.000213059	235	127	455	303	0.125087	0.202258	207	285	455	303	0.0001	0.00016694
rs4112253	23	549	83	279	0.0001	0.000241246	23	549	34	458	0.0434956	0.0529366	23	549	288	470	0.0001	0.000197349	83	279	34	458	0.0001	0.000213059	83	279	288	470	0.0001	0.0005728	34	458	288	470	0.0001	0.00016694
rs41276930	NA	NA	4	358	NA	NA	NA	NA	NA	NA	NA	NA	NA	NA	8	750	NA	NA	4	358	NA	NA	NA	NA	4	358	8	750	1	1	NA	NA	8	750	NA	NA
rs41280052	NA	NA	4	358	NA	NA	NA	NA	NA	NA	NA	NA	NA	NA	8	750	NA	NA	4	358	NA	NA	NA	NA	4	358	8	750	1	1	NA	NA	8	750	NA	NA
rs41291173	NA	NA	7	355	NA	NA	NA	NA	NA	NA	NA	NA	NA	NA	8	750	NA	NA	7	355	NA	NA	NA	NA	7	355	8	750	0.271573	0.392912	NA	NA	8	750	NA	NA
rs41291179	NA	NA	25	337	NA	NA	NA	NA	79	413	NA	NA	NA	NA	38	720	NA	NA	25	337	79	413	0.00019998	0.00040396	25	337	38	720	0.216178	0.323461	79	413	38	720	0.0001	0.00016694
rs41524547	23	549	4	358	0.0163984	0.027241	23	549	NA	NA	NA	NA	23	549	NA	NA	NA	NA	4	358	NA	NA	NA	NA	4	358	NA	NA	NA	NA	NA	NA	NA	NA	NA	NA
rs4414449	372	200	279	83	0.00029997	0.000637698	372	200	453	39	0.0001	0.000167898	372	200	455	303	0.0636936	0.0806248	279	83	453	39	0.0001	0.000213059	279	83	455	303	0.0001	0.0005728	453	39	455	303	0.0001	0.00016694
rs451887	498	74	293	69	0.0109989	0.0186797	498	74	458	34	0.00249975	0.0036508	498	74	659	99	1	1	293	69	458	34	0.0001	0.000213059	293	69	659	99	0.010099	0.0268174	458	34	659	99	0.00059994	0.000944168
rs45596840	86	486	87	275	0.00049995	0.00103391	86	486	34	458	0.00019998	0.000320376	86	486	250	508	0.0001	0.000197349	87	275	34	458	0.0001	0.000213059	87	275	250	508	0.00249975	0.00895	34	458	250	508	0.0001	0.00016694
rs4577031	372	200	279	83	0.00029997	0.000637698	372	200	453	39	0.0001	0.000167898	372	200	455	303	0.0688931	0.0867277	279	83	453	39	0.0001	0.000213059	279	83	455	303	0.0001	0.0005728	453	39	455	303	0.0001	0.00016694
rs4674470	423	149	315	47	0.00019998	0.000443751	423	149	389	103	0.0538946	0.0650881	423	149	606	152	0.010099	0.0147073	315	47	389	103	0.00319968	0.00529783	315	47	606	152	0.00439956	0.0145804	389	103	606	152	0.723628	0.761296
rs4809383	120	452	54	308	0.0266973	0.0397843	120	452	34	458	0.0001	0.000167898	120	452	99	659	0.00019998	0.000382127	54	308	34	458	0.00039996	0.000762188	54	308	99	659	0.406859	0.526292	34	458	99	659	0.00109989	0.00169622
rs4822739	132	440	33	329	0.0001	0.000241246	132	440	84	408	0.0170983	0.0232418	132	440	30	728	0.0001	0.000197349	33	329	84	408	0.00069993	0.00129002	33	329	30	728	0.00079992	0.0033765	84	408	30	728	0.0001	0.00016694
rs487571	326	246	203	159	0.782522	0.849595	326	246	280	212	1	1	326	246	424	334	0.734627	0.774048	203	159	280	212	0.836716	0.878465	203	159	424	334	1	1	280	212	424	334	0.764924	0.802543
rs4909237	149	423	98	264	0.758224	0.829137	149	423	20	472	0.0001	0.000167898	149	423	136	622	0.0009999	0.00176453	98	264	20	472	0.0001	0.000213059	98	264	136	622	0.00039996	0.00188687	20	472	136	622	0.0001	0.00016694
rs4919510	315	257	87	275	0.0001	0.000241246	315	257	226	266	0.00369963	0.00530449	315	257	129	629	0.0001	0.000197349	87	275	226	266	0.0001	0.000213059	87	275	129	629	0.00679932	0.0219881	226	266	129	629	0.0001	0.00016694
rs515924	160	412	47	315	0.0001	0.000241246	160	412	49	443	0.0001	0.000167898	160	412	129	629	0.0001	0.000197349	47	315	49	443	0.193881	0.22508	47	315	129	629	0.0951905	0.162431	49	443	129	629	0.00109989	0.00169622
rs521188	166	406	25	337	0.0001	0.000241246	166	406	34	458	0.0001	0.000167898	166	406	23	735	0.0001	0.000197349	25	337	34	458	1	1	25	337	23	735	0.00449955	0.0146693	34	458	23	735	0.00209979	0.00313743
rs550894	149	423	112	250	0.115588	0.152116	149	423	54	438	0.0001	0.000167898	149	423	68	690	0.0001	0.000197349	112	250	54	438	0.0001	0.000213059	112	250	68	690	0.0001	0.0005728	54	438	68	690	0.275272	0.303749
rs56013413	NA	NA	14	348	NA	NA	NA	NA	133	359	NA	NA	NA	NA	30	728	NA	NA	14	348	133	359	0.0001	0.000213059	14	348	30	728	1	1	133	359	30	728	0.0001	0.00016694
rs56088671	57	515	62	300	0.00159984	0.00294758	57	515	84	408	0.00089991	0.00138516	57	515	68	690	0.561844	0.608495	62	300	84	408	1	1	62	300	68	690	0.00029997	0.00152263	84	408	68	690	0.0001	0.00016694
rs56103835	395	177	116	246	0.0001	0.000241246	395	177	15	477	0.0001	0.000167898	395	177	136	622	0.0001	0.000197349	116	246	15	477	0.0001	0.000213059	116	246	136	622	0.0001	0.0005728	15	477	136	622	0.0001	0.00016694
rs56195815	51	521	76	286	0.0001	0.000241246	51	521	133	359	0.0001	0.000167898	51	521	152	606	0.0001	0.000197349	76	286	133	359	0.0461954	0.0618798	76	286	152	606	0.751225	0.863155	133	359	152	606	0.00479952	0.00685136
rs56239160	366	206	87	275	0.0001	0.000241246	366	206	15	477	0.0001	0.000167898	366	206	61	697	0.0001	0.000197349	87	275	15	477	0.0001	0.000213059	87	275	61	697	0.0001	0.0005728	15	477	61	697	0.00019998	0.000325391
rs56292801	349	223	141	221	0.0001	0.000241246	349	223	113	379	0.0001	0.000167898	349	223	197	561	0.0001	0.000197349	141	221	113	379	0.0001	0.000213059	141	221	197	561	0.0001	0.0005728	113	379	197	561	0.226177	0.256201
rs56660112	NA	NA	0	362	NA	NA	NA	NA	44	448	NA	NA	NA	NA	NA	NA	NA	NA	0	362	44	448	0.0001	0.000213059	0	362	NA	NA	NA	NA	44	448	NA	NA	NA	NA
rs57111412	166	406	43	319	0.0001	0.000241246	166	406	221	271	0.0001	0.000167898	166	406	68	690	0.0001	0.000197349	43	319	221	271	0.0001	0.000213059	43	319	68	690	0.133987	0.212366	221	271	68	690	0.0001	0.00016694
rs57528423	NA	NA	4	358	NA	NA	NA	NA	93	399	NA	NA	NA	NA	NA	NA	NA	NA	4	358	93	399	0.0001	0.000213059	4	358	NA	NA	NA	NA	93	399	NA	NA	NA	NA
rs57629257	223	349	22	340	0.0001	0.000241246	223	349	118	374	0.0001	0.000167898	223	349	53	705	0.0001	0.000197349	22	340	118	374	0.0001	0.000213059	22	340	53	705	0.606639	0.726156	118	374	53	705	0.0001	0.00016694
rs57824231	23	549	11	351	0.474153	0.54807	23	549	30	462	0.158384	0.18488	23	549	38	720	0.429657	0.475635	11	351	30	462	0.0465953	0.0622504	11	351	38	720	0.153885	0.237337	30	462	38	720	0.453755	0.490822
rs57833593	343	229	224	138	0.588441	0.662541	343	229	202	290	0.0001	0.000167898	343	229	478	280	0.251875	0.292878	224	138	202	290	0.0001	0.000213059	224	138	478	280	0.743826	0.857109	202	290	478	280	0.0001	0.00016694
rs5829384	480	92	221	141	0.0001	0.000241246	480	92	379	113	0.0039996	0.00568269	480	92	493	265	0.0001	0.000197349	221	141	379	113	0.0001	0.000213059	221	141	493	265	0.20368	0.307051	379	113	493	265	0.0001	0.00016694
rs58353328	74	498	11	351	0.0001	0.000241246	74	498	25	467	0.0001	0.000167898	74	498	23	735	0.0001	0.000197349	11	351	25	467	0.168983	0.196628	11	351	23	735	1	1	25	467	23	735	0.0664934	0.0792964
rs58450758	126	446	65	297	0.131587	0.171684	126	446	177	315	0.0001	0.000167898	126	446	68	690	0.0001	0.000197349	65	297	177	315	0.0001	0.000213059	65	297	68	690	0.0001	0.0005728	177	315	68	690	0.0001	0.00016694
rs58602811	NA	NA	0	362	NA	NA	NA	NA	34	458	NA	NA	NA	NA	NA	NA	NA	NA	0	362	34	458	0.0001	0.000213059	0	362	NA	NA	NA	NA	34	458	NA	NA	NA	NA
rs5880480	572	0	362	0	0	0	572	0	487	5	0.0249975	0.0328419	572	0	743	15	0.00059994	0.00107132	362	0	487	5	0.0775922	0.0940877	362	0	743	15	0.00809919	0.025776	487	5	743	15	0.252575	0.280314
rs58834075	17	555	22	340	0.0266973	0.0397843	17	555	103	389	0.0001	0.000167898	17	555	23	735	1	1	22	340	103	389	0.0001	0.000213059	22	340	23	735	0.0227977	0.0491499	103	389	23	735	0.0001	0.00016694
rs58872489	17	555	4	358	0.0705929	0.100752	17	555	30	462	0.0137986	0.0189204	17	555	15	743	0.275672	0.318084	4	358	30	462	0.00059994	0.00112211	4	358	15	743	0.330467	0.449657	30	462	15	743	0.00019998	0.000325391
rs59323834	NA	NA	4	358	NA	NA	NA	NA	69	423	NA	NA	NA	NA	NA	NA	NA	NA	4	358	69	423	0.0001	0.000213059	4	358	NA	NA	NA	NA	69	423	NA	NA	NA	NA
rs59878596	NA	NA	4	358	NA	NA	NA	NA	123	369	NA	NA	NA	NA	NA	NA	NA	NA	4	358	123	369	0.0001	0.000213059	4	358	NA	NA	NA	NA	123	369	NA	NA	NA	NA
rs5996397	NA	NA	51	311	NA	NA	NA	NA	167	325	NA	NA	NA	NA	106	652	NA	NA	51	311	167	325	0.0001	0.000213059	51	311	106	652	1	1	167	325	106	652	0.0001	0.00016694
rs5997893	286	286	257	105	0.0001	0.000241246	286	286	448	44	0.0001	0.000167898	286	286	493	265	0.0001	0.000197349	257	105	448	44	0.0001	0.000213059	257	105	493	265	0.0460954	0.0915062	448	44	493	265	0.0001	0.00016694
rs60197191	97	475	33	329	0.00079992	0.00161043	97	475	123	369	0.00209979	0.00311007	97	475	61	697	0.0001	0.000197349	33	329	123	369	0.0001	0.000213059	33	329	61	697	0.565143	0.680548	123	369	61	697	0.0001	0.00016694
rs60308683	34	538	22	340	1	1	34	538	15	477	0.0239976	0.0316607	34	538	83	675	0.0019998	0.00327836	22	340	15	477	0.0406959	0.0549504	22	340	83	675	0.010099	0.0268174	15	477	83	675	0.0001	0.00016694
rs60432575	40	532	4	358	0.0001	0.000241246	40	532	39	453	0.651835	0.691473	40	532	0	758	0.0001	0.000197349	4	358	39	453	0.00019998	0.00040396	4	358	0	758	0.010199	0.0268174	39	453	0	758	0.0001	0.00016694
rs60525947	6	566	4	358	1	1	6	566	5	487	1	1	6	566	0	758	0.0079992	0.0117635	4	358	5	487	1	1	4	358	0	758	0.00959904	0.0268174	5	487	0	758	0.00859914	0.0119208
rs6062431	538	34	264	98	0.0001	0.000241246	538	34	236	256	0.0001	0.000167898	538	34	500	258	0.0001	0.000197349	264	98	236	256	0.0001	0.000213059	264	98	500	258	0.0208979	0.0452976	236	256	500	258	0.0001	0.00016694
rs60861880	6	566	14	348	0.00569943	0.00995762	6	566	34	458	0.0001	0.000167898	6	566	0	758	0.0059994	0.00927742	14	348	34	458	0.0741926	0.0922839	14	348	0	758	0.0001	0.0005728	34	458	0	758	0.0001	0.00016694
rs60871950	137	435	130	232	0.0001	0.000241246	137	435	49	443	0.0001	0.000167898	137	435	356	402	0.0001	0.000197349	130	232	49	443	0.0001	0.000213059	130	232	356	402	0.00069993	0.00301798	49	443	356	402	0.0001	0.00016694
rs60917039	NA	NA	4	358	NA	NA	NA	NA	34	458	NA	NA	NA	NA	0	758	NA	NA	4	358	34	458	0.0001	0.000213059	4	358	0	758	0.00979902	0.0268174	34	458	0	758	0.0001	0.00016694
rs61130794	NA	NA	0	362	NA	NA	NA	NA	15	477	NA	NA	NA	NA	NA	NA	NA	NA	0	362	15	477	0.00079992	0.00145834	0	362	NA	NA	NA	NA	15	477	NA	NA	NA	NA
rs61388742	NA	NA	40	322	NA	NA	NA	NA	54	438	NA	NA	NA	NA	76	682	NA	NA	40	322	54	438	1	1	40	322	76	682	0.59964	0.719927	54	438	76	682	0.642736	0.683686
rs61745813	NA	NA	4	358	NA	NA	NA	NA	34	458	NA	NA	NA	NA	NA	NA	NA	NA	4	358	34	458	0.0001	0.000213059	4	358	NA	NA	NA	NA	34	458	NA	NA	NA	NA
rs61938575	126	446	69	293	0.279872	0.344458	126	446	157	335	0.00049995	0.000781016	126	446	205	553	0.040096	0.0514051	69	293	157	335	0.0001	0.000213059	69	293	205	553	0.00449955	0.0146693	157	335	205	553	0.0663934	0.0792964
rs61972532	6	566	NA	NA	NA	NA	6	566	5	487	1	1	6	566	8	750	1	1	NA	NA	5	487	NA	NA	NA	NA	8	750	NA	NA	5	487	8	750	1	1
rs61992671	23	549	101	261	0.0001	0.000241246	23	549	15	477	0.406059	0.441186	23	549	371	387	0.0001	0.000197349	101	261	15	477	0.0001	0.000213059	101	261	371	387	0.0001	0.0005728	15	477	371	387	0.0001	0.00016694
rs62143301	6	566	22	340	0.0001	0.000241246	6	566	15	477	0.0273973	0.035696	6	566	68	690	0.0001	0.000197349	22	340	15	477	0.0430957	0.0580355	22	340	68	690	0.10159	0.171166	15	477	68	690	0.0001	0.00016694
rs62154973	NA	NA	25	337	NA	NA	NA	NA	NA	NA	NA	NA	NA	NA	91	667	NA	NA	25	337	NA	NA	NA	NA	25	337	91	667	0.0127987	0.0291607	NA	NA	91	667	NA	NA
rs62189534	11	561	40	322	0.0001	0.000241246	11	561	5	487	0.311969	0.348606	11	561	83	675	0.0001	0.000197349	40	322	5	487	0.0001	0.000213059	40	322	83	675	1	1	5	487	83	675	0.0001	0.00016694
rs62376934	503	69	272	90	0.0001	0.000241246	503	69	467	25	0.00019998	0.000320376	503	69	515	243	0.0001	0.000197349	272	90	467	25	0.0001	0.000213059	272	90	515	243	0.0145985	0.032704	467	25	515	243	0.0001	0.00016694
rs62376935	154	418	7	355	0.0001	0.000241246	154	418	10	482	0.0001	0.000167898	154	418	45	713	0.0001	0.000197349	7	355	10	482	1	1	7	355	45	713	0.00249975	0.00895	10	482	45	713	0.00129987	0.00198865
rs62571442	126	446	156	206	0.0001	0.000241246	126	446	59	433	0.0001	0.000167898	126	446	440	318	0.0001	0.000197349	156	206	59	433	0.0001	0.000213059	156	206	440	318	0.0001	0.0005728	59	433	440	318	0.0001	0.00016694
rs634171	29	543	72	290	0.0001	0.000241246	29	543	143	349	0.0001	0.000167898	29	543	167	591	0.0001	0.000197349	72	290	143	349	0.00159984	0.00281505	72	290	167	591	0.438456	0.561728	143	349	167	591	0.00629937	0.00892605
rs641071	154	418	123	239	0.0243976	0.0368998	154	418	399	93	0.0001	0.000167898	154	418	288	470	0.0001	0.000197349	123	239	399	93	0.0001	0.000213059	123	239	288	470	0.19938	0.302846	399	93	288	470	0.0001	0.00016694
rs6430498	194	378	116	246	0.562944	0.640955	194	378	280	212	0.0001	0.000167898	194	378	212	546	0.019698	0.0271074	116	246	280	212	0.0001	0.000213059	116	246	212	546	0.181282	0.277458	280	212	212	546	0.0001	0.00016694
rs6505162	463	109	192	170	0.0001	0.000241246	463	109	118	374	0.0001	0.000167898	463	109	341	417	0.0001	0.000197349	192	170	118	374	0.0001	0.000213059	192	170	341	417	0.0131987	0.0299021	118	374	341	417	0.0001	0.00016694
rs6513496	86	486	58	304	0.712829	0.790876	86	486	192	300	0.0001	0.000167898	86	486	174	584	0.00039996	0.0007272	58	304	192	300	0.0001	0.000213059	58	304	174	584	0.00919908	0.0267307	192	300	174	584	0.0001	0.00016694
rs6513497	92	480	43	319	0.0850915	0.118118	92	480	192	300	0.0001	0.000167898	92	480	83	675	0.00679932	0.0101482	43	319	192	300	0.0001	0.000213059	43	319	83	675	0.684132	0.806873	192	300	83	675	0.0001	0.00016694
rs653667	200	372	90	272	0.00149985	0.00283201	200	372	123	369	0.00049995	0.000781016	200	372	273	485	0.737926	0.774048	90	272	123	369	1	1	90	272	273	485	0.00039996	0.00188687	123	369	273	485	0.00029997	0.000479952
rs66507245	257	315	192	170	0.0205979	0.0333073	257	315	138	354	0.0001	0.000167898	257	315	371	387	0.147185	0.180966	192	170	138	354	0.0001	0.000213059	192	170	371	387	0.19598	0.298814	138	354	371	387	0.0001	0.00016694
rs66525137	17	555	25	337	0.00579942	0.0100744	17	555	30	462	0.0161984	0.0221143	17	555	38	720	0.0690931	0.0867277	25	337	30	462	0.674833	0.720487	25	337	38	720	0.211679	0.317915	30	462	38	720	0.440856	0.478217
rs66683138	240	332	83	279	0.0001	0.000241246	240	332	153	339	0.00029997	0.00047571	240	332	159	599	0.0001	0.000197349	83	279	153	339	0.00749925	0.0116169	83	279	159	599	0.480152	0.597953	153	339	159	599	0.0001	0.00016694
rs66686007	0	572	14	348	0.0001	0.000241246	0	572	15	477	0.0001	0.000167898	0	572	38	720	0.0001	0.000197349	14	348	15	477	0.563844	0.608421	14	348	38	720	0.441956	0.564409	15	477	38	720	0.120988	0.140786
rs67030829	NA	NA	4	358	NA	NA	NA	NA	10	482	NA	NA	NA	NA	8	750	NA	NA	4	358	10	482	0.418258	0.460175	4	358	8	750	1	1	10	482	8	750	0.214579	0.245233
rs67062245	120	452	47	315	0.00259974	0.00467646	120	452	113	379	0.458554	0.493103	120	452	136	622	0.177282	0.214454	47	315	113	379	0.00019998	0.00040396	47	315	136	622	0.0356964	0.073032	113	379	136	622	0.0351965	0.0430428
rs670637	29	543	72	290	0.0001	0.000241246	29	543	143	349	0.0001	0.000167898	29	543	167	591	0.0001	0.000197349	72	290	143	349	0.00269973	0.00452945	72	290	167	591	0.430657	0.553505	143	349	167	591	0.00679932	0.00956388
rs67106263	80	492	116	246	0.0001	0.000241246	80	492	128	364	0.0001	0.000167898	80	492	159	599	0.00109989	0.00192963	116	246	128	364	0.0522948	0.0692653	116	246	159	599	0.0001	0.0005728	128	364	159	599	0.0389961	0.0473877
rs67182313	418	154	119	243	0.0001	0.000241246	418	154	256	236	0.0001	0.000167898	418	154	136	622	0.0001	0.000197349	119	243	256	236	0.0001	0.000213059	119	243	136	622	0.0001	0.0005728	256	236	136	622	0.0001	0.00016694
rs6726779	160	412	98	264	0.822118	0.889409	160	412	123	369	0.293571	0.331587	160	412	273	485	0.0019998	0.00327836	98	264	123	369	0.519048	0.563697	98	264	273	485	0.0039996	0.0134776	123	369	273	485	0.00019998	0.000325391
rs67339585	23	549	47	315	0.0001	0.000241246	23	549	216	276	0.0001	0.000167898	23	549	91	667	0.0001	0.000197349	47	315	216	276	0.0001	0.000213059	47	315	91	667	0.69843	0.818286	216	276	91	667	0.0001	0.00016694
rs67616071	349	223	214	148	0.580142	0.658072	349	223	428	64	0.0001	0.000167898	349	223	470	288	0.736026	0.774048	214	148	428	64	0.0001	0.000213059	214	148	470	288	0.361364	0.475105	428	64	470	288	0.0001	0.00016694
rs6784191	NA	NA	11	351	NA	NA	NA	NA	59	433	NA	NA	NA	NA	NA	NA	NA	NA	11	351	59	433	0.0001	0.000213059	11	351	NA	NA	NA	NA	59	433	NA	NA	NA	NA
rs6787734	337	235	51	311	0.0001	0.000241246	337	235	266	226	0.121788	0.143579	337	235	83	675	0.0001	0.000197349	51	311	266	226	0.0001	0.000213059	51	311	83	675	0.144486	0.225442	266	226	83	675	0.0001	0.00016694
rs67976778	263	309	206	156	0.00079992	0.00161043	263	309	212	280	0.350365	0.383326	263	309	296	462	0.0128987	0.0184267	206	156	212	280	0.0001	0.000213059	206	156	296	462	0.0001	0.0005728	212	280	296	462	0.160584	0.185178
rs68035463	80	492	116	246	0.0001	0.000241246	80	492	128	364	0.0001	0.000167898	80	492	159	599	0.00129987	0.00225411	116	246	128	364	0.0572943	0.0753479	116	246	159	599	0.00019998	0.00105516	128	364	159	599	0.0407959	0.049263
rs6841938	11	561	25	337	0.00019998	0.000443751	11	561	93	399	0.0001	0.000167898	11	561	68	690	0.0001	0.000197349	25	337	93	399	0.0001	0.000213059	25	337	68	690	0.257474	0.378195	93	399	68	690	0.0001	0.00016694
rs6943868	6	566	14	348	0.00459954	0.00822506	6	566	192	300	0.0001	0.000167898	6	566	23	735	0.0218978	0.029997	14	348	192	300	0.0001	0.000213059	14	348	23	735	0.478752	0.597953	192	300	23	735	0.0001	0.00016694
rs6971711	NA	NA	0	362	NA	NA	NA	NA	59	433	NA	NA	NA	NA	NA	NA	NA	NA	0	362	59	433	0.0001	0.000213059	0	362	NA	NA	NA	NA	59	433	NA	NA	NA	NA
rs6977967	6	566	47	315	0.0001	0.000241246	6	566	216	276	0.0001	0.000167898	6	566	106	652	0.0001	0.000197349	47	315	216	276	0.0001	0.000213059	47	315	106	652	0.69993	0.818286	216	276	106	652	0.0001	0.00016694
rs6981062	NA	NA	7	355	NA	NA	NA	NA	113	379	NA	NA	NA	NA	NA	NA	NA	NA	7	355	113	379	0.0001	0.000213059	7	355	NA	NA	NA	NA	113	379	NA	NA	NA	NA
rs6997249	80	492	94	268	0.0001	0.000241246	80	492	84	408	0.166783	0.193963	80	492	243	515	0.0001	0.000197349	94	268	84	408	0.00179982	0.0031234	94	268	243	515	0.0449955	0.0897671	84	408	243	515	0.0001	0.00016694
rs701213	194	378	134	228	0.368863	0.443219	194	378	138	354	0.0405959	0.0497935	194	378	190	568	0.00069993	0.00124248	134	228	138	354	0.00569943	0.00928455	134	228	190	568	0.00019998	0.00105516	138	354	190	568	0.258774	0.286367
rs701214	51	521	62	300	0.00019998	0.000443751	51	521	89	403	0.0001	0.000167898	51	521	83	675	0.232177	0.272082	62	300	89	403	0.725227	0.769412	62	300	83	675	0.00409959	0.0136995	89	403	83	675	0.0001	0.00016694
rs702742	57	515	69	293	0.00029997	0.000637698	57	515	207	285	0.0001	0.000167898	57	515	83	675	0.583142	0.62929	69	293	207	285	0.0001	0.000213059	69	293	83	675	0.00029997	0.00152263	207	285	83	675	0.0001	0.00016694
rs7070684	212	360	148	214	0.275972	0.341039	212	360	103	389	0.0001	0.000167898	212	360	356	402	0.00039996	0.0007272	148	214	103	389	0.0001	0.000213059	148	214	356	402	0.0614939	0.111799	103	389	356	402	0.0001	0.00016694
rs71363366	NA	NA	4	358	NA	NA	NA	NA	NA	NA	NA	NA	NA	NA	23	735	NA	NA	4	358	NA	NA	NA	NA	4	358	23	735	0.0629937	0.112625	NA	NA	23	735	NA	NA
rs71428439	103	469	72	290	0.50255	0.57651	103	469	49	443	0.0001	0.000167898	103	469	83	675	0.00029997	0.0005555	72	290	49	443	0.00029997	0.000580402	72	290	83	675	0.0001	0.0005728	49	443	83	675	0.637536	0.680039
rs71440517	6	566	62	300	0.0001	0.000241246	6	566	5	487	1	1	6	566	99	659	0.0001	0.000197349	62	300	5	487	0.0001	0.000213059	62	300	99	659	0.0863914	0.148682	5	487	99	659	0.0001	0.00016694
rs71483240	NA	NA	0	362	NA	NA	NA	NA	NA	NA	NA	NA	NA	NA	15	743	NA	NA	0	362	NA	NA	NA	NA	0	362	15	743	0.00909909	0.0267307	NA	NA	15	743	NA	NA
rs7207008	177	395	148	214	0.00179982	0.00329606	177	395	266	226	0.0001	0.000167898	177	395	349	409	0.0001	0.000197349	148	214	266	226	0.00029997	0.000580402	148	214	349	409	0.111889	0.185403	266	226	349	409	0.00649935	0.00917555
rs7210937	263	309	58	304	0.0001	0.000241246	263	309	295	197	0.0001	0.000167898	263	309	45	713	0.0001	0.000197349	58	304	295	197	0.0001	0.000213059	58	304	45	713	0.0001	0.0005728	295	197	45	713	0.0001	0.00016694
rs7227168	0	572	25	337	0.0001	0.000241246	0	572	148	344	0.0001	0.000167898	0	572	91	667	0.0001	0.000197349	25	337	148	344	0.0001	0.000213059	25	337	91	667	0.0114988	0.027611	148	344	91	667	0.0001	0.00016694
rs7235219	0	572	7	355	0.00139986	0.00267646	0	572	54	438	0.0001	0.000167898	0	572	8	750	0.0248975	0.0329042	7	355	54	438	0.0001	0.000213059	7	355	8	750	0.276172	0.394111	54	438	8	750	0.0001	0.00016694
rs7244973	6	566	4	358	1	1	6	566	30	462	0.0001	0.000167898	6	566	15	743	0.192181	0.229698	4	358	30	462	0.00049995	0.00094207	4	358	15	743	0.334967	0.449657	30	462	15	743	0.00039996	0.000634647
rs7247237	252	320	109	253	0.00029997	0.000637698	252	320	39	453	0.0001	0.000167898	252	320	212	546	0.0001	0.000197349	109	253	39	453	0.0001	0.000213059	109	253	212	546	0.486251	0.599959	39	453	212	546	0.0001	0.00016694
rs7247767	252	320	109	253	0.0001	0.000241246	252	320	34	458	0.0001	0.000167898	252	320	220	538	0.0001	0.000197349	109	253	34	458	0.0001	0.000213059	109	253	220	538	0.726527	0.839589	34	458	220	538	0.0001	0.00016694
rs72502717	189	383	119	243	1	1	189	383	34	458	0.0001	0.000167898	189	383	91	667	0.0001	0.000197349	119	243	34	458	0.0001	0.000213059	119	243	91	667	0.0001	0.0005728	34	458	91	667	0.00349965	0.00505213
rs72563729	0	572	NA	NA	NA	NA	0	572	0	492	0	0	0	572	8	750	0.0272973	0.035451	NA	NA	0	492	NA	NA	NA	NA	8	750	NA	NA	0	492	8	750	0.0258974	0.0332595
rs72631820	NA	NA	4	358	NA	NA	NA	NA	15	477	NA	NA	NA	NA	0	758	NA	NA	4	358	15	477	0.0676932	0.0858922	4	358	0	758	0.0111989	0.0272167	15	477	0	758	0.0001	0.00016694
rs72631822	NA	NA	0	362	NA	NA	NA	NA	5	487	NA	NA	NA	NA	NA	NA	NA	NA	0	362	5	487	0.0775922	0.0940877	0	362	NA	NA	NA	NA	5	487	NA	NA	NA	NA
rs72631826	NA	NA	0	362	NA	NA	NA	NA	15	477	NA	NA	NA	NA	NA	NA	NA	NA	0	362	15	477	0.00069993	0.00129002	0	362	NA	NA	NA	NA	15	477	NA	NA	NA	NA
rs72631832	NA	NA	4	358	NA	NA	NA	NA	NA	NA	NA	NA	NA	NA	23	735	NA	NA	4	358	NA	NA	NA	NA	4	358	23	735	0.0605939	0.110951	NA	NA	23	735	NA	NA
rs72631833	NA	NA	0	362	NA	NA	NA	NA	10	482	NA	NA	NA	NA	NA	NA	NA	NA	0	362	10	482	0.0059994	0.00971057	0	362	NA	NA	NA	NA	10	482	NA	NA	NA	NA
rs72646786	74	498	80	282	0.00039996	0.00084436	74	498	39	453	0.00849915	0.011914	74	498	99	659	1	1	80	282	39	453	0.0001	0.000213059	80	282	99	659	0.00019998	0.00105516	39	453	99	659	0.00469953	0.00673365
rs7267163	0	572	7	355	0.00089991	0.00178806	0	572	89	403	0.0001	0.000167898	0	572	NA	NA	NA	NA	7	355	89	403	0.0001	0.000213059	7	355	NA	NA	NA	NA	89	403	NA	NA	NA	NA
rs72728267	NA	NA	4	358	NA	NA	NA	NA	NA	NA	NA	NA	NA	NA	15	743	NA	NA	4	358	NA	NA	NA	NA	4	358	15	743	0.338166	0.449657	NA	NA	15	743	NA	NA
rs72810954	11	561	14	348	0.0928907	0.124668	11	561	NA	NA	NA	NA	11	561	8	750	0.241576	0.281995	14	348	NA	NA	NA	NA	14	348	8	750	0.00249975	0.00895	NA	NA	8	750	NA	NA
rs72812091	0	572	4	358	0.0212979	0.0340573	0	572	0	492	0	0	0	572	38	720	0.0001	0.000197349	4	358	0	492	0.0336966	0.046116	4	358	38	720	0.00089991	0.00372025	0	492	38	720	0.0001	0.00016694
rs72817738	NA	NA	4	358	NA	NA	NA	NA	5	487	NA	NA	NA	NA	8	750	NA	NA	4	358	5	487	1	1	4	358	8	750	1	1	5	487	8	750	1	1
rs72855836	NA	NA	11	351	NA	NA	NA	NA	5	487	NA	NA	NA	NA	38	720	NA	NA	11	351	5	487	0.039996	0.0541501	11	351	38	720	0.159184	0.24457	5	487	38	720	0.00029997	0.000479952
rs72996752	160	412	112	250	0.340866	0.414493	160	412	39	453	0.0001	0.000167898	160	412	212	546	1	1	112	250	39	453	0.0001	0.000213059	112	250	212	546	0.324268	0.449657	39	453	212	546	0.0001	0.00016694
rs73037390	6	566	4	358	1	1	6	566	15	477	0.0268973	0.0351906	6	566	NA	NA	NA	NA	4	358	15	477	0.0633937	0.0816679	4	358	NA	NA	NA	NA	15	477	NA	NA	NA	NA
rs73063489	NA	NA	0	362	NA	NA	NA	NA	5	487	NA	NA	NA	NA	NA	NA	NA	NA	0	362	5	487	0.0737926	0.0921377	0	362	NA	NA	NA	NA	5	487	NA	NA	NA	NA
rs73108496	46	526	4	358	0.0001	0.000241246	46	526	10	482	0.0001	0.000167898	46	526	NA	NA	NA	NA	4	358	10	482	0.421358	0.461574	4	358	NA	NA	NA	NA	10	482	NA	NA	NA	NA
rs73112689	74	498	69	293	0.0109989	0.0186797	74	498	167	325	0.0001	0.000167898	74	498	136	622	0.0146985	0.0207022	69	293	167	325	0.0001	0.000213059	69	293	136	622	0.671933	0.797175	167	325	136	622	0.0001	0.00016694
rs7311975	17	555	25	337	0.00489951	0.00871024	17	555	207	285	0.0001	0.000167898	17	555	30	728	0.370763	0.41349	25	337	207	285	0.0001	0.000213059	25	337	30	728	0.0353965	0.0727896	207	285	30	728	0.0001	0.00016694
rs73147065	86	486	54	308	1	1	86	486	231	261	0.0001	0.000167898	86	486	136	622	0.181682	0.218894	54	308	231	261	0.0001	0.000213059	54	308	136	622	0.236276	0.350914	231	261	136	622	0.0001	0.00016694
rs73177830	23	549	7	355	0.0882912	0.122	23	549	5	487	0.00389961	0.00556581	23	549	45	713	0.125187	0.155191	7	355	5	487	0.385361	0.435294	7	355	45	713	0.00369963	0.0125725	5	487	45	713	0.0001	0.00016694
rs73235381	NA	NA	14	348	NA	NA	NA	NA	49	443	NA	NA	NA	NA	23	735	NA	NA	14	348	49	443	0.00089991	0.00162887	14	348	23	735	0.485651	0.599959	49	443	23	735	0.0001	0.00016694
rs73239138	200	372	76	286	0.0001	0.000241246	200	372	374	118	0.0001	0.000167898	200	372	190	568	0.00019998	0.000382127	76	286	374	118	0.0001	0.000213059	76	286	190	568	0.151385	0.234384	374	118	190	568	0.0001	0.00016694
rs73251987	NA	NA	4	358	NA	NA	NA	NA	15	477	NA	NA	NA	NA	NA	NA	NA	NA	4	358	15	477	0.0653935	0.0835207	4	358	NA	NA	NA	NA	15	477	NA	NA	NA	NA
rs73295187	NA	NA	4	358	NA	NA	NA	NA	54	438	NA	NA	NA	NA	NA	NA	NA	NA	4	358	54	438	0.0001	0.000213059	4	358	NA	NA	NA	NA	54	438	NA	NA	NA	NA
rs7332448	NA	NA	4	358	NA	NA	NA	NA	59	433	NA	NA	NA	NA	0	758	NA	NA	4	358	59	433	0.0001	0.000213059	4	358	0	758	0.00869913	0.0267307	59	433	0	758	0.0001	0.00016694
rs73333483	0	572	4	358	0.0216978	0.0343549	0	572	20	472	0.0001	0.000167898	0	572	NA	NA	NA	NA	4	358	20	472	0.0109989	0.0165311	4	358	NA	NA	NA	NA	20	472	NA	NA	NA	NA
rs73347569	6	566	22	340	0.0001	0.000241246	6	566	49	443	0.0001	0.000167898	6	566	15	743	0.190281	0.228337	22	340	49	443	0.0439956	0.0590898	22	340	15	743	0.00039996	0.00188687	49	443	15	743	0.0001	0.00016694
rs73410309	74	498	43	319	0.689131	0.767384	74	498	246	246	0.0001	0.000167898	74	498	144	614	0.00269973	0.0043544	43	319	246	246	0.0001	0.000213059	43	319	144	614	0.00329967	0.0113091	246	246	144	614	0.0001	0.00016694
rs73429757	NA	NA	0	362	NA	NA	NA	NA	20	472	NA	NA	NA	NA	NA	NA	NA	NA	0	362	20	472	0.00019998	0.00040396	0	362	NA	NA	NA	NA	20	472	NA	NA	NA	NA
rs73446996	NA	NA	4	358	NA	NA	NA	NA	34	458	NA	NA	NA	NA	NA	NA	NA	NA	4	358	34	458	0.0001	0.000213059	4	358	NA	NA	NA	NA	34	458	NA	NA	NA	NA
rs73466882	NA	NA	4	358	NA	NA	NA	NA	25	467	NA	NA	NA	NA	NA	NA	NA	NA	4	358	25	467	0.00159984	0.00281505	4	358	NA	NA	NA	NA	25	467	NA	NA	NA	NA
rs73479287	NA	NA	NA	NA	NA	NA	NA	NA	0	492	NA	NA	NA	NA	0	758	NA	NA	NA	NA	0	492	NA	NA	NA	NA	0	758	NA	NA	0	492	0	758	0	0
rs7350542	109	463	76	286	0.50125	0.57651	109	463	231	261	0.0001	0.000167898	109	463	167	591	0.193381	0.230215	76	286	231	261	0.0001	0.000213059	76	286	167	591	0.69943	0.818286	231	261	167	591	0.0001	0.00016694
rs73602910	NA	NA	0	362	NA	NA	NA	NA	5	487	NA	NA	NA	NA	NA	NA	NA	NA	0	362	5	487	0.0762924	0.0936363	0	362	NA	NA	NA	NA	5	487	NA	NA	NA	NA
rs7360929	63	509	36	326	0.661234	0.739026	63	509	49	443	0.617738	0.657525	63	509	38	720	0.0001	0.000197349	36	326	49	443	1	1	36	326	38	720	0.00259974	0.00922563	49	443	38	720	0.00079992	0.0012436
rs73660564	NA	NA	NA	NA	NA	NA	NA	NA	5	487	NA	NA	NA	NA	0	758	NA	NA	NA	NA	5	487	NA	NA	NA	NA	0	758	NA	NA	5	487	0	758	0.00879912	0.0121106
rs73664170	NA	NA	0	362	NA	NA	NA	NA	20	472	NA	NA	NA	NA	NA	NA	NA	NA	0	362	20	472	0.00019998	0.00040396	0	362	NA	NA	NA	NA	20	472	NA	NA	NA	NA
rs73692959	NA	NA	4	358	NA	NA	NA	NA	25	467	NA	NA	NA	NA	NA	NA	NA	NA	4	358	25	467	0.00179982	0.0031234	4	358	NA	NA	NA	NA	25	467	NA	NA	NA	NA
rs73721294	NA	NA	4	358	NA	NA	NA	NA	39	453	NA	NA	NA	NA	NA	NA	NA	NA	4	358	39	453	0.0001	0.000213059	4	358	NA	NA	NA	NA	39	453	NA	NA	NA	NA
rs73772915	NA	NA	0	362	NA	NA	NA	NA	5	487	NA	NA	NA	NA	NA	NA	NA	NA	0	362	5	487	0.0738926	0.0921377	0	362	NA	NA	NA	NA	5	487	NA	NA	NA	NA
rs73872515	0	572	4	358	0.0222978	0.0351219	0	572	15	477	0.0001	0.000167898	0	572	NA	NA	NA	NA	4	358	15	477	0.0558944	0.0736989	4	358	NA	NA	NA	NA	15	477	NA	NA	NA	NA
rs73991220	NA	NA	7	355	NA	NA	NA	NA	54	438	NA	NA	NA	NA	NA	NA	NA	NA	7	355	54	438	0.0001	0.000213059	7	355	NA	NA	NA	NA	54	438	NA	NA	NA	NA
rs74034203	NA	NA	4	358	NA	NA	NA	NA	20	472	NA	NA	NA	NA	NA	NA	NA	NA	4	358	20	472	0.0131987	0.0197199	4	358	NA	NA	NA	NA	20	472	NA	NA	NA	NA
rs74085143	34	538	14	348	0.177182	0.224431	34	538	157	335	0.0001	0.000167898	34	538	23	735	0.0132987	0.0189081	14	348	157	335	0.0001	0.000213059	14	348	23	735	0.471753	0.59676	157	335	23	735	0.0001	0.00016694
rs74154754	NA	NA	0	362	NA	NA	NA	NA	10	482	NA	NA	NA	NA	NA	NA	NA	NA	0	362	10	482	0.00689931	0.0108541	0	362	NA	NA	NA	NA	10	482	NA	NA	NA	NA
rs74273836	57	515	69	293	0.00019998	0.000443751	57	515	34	458	0.0777922	0.0928774	57	515	174	584	0.0001	0.000197349	69	293	34	458	0.0001	0.000213059	69	293	174	584	0.140886	0.22155	34	458	174	584	0.0001	0.00016694
rs74428911	6	566	4	358	1	1	6	566	5	487	1	1	6	566	15	743	0.194381	0.230491	4	358	5	487	1	1	4	358	15	743	0.337766	0.449657	5	487	15	743	0.250975	0.279346
rs744591	297	275	185	177	0.835916	0.90113	297	275	192	300	0.00019998	0.000320376	297	275	349	409	0.0358964	0.0462186	185	177	192	300	0.00089991	0.00162887	185	177	349	409	0.127987	0.204617	192	300	349	409	0.0163984	0.0216391
rs745666	189	383	159	203	0.0009999	0.00196109	189	383	167	325	0.789921	0.826784	189	383	326	432	0.00049995	0.000903524	159	203	167	325	0.00259974	0.00437623	159	203	326	432	0.79572	0.906488	167	325	326	432	0.00129987	0.00198865
rs74614893	NA	NA	0	362	NA	NA	NA	NA	NA	NA	NA	NA	NA	NA	23	735	NA	NA	0	362	NA	NA	NA	NA	0	362	23	735	0.00179982	0.00680875	NA	NA	23	735	NA	NA
rs74647838	NA	NA	4	358	NA	NA	NA	NA	49	443	NA	NA	NA	NA	0	758	NA	NA	4	358	49	443	0.0001	0.000213059	4	358	0	758	0.00969903	0.0268174	49	443	0	758	0.0001	0.00016694
rs74656628	17	555	22	340	0.0289971	0.0430006	17	555	197	295	0.0001	0.000167898	17	555	8	750	0.0155984	0.0217653	22	340	197	295	0.0001	0.000213059	22	340	8	750	0.0001	0.0005728	197	295	8	750	0.0001	0.00016694
rs74672160	NA	NA	4	358	NA	NA	NA	NA	34	458	NA	NA	NA	NA	NA	NA	NA	NA	4	358	34	458	0.00019998	0.00040396	4	358	NA	NA	NA	NA	34	458	NA	NA	NA	NA
rs74704964	NA	NA	4	358	NA	NA	NA	NA	0	492	NA	NA	NA	NA	38	720	NA	NA	4	358	0	492	0.030297	0.0433427	4	358	38	720	0.0009999	0.0039699	0	492	38	720	0.0001	0.00016694
rs74743733	NA	NA	0	362	NA	NA	NA	NA	25	467	NA	NA	NA	NA	NA	NA	NA	NA	0	362	25	467	0.0001	0.000213059	0	362	NA	NA	NA	NA	25	467	NA	NA	NA	NA
rs74904371	NA	NA	4	358	NA	NA	NA	NA	5	487	NA	NA	NA	NA	38	720	NA	NA	4	358	5	487	1	1	4	358	38	720	0.00129987	0.00506066	5	487	38	720	0.00019998	0.000325391
rs74949342	NA	NA	NA	NA	NA	NA	NA	NA	0	492	NA	NA	NA	NA	8	750	NA	NA	NA	NA	0	492	NA	NA	NA	NA	8	750	NA	NA	0	492	8	750	0.0260974	0.0334047
rs7499278	360	212	246	116	0.122088	0.159977	360	212	462	30	0.0001	0.000167898	360	212	584	174	0.0001	0.000197349	246	116	462	30	0.0001	0.000213059	246	116	584	174	0.00129987	0.00506066	462	30	584	174	0.0001	0.00016694
rs75000738	378	194	300	62	0.0001	0.000241246	378	194	177	315	0.0001	0.000167898	378	194	599	159	0.0001	0.000197349	300	62	177	315	0.0001	0.000213059	300	62	599	159	0.141486	0.221624	177	315	599	159	0.0001	0.00016694
rs7500280	360	212	217	145	0.372363	0.44463	360	212	384	108	0.0001	0.000167898	360	212	493	265	0.450555	0.496936	217	145	384	108	0.0001	0.000213059	217	145	493	265	0.114589	0.189095	384	108	493	265	0.0001	0.00016694
rs75102645	NA	NA	4	358	NA	NA	NA	NA	0	492	NA	NA	NA	NA	15	743	NA	NA	4	358	0	492	0.0327967	0.0460065	4	358	15	743	0.332967	0.449657	0	492	15	743	0.00189981	0.00286089
rs7522956	6	566	72	290	0.0001	0.000241246	6	566	246	246	0.0001	0.000167898	6	566	182	576	0.0001	0.000197349	72	290	246	246	0.0001	0.000213059	72	290	182	576	0.125687	0.202412	246	246	182	576	0.0001	0.00016694
rs75258105	40	532	11	351	0.0132987	0.02246	40	532	10	482	0.0001	0.000167898	40	532	61	697	0.531347	0.577877	11	351	10	482	0.376062	0.429664	11	351	61	697	0.0009999	0.0039699	10	482	61	697	0.0001	0.00016694
rs75329695	6	566	4	358	1	1	6	566	10	482	0.218078	0.248103	6	566	8	750	1	1	4	358	10	482	0.416558	0.460175	4	358	8	750	1	1	10	482	8	750	0.224678	0.255255
rs75330474	34	538	4	358	0.00019998	0.000443751	34	538	25	467	0.59574	0.636267	34	538	0	758	0.0001	0.000197349	4	358	25	467	0.00159984	0.00281505	4	358	0	758	0.0124987	0.0288046	25	467	0	758	0.0001	0.00016694
rs75404472	46	526	4	358	0.0001	0.000241246	46	526	64	428	0.00979902	0.0136146	46	526	NA	NA	NA	NA	4	358	64	428	0.0001	0.000213059	4	358	NA	NA	NA	NA	64	428	NA	NA	NA	NA
rs7544976	NA	NA	0	362	NA	NA	NA	NA	30	462	NA	NA	NA	NA	NA	NA	NA	NA	0	362	30	462	0.0001	0.000213059	0	362	NA	NA	NA	NA	30	462	NA	NA	NA	NA
rs75598818	51	521	25	337	0.320868	0.391742	51	521	5	487	0.0001	0.000167898	51	521	30	728	0.00029997	0.0005555	25	337	5	487	0.0001	0.000213059	25	337	30	728	0.0376962	0.0763444	5	487	30	728	0.00239976	0.00354426
rs75705742	NA	NA	7	355	NA	NA	NA	NA	25	467	NA	NA	NA	NA	NA	NA	NA	NA	7	355	25	467	0.0156984	0.0231804	7	355	NA	NA	NA	NA	25	467	NA	NA	NA	NA
rs75715827	17	555	18	344	0.158984	0.203072	17	555	0	492	0.00019998	0.000320376	17	555	53	705	0.00149985	0.00257117	18	344	0	492	0.0001	0.000213059	18	344	53	705	0.238976	0.352314	0	492	53	705	0.0001	0.00016694
rs75966923	0	572	22	340	0.0001	0.000241246	0	572	20	472	0.0001	0.000167898	0	572	38	720	0.0001	0.000197349	22	340	20	472	0.19858	0.230007	22	340	38	720	0.482552	0.599081	20	472	38	720	0.491151	0.526821
rs76069948	NA	NA	4	358	NA	NA	NA	NA	15	477	NA	NA	NA	NA	NA	NA	NA	NA	4	358	15	477	0.0660934	0.0840735	4	358	NA	NA	NA	NA	15	477	NA	NA	NA	NA
rs76149940	NA	NA	4	358	NA	NA	NA	NA	20	472	NA	NA	NA	NA	NA	NA	NA	NA	4	358	20	472	0.010099	0.0154078	4	358	NA	NA	NA	NA	20	472	NA	NA	NA	NA
rs76156362	11	561	NA	NA	NA	NA	11	561	NA	NA	NA	NA	11	561	0	758	0.00019998	0.000382127	NA	NA	NA	NA	NA	NA	NA	NA	0	758	NA	NA	NA	NA	0	758	NA	NA
rs76193438	NA	NA	4	358	NA	NA	NA	NA	34	458	NA	NA	NA	NA	0	758	NA	NA	4	358	34	458	0.0001	0.000213059	4	358	0	758	0.0118988	0.0280672	34	458	0	758	0.0001	0.00016694
rs76289985	NA	NA	4	358	NA	NA	NA	NA	15	477	NA	NA	NA	NA	NA	NA	NA	NA	4	358	15	477	0.0619938	0.0806878	4	358	NA	NA	NA	NA	15	477	NA	NA	NA	NA
rs76468441	11	561	14	348	0.0920908	0.124425	11	561	10	482	1	1	11	561	38	720	0.0029997	0.00481235	14	348	10	482	0.138386	0.162902	14	348	38	720	0.448155	0.570509	10	482	38	720	0.00949905	0.0128438
rs76481776	11	561	29	333	0.0001	0.000241246	11	561	0	492	0.00139986	0.00212346	11	561	61	697	0.0001	0.000197349	29	333	0	492	0.0001	0.000213059	29	333	61	697	1	1	0	492	61	697	0.0001	0.00016694
rs76595065	40	532	4	358	0.00019998	0.000443751	40	532	5	487	0.0001	0.000167898	40	532	15	743	0.0001	0.000197349	4	358	5	487	1	1	4	358	15	743	0.333067	0.449657	5	487	15	743	0.246375	0.275825
rs76756293	63	509	11	351	0.0001	0.000241246	63	509	20	472	0.0001	0.000167898	63	509	0	758	0.0001	0.000197349	11	351	20	472	0.468253	0.509629	11	351	0	758	0.0001	0.0005728	20	472	0	758	0.0001	0.00016694
rs76800617	NA	NA	7	355	NA	NA	NA	NA	0	492	NA	NA	NA	NA	15	743	NA	NA	7	355	0	492	0.00169983	0.0029806	7	355	15	743	1	1	0	492	15	743	0.0029997	0.00434674
rs77021670	NA	NA	4	358	NA	NA	NA	NA	20	472	NA	NA	NA	NA	NA	NA	NA	NA	4	358	20	472	0.0109989	0.0165311	4	358	NA	NA	NA	NA	20	472	NA	NA	NA	NA
rs77055126	NA	NA	14	348	NA	NA	NA	NA	34	458	NA	NA	NA	NA	23	735	NA	NA	14	348	34	458	0.0686931	0.0867251	14	348	23	735	0.476652	0.597556	34	458	23	735	0.00189981	0.00286089
rs7709117	303	269	192	170	1	1	303	269	157	335	0.0001	0.000167898	303	269	455	303	0.0114988	0.0165849	192	170	157	335	0.0001	0.000213059	192	170	455	303	0.0292971	0.0618322	157	335	455	303	0.0001	0.00016694
rs77279010	NA	NA	7	355	NA	NA	NA	NA	49	443	NA	NA	NA	NA	NA	NA	NA	NA	7	355	49	443	0.0001	0.000213059	7	355	NA	NA	NA	NA	49	443	NA	NA	NA	NA
rs77373668	51	521	NA	NA	NA	NA	51	521	NA	NA	NA	NA	51	521	0	758	0.0001	0.000197349	NA	NA	NA	NA	NA	NA	NA	NA	0	758	NA	NA	NA	NA	0	758	NA	NA
rs77419179	69	503	NA	NA	NA	NA	69	503	5	487	0.0001	0.000167898	69	503	NA	NA	NA	NA	NA	NA	5	487	NA	NA	NA	NA	NA	NA	NA	NA	5	487	NA	NA	NA	NA
rs77586312	NA	NA	0	362	NA	NA	NA	NA	5	487	NA	NA	NA	NA	NA	NA	NA	NA	0	362	5	487	0.0732927	0.0921377	0	362	NA	NA	NA	NA	5	487	NA	NA	NA	NA
rs77639117	23	549	7	355	0.089791	0.122542	23	549	39	453	0.0105989	0.0146611	23	549	30	728	1	1	7	355	39	453	0.00039996	0.000762188	7	355	30	728	0.105889	0.176356	39	453	30	728	0.00269973	0.00397202
rs77674981	NA	NA	4	358	NA	NA	NA	NA	20	472	NA	NA	NA	NA	NA	NA	NA	NA	4	358	20	472	0.0105989	0.0160735	4	358	NA	NA	NA	NA	20	472	NA	NA	NA	NA
rs77717467	NA	NA	11	351	NA	NA	NA	NA	59	433	NA	NA	NA	NA	15	743	NA	NA	11	351	59	433	0.0001	0.000213059	11	351	15	743	0.290471	0.412294	59	433	15	743	0.0001	0.00016694
rs77809319	0	572	NA	NA	NA	NA	0	572	0	492	0	0	0	572	NA	NA	NA	NA	NA	NA	0	492	NA	NA	NA	NA	NA	NA	NA	NA	0	492	NA	NA	NA	NA
rs77966622	11	561	7	355	1	1	11	561	59	433	0.0001	0.000167898	11	561	NA	NA	NA	NA	7	355	59	433	0.0001	0.000213059	7	355	NA	NA	NA	NA	59	433	NA	NA	NA	NA
rs78212770	103	469	4	358	0.0001	0.000241246	103	469	NA	NA	NA	NA	103	469	8	750	0.0001	0.000197349	4	358	NA	NA	NA	NA	4	358	8	750	1	1	NA	NA	8	750	NA	NA
rs78240175	NA	NA	4	358	NA	NA	NA	NA	54	438	NA	NA	NA	NA	NA	NA	NA	NA	4	358	54	438	0.0001	0.000213059	4	358	NA	NA	NA	NA	54	438	NA	NA	NA	NA
rs78299562	NA	NA	4	358	NA	NA	NA	NA	NA	NA	NA	NA	NA	NA	0	758	NA	NA	4	358	NA	NA	NA	NA	4	358	0	758	0.0116988	0.0277588	NA	NA	0	758	NA	NA
rs78396863	NA	NA	7	355	NA	NA	NA	NA	NA	NA	NA	NA	NA	NA	15	743	NA	NA	7	355	NA	NA	NA	NA	7	355	15	743	1	1	NA	NA	15	743	NA	NA
rs78825966	NA	NA	7	355	NA	NA	NA	NA	118	374	NA	NA	NA	NA	0	758	NA	NA	7	355	118	374	0.0001	0.000213059	7	355	0	758	0.00049995	0.00227818	118	374	0	758	0.0001	0.00016694
rs78831152	92	480	58	304	1	1	92	480	39	453	0.0001	0.000167898	92	480	76	682	0.00139986	0.00241355	58	304	39	453	0.00029997	0.000580402	58	304	76	682	0.00329967	0.0113091	39	453	76	682	0.230577	0.259653
rs78832554	NA	NA	4	358	NA	NA	NA	NA	0	492	NA	NA	NA	NA	23	735	NA	NA	4	358	0	492	0.0312969	0.0445209	4	358	23	735	0.0618938	0.111799	0	492	23	735	0.0001	0.00016694
rs78860350	NA	NA	4	358	NA	NA	NA	NA	15	477	NA	NA	NA	NA	NA	NA	NA	NA	4	358	15	477	0.0654935	0.0835207	4	358	NA	NA	NA	NA	15	477	NA	NA	NA	NA
rs78861479	34	538	14	348	0.173383	0.220537	34	538	0	492	0.0001	0.000167898	34	538	NA	NA	NA	NA	14	348	0	492	0.0001	0.000213059	14	348	NA	NA	NA	NA	0	492	NA	NA	NA	NA
rs7896283	235	337	170	192	0.0786921	0.110752	235	337	157	335	0.00239976	0.00352114	235	337	379	379	0.00169983	0.0028174	170	192	157	335	0.0001	0.000213059	170	192	379	379	0.372963	0.488752	157	335	379	379	0.0001	0.00016694
rs78996026	11	561	11	351	0.372963	0.44463	11	561	NA	NA	NA	NA	11	561	NA	NA	NA	NA	11	351	NA	NA	NA	NA	11	351	NA	NA	NA	NA	NA	NA	NA	NA	NA	NA
rs79091838	NA	NA	4	358	NA	NA	NA	NA	34	458	NA	NA	NA	NA	0	758	NA	NA	4	358	34	458	0.0001	0.000213059	4	358	0	758	0.0108989	0.0271381	34	458	0	758	0.0001	0.00016694
rs7911488	183	389	105	257	0.344366	0.416993	183	389	25	467	0.0001	0.000167898	183	389	265	493	0.269973	0.31271	105	257	25	467	0.0001	0.000213059	105	257	265	493	0.0518948	0.101707	25	467	265	493	0.0001	0.00016694
rs7912031	29	543	7	355	0.0210979	0.0339352	29	543	54	438	0.00019998	0.000320376	29	543	0	758	0.0001	0.000197349	7	355	54	438	0.0001	0.000213059	7	355	0	758	0.00039996	0.00188687	54	438	0	758	0.0001	0.00016694
rs79397096	NA	NA	0	362	NA	NA	NA	NA	NA	NA	NA	NA	NA	NA	8	750	NA	NA	0	362	NA	NA	NA	NA	0	362	8	750	0.0618938	0.111799	NA	NA	8	750	NA	NA
rs79402775	86	486	0	362	0.0001	0.000241246	86	486	5	487	0.0001	0.000167898	86	486	15	743	0.0001	0.000197349	0	362	5	487	0.0763924	0.0936363	0	362	15	743	0.00919908	0.0267307	5	487	15	743	0.250875	0.279346
rs79462725	NA	NA	0	362	NA	NA	NA	NA	49	443	NA	NA	NA	NA	NA	NA	NA	NA	0	362	49	443	0.0001	0.000213059	0	362	NA	NA	NA	NA	49	443	NA	NA	NA	NA
rs79512808	NA	NA	0	362	NA	NA	NA	NA	0	492	NA	NA	NA	NA	8	750	NA	NA	0	362	0	492	0	0	0	362	8	750	0.0639936	0.113046	0	492	8	750	0.0241976	0.031605
rs79637190	NA	NA	4	358	NA	NA	NA	NA	30	462	NA	NA	NA	NA	NA	NA	NA	NA	4	358	30	462	0.00019998	0.00040396	4	358	NA	NA	NA	NA	30	462	NA	NA	NA	NA
rs79639536	29	543	4	358	0.00159984	0.00294758	29	543	5	487	0.00019998	0.000320376	29	543	8	750	0.0001	0.000197349	4	358	5	487	1	1	4	358	8	750	1	1	5	487	8	750	1	1
rs79759099	34	538	0	362	0.0001	0.000241246	34	538	5	487	0.0001	0.000167898	34	538	NA	NA	NA	NA	0	362	5	487	0.0807919	0.0962262	0	362	NA	NA	NA	NA	5	487	NA	NA	NA	NA
rs79924817	NA	NA	4	358	NA	NA	NA	NA	10	482	NA	NA	NA	NA	NA	NA	NA	NA	4	358	10	482	0.410359	0.457112	4	358	NA	NA	NA	NA	10	482	NA	NA	NA	NA
rs79957895	NA	NA	4	358	NA	NA	NA	NA	44	448	NA	NA	NA	NA	NA	NA	NA	NA	4	358	44	448	0.0001	0.000213059	4	358	NA	NA	NA	NA	44	448	NA	NA	NA	NA
rs79965325	NA	NA	0	362	NA	NA	NA	NA	44	448	NA	NA	NA	NA	NA	NA	NA	NA	0	362	44	448	0.0001	0.000213059	0	362	NA	NA	NA	NA	44	448	NA	NA	NA	NA
rs80128580	NA	NA	4	358	NA	NA	NA	NA	NA	NA	NA	NA	NA	NA	23	735	NA	NA	4	358	NA	NA	NA	NA	4	358	23	735	0.0584942	0.110908	NA	NA	23	735	NA	NA
rs80148111	NA	NA	4	358	NA	NA	NA	NA	44	448	NA	NA	NA	NA	NA	NA	NA	NA	4	358	44	448	0.0001	0.000213059	4	358	NA	NA	NA	NA	44	448	NA	NA	NA	NA
rs80296158	NA	NA	4	358	NA	NA	NA	NA	108	384	NA	NA	NA	NA	NA	NA	NA	NA	4	358	108	384	0.0001	0.000213059	4	358	NA	NA	NA	NA	108	384	NA	NA	NA	NA
rs8054514	51	521	36	326	0.642736	0.721002	51	521	236	256	0.0001	0.000167898	51	521	99	659	0.0167983	0.023331	36	326	236	256	0.0001	0.000213059	36	326	99	659	0.138386	0.218476	236	256	99	659	0.0001	0.00016694
rs8078913	389	183	195	167	0.0001	0.000241246	389	183	320	172	0.323468	0.357637	389	183	349	409	0.0001	0.000197349	195	167	320	172	0.00109989	0.00198373	195	167	349	409	0.0144986	0.0326625	320	172	349	409	0.0001	0.00016694
rs832733	435	137	210	152	0.0001	0.000241246	435	137	458	34	0.0001	0.000167898	435	137	500	258	0.00019998	0.000382127	210	152	458	34	0.0001	0.000213059	210	152	500	258	0.00979902	0.0268174	458	34	500	258	0.0001	0.00016694
rs850108	29	543	87	275	0.0001	0.000241246	29	543	98	394	0.0001	0.000167898	29	543	190	568	0.0001	0.000197349	87	275	98	394	0.148985	0.174161	87	275	190	568	0.712429	0.830477	98	394	190	568	0.0384961	0.0469286
rs8667	240	332	119	243	0.00569943	0.00995762	240	332	74	418	0.0001	0.000167898	240	332	288	470	0.157584	0.19242	119	243	74	418	0.0001	0.000213059	119	243	288	470	0.10039	0.169858	74	418	288	470	0.0001	0.00016694
rs877722	92	480	83	279	0.00989901	0.0170017	92	480	148	344	0.0001	0.000167898	92	480	61	697	0.0001	0.000197349	83	279	148	344	0.0243976	0.0353031	83	279	61	697	0.0001	0.0005728	148	344	61	697	0.0001	0.00016694
rs895819	172	400	123	239	0.213979	0.267693	172	400	241	251	0.0001	0.000167898	172	400	250	508	0.285671	0.325861	123	239	241	251	0.0001	0.000213059	123	239	250	508	0.787921	0.900161	241	251	250	508	0.0001	0.00016694
rs897984	532	40	239	123	0.0001	0.000241246	532	40	39	453	0.0001	0.000167898	532	40	462	296	0.0001	0.000197349	239	123	39	453	0.0001	0.000213059	239	123	462	296	0.116988	0.190863	39	453	462	296	0.0001	0.00016694
rs9295535	160	412	62	300	0.00019998	0.000443751	160	412	89	403	0.00019998	0.000320376	160	412	136	622	0.0001	0.000197349	62	300	89	403	0.717028	0.762314	62	300	136	622	0.809119	0.919141	89	403	136	622	1	1
rs936581	11	561	40	322	0.0001	0.000241246	11	561	5	487	0.320868	0.356571	11	561	159	599	0.0001	0.000197349	40	322	5	487	0.0001	0.000213059	40	322	159	599	0.00039996	0.00188687	5	487	159	599	0.0001	0.00016694
rs9589207	NA	NA	7	355	NA	NA	NA	NA	39	453	NA	NA	NA	NA	NA	NA	NA	NA	7	355	39	453	0.00029997	0.000580402	7	355	NA	NA	NA	NA	39	453	NA	NA	NA	NA
rs9607265	NA	NA	7	355	NA	NA	NA	NA	0	492	NA	NA	NA	NA	23	735	NA	NA	7	355	0	492	0.00309969	0.00516615	7	355	23	735	0.327467	0.449657	0	492	23	735	0.0001	0.00016694
rs9745376	NA	NA	7	355	NA	NA	NA	NA	93	399	NA	NA	NA	NA	0	758	NA	NA	7	355	93	399	0.0001	0.000213059	7	355	0	758	0.00079992	0.0033765	93	399	0	758	0.0001	0.00016694
rs975947	229	343	138	224	0.583242	0.659128	229	343	64	428	0.0001	0.000167898	229	343	371	387	0.00159984	0.0026813	138	224	64	428	0.0001	0.000213059	138	224	371	387	0.00059994	0.00261496	64	428	371	387	0.0001	0.00016694
rs9842591	280	292	210	152	0.00819918	0.0141622	280	292	221	271	0.193881	0.223818	280	292	364	394	0.744726	0.778459	210	152	221	271	0.00019998	0.00040396	210	152	364	394	0.00209979	0.00786931	221	271	364	394	0.292971	0.321431
rs9860655	11	561	33	329	0.0001	0.000241246	11	561	0	492	0.00139986	0.00212346	11	561	83	675	0.0001	0.000197349	33	329	0	492	0.0001	0.000213059	33	329	83	675	0.391861	0.510182	0	492	83	675	0.0001	0.00016694
rs9877402	40	532	76	286	0.0001	0.000241246	40	532	98	394	0.0001	0.000167898	40	532	38	720	0.160684	0.195163	76	286	98	394	0.729327	0.772139	76	286	38	720	0.0001	0.0005728	98	394	38	720	0.0001	0.00016694
rs9913045	132	440	156	206	0.0001	0.000241246	132	440	339	153	0.0001	0.000167898	132	440	273	485	0.0001	0.000197349	156	206	339	153	0.0001	0.000213059	156	206	273	485	0.0231977	0.0497448	339	153	273	485	0.0001	0.00016694

## Sheet: column_names
Column_name	Detailed_column_name
Rs	RefSNP id
ASN_count	The number of the reference allele of the SNP in ASN
ASN_ALT_count	The number of the alternative allele of the SNP in ASN
AMR_count	The number of the reference allele of the SNP in AMR
AMR_ALT_count	The number of the alternative allele of the SNP in AMR
ASN_AMR_Pvalue	The p value of chisq test
ASN_AMR_fdr	The q value of chisq test (using FDR method)
Note: (1) The definition of the rest columns follow the column 2 to 7, but between different populations. These frequency information came from the 1000 Genome Project.
ASN: Asia
AMR: America
EUR: Europe
AFR: Africa
