# Supplementary material for: Comprehensive Analysis of Single Nucleotide Polymorphisms in Human MicroRNAs
Source: PLoS One. 2013 Nov 5;8(11):e78028. doi: 10.1371/journal.pone.0078028 (PMC3818353; doi:10.1371/journal.pone.0078028)
Supplement: Table S14 — Summary the number of SNPs with significantly different frequencies between two populations based on the HapMap data. The information of the columns is given in the second sheet. (XLS) [file pone.0078028.s016.xls]

## Sheet: significant_SNPs_HapMap
Table S14. Summary the number of SNPs with significantly different frequencies between two populations based on the HapMap data.
The information of the columns is given in the second sheet.
	CHB	JPT	CHD	CEU	TSI	GIH	MEX	ASW	LWK	MKK	YRI
CHB	0	2	1	28	24	20	15	29	30	31	47
JPT	2	0	3	25	22	16	17	24	28	29	44
CHD	1	3	0	20	22	15	17	22	21	26	24
CEU	28	25	20	0	0	14	6	23	35	33	63
TSI	24	22	22	0	0	5	6	22	26	28	31
GIH	20	16	15	14	5	0	3	17	25	25	30
MEX	15	17	17	6	6	3	0	15	27	22	26
ASW	29	24	22	23	22	17	15	0	0	1	0
LWK	30	28	21	35	26	25	27	0	0	9	3
MKK	31	29	26	33	28	25	22	1	9	0	10
YRI	47	44	24	63	31	30	26	0	3	10	0

## Sheet: column_names
Column_name	Detailed_column_name
ASW	African ancestry in Southwest USA
CEU	Utah residents (CEPH) with Northern and Western European ancestry
CHB	Han Chinese in Beijing, China
CHD	Chinese in Metropolitan Denver, Colorado
GIH	Gujarati Indians in Houston, Texas
JPT	Japanese in Tokyo, Japan
LWK	Luhya in Webuye, Kenya
MEX	Mexican ancestry in Los Angeles, California
MKK	Maasai in Kinyawa, Kenya
TSI	Toscani in Italia
YRI	Yoruba in Ibadan, Nigeria
Note:
The number in a cell means the number
of SNPs with significantly different frequencies (with multiple
test corrected P-values of smaller than 0.01, see Materials and
Methods for details) between the two populations of the row and
column. There are 11 populations in the HapMap data. ASW, CEU,
CHB, CHD, GIH, JPT, LWK, MEX, MKK, TSI, and YRI stand for African
ancestry in Southwest USA; Utah residents (CEPH) with Northern and
Western European ancestry; Han Chinese in Beijing, China; Chinese
in Metropolitan Denver, Colorado; Gujarati Indians in Houston,
Texas; Japanese in Tokyo, Japan; Luhya in Webuye, Kenya; Mexican
ancestry in Los Angeles, California; Maasai in Kinyawa, Kenya;
Toscani in Italia; and Yoruba in Ibadan, Nigeria, respectively.
